# Supplementary material for: Transcriptomic and proteomic dynamics in the metabolism of a diazotrophic cyanobacterium, Cyanothece sp. PCC 7822 during a diurnal light–dark cycle
Source: BMC Genomics. 2014 Dec 29;15(1):1185. doi: 10.1186/1471-2164-15-1185 (PMC4320622; doi:10.1186/1471-2164-15-1185)
Supplement: Supplementary file 1 — Additional file 1: Table S1: mRNA Summary. (XLSX 464 KB) [file 12864_2014_6950_MOESM1_ESM.xlsx]

## Sheet: ST1 - Legend
Supplemental Table 1 mRNA Summary
Comparison of transcript expression in Cyanothece 7822 via RNA-Seq and Microarray
The summary sheet provides information on the total number of gene transcripts detected as well as the number of genes differentially expressed at each time point for both platforms
The remaining sheets detail the genes by locus tags that were differentially expressed at the various time points and that displayed varying fold changes across time (as measured by either up or down)
List of Sheets:
ST1 Summary
DE Genes at L3
DE Genes at D0
DE Genes at D3
DE Genes at L0
Genes only in L3 >1.5X FC
Genes only in L3 >2X FC
Genes only in D3 with >1.5X FC
Genes only in D3 with >2X FC

## Sheet: ST1 Summary
	RPKM	Microarray
Total gene products detected	6766	6539
#DE genes at D0	5093	2360
#DE genes at D3	5094	2034
#DE genes at L0	5208	2645
#DE genes at L3	4959	2050
Correlation coefficients generated using R function of the RNA-Seq RPKM and Microarray transcriptional measurements.
Comparison	Correlation coefficient
D0 vs L0 all	0.67
D0 vs L0 sig.	0.83
D3 vs L0 all	0.57
D3 vs L0 sig.	0.76
L3 vs L0 all	0.4
L3 vs L0 sig.	0.62

## Sheet: DE Genes at L3
RPKM	Marray
Cyan7822_0002	Cyan7822_0002
Cyan7822_0003	Cyan7822_0009
Cyan7822_0005	Cyan7822_0010
Cyan7822_0007	Cyan7822_0012
Cyan7822_0009	Cyan7822_0013
Cyan7822_0010	Cyan7822_0015
Cyan7822_0012	Cyan7822_0016
Cyan7822_0013	Cyan7822_0017
Cyan7822_0014	Cyan7822_0018
Cyan7822_0015	Cyan7822_0021
Cyan7822_0017	Cyan7822_0023
Cyan7822_0018	Cyan7822_0024
Cyan7822_0020	Cyan7822_0032
Cyan7822_0021	Cyan7822_0036
Cyan7822_0022	Cyan7822_0037
Cyan7822_0023	Cyan7822_0038
Cyan7822_0024	Cyan7822_0041
Cyan7822_0026	Cyan7822_0047
Cyan7822_0028	Cyan7822_0048
Cyan7822_0029	Cyan7822_0049
Cyan7822_0032	Cyan7822_0050
Cyan7822_0033	Cyan7822_0056
Cyan7822_0034	Cyan7822_0061
Cyan7822_0035	Cyan7822_0069
Cyan7822_0036	Cyan7822_0070
Cyan7822_0037	Cyan7822_0079
Cyan7822_0041	Cyan7822_0086
Cyan7822_0042	Cyan7822_0088
Cyan7822_0043	Cyan7822_0089
Cyan7822_0044	Cyan7822_0093
Cyan7822_0047	Cyan7822_0100
Cyan7822_0048	Cyan7822_0123
Cyan7822_0050	Cyan7822_0124
Cyan7822_0051	Cyan7822_0133
Cyan7822_0052	Cyan7822_0136
Cyan7822_0054	Cyan7822_0147
Cyan7822_0055	Cyan7822_0150
Cyan7822_0056	Cyan7822_0154
Cyan7822_0061	Cyan7822_0155
Cyan7822_0062	Cyan7822_0157
Cyan7822_0064	Cyan7822_0158
Cyan7822_0065	Cyan7822_0159
Cyan7822_0069	Cyan7822_0160
Cyan7822_0070	Cyan7822_0161
Cyan7822_0071	Cyan7822_0170
Cyan7822_0072	Cyan7822_0171
Cyan7822_0074	Cyan7822_0172
Cyan7822_0075	Cyan7822_0173
Cyan7822_0076	Cyan7822_0174
Cyan7822_0078	Cyan7822_0177
Cyan7822_0079	Cyan7822_0178
Cyan7822_0080	Cyan7822_0181
Cyan7822_0081	Cyan7822_0182
Cyan7822_0083	Cyan7822_0185
Cyan7822_0084	Cyan7822_0192
Cyan7822_0085	Cyan7822_0193
Cyan7822_0086	Cyan7822_0194
Cyan7822_0087	Cyan7822_0195
Cyan7822_0088	Cyan7822_0198
Cyan7822_0089	Cyan7822_0216
Cyan7822_0091	Cyan7822_0219
Cyan7822_0092	Cyan7822_0222
Cyan7822_0093	Cyan7822_0224
Cyan7822_0094	Cyan7822_0225
Cyan7822_0095	Cyan7822_0227
Cyan7822_0096	Cyan7822_0231
Cyan7822_0098	Cyan7822_0236
Cyan7822_0099	Cyan7822_0237
Cyan7822_0100	Cyan7822_0238
Cyan7822_0102	Cyan7822_0239
Cyan7822_0108	Cyan7822_0240
Cyan7822_0109	Cyan7822_0243
Cyan7822_0110	Cyan7822_0244
Cyan7822_0111	Cyan7822_0254
Cyan7822_0115	Cyan7822_0255
Cyan7822_0116	Cyan7822_0258
Cyan7822_0117	Cyan7822_0259
Cyan7822_0118	Cyan7822_0260
Cyan7822_0119	Cyan7822_0261
Cyan7822_0123	Cyan7822_0262
Cyan7822_0124	Cyan7822_0263
Cyan7822_0125	Cyan7822_0264
Cyan7822_0126	Cyan7822_0266
Cyan7822_0127	Cyan7822_0269
Cyan7822_0128	Cyan7822_0271
Cyan7822_0129	Cyan7822_0282
Cyan7822_0131	Cyan7822_0287
Cyan7822_0133	Cyan7822_0288
Cyan7822_0134	Cyan7822_0292
Cyan7822_0136	Cyan7822_0295
Cyan7822_0137	Cyan7822_0297
Cyan7822_0140	Cyan7822_0313
Cyan7822_0142	Cyan7822_0316
Cyan7822_0143	Cyan7822_0317
Cyan7822_0144	Cyan7822_0319
Cyan7822_0145	Cyan7822_0321
Cyan7822_0147	Cyan7822_0328
Cyan7822_0148	Cyan7822_0330
Cyan7822_0149	Cyan7822_0331
Cyan7822_0150	Cyan7822_0332
Cyan7822_0151	Cyan7822_0333
Cyan7822_0152	Cyan7822_0334
Cyan7822_0153	Cyan7822_0335
Cyan7822_0154	Cyan7822_0337
Cyan7822_0157	Cyan7822_0346
Cyan7822_0158	Cyan7822_0347
Cyan7822_0159	Cyan7822_0349
Cyan7822_0160	Cyan7822_0356
Cyan7822_0161	Cyan7822_0361
Cyan7822_0162	Cyan7822_0365
Cyan7822_0163	Cyan7822_0367
Cyan7822_0164	Cyan7822_0368
Cyan7822_0166	Cyan7822_0374
Cyan7822_0168	Cyan7822_0375
Cyan7822_0169	Cyan7822_0379
Cyan7822_0170	Cyan7822_0380
Cyan7822_0171	Cyan7822_0381
Cyan7822_0172	Cyan7822_0382
Cyan7822_0173	Cyan7822_0383
Cyan7822_0174	Cyan7822_0384
Cyan7822_0175	Cyan7822_0385
Cyan7822_0179	Cyan7822_0387
Cyan7822_0180	Cyan7822_0388
Cyan7822_0181	Cyan7822_0389
Cyan7822_0182	Cyan7822_0390
Cyan7822_0183	Cyan7822_0391
Cyan7822_0184	Cyan7822_0392
Cyan7822_0185	Cyan7822_0393
Cyan7822_0186	Cyan7822_0394
Cyan7822_0190	Cyan7822_0395
Cyan7822_0191	Cyan7822_0398
Cyan7822_0192	Cyan7822_0399
Cyan7822_0193	Cyan7822_0400
Cyan7822_0194	Cyan7822_0403
Cyan7822_0195	Cyan7822_0404
Cyan7822_0197	Cyan7822_0405
Cyan7822_0198	Cyan7822_0408
Cyan7822_0200	Cyan7822_0409
Cyan7822_0201	Cyan7822_0410
Cyan7822_0202	Cyan7822_0412
Cyan7822_0204	Cyan7822_0418
Cyan7822_0205	Cyan7822_0428
Cyan7822_0206	Cyan7822_0435
Cyan7822_0210	Cyan7822_0437
Cyan7822_0212	Cyan7822_0438
Cyan7822_0216	Cyan7822_0449
Cyan7822_0218	Cyan7822_0450
Cyan7822_0220	Cyan7822_0451
Cyan7822_0222	Cyan7822_0455
Cyan7822_0223	Cyan7822_0493
Cyan7822_0224	Cyan7822_0500
Cyan7822_0226	Cyan7822_0501
Cyan7822_0227	Cyan7822_0510
Cyan7822_0228	Cyan7822_0532
Cyan7822_0229	Cyan7822_0539
Cyan7822_0230	Cyan7822_0550
Cyan7822_0231	Cyan7822_0557
Cyan7822_0232	Cyan7822_0558
Cyan7822_0233	Cyan7822_0559
Cyan7822_0234	Cyan7822_0561
Cyan7822_0235	Cyan7822_0563
Cyan7822_0236	Cyan7822_0564
Cyan7822_0237	Cyan7822_0567
Cyan7822_0238	Cyan7822_0577
Cyan7822_0239	Cyan7822_0578
Cyan7822_0240	Cyan7822_0585
Cyan7822_0241	Cyan7822_0591
Cyan7822_0243	Cyan7822_0592
Cyan7822_0244	Cyan7822_0600
Cyan7822_0248	Cyan7822_0603
Cyan7822_0253	Cyan7822_0607
Cyan7822_0254	Cyan7822_0608
Cyan7822_0256	Cyan7822_0615
Cyan7822_0259	Cyan7822_0616
Cyan7822_0260	Cyan7822_0617
Cyan7822_0261	Cyan7822_0619
Cyan7822_0262	Cyan7822_0620
Cyan7822_0263	Cyan7822_0621
Cyan7822_0264	Cyan7822_0622
Cyan7822_0267	Cyan7822_0623
Cyan7822_0269	Cyan7822_0624
Cyan7822_0270	Cyan7822_0626
Cyan7822_0271	Cyan7822_0630
Cyan7822_0272	Cyan7822_0631
Cyan7822_0275	Cyan7822_0634
Cyan7822_0276	Cyan7822_0635
Cyan7822_0278	Cyan7822_0636
Cyan7822_0279	Cyan7822_0640
Cyan7822_0281	Cyan7822_0641
Cyan7822_0283	Cyan7822_0642
Cyan7822_0284	Cyan7822_0643
Cyan7822_0285	Cyan7822_0644
Cyan7822_0288	Cyan7822_0645
Cyan7822_0290	Cyan7822_0646
Cyan7822_0291	Cyan7822_0647
Cyan7822_0292	Cyan7822_0648
Cyan7822_0293	Cyan7822_0649
Cyan7822_0295	Cyan7822_0650
Cyan7822_0296	Cyan7822_0656
Cyan7822_0297	Cyan7822_0699
Cyan7822_0299	Cyan7822_0702
Cyan7822_0300	Cyan7822_0706
Cyan7822_0301	Cyan7822_0711
Cyan7822_0302	Cyan7822_0712
Cyan7822_0303	Cyan7822_0724
Cyan7822_0304	Cyan7822_0726
Cyan7822_0305	Cyan7822_0734
Cyan7822_0307	Cyan7822_0739
Cyan7822_0308	Cyan7822_0743
Cyan7822_0310	Cyan7822_0756
Cyan7822_0311	Cyan7822_0757
Cyan7822_0312	Cyan7822_0758
Cyan7822_0313	Cyan7822_0764
Cyan7822_0316	Cyan7822_0766
Cyan7822_0317	Cyan7822_0768
Cyan7822_0319	Cyan7822_0770
Cyan7822_0320	Cyan7822_0772
Cyan7822_0321	Cyan7822_0774
Cyan7822_0322	Cyan7822_0775
Cyan7822_0325	Cyan7822_0776
Cyan7822_0326	Cyan7822_0781
Cyan7822_0327	Cyan7822_0782
Cyan7822_0328	Cyan7822_0784
Cyan7822_0330	Cyan7822_0785
Cyan7822_0331	Cyan7822_0786
Cyan7822_0332	Cyan7822_0789
Cyan7822_0333	Cyan7822_0790
Cyan7822_0335	Cyan7822_0792
Cyan7822_0336	Cyan7822_0795
Cyan7822_0337	Cyan7822_0796
Cyan7822_0338	Cyan7822_0800
Cyan7822_0340	Cyan7822_0802
Cyan7822_0341	Cyan7822_0803
Cyan7822_0342	Cyan7822_0804
Cyan7822_0346	Cyan7822_0805
Cyan7822_0347	Cyan7822_0818
Cyan7822_0350	Cyan7822_0820
Cyan7822_0351	Cyan7822_0822
Cyan7822_0353	Cyan7822_0823
Cyan7822_0356	Cyan7822_0824
Cyan7822_0357	Cyan7822_0825
Cyan7822_0360	Cyan7822_0829
Cyan7822_0361	Cyan7822_0830
Cyan7822_0362	Cyan7822_0831
Cyan7822_0367	Cyan7822_0832
Cyan7822_0368	Cyan7822_0833
Cyan7822_0369	Cyan7822_0838
Cyan7822_0370	Cyan7822_0848
Cyan7822_0373	Cyan7822_0850
Cyan7822_0374	Cyan7822_0856
Cyan7822_0375	Cyan7822_0861
Cyan7822_0377	Cyan7822_0902
Cyan7822_0378	Cyan7822_0903
Cyan7822_0379	Cyan7822_0907
Cyan7822_0380	Cyan7822_0908
Cyan7822_0381	Cyan7822_0909
Cyan7822_0382	Cyan7822_0923
Cyan7822_0383	Cyan7822_0946
Cyan7822_0384	Cyan7822_0948
Cyan7822_0385	Cyan7822_0960
Cyan7822_0386	Cyan7822_0962
Cyan7822_0387	Cyan7822_0969
Cyan7822_0388	Cyan7822_0970
Cyan7822_0389	Cyan7822_0971
Cyan7822_0390	Cyan7822_0973
Cyan7822_0391	Cyan7822_0984
Cyan7822_0392	Cyan7822_0985
Cyan7822_0393	Cyan7822_0986
Cyan7822_0394	Cyan7822_0989
Cyan7822_0395	Cyan7822_0991
Cyan7822_0396	Cyan7822_0992
Cyan7822_0397	Cyan7822_0994
Cyan7822_0398	Cyan7822_0997
Cyan7822_0399	Cyan7822_0998
Cyan7822_0400	Cyan7822_0999
Cyan7822_0403	Cyan7822_1002
Cyan7822_0404	Cyan7822_1003
Cyan7822_0405	Cyan7822_1004
Cyan7822_0406	Cyan7822_1006
Cyan7822_0407	Cyan7822_1007
Cyan7822_0408	Cyan7822_1014
Cyan7822_0409	Cyan7822_1021
Cyan7822_0410	Cyan7822_1022
Cyan7822_0411	Cyan7822_1024
Cyan7822_0413	Cyan7822_1025
Cyan7822_0414	Cyan7822_1026
Cyan7822_0415	Cyan7822_1027
Cyan7822_0416	Cyan7822_1028
Cyan7822_0417	Cyan7822_1030
Cyan7822_0418	Cyan7822_1031
Cyan7822_0419	Cyan7822_1032
Cyan7822_0420	Cyan7822_1033
Cyan7822_0421	Cyan7822_1048
Cyan7822_0422	Cyan7822_1055
Cyan7822_0423	Cyan7822_1059
Cyan7822_0425	Cyan7822_1064
Cyan7822_0426	Cyan7822_1071
Cyan7822_0428	Cyan7822_1072
Cyan7822_0430	Cyan7822_1073
Cyan7822_0431	Cyan7822_1074
Cyan7822_0432	Cyan7822_1075
Cyan7822_0433	Cyan7822_1084
Cyan7822_0435	Cyan7822_1094
Cyan7822_0436	Cyan7822_1096
Cyan7822_0437	Cyan7822_1097
Cyan7822_0438	Cyan7822_1098
Cyan7822_0441	Cyan7822_1100
Cyan7822_0445	Cyan7822_1105
Cyan7822_0446	Cyan7822_1108
Cyan7822_0447	Cyan7822_1118
Cyan7822_0448	Cyan7822_1121
Cyan7822_0450	Cyan7822_1126
Cyan7822_0451	Cyan7822_1127
Cyan7822_0452	Cyan7822_1128
Cyan7822_0453	Cyan7822_1130
Cyan7822_0454	Cyan7822_1131
Cyan7822_0456	Cyan7822_1132
Cyan7822_0457	Cyan7822_1135
Cyan7822_0458	Cyan7822_1136
Cyan7822_0462	Cyan7822_1137
Cyan7822_0463	Cyan7822_1138
Cyan7822_0464	Cyan7822_1140
Cyan7822_0465	Cyan7822_1144
Cyan7822_0468	Cyan7822_1158
Cyan7822_0469	Cyan7822_1159
Cyan7822_0470	Cyan7822_1162
Cyan7822_0471	Cyan7822_1172
Cyan7822_0472	Cyan7822_1173
Cyan7822_0474	Cyan7822_1178
Cyan7822_0476	Cyan7822_1179
Cyan7822_0478	Cyan7822_1180
Cyan7822_0479	Cyan7822_1182
Cyan7822_0480	Cyan7822_1185
Cyan7822_0481	Cyan7822_1187
Cyan7822_0482	Cyan7822_1188
Cyan7822_0483	Cyan7822_1191
Cyan7822_0484	Cyan7822_1193
Cyan7822_0486	Cyan7822_1194
Cyan7822_0487	Cyan7822_1198
Cyan7822_0489	Cyan7822_1203
Cyan7822_0490	Cyan7822_1204
Cyan7822_0491	Cyan7822_1205
Cyan7822_0492	Cyan7822_1208
Cyan7822_0497	Cyan7822_1211
Cyan7822_0498	Cyan7822_1212
Cyan7822_0500	Cyan7822_1214
Cyan7822_0501	Cyan7822_1223
Cyan7822_0502	Cyan7822_1229
Cyan7822_0503	Cyan7822_1230
Cyan7822_0504	Cyan7822_1232
Cyan7822_0505	Cyan7822_1233
Cyan7822_0506	Cyan7822_1234
Cyan7822_0507	Cyan7822_1236
Cyan7822_0509	Cyan7822_1237
Cyan7822_0510	Cyan7822_1241
Cyan7822_0511	Cyan7822_1242
Cyan7822_0514	Cyan7822_1243
Cyan7822_0515	Cyan7822_1244
Cyan7822_0516	Cyan7822_1245
Cyan7822_0517	Cyan7822_1246
Cyan7822_0519	Cyan7822_1247
Cyan7822_0521	Cyan7822_1251
Cyan7822_0522	Cyan7822_1252
Cyan7822_0523	Cyan7822_1256
Cyan7822_0524	Cyan7822_1257
Cyan7822_0526	Cyan7822_1265
Cyan7822_0527	Cyan7822_1269
Cyan7822_0529	Cyan7822_1271
Cyan7822_0530	Cyan7822_1272
Cyan7822_0531	Cyan7822_1273
Cyan7822_0533	Cyan7822_1277
Cyan7822_0535	Cyan7822_1279
Cyan7822_0539	Cyan7822_1285
Cyan7822_0540	Cyan7822_1289
Cyan7822_0541	Cyan7822_1293
Cyan7822_0544	Cyan7822_1296
Cyan7822_0545	Cyan7822_1302
Cyan7822_0547	Cyan7822_1305
Cyan7822_0548	Cyan7822_1317
Cyan7822_0549	Cyan7822_1321
Cyan7822_0550	Cyan7822_1323
Cyan7822_0551	Cyan7822_1325
Cyan7822_0552	Cyan7822_1326
Cyan7822_0554	Cyan7822_1327
Cyan7822_0555	Cyan7822_1328
Cyan7822_0557	Cyan7822_1329
Cyan7822_0558	Cyan7822_1330
Cyan7822_0559	Cyan7822_1335
Cyan7822_0560	Cyan7822_1340
Cyan7822_0561	Cyan7822_1342
Cyan7822_0562	Cyan7822_1343
Cyan7822_0563	Cyan7822_1344
Cyan7822_0564	Cyan7822_1345
Cyan7822_0565	Cyan7822_1352
Cyan7822_0566	Cyan7822_1355
Cyan7822_0568	Cyan7822_1362
Cyan7822_0569	Cyan7822_1365
Cyan7822_0571	Cyan7822_1370
Cyan7822_0573	Cyan7822_1385
Cyan7822_0574	Cyan7822_1392
Cyan7822_0575	Cyan7822_1393
Cyan7822_0576	Cyan7822_1395
Cyan7822_0577	Cyan7822_1397
Cyan7822_0578	Cyan7822_1398
Cyan7822_0579	Cyan7822_1400
Cyan7822_0580	Cyan7822_1407
Cyan7822_0581	Cyan7822_1408
Cyan7822_0582	Cyan7822_1419
Cyan7822_0584	Cyan7822_1420
Cyan7822_0585	Cyan7822_1421
Cyan7822_0586	Cyan7822_1423
Cyan7822_0591	Cyan7822_1424
Cyan7822_0592	Cyan7822_1425
Cyan7822_0593	Cyan7822_1447
Cyan7822_0596	Cyan7822_1452
Cyan7822_0597	Cyan7822_1453
Cyan7822_0598	Cyan7822_1455
Cyan7822_0600	Cyan7822_1457
Cyan7822_0601	Cyan7822_1458
Cyan7822_0602	Cyan7822_1460
Cyan7822_0603	Cyan7822_1461
Cyan7822_0606	Cyan7822_1462
Cyan7822_0607	Cyan7822_1465
Cyan7822_0608	Cyan7822_1466
Cyan7822_0609	Cyan7822_1467
Cyan7822_0610	Cyan7822_1469
Cyan7822_0611	Cyan7822_1473
Cyan7822_0612	Cyan7822_1476
Cyan7822_0615	Cyan7822_1477
Cyan7822_0616	Cyan7822_1484
Cyan7822_0617	Cyan7822_1485
Cyan7822_0618	Cyan7822_1488
Cyan7822_0620	Cyan7822_1489
Cyan7822_0621	Cyan7822_1495
Cyan7822_0623	Cyan7822_1499
Cyan7822_0624	Cyan7822_1503
Cyan7822_0625	Cyan7822_1504
Cyan7822_0626	Cyan7822_1505
Cyan7822_0627	Cyan7822_1507
Cyan7822_0628	Cyan7822_1508
Cyan7822_0629	Cyan7822_1513
Cyan7822_0630	Cyan7822_1515
Cyan7822_0631	Cyan7822_1525
Cyan7822_0632	Cyan7822_1526
Cyan7822_0633	Cyan7822_1531
Cyan7822_0634	Cyan7822_1534
Cyan7822_0636	Cyan7822_1547
Cyan7822_0638	Cyan7822_1551
Cyan7822_0639	Cyan7822_1552
Cyan7822_0640	Cyan7822_1554
Cyan7822_0641	Cyan7822_1556
Cyan7822_0642	Cyan7822_1557
Cyan7822_0643	Cyan7822_1558
Cyan7822_0644	Cyan7822_1559
Cyan7822_0645	Cyan7822_1562
Cyan7822_0647	Cyan7822_1564
Cyan7822_0648	Cyan7822_1567
Cyan7822_0649	Cyan7822_1570
Cyan7822_0650	Cyan7822_1571
Cyan7822_0651	Cyan7822_1572
Cyan7822_0652	Cyan7822_1573
Cyan7822_0657	Cyan7822_1576
Cyan7822_0659	Cyan7822_1577
Cyan7822_0660	Cyan7822_1580
Cyan7822_0662	Cyan7822_1581
Cyan7822_0663	Cyan7822_1582
Cyan7822_0664	Cyan7822_1585
Cyan7822_0665	Cyan7822_1586
Cyan7822_0666	Cyan7822_1592
Cyan7822_0667	Cyan7822_1594
Cyan7822_0669	Cyan7822_1595
Cyan7822_0671	Cyan7822_1596
Cyan7822_0672	Cyan7822_1598
Cyan7822_0673	Cyan7822_1601
Cyan7822_0676	Cyan7822_1604
Cyan7822_0677	Cyan7822_1605
Cyan7822_0678	Cyan7822_1607
Cyan7822_0679	Cyan7822_1608
Cyan7822_0680	Cyan7822_1610
Cyan7822_0681	Cyan7822_1611
Cyan7822_0682	Cyan7822_1615
Cyan7822_0683	Cyan7822_1627
Cyan7822_0684	Cyan7822_1630
Cyan7822_0685	Cyan7822_1631
Cyan7822_0687	Cyan7822_1633
Cyan7822_0688	Cyan7822_1634
Cyan7822_0689	Cyan7822_1635
Cyan7822_0693	Cyan7822_1636
Cyan7822_0694	Cyan7822_1640
Cyan7822_0695	Cyan7822_1644
Cyan7822_0696	Cyan7822_1646
Cyan7822_0697	Cyan7822_1647
Cyan7822_0698	Cyan7822_1648
Cyan7822_0702	Cyan7822_1651
Cyan7822_0703	Cyan7822_1652
Cyan7822_0704	Cyan7822_1653
Cyan7822_0706	Cyan7822_1656
Cyan7822_0707	Cyan7822_1657
Cyan7822_0708	Cyan7822_1658
Cyan7822_0710	Cyan7822_1659
Cyan7822_0711	Cyan7822_1661
Cyan7822_0712	Cyan7822_1662
Cyan7822_0714	Cyan7822_1663
Cyan7822_0715	Cyan7822_1664
Cyan7822_0716	Cyan7822_1665
Cyan7822_0718	Cyan7822_1666
Cyan7822_0719	Cyan7822_1667
Cyan7822_0721	Cyan7822_1668
Cyan7822_0722	Cyan7822_1669
Cyan7822_0724	Cyan7822_1670
Cyan7822_0726	Cyan7822_1672
Cyan7822_0731	Cyan7822_1673
Cyan7822_0732	Cyan7822_1678
Cyan7822_0734	Cyan7822_1683
Cyan7822_0735	Cyan7822_1690
Cyan7822_0736	Cyan7822_1697
Cyan7822_0737	Cyan7822_1698
Cyan7822_0738	Cyan7822_1699
Cyan7822_0739	Cyan7822_1700
Cyan7822_0740	Cyan7822_1704
Cyan7822_0741	Cyan7822_1706
Cyan7822_0742	Cyan7822_1710
Cyan7822_0743	Cyan7822_1711
Cyan7822_0744	Cyan7822_1714
Cyan7822_0746	Cyan7822_1715
Cyan7822_0747	Cyan7822_1717
Cyan7822_0748	Cyan7822_1719
Cyan7822_0752	Cyan7822_1730
Cyan7822_0753	Cyan7822_1738
Cyan7822_0754	Cyan7822_1740
Cyan7822_0755	Cyan7822_1741
Cyan7822_0757	Cyan7822_1744
Cyan7822_0758	Cyan7822_1747
Cyan7822_0759	Cyan7822_1748
Cyan7822_0760	Cyan7822_1749
Cyan7822_0761	Cyan7822_1750
Cyan7822_0762	Cyan7822_1751
Cyan7822_0763	Cyan7822_1752
Cyan7822_0764	Cyan7822_1753
Cyan7822_0765	Cyan7822_1764
Cyan7822_0766	Cyan7822_1765
Cyan7822_0767	Cyan7822_1768
Cyan7822_0768	Cyan7822_1773
Cyan7822_0769	Cyan7822_1778
Cyan7822_0772	Cyan7822_1779
Cyan7822_0774	Cyan7822_1780
Cyan7822_0775	Cyan7822_1784
Cyan7822_0777	Cyan7822_1785
Cyan7822_0778	Cyan7822_1786
Cyan7822_0781	Cyan7822_1791
Cyan7822_0782	Cyan7822_1792
Cyan7822_0785	Cyan7822_1797
Cyan7822_0786	Cyan7822_1801
Cyan7822_0787	Cyan7822_1803
Cyan7822_0788	Cyan7822_1806
Cyan7822_0789	Cyan7822_1812
Cyan7822_0790	Cyan7822_1814
Cyan7822_0791	Cyan7822_1826
Cyan7822_0793	Cyan7822_1830
Cyan7822_0796	Cyan7822_1836
Cyan7822_0797	Cyan7822_1838
Cyan7822_0798	Cyan7822_1839
Cyan7822_0799	Cyan7822_1840
Cyan7822_0800	Cyan7822_1851
Cyan7822_0801	Cyan7822_1867
Cyan7822_0802	Cyan7822_1871
Cyan7822_0803	Cyan7822_1874
Cyan7822_0804	Cyan7822_1875
Cyan7822_0805	Cyan7822_1880
Cyan7822_0806	Cyan7822_1891
Cyan7822_0808	Cyan7822_1893
Cyan7822_0810	Cyan7822_1897
Cyan7822_0811	Cyan7822_1898
Cyan7822_0812	Cyan7822_1899
Cyan7822_0813	Cyan7822_1902
Cyan7822_0814	Cyan7822_1903
Cyan7822_0816	Cyan7822_1907
Cyan7822_0817	Cyan7822_1911
Cyan7822_0818	Cyan7822_1913
Cyan7822_0820	Cyan7822_1915
Cyan7822_0822	Cyan7822_1916
Cyan7822_0823	Cyan7822_1917
Cyan7822_0824	Cyan7822_1922
Cyan7822_0825	Cyan7822_1924
Cyan7822_0828	Cyan7822_1925
Cyan7822_0829	Cyan7822_1927
Cyan7822_0832	Cyan7822_1928
Cyan7822_0833	Cyan7822_1929
Cyan7822_0834	Cyan7822_1930
Cyan7822_0836	Cyan7822_1931
Cyan7822_0837	Cyan7822_1941
Cyan7822_0839	Cyan7822_1942
Cyan7822_0840	Cyan7822_1943
Cyan7822_0841	Cyan7822_1945
Cyan7822_0844	Cyan7822_1950
Cyan7822_0845	Cyan7822_1951
Cyan7822_0847	Cyan7822_1952
Cyan7822_0849	Cyan7822_1954
Cyan7822_0851	Cyan7822_1955
Cyan7822_0853	Cyan7822_1956
Cyan7822_0854	Cyan7822_1957
Cyan7822_0855	Cyan7822_1961
Cyan7822_0856	Cyan7822_1966
Cyan7822_0858	Cyan7822_1969
Cyan7822_0859	Cyan7822_1971
Cyan7822_0860	Cyan7822_1972
Cyan7822_0861	Cyan7822_1974
Cyan7822_0864	Cyan7822_1986
Cyan7822_0866	Cyan7822_1988
Cyan7822_0867	Cyan7822_1989
Cyan7822_0868	Cyan7822_1991
Cyan7822_0869	Cyan7822_1995
Cyan7822_0871	Cyan7822_1997
Cyan7822_0873	Cyan7822_1998
Cyan7822_0874	Cyan7822_2009
Cyan7822_0875	Cyan7822_2011
Cyan7822_0876	Cyan7822_2012
Cyan7822_0877	Cyan7822_2013
Cyan7822_0879	Cyan7822_2016
Cyan7822_0884	Cyan7822_2019
Cyan7822_0885	Cyan7822_2021
Cyan7822_0886	Cyan7822_2023
Cyan7822_0887	Cyan7822_2024
Cyan7822_0890	Cyan7822_2026
Cyan7822_0891	Cyan7822_2027
Cyan7822_0892	Cyan7822_2028
Cyan7822_0893	Cyan7822_2029
Cyan7822_0894	Cyan7822_2030
Cyan7822_0896	Cyan7822_2031
Cyan7822_0897	Cyan7822_2032
Cyan7822_0898	Cyan7822_2038
Cyan7822_0899	Cyan7822_2040
Cyan7822_0901	Cyan7822_2041
Cyan7822_0902	Cyan7822_2044
Cyan7822_0903	Cyan7822_2045
Cyan7822_0905	Cyan7822_2049
Cyan7822_0906	Cyan7822_2050
Cyan7822_0908	Cyan7822_2061
Cyan7822_0911	Cyan7822_2062
Cyan7822_0912	Cyan7822_2063
Cyan7822_0913	Cyan7822_2072
Cyan7822_0914	Cyan7822_2073
Cyan7822_0915	Cyan7822_2074
Cyan7822_0916	Cyan7822_2075
Cyan7822_0917	Cyan7822_2076
Cyan7822_0918	Cyan7822_2077
Cyan7822_0919	Cyan7822_2078
Cyan7822_0920	Cyan7822_2079
Cyan7822_0921	Cyan7822_2086
Cyan7822_0922	Cyan7822_2089
Cyan7822_0924	Cyan7822_2095
Cyan7822_0926	Cyan7822_2096
Cyan7822_0928	Cyan7822_2098
Cyan7822_0929	Cyan7822_2101
Cyan7822_0930	Cyan7822_2102
Cyan7822_0931	Cyan7822_2103
Cyan7822_0932	Cyan7822_2106
Cyan7822_0933	Cyan7822_2109
Cyan7822_0934	Cyan7822_2110
Cyan7822_0935	Cyan7822_2117
Cyan7822_0936	Cyan7822_2120
Cyan7822_0937	Cyan7822_2121
Cyan7822_0938	Cyan7822_2123
Cyan7822_0939	Cyan7822_2124
Cyan7822_0940	Cyan7822_2132
Cyan7822_0942	Cyan7822_2133
Cyan7822_0943	Cyan7822_2142
Cyan7822_0944	Cyan7822_2146
Cyan7822_0945	Cyan7822_2148
Cyan7822_0946	Cyan7822_2149
Cyan7822_0947	Cyan7822_2150
Cyan7822_0948	Cyan7822_2153
Cyan7822_0949	Cyan7822_2154
Cyan7822_0950	Cyan7822_2155
Cyan7822_0951	Cyan7822_2157
Cyan7822_0953	Cyan7822_2158
Cyan7822_0954	Cyan7822_2161
Cyan7822_0955	Cyan7822_2162
Cyan7822_0956	Cyan7822_2163
Cyan7822_0957	Cyan7822_2164
Cyan7822_0958	Cyan7822_2165
Cyan7822_0959	Cyan7822_2166
Cyan7822_0960	Cyan7822_2167
Cyan7822_0962	Cyan7822_2168
Cyan7822_0963	Cyan7822_2171
Cyan7822_0964	Cyan7822_2178
Cyan7822_0966	Cyan7822_2186
Cyan7822_0968	Cyan7822_2187
Cyan7822_0969	Cyan7822_2189
Cyan7822_0970	Cyan7822_2193
Cyan7822_0971	Cyan7822_2196
Cyan7822_0972	Cyan7822_2197
Cyan7822_0973	Cyan7822_2198
Cyan7822_0975	Cyan7822_2203
Cyan7822_0976	Cyan7822_2207
Cyan7822_0977	Cyan7822_2212
Cyan7822_0979	Cyan7822_2219
Cyan7822_0980	Cyan7822_2220
Cyan7822_0982	Cyan7822_2223
Cyan7822_0983	Cyan7822_2227
Cyan7822_0984	Cyan7822_2236
Cyan7822_0985	Cyan7822_2242
Cyan7822_0986	Cyan7822_2246
Cyan7822_0988	Cyan7822_2247
Cyan7822_0989	Cyan7822_2248
Cyan7822_0990	Cyan7822_2249
Cyan7822_0991	Cyan7822_2250
Cyan7822_0992	Cyan7822_2256
Cyan7822_0993	Cyan7822_2262
Cyan7822_0995	Cyan7822_2263
Cyan7822_0996	Cyan7822_2266
Cyan7822_0997	Cyan7822_2267
Cyan7822_0998	Cyan7822_2270
Cyan7822_1000	Cyan7822_2272
Cyan7822_1001	Cyan7822_2273
Cyan7822_1002	Cyan7822_2274
Cyan7822_1003	Cyan7822_2275
Cyan7822_1004	Cyan7822_2283
Cyan7822_1006	Cyan7822_2288
Cyan7822_1007	Cyan7822_2289
Cyan7822_1008	Cyan7822_2291
Cyan7822_1009	Cyan7822_2294
Cyan7822_1014	Cyan7822_2295
Cyan7822_1019	Cyan7822_2296
Cyan7822_1020	Cyan7822_2297
Cyan7822_1021	Cyan7822_2304
Cyan7822_1022	Cyan7822_2305
Cyan7822_1023	Cyan7822_2309
Cyan7822_1024	Cyan7822_2312
Cyan7822_1025	Cyan7822_2315
Cyan7822_1026	Cyan7822_2316
Cyan7822_1027	Cyan7822_2321
Cyan7822_1028	Cyan7822_2322
Cyan7822_1030	Cyan7822_2323
Cyan7822_1031	Cyan7822_2327
Cyan7822_1032	Cyan7822_2328
Cyan7822_1033	Cyan7822_2330
Cyan7822_1034	Cyan7822_2333
Cyan7822_1035	Cyan7822_2342
Cyan7822_1036	Cyan7822_2347
Cyan7822_1037	Cyan7822_2348
Cyan7822_1044	Cyan7822_2353
Cyan7822_1045	Cyan7822_2356
Cyan7822_1048	Cyan7822_2357
Cyan7822_1049	Cyan7822_2365
Cyan7822_1050	Cyan7822_2369
Cyan7822_1051	Cyan7822_2370
Cyan7822_1052	Cyan7822_2371
Cyan7822_1053	Cyan7822_2374
Cyan7822_1054	Cyan7822_2375
Cyan7822_1055	Cyan7822_2382
Cyan7822_1056	Cyan7822_2384
Cyan7822_1060	Cyan7822_2388
Cyan7822_1061	Cyan7822_2389
Cyan7822_1062	Cyan7822_2408
Cyan7822_1064	Cyan7822_2410
Cyan7822_1065	Cyan7822_2411
Cyan7822_1066	Cyan7822_2416
Cyan7822_1067	Cyan7822_2420
Cyan7822_1070	Cyan7822_2426
Cyan7822_1071	Cyan7822_2427
Cyan7822_1072	Cyan7822_2432
Cyan7822_1073	Cyan7822_2434
Cyan7822_1074	Cyan7822_2436
Cyan7822_1075	Cyan7822_2437
Cyan7822_1077	Cyan7822_2444
Cyan7822_1079	Cyan7822_2452
Cyan7822_1080	Cyan7822_2453
Cyan7822_1081	Cyan7822_2454
Cyan7822_1082	Cyan7822_2462
Cyan7822_1083	Cyan7822_2465
Cyan7822_1084	Cyan7822_2468
Cyan7822_1087	Cyan7822_2471
Cyan7822_1088	Cyan7822_2476
Cyan7822_1090	Cyan7822_2478
Cyan7822_1091	Cyan7822_2479
Cyan7822_1092	Cyan7822_2480
Cyan7822_1093	Cyan7822_2484
Cyan7822_1094	Cyan7822_2488
Cyan7822_1095	Cyan7822_2489
Cyan7822_1096	Cyan7822_2494
Cyan7822_1097	Cyan7822_2496
Cyan7822_1098	Cyan7822_2498
Cyan7822_1099	Cyan7822_2500
Cyan7822_1100	Cyan7822_2504
Cyan7822_1101	Cyan7822_2508
Cyan7822_1105	Cyan7822_2511
Cyan7822_1106	Cyan7822_2515
Cyan7822_1108	Cyan7822_2518
Cyan7822_1109	Cyan7822_2519
Cyan7822_1110	Cyan7822_2524
Cyan7822_1112	Cyan7822_2526
Cyan7822_1113	Cyan7822_2529
Cyan7822_1114	Cyan7822_2531
Cyan7822_1116	Cyan7822_2532
Cyan7822_1117	Cyan7822_2535
Cyan7822_1118	Cyan7822_2536
Cyan7822_1119	Cyan7822_2539
Cyan7822_1120	Cyan7822_2540
Cyan7822_1123	Cyan7822_2542
Cyan7822_1124	Cyan7822_2549
Cyan7822_1125	Cyan7822_2551
Cyan7822_1126	Cyan7822_2553
Cyan7822_1127	Cyan7822_2557
Cyan7822_1128	Cyan7822_2559
Cyan7822_1129	Cyan7822_2560
Cyan7822_1130	Cyan7822_2561
Cyan7822_1131	Cyan7822_2562
Cyan7822_1132	Cyan7822_2563
Cyan7822_1133	Cyan7822_2570
Cyan7822_1135	Cyan7822_2571
Cyan7822_1136	Cyan7822_2572
Cyan7822_1137	Cyan7822_2573
Cyan7822_1138	Cyan7822_2574
Cyan7822_1140	Cyan7822_2577
Cyan7822_1141	Cyan7822_2578
Cyan7822_1142	Cyan7822_2579
Cyan7822_1143	Cyan7822_2614
Cyan7822_1146	Cyan7822_2616
Cyan7822_1147	Cyan7822_2633
Cyan7822_1148	Cyan7822_2636
Cyan7822_1149	Cyan7822_2641
Cyan7822_1150	Cyan7822_2642
Cyan7822_1158	Cyan7822_2645
Cyan7822_1159	Cyan7822_2664
Cyan7822_1160	Cyan7822_2668
Cyan7822_1162	Cyan7822_2669
Cyan7822_1163	Cyan7822_2673
Cyan7822_1164	Cyan7822_2680
Cyan7822_1167	Cyan7822_2683
Cyan7822_1168	Cyan7822_2684
Cyan7822_1169	Cyan7822_2685
Cyan7822_1170	Cyan7822_2687
Cyan7822_1172	Cyan7822_2688
Cyan7822_1173	Cyan7822_2691
Cyan7822_1174	Cyan7822_2692
Cyan7822_1175	Cyan7822_2693
Cyan7822_1176	Cyan7822_2694
Cyan7822_1177	Cyan7822_2695
Cyan7822_1178	Cyan7822_2696
Cyan7822_1180	Cyan7822_2697
Cyan7822_1181	Cyan7822_2711
Cyan7822_1182	Cyan7822_2712
Cyan7822_1183	Cyan7822_2717
Cyan7822_1184	Cyan7822_2735
Cyan7822_1185	Cyan7822_2736
Cyan7822_1186	Cyan7822_2737
Cyan7822_1187	Cyan7822_2738
Cyan7822_1188	Cyan7822_2740
Cyan7822_1189	Cyan7822_2741
Cyan7822_1190	Cyan7822_2742
Cyan7822_1194	Cyan7822_2743
Cyan7822_1195	Cyan7822_2747
Cyan7822_1197	Cyan7822_2748
Cyan7822_1198	Cyan7822_2750
Cyan7822_1199	Cyan7822_2751
Cyan7822_1200	Cyan7822_2752
Cyan7822_1201	Cyan7822_2753
Cyan7822_1202	Cyan7822_2754
Cyan7822_1203	Cyan7822_2755
Cyan7822_1204	Cyan7822_2756
Cyan7822_1205	Cyan7822_2770
Cyan7822_1208	Cyan7822_2775
Cyan7822_1209	Cyan7822_2778
Cyan7822_1210	Cyan7822_2779
Cyan7822_1211	Cyan7822_2780
Cyan7822_1214	Cyan7822_2782
Cyan7822_1217	Cyan7822_2788
Cyan7822_1220	Cyan7822_2794
Cyan7822_1221	Cyan7822_2802
Cyan7822_1222	Cyan7822_2803
Cyan7822_1223	Cyan7822_2805
Cyan7822_1225	Cyan7822_2809
Cyan7822_1227	Cyan7822_2813
Cyan7822_1228	Cyan7822_2816
Cyan7822_1229	Cyan7822_2823
Cyan7822_1230	Cyan7822_2825
Cyan7822_1232	Cyan7822_2835
Cyan7822_1233	Cyan7822_2836
Cyan7822_1234	Cyan7822_2842
Cyan7822_1235	Cyan7822_2843
Cyan7822_1236	Cyan7822_2846
Cyan7822_1237	Cyan7822_2854
Cyan7822_1238	Cyan7822_2855
Cyan7822_1239	Cyan7822_2857
Cyan7822_1240	Cyan7822_2862
Cyan7822_1241	Cyan7822_2864
Cyan7822_1242	Cyan7822_2871
Cyan7822_1243	Cyan7822_2872
Cyan7822_1245	Cyan7822_2877
Cyan7822_1247	Cyan7822_2878
Cyan7822_1248	Cyan7822_2879
Cyan7822_1249	Cyan7822_2881
Cyan7822_1250	Cyan7822_2882
Cyan7822_1251	Cyan7822_2883
Cyan7822_1252	Cyan7822_2884
Cyan7822_1253	Cyan7822_2885
Cyan7822_1254	Cyan7822_2886
Cyan7822_1255	Cyan7822_2890
Cyan7822_1256	Cyan7822_2891
Cyan7822_1257	Cyan7822_2892
Cyan7822_1260	Cyan7822_2893
Cyan7822_1262	Cyan7822_2894
Cyan7822_1263	Cyan7822_2895
Cyan7822_1265	Cyan7822_2896
Cyan7822_1268	Cyan7822_2897
Cyan7822_1269	Cyan7822_2898
Cyan7822_1271	Cyan7822_2900
Cyan7822_1272	Cyan7822_2901
Cyan7822_1273	Cyan7822_2906
Cyan7822_1274	Cyan7822_2910
Cyan7822_1276	Cyan7822_2911
Cyan7822_1277	Cyan7822_2912
Cyan7822_1278	Cyan7822_2917
Cyan7822_1279	Cyan7822_2918
Cyan7822_1280	Cyan7822_2919
Cyan7822_1281	Cyan7822_2925
Cyan7822_1282	Cyan7822_2926
Cyan7822_1285	Cyan7822_2927
Cyan7822_1289	Cyan7822_2928
Cyan7822_1292	Cyan7822_2929
Cyan7822_1293	Cyan7822_2942
Cyan7822_1294	Cyan7822_2943
Cyan7822_1295	Cyan7822_2966
Cyan7822_1296	Cyan7822_2967
Cyan7822_1298	Cyan7822_2971
Cyan7822_1302	Cyan7822_2972
Cyan7822_1305	Cyan7822_2973
Cyan7822_1306	Cyan7822_2974
Cyan7822_1308	Cyan7822_2979
Cyan7822_1309	Cyan7822_2981
Cyan7822_1310	Cyan7822_2988
Cyan7822_1315	Cyan7822_2990
Cyan7822_1316	Cyan7822_2991
Cyan7822_1318	Cyan7822_2992
Cyan7822_1319	Cyan7822_2996
Cyan7822_1321	Cyan7822_3004
Cyan7822_1322	Cyan7822_3005
Cyan7822_1323	Cyan7822_3008
Cyan7822_1324	Cyan7822_3017
Cyan7822_1325	Cyan7822_3018
Cyan7822_1326	Cyan7822_3024
Cyan7822_1327	Cyan7822_3025
Cyan7822_1328	Cyan7822_3028
Cyan7822_1329	Cyan7822_3029
Cyan7822_1330	Cyan7822_3032
Cyan7822_1331	Cyan7822_3033
Cyan7822_1334	Cyan7822_3034
Cyan7822_1335	Cyan7822_3035
Cyan7822_1337	Cyan7822_3036
Cyan7822_1340	Cyan7822_3040
Cyan7822_1341	Cyan7822_3041
Cyan7822_1342	Cyan7822_3044
Cyan7822_1344	Cyan7822_3045
Cyan7822_1345	Cyan7822_3046
Cyan7822_1347	Cyan7822_3047
Cyan7822_1349	Cyan7822_3051
Cyan7822_1350	Cyan7822_3052
Cyan7822_1351	Cyan7822_3062
Cyan7822_1352	Cyan7822_3065
Cyan7822_1353	Cyan7822_3066
Cyan7822_1354	Cyan7822_3067
Cyan7822_1355	Cyan7822_3068
Cyan7822_1356	Cyan7822_3071
Cyan7822_1357	Cyan7822_3073
Cyan7822_1358	Cyan7822_3074
Cyan7822_1360	Cyan7822_3084
Cyan7822_1361	Cyan7822_3095
Cyan7822_1362	Cyan7822_3098
Cyan7822_1370	Cyan7822_3101
Cyan7822_1371	Cyan7822_3102
Cyan7822_1372	Cyan7822_3103
Cyan7822_1373	Cyan7822_3105
Cyan7822_1374	Cyan7822_3107
Cyan7822_1375	Cyan7822_3117
Cyan7822_1376	Cyan7822_3120
Cyan7822_1377	Cyan7822_3122
Cyan7822_1378	Cyan7822_3125
Cyan7822_1379	Cyan7822_3127
Cyan7822_1380	Cyan7822_3128
Cyan7822_1381	Cyan7822_3138
Cyan7822_1382	Cyan7822_3139
Cyan7822_1383	Cyan7822_3140
Cyan7822_1384	Cyan7822_3148
Cyan7822_1385	Cyan7822_3153
Cyan7822_1386	Cyan7822_3155
Cyan7822_1387	Cyan7822_3162
Cyan7822_1391	Cyan7822_3163
Cyan7822_1392	Cyan7822_3164
Cyan7822_1393	Cyan7822_3166
Cyan7822_1394	Cyan7822_3167
Cyan7822_1400	Cyan7822_3170
Cyan7822_1406	Cyan7822_3176
Cyan7822_1408	Cyan7822_3178
Cyan7822_1410	Cyan7822_3179
Cyan7822_1411	Cyan7822_3180
Cyan7822_1412	Cyan7822_3181
Cyan7822_1413	Cyan7822_3186
Cyan7822_1414	Cyan7822_3187
Cyan7822_1415	Cyan7822_3189
Cyan7822_1416	Cyan7822_3191
Cyan7822_1419	Cyan7822_3195
Cyan7822_1420	Cyan7822_3197
Cyan7822_1421	Cyan7822_3200
Cyan7822_1422	Cyan7822_3202
Cyan7822_1423	Cyan7822_3204
Cyan7822_1424	Cyan7822_3206
Cyan7822_1425	Cyan7822_3214
Cyan7822_1426	Cyan7822_3215
Cyan7822_1427	Cyan7822_3216
Cyan7822_1428	Cyan7822_3223
Cyan7822_1429	Cyan7822_3225
Cyan7822_1433	Cyan7822_3226
Cyan7822_1436	Cyan7822_3227
Cyan7822_1440	Cyan7822_3230
Cyan7822_1441	Cyan7822_3234
Cyan7822_1442	Cyan7822_3235
Cyan7822_1445	Cyan7822_3239
Cyan7822_1447	Cyan7822_3245
Cyan7822_1448	Cyan7822_3252
Cyan7822_1452	Cyan7822_3257
Cyan7822_1453	Cyan7822_3261
Cyan7822_1454	Cyan7822_3263
Cyan7822_1455	Cyan7822_3306
Cyan7822_1456	Cyan7822_3307
Cyan7822_1457	Cyan7822_3308
Cyan7822_1459	Cyan7822_3309
Cyan7822_1460	Cyan7822_3310
Cyan7822_1461	Cyan7822_3312
Cyan7822_1462	Cyan7822_3322
Cyan7822_1465	Cyan7822_3326
Cyan7822_1468	Cyan7822_3328
Cyan7822_1469	Cyan7822_3336
Cyan7822_1470	Cyan7822_3344
Cyan7822_1471	Cyan7822_3348
Cyan7822_1472	Cyan7822_3351
Cyan7822_1473	Cyan7822_3352
Cyan7822_1474	Cyan7822_3356
Cyan7822_1475	Cyan7822_3357
Cyan7822_1476	Cyan7822_3358
Cyan7822_1477	Cyan7822_3359
Cyan7822_1481	Cyan7822_3360
Cyan7822_1482	Cyan7822_3362
Cyan7822_1483	Cyan7822_3365
Cyan7822_1484	Cyan7822_3366
Cyan7822_1485	Cyan7822_3367
Cyan7822_1486	Cyan7822_3368
Cyan7822_1487	Cyan7822_3369
Cyan7822_1488	Cyan7822_3377
Cyan7822_1489	Cyan7822_3378
Cyan7822_1490	Cyan7822_3380
Cyan7822_1491	Cyan7822_3382
Cyan7822_1492	Cyan7822_3384
Cyan7822_1493	Cyan7822_3385
Cyan7822_1494	Cyan7822_3386
Cyan7822_1495	Cyan7822_3387
Cyan7822_1496	Cyan7822_3394
Cyan7822_1497	Cyan7822_3396
Cyan7822_1498	Cyan7822_3398
Cyan7822_1499	Cyan7822_3399
Cyan7822_1503	Cyan7822_3409
Cyan7822_1504	Cyan7822_3410
Cyan7822_1505	Cyan7822_3412
Cyan7822_1507	Cyan7822_3424
Cyan7822_1508	Cyan7822_3425
Cyan7822_1510	Cyan7822_3426
Cyan7822_1513	Cyan7822_3431
Cyan7822_1514	Cyan7822_3439
Cyan7822_1515	Cyan7822_3445
Cyan7822_1516	Cyan7822_3449
Cyan7822_1518	Cyan7822_3450
Cyan7822_1520	Cyan7822_3451
Cyan7822_1522	Cyan7822_3452
Cyan7822_1525	Cyan7822_3453
Cyan7822_1526	Cyan7822_3454
Cyan7822_1528	Cyan7822_3455
Cyan7822_1531	Cyan7822_3456
Cyan7822_1532	Cyan7822_3461
Cyan7822_1533	Cyan7822_3465
Cyan7822_1534	Cyan7822_3467
Cyan7822_1537	Cyan7822_3468
Cyan7822_1538	Cyan7822_3470
Cyan7822_1539	Cyan7822_3471
Cyan7822_1541	Cyan7822_3472
Cyan7822_1542	Cyan7822_3473
Cyan7822_1543	Cyan7822_3474
Cyan7822_1544	Cyan7822_3481
Cyan7822_1546	Cyan7822_3489
Cyan7822_1547	Cyan7822_3490
Cyan7822_1548	Cyan7822_3491
Cyan7822_1549	Cyan7822_3494
Cyan7822_1551	Cyan7822_3497
Cyan7822_1552	Cyan7822_3498
Cyan7822_1554	Cyan7822_3501
Cyan7822_1555	Cyan7822_3504
Cyan7822_1557	Cyan7822_3509
Cyan7822_1558	Cyan7822_3519
Cyan7822_1559	Cyan7822_3521
Cyan7822_1560	Cyan7822_3522
Cyan7822_1561	Cyan7822_3525
Cyan7822_1564	Cyan7822_3526
Cyan7822_1566	Cyan7822_3528
Cyan7822_1567	Cyan7822_3530
Cyan7822_1568	Cyan7822_3535
Cyan7822_1570	Cyan7822_3543
Cyan7822_1571	Cyan7822_3552
Cyan7822_1573	Cyan7822_3554
Cyan7822_1574	Cyan7822_3563
Cyan7822_1575	Cyan7822_3564
Cyan7822_1577	Cyan7822_3567
Cyan7822_1578	Cyan7822_3568
Cyan7822_1579	Cyan7822_3569
Cyan7822_1580	Cyan7822_3572
Cyan7822_1581	Cyan7822_3578
Cyan7822_1582	Cyan7822_3582
Cyan7822_1583	Cyan7822_3587
Cyan7822_1584	Cyan7822_3596
Cyan7822_1585	Cyan7822_3607
Cyan7822_1586	Cyan7822_3613
Cyan7822_1587	Cyan7822_3617
Cyan7822_1588	Cyan7822_3619
Cyan7822_1589	Cyan7822_3621
Cyan7822_1590	Cyan7822_3623
Cyan7822_1591	Cyan7822_3629
Cyan7822_1593	Cyan7822_3637
Cyan7822_1595	Cyan7822_3639
Cyan7822_1596	Cyan7822_3640
Cyan7822_1599	Cyan7822_3641
Cyan7822_1601	Cyan7822_3642
Cyan7822_1602	Cyan7822_3644
Cyan7822_1604	Cyan7822_3645
Cyan7822_1605	Cyan7822_3654
Cyan7822_1607	Cyan7822_3662
Cyan7822_1608	Cyan7822_3665
Cyan7822_1609	Cyan7822_3666
Cyan7822_1610	Cyan7822_3667
Cyan7822_1611	Cyan7822_3669
Cyan7822_1612	Cyan7822_3670
Cyan7822_1614	Cyan7822_3671
Cyan7822_1615	Cyan7822_3672
Cyan7822_1618	Cyan7822_3673
Cyan7822_1619	Cyan7822_3674
Cyan7822_1622	Cyan7822_3675
Cyan7822_1623	Cyan7822_3676
Cyan7822_1624	Cyan7822_3677
Cyan7822_1625	Cyan7822_3678
Cyan7822_1627	Cyan7822_3679
Cyan7822_1628	Cyan7822_3680
Cyan7822_1629	Cyan7822_3681
Cyan7822_1630	Cyan7822_3682
Cyan7822_1631	Cyan7822_3683
Cyan7822_1632	Cyan7822_3684
Cyan7822_1633	Cyan7822_3685
Cyan7822_1634	Cyan7822_3686
Cyan7822_1635	Cyan7822_3687
Cyan7822_1636	Cyan7822_3688
Cyan7822_1637	Cyan7822_3689
Cyan7822_1640	Cyan7822_3690
Cyan7822_1641	Cyan7822_3691
Cyan7822_1642	Cyan7822_3692
Cyan7822_1643	Cyan7822_3693
Cyan7822_1644	Cyan7822_3694
Cyan7822_1645	Cyan7822_3697
Cyan7822_1646	Cyan7822_3698
Cyan7822_1647	Cyan7822_3703
Cyan7822_1648	Cyan7822_3706
Cyan7822_1649	Cyan7822_3711
Cyan7822_1650	Cyan7822_3716
Cyan7822_1651	Cyan7822_3724
Cyan7822_1652	Cyan7822_3726
Cyan7822_1653	Cyan7822_3728
Cyan7822_1654	Cyan7822_3732
Cyan7822_1656	Cyan7822_3733
Cyan7822_1657	Cyan7822_3737
Cyan7822_1658	Cyan7822_3738
Cyan7822_1659	Cyan7822_3739
Cyan7822_1661	Cyan7822_3740
Cyan7822_1662	Cyan7822_3741
Cyan7822_1663	Cyan7822_3742
Cyan7822_1664	Cyan7822_3745
Cyan7822_1665	Cyan7822_3752
Cyan7822_1666	Cyan7822_3753
Cyan7822_1667	Cyan7822_3754
Cyan7822_1668	Cyan7822_3756
Cyan7822_1669	Cyan7822_3758
Cyan7822_1670	Cyan7822_3759
Cyan7822_1672	Cyan7822_3761
Cyan7822_1673	Cyan7822_3763
Cyan7822_1674	Cyan7822_3765
Cyan7822_1675	Cyan7822_3766
Cyan7822_1678	Cyan7822_3769
Cyan7822_1679	Cyan7822_3772
Cyan7822_1683	Cyan7822_3773
Cyan7822_1685	Cyan7822_3774
Cyan7822_1686	Cyan7822_3779
Cyan7822_1687	Cyan7822_3780
Cyan7822_1688	Cyan7822_3790
Cyan7822_1690	Cyan7822_3792
Cyan7822_1694	Cyan7822_3793
Cyan7822_1695	Cyan7822_3801
Cyan7822_1696	Cyan7822_3804
Cyan7822_1697	Cyan7822_3806
Cyan7822_1698	Cyan7822_3808
Cyan7822_1699	Cyan7822_3809
Cyan7822_1700	Cyan7822_3831
Cyan7822_1701	Cyan7822_3832
Cyan7822_1703	Cyan7822_3833
Cyan7822_1705	Cyan7822_3856
Cyan7822_1706	Cyan7822_3857
Cyan7822_1707	Cyan7822_3867
Cyan7822_1708	Cyan7822_3868
Cyan7822_1710	Cyan7822_3869
Cyan7822_1711	Cyan7822_3872
Cyan7822_1713	Cyan7822_3873
Cyan7822_1715	Cyan7822_3874
Cyan7822_1717	Cyan7822_3875
Cyan7822_1718	Cyan7822_3876
Cyan7822_1719	Cyan7822_3877
Cyan7822_1720	Cyan7822_3882
Cyan7822_1721	Cyan7822_3885
Cyan7822_1722	Cyan7822_3893
Cyan7822_1723	Cyan7822_3894
Cyan7822_1725	Cyan7822_3896
Cyan7822_1726	Cyan7822_3900
Cyan7822_1727	Cyan7822_3901
Cyan7822_1730	Cyan7822_3902
Cyan7822_1732	Cyan7822_3908
Cyan7822_1733	Cyan7822_3912
Cyan7822_1738	Cyan7822_3913
Cyan7822_1739	Cyan7822_3921
Cyan7822_1740	Cyan7822_3926
Cyan7822_1741	Cyan7822_3927
Cyan7822_1742	Cyan7822_3931
Cyan7822_1743	Cyan7822_3932
Cyan7822_1744	Cyan7822_3934
Cyan7822_1745	Cyan7822_3940
Cyan7822_1747	Cyan7822_3959
Cyan7822_1748	Cyan7822_3960
Cyan7822_1749	Cyan7822_3971
Cyan7822_1750	Cyan7822_3974
Cyan7822_1751	Cyan7822_3975
Cyan7822_1752	Cyan7822_3984
Cyan7822_1753	Cyan7822_3987
Cyan7822_1754	Cyan7822_3988
Cyan7822_1755	Cyan7822_3990
Cyan7822_1757	Cyan7822_3991
Cyan7822_1761	Cyan7822_3992
Cyan7822_1762	Cyan7822_3993
Cyan7822_1763	Cyan7822_3994
Cyan7822_1764	Cyan7822_3995
Cyan7822_1765	Cyan7822_3996
Cyan7822_1768	Cyan7822_4001
Cyan7822_1773	Cyan7822_4004
Cyan7822_1778	Cyan7822_4005
Cyan7822_1779	Cyan7822_4008
Cyan7822_1780	Cyan7822_4010
Cyan7822_1782	Cyan7822_4012
Cyan7822_1784	Cyan7822_4018
Cyan7822_1785	Cyan7822_4019
Cyan7822_1786	Cyan7822_4020
Cyan7822_1787	Cyan7822_4021
Cyan7822_1788	Cyan7822_4022
Cyan7822_1789	Cyan7822_4026
Cyan7822_1790	Cyan7822_4028
Cyan7822_1792	Cyan7822_4029
Cyan7822_1793	Cyan7822_4031
Cyan7822_1794	Cyan7822_4032
Cyan7822_1796	Cyan7822_4033
Cyan7822_1798	Cyan7822_4034
Cyan7822_1799	Cyan7822_4035
Cyan7822_1801	Cyan7822_4036
Cyan7822_1803	Cyan7822_4037
Cyan7822_1804	Cyan7822_4038
Cyan7822_1805	Cyan7822_4039
Cyan7822_1806	Cyan7822_4044
Cyan7822_1809	Cyan7822_4045
Cyan7822_1810	Cyan7822_4048
Cyan7822_1812	Cyan7822_4067
Cyan7822_1813	Cyan7822_4069
Cyan7822_1814	Cyan7822_4070
Cyan7822_1815	Cyan7822_4071
Cyan7822_1821	Cyan7822_4072
Cyan7822_1823	Cyan7822_4075
Cyan7822_1824	Cyan7822_4076
Cyan7822_1825	Cyan7822_4077
Cyan7822_1826	Cyan7822_4087
Cyan7822_1827	Cyan7822_4094
Cyan7822_1828	Cyan7822_4095
Cyan7822_1830	Cyan7822_4109
Cyan7822_1832	Cyan7822_4110
Cyan7822_1833	Cyan7822_4112
Cyan7822_1834	Cyan7822_4125
Cyan7822_1836	Cyan7822_4126
Cyan7822_1837	Cyan7822_4134
Cyan7822_1838	Cyan7822_4135
Cyan7822_1839	Cyan7822_4136
Cyan7822_1840	Cyan7822_4145
Cyan7822_1841	Cyan7822_4148
Cyan7822_1842	Cyan7822_4154
Cyan7822_1843	Cyan7822_4155
Cyan7822_1845	Cyan7822_4158
Cyan7822_1846	Cyan7822_4159
Cyan7822_1847	Cyan7822_4161
Cyan7822_1848	Cyan7822_4166
Cyan7822_1849	Cyan7822_4167
Cyan7822_1850	Cyan7822_4168
Cyan7822_1851	Cyan7822_4169
Cyan7822_1852	Cyan7822_4170
Cyan7822_1855	Cyan7822_4171
Cyan7822_1857	Cyan7822_4172
Cyan7822_1858	Cyan7822_4173
Cyan7822_1860	Cyan7822_4174
Cyan7822_1861	Cyan7822_4176
Cyan7822_1862	Cyan7822_4177
Cyan7822_1864	Cyan7822_4179
Cyan7822_1867	Cyan7822_4181
Cyan7822_1868	Cyan7822_4183
Cyan7822_1869	Cyan7822_4185
Cyan7822_1870	Cyan7822_4189
Cyan7822_1872	Cyan7822_4190
Cyan7822_1873	Cyan7822_4201
Cyan7822_1874	Cyan7822_4204
Cyan7822_1876	Cyan7822_4209
Cyan7822_1877	Cyan7822_4214
Cyan7822_1879	Cyan7822_4218
Cyan7822_1880	Cyan7822_4219
Cyan7822_1883	Cyan7822_4220
Cyan7822_1884	Cyan7822_4224
Cyan7822_1885	Cyan7822_4232
Cyan7822_1886	Cyan7822_4233
Cyan7822_1887	Cyan7822_4238
Cyan7822_1888	Cyan7822_4241
Cyan7822_1890	Cyan7822_4242
Cyan7822_1891	Cyan7822_4243
Cyan7822_1892	Cyan7822_4244
Cyan7822_1893	Cyan7822_4245
Cyan7822_1894	Cyan7822_4253
Cyan7822_1895	Cyan7822_4254
Cyan7822_1896	Cyan7822_4261
Cyan7822_1897	Cyan7822_4262
Cyan7822_1898	Cyan7822_4263
Cyan7822_1899	Cyan7822_4264
Cyan7822_1900	Cyan7822_4266
Cyan7822_1902	Cyan7822_4271
Cyan7822_1903	Cyan7822_4274
Cyan7822_1906	Cyan7822_4284
Cyan7822_1907	Cyan7822_4286
Cyan7822_1908	Cyan7822_4291
Cyan7822_1909	Cyan7822_4292
Cyan7822_1910	Cyan7822_4294
Cyan7822_1911	Cyan7822_4295
Cyan7822_1913	Cyan7822_4296
Cyan7822_1917	Cyan7822_4297
Cyan7822_1918	Cyan7822_4298
Cyan7822_1919	Cyan7822_4300
Cyan7822_1920	Cyan7822_4301
Cyan7822_1921	Cyan7822_4302
Cyan7822_1922	Cyan7822_4303
Cyan7822_1923	Cyan7822_4304
Cyan7822_1924	Cyan7822_4305
Cyan7822_1926	Cyan7822_4306
Cyan7822_1927	Cyan7822_4310
Cyan7822_1928	Cyan7822_4311
Cyan7822_1929	Cyan7822_4314
Cyan7822_1930	Cyan7822_4315
Cyan7822_1931	Cyan7822_4318
Cyan7822_1932	Cyan7822_4327
Cyan7822_1933	Cyan7822_4331
Cyan7822_1937	Cyan7822_4334
Cyan7822_1938	Cyan7822_4335
Cyan7822_1940	Cyan7822_4341
Cyan7822_1942	Cyan7822_4343
Cyan7822_1943	Cyan7822_4347
Cyan7822_1948	Cyan7822_4348
Cyan7822_1949	Cyan7822_4349
Cyan7822_1950	Cyan7822_4358
Cyan7822_1951	Cyan7822_4370
Cyan7822_1952	Cyan7822_4372
Cyan7822_1953	Cyan7822_4376
Cyan7822_1954	Cyan7822_4377
Cyan7822_1955	Cyan7822_4378
Cyan7822_1956	Cyan7822_4379
Cyan7822_1957	Cyan7822_4380
Cyan7822_1960	Cyan7822_4381
Cyan7822_1961	Cyan7822_4383
Cyan7822_1962	Cyan7822_4389
Cyan7822_1963	Cyan7822_4390
Cyan7822_1964	Cyan7822_4391
Cyan7822_1965	Cyan7822_4392
Cyan7822_1966	Cyan7822_4398
Cyan7822_1968	Cyan7822_4400
Cyan7822_1969	Cyan7822_4402
Cyan7822_1970	Cyan7822_4404
Cyan7822_1971	Cyan7822_4412
Cyan7822_1972	Cyan7822_4419
Cyan7822_1973	Cyan7822_4420
Cyan7822_1974	Cyan7822_4423
Cyan7822_1975	Cyan7822_4424
Cyan7822_1979	Cyan7822_4425
Cyan7822_1980	Cyan7822_4427
Cyan7822_1981	Cyan7822_4428
Cyan7822_1982	Cyan7822_4431
Cyan7822_1986	Cyan7822_4433
Cyan7822_1987	Cyan7822_4434
Cyan7822_1988	Cyan7822_4435
Cyan7822_1989	Cyan7822_4436
Cyan7822_1990	Cyan7822_4438
Cyan7822_1991	Cyan7822_4442
Cyan7822_1994	Cyan7822_4446
Cyan7822_1995	Cyan7822_4447
Cyan7822_1997	Cyan7822_4448
Cyan7822_1998	Cyan7822_4449
Cyan7822_2000	Cyan7822_4450
Cyan7822_2001	Cyan7822_4451
Cyan7822_2002	Cyan7822_4452
Cyan7822_2003	Cyan7822_4453
Cyan7822_2004	Cyan7822_4454
Cyan7822_2005	Cyan7822_4461
Cyan7822_2006	Cyan7822_4474
Cyan7822_2007	Cyan7822_4477
Cyan7822_2008	Cyan7822_4478
Cyan7822_2009	Cyan7822_4479
Cyan7822_2010	Cyan7822_4480
Cyan7822_2011	Cyan7822_4481
Cyan7822_2012	Cyan7822_4483
Cyan7822_2013	Cyan7822_4484
Cyan7822_2015	Cyan7822_4487
Cyan7822_2017	Cyan7822_4498
Cyan7822_2019	Cyan7822_4500
Cyan7822_2020	Cyan7822_4501
Cyan7822_2021	Cyan7822_4502
Cyan7822_2023	Cyan7822_4528
Cyan7822_2024	Cyan7822_4529
Cyan7822_2025	Cyan7822_4532
Cyan7822_2026	Cyan7822_4537
Cyan7822_2027	Cyan7822_4538
Cyan7822_2028	Cyan7822_4541
Cyan7822_2029	Cyan7822_4543
Cyan7822_2030	Cyan7822_4549
Cyan7822_2031	Cyan7822_4550
Cyan7822_2032	Cyan7822_4559
Cyan7822_2035	Cyan7822_4582
Cyan7822_2036	Cyan7822_4583
Cyan7822_2037	Cyan7822_4589
Cyan7822_2038	Cyan7822_4590
Cyan7822_2040	Cyan7822_4591
Cyan7822_2041	Cyan7822_4592
Cyan7822_2042	Cyan7822_4595
Cyan7822_2044	Cyan7822_4596
Cyan7822_2049	Cyan7822_4597
Cyan7822_2050	Cyan7822_4600
Cyan7822_2051	Cyan7822_4606
Cyan7822_2052	Cyan7822_4608
Cyan7822_2053	Cyan7822_4609
Cyan7822_2054	Cyan7822_4610
Cyan7822_2055	Cyan7822_4614
Cyan7822_2057	Cyan7822_4615
Cyan7822_2058	Cyan7822_4617
Cyan7822_2059	Cyan7822_4618
Cyan7822_2060	Cyan7822_4619
Cyan7822_2061	Cyan7822_4629
Cyan7822_2062	Cyan7822_4633
Cyan7822_2063	Cyan7822_4636
Cyan7822_2065	Cyan7822_4637
Cyan7822_2067	Cyan7822_4638
Cyan7822_2069	Cyan7822_4640
Cyan7822_2071	Cyan7822_4641
Cyan7822_2072	Cyan7822_4644
Cyan7822_2073	Cyan7822_4645
Cyan7822_2074	Cyan7822_4646
Cyan7822_2075	Cyan7822_4647
Cyan7822_2076	Cyan7822_4648
Cyan7822_2077	Cyan7822_4649
Cyan7822_2078	Cyan7822_4651
Cyan7822_2079	Cyan7822_4653
Cyan7822_2081	Cyan7822_4655
Cyan7822_2084	Cyan7822_4658
Cyan7822_2085	Cyan7822_4661
Cyan7822_2086	Cyan7822_4663
Cyan7822_2087	Cyan7822_4666
Cyan7822_2088	Cyan7822_4672
Cyan7822_2089	Cyan7822_4673
Cyan7822_2091	Cyan7822_4682
Cyan7822_2092	Cyan7822_4706
Cyan7822_2095	Cyan7822_4711
Cyan7822_2096	Cyan7822_4712
Cyan7822_2098	Cyan7822_4713
Cyan7822_2099	Cyan7822_4716
Cyan7822_2100	Cyan7822_4717
Cyan7822_2102	Cyan7822_4719
Cyan7822_2103	Cyan7822_4720
Cyan7822_2106	Cyan7822_4732
Cyan7822_2109	Cyan7822_4734
Cyan7822_2110	Cyan7822_4742
Cyan7822_2111	Cyan7822_4744
Cyan7822_2113	Cyan7822_4752
Cyan7822_2114	Cyan7822_4760
Cyan7822_2117	Cyan7822_4761
Cyan7822_2118	Cyan7822_4766
Cyan7822_2119	Cyan7822_4767
Cyan7822_2120	Cyan7822_4770
Cyan7822_2121	Cyan7822_4772
Cyan7822_2122	Cyan7822_4776
Cyan7822_2123	Cyan7822_4779
Cyan7822_2124	Cyan7822_4781
Cyan7822_2125	Cyan7822_4810
Cyan7822_2128	Cyan7822_4811
Cyan7822_2129	Cyan7822_4812
Cyan7822_2130	Cyan7822_4818
Cyan7822_2131	Cyan7822_4835
Cyan7822_2132	Cyan7822_4836
Cyan7822_2133	Cyan7822_4837
Cyan7822_2134	Cyan7822_4839
Cyan7822_2135	Cyan7822_4840
Cyan7822_2136	Cyan7822_4841
Cyan7822_2137	Cyan7822_4843
Cyan7822_2138	Cyan7822_4845
Cyan7822_2139	Cyan7822_4848
Cyan7822_2141	Cyan7822_4849
Cyan7822_2142	Cyan7822_4850
Cyan7822_2144	Cyan7822_4866
Cyan7822_2146	Cyan7822_4867
Cyan7822_2147	Cyan7822_4868
Cyan7822_2148	Cyan7822_4873
Cyan7822_2149	Cyan7822_4876
Cyan7822_2150	Cyan7822_4887
Cyan7822_2154	Cyan7822_4888
Cyan7822_2155	Cyan7822_4892
Cyan7822_2156	Cyan7822_4893
Cyan7822_2157	Cyan7822_4899
Cyan7822_2161	Cyan7822_4904
Cyan7822_2162	Cyan7822_4906
Cyan7822_2163	Cyan7822_4907
Cyan7822_2164	Cyan7822_4909
Cyan7822_2165	Cyan7822_4911
Cyan7822_2166	Cyan7822_4913
Cyan7822_2167	Cyan7822_4914
Cyan7822_2168	Cyan7822_4916
Cyan7822_2169	Cyan7822_4918
Cyan7822_2171	Cyan7822_4920
Cyan7822_2173	Cyan7822_4921
Cyan7822_2174	Cyan7822_4924
Cyan7822_2175	Cyan7822_4929
Cyan7822_2176	Cyan7822_4930
Cyan7822_2178	Cyan7822_4932
Cyan7822_2179	Cyan7822_4933
Cyan7822_2181	Cyan7822_4939
Cyan7822_2184	Cyan7822_4947
Cyan7822_2186	Cyan7822_4950
Cyan7822_2187	Cyan7822_4951
Cyan7822_2188	Cyan7822_4952
Cyan7822_2189	Cyan7822_4955
Cyan7822_2194	Cyan7822_4963
Cyan7822_2196	Cyan7822_4965
Cyan7822_2197	Cyan7822_4966
Cyan7822_2198	Cyan7822_4967
Cyan7822_2199	Cyan7822_4968
Cyan7822_2201	Cyan7822_4981
Cyan7822_2202	Cyan7822_4984
Cyan7822_2203	Cyan7822_4986
Cyan7822_2204	Cyan7822_4987
Cyan7822_2205	Cyan7822_4990
Cyan7822_2207	Cyan7822_4992
Cyan7822_2211	Cyan7822_4995
Cyan7822_2212	Cyan7822_4998
Cyan7822_2215	Cyan7822_4999
Cyan7822_2216	Cyan7822_5000
Cyan7822_2219	Cyan7822_5001
Cyan7822_2221	Cyan7822_5002
Cyan7822_2222	Cyan7822_5005
Cyan7822_2223	Cyan7822_5008
Cyan7822_2224	Cyan7822_5009
Cyan7822_2227	Cyan7822_5010
Cyan7822_2228	Cyan7822_5019
Cyan7822_2231	Cyan7822_5020
Cyan7822_2238	Cyan7822_5022
Cyan7822_2239	Cyan7822_5031
Cyan7822_2241	Cyan7822_5032
Cyan7822_2242	Cyan7822_5046
Cyan7822_2243	Cyan7822_5051
Cyan7822_2244	Cyan7822_5056
Cyan7822_2245	Cyan7822_5057
Cyan7822_2246	Cyan7822_5066
Cyan7822_2247	Cyan7822_5068
Cyan7822_2248	Cyan7822_5070
Cyan7822_2249	Cyan7822_5071
Cyan7822_2251	Cyan7822_5072
Cyan7822_2252	Cyan7822_5073
Cyan7822_2253	Cyan7822_5074
Cyan7822_2254	Cyan7822_5076
Cyan7822_2255	Cyan7822_5077
Cyan7822_2256	Cyan7822_5079
Cyan7822_2257	Cyan7822_5081
Cyan7822_2258	Cyan7822_5082
Cyan7822_2262	Cyan7822_5087
Cyan7822_2263	Cyan7822_5088
Cyan7822_2264	Cyan7822_5115
Cyan7822_2265	Cyan7822_5116
Cyan7822_2266	Cyan7822_5117
Cyan7822_2267	Cyan7822_5118
Cyan7822_2268	Cyan7822_5120
Cyan7822_2270	Cyan7822_5121
Cyan7822_2271	Cyan7822_5122
Cyan7822_2272	Cyan7822_5127
Cyan7822_2273	Cyan7822_5129
Cyan7822_2274	Cyan7822_5130
Cyan7822_2275	Cyan7822_5131
Cyan7822_2277	Cyan7822_5132
Cyan7822_2280	Cyan7822_5147
Cyan7822_2281	Cyan7822_5148
Cyan7822_2282	Cyan7822_5149
Cyan7822_2283	Cyan7822_5150
Cyan7822_2284	Cyan7822_5161
Cyan7822_2286	Cyan7822_5173
Cyan7822_2287	Cyan7822_5178
Cyan7822_2288	Cyan7822_5179
Cyan7822_2289	Cyan7822_5180
Cyan7822_2290	Cyan7822_5181
Cyan7822_2291	Cyan7822_5182
Cyan7822_2292	Cyan7822_5183
Cyan7822_2293	Cyan7822_5184
Cyan7822_2296	Cyan7822_5185
Cyan7822_2297	Cyan7822_5187
Cyan7822_2298	Cyan7822_5189
Cyan7822_2300	Cyan7822_5195
Cyan7822_2302	Cyan7822_5197
Cyan7822_2303	Cyan7822_5204
Cyan7822_2304	Cyan7822_5210
Cyan7822_2305	Cyan7822_5211
Cyan7822_2306	Cyan7822_5214
Cyan7822_2309	Cyan7822_5218
Cyan7822_2310	Cyan7822_5220
Cyan7822_2311	Cyan7822_5221
Cyan7822_2312	Cyan7822_5222
Cyan7822_2313	Cyan7822_5228
Cyan7822_2314	Cyan7822_5233
Cyan7822_2315	Cyan7822_5234
Cyan7822_2317	Cyan7822_5237
Cyan7822_2320	Cyan7822_5238
Cyan7822_2321	Cyan7822_5240
Cyan7822_2322	Cyan7822_5242
Cyan7822_2323	Cyan7822_5243
Cyan7822_2324	Cyan7822_5244
Cyan7822_2325	Cyan7822_5250
Cyan7822_2326	Cyan7822_5258
Cyan7822_2327	Cyan7822_5259
Cyan7822_2328	Cyan7822_5262
Cyan7822_2329	Cyan7822_5263
Cyan7822_2330	Cyan7822_5266
Cyan7822_2331	Cyan7822_5267
Cyan7822_2332	Cyan7822_5277
Cyan7822_2333	Cyan7822_5279
Cyan7822_2334	Cyan7822_5294
Cyan7822_2336	Cyan7822_5295
Cyan7822_2337	Cyan7822_5310
Cyan7822_2339	Cyan7822_5313
Cyan7822_2341	Cyan7822_5317
Cyan7822_2342	Cyan7822_5318
Cyan7822_2343	Cyan7822_5323
Cyan7822_2344	Cyan7822_5324
Cyan7822_2345	Cyan7822_5327
Cyan7822_2346	Cyan7822_5328
Cyan7822_2347	Cyan7822_5330
Cyan7822_2348	Cyan7822_5331
Cyan7822_2352	Cyan7822_5332
Cyan7822_2353	Cyan7822_5333
Cyan7822_2354	Cyan7822_5335
Cyan7822_2355	Cyan7822_5339
Cyan7822_2356	Cyan7822_5341
Cyan7822_2357	Cyan7822_5346
Cyan7822_2358	Cyan7822_5347
Cyan7822_2359	Cyan7822_5348
Cyan7822_2360	Cyan7822_5349
Cyan7822_2361	Cyan7822_5363
Cyan7822_2362	Cyan7822_5364
Cyan7822_2363	Cyan7822_5365
Cyan7822_2364	Cyan7822_5366
Cyan7822_2365	Cyan7822_5367
Cyan7822_2367	Cyan7822_5372
Cyan7822_2369	Cyan7822_5374
Cyan7822_2370	Cyan7822_5375
Cyan7822_2371	Cyan7822_5378
Cyan7822_2372	Cyan7822_5391
Cyan7822_2373	Cyan7822_5392
Cyan7822_2377	Cyan7822_5393
Cyan7822_2378	Cyan7822_5394
Cyan7822_2379	Cyan7822_5395
Cyan7822_2380	Cyan7822_5399
Cyan7822_2381	Cyan7822_5400
Cyan7822_2382	Cyan7822_5417
Cyan7822_2384	Cyan7822_5418
Cyan7822_2385	Cyan7822_5419
Cyan7822_2386	Cyan7822_5421
Cyan7822_2387	Cyan7822_5422
Cyan7822_2388	Cyan7822_5424
Cyan7822_2389	Cyan7822_5431
Cyan7822_2390	Cyan7822_5433
Cyan7822_2391	Cyan7822_5436
Cyan7822_2392	Cyan7822_5437
Cyan7822_2393	Cyan7822_5439
Cyan7822_2394	Cyan7822_5451
Cyan7822_2395	Cyan7822_5452
Cyan7822_2396	Cyan7822_5455
Cyan7822_2398	Cyan7822_5460
Cyan7822_2399	Cyan7822_5461
Cyan7822_2401	Cyan7822_5463
Cyan7822_2402	Cyan7822_5465
Cyan7822_2403	Cyan7822_5468
Cyan7822_2404	Cyan7822_5475
Cyan7822_2405	Cyan7822_5477
Cyan7822_2406	Cyan7822_5482
Cyan7822_2408	Cyan7822_5483
Cyan7822_2409	Cyan7822_5484
Cyan7822_2410	Cyan7822_5485
Cyan7822_2411	Cyan7822_5486
Cyan7822_2412	Cyan7822_5492
Cyan7822_2413	Cyan7822_5493
Cyan7822_2414	Cyan7822_5494
Cyan7822_2415	Cyan7822_5495
Cyan7822_2416	Cyan7822_5496
Cyan7822_2417	Cyan7822_5497
Cyan7822_2418	Cyan7822_5499
Cyan7822_2420	Cyan7822_5501
Cyan7822_2422	Cyan7822_5502
Cyan7822_2423	Cyan7822_5503
Cyan7822_2424	Cyan7822_5504
Cyan7822_2425	Cyan7822_5505
Cyan7822_2426	Cyan7822_5506
Cyan7822_2427	Cyan7822_5507
Cyan7822_2429	Cyan7822_5508
Cyan7822_2430	Cyan7822_5510
Cyan7822_2431	Cyan7822_5515
Cyan7822_2432	Cyan7822_5518
Cyan7822_2433	Cyan7822_5520
Cyan7822_2434	Cyan7822_5521
Cyan7822_2435	Cyan7822_5522
Cyan7822_2436	Cyan7822_5523
Cyan7822_2437	Cyan7822_5524
Cyan7822_2438	Cyan7822_5529
Cyan7822_2439	Cyan7822_5536
Cyan7822_2440	Cyan7822_5537
Cyan7822_2441	Cyan7822_5538
Cyan7822_2442	Cyan7822_5540
Cyan7822_2444	Cyan7822_5542
Cyan7822_2446	Cyan7822_5543
Cyan7822_2447	Cyan7822_5545
Cyan7822_2448	Cyan7822_5547
Cyan7822_2450	Cyan7822_5552
Cyan7822_2451	Cyan7822_5554
Cyan7822_2452	Cyan7822_5555
Cyan7822_2453	Cyan7822_5558
Cyan7822_2454	Cyan7822_5562
Cyan7822_2456	Cyan7822_5569
Cyan7822_2458	Cyan7822_5573
Cyan7822_2459	Cyan7822_5574
Cyan7822_2460	Cyan7822_5575
Cyan7822_2461	Cyan7822_5584
Cyan7822_2462	Cyan7822_5585
Cyan7822_2463	Cyan7822_5586
Cyan7822_2464	Cyan7822_5588
Cyan7822_2465	Cyan7822_5589
Cyan7822_2466	Cyan7822_5590
Cyan7822_2471	Cyan7822_5593
Cyan7822_2472	Cyan7822_5600
Cyan7822_2476	Cyan7822_5604
Cyan7822_2477	Cyan7822_5606
Cyan7822_2478	Cyan7822_5612
Cyan7822_2479	Cyan7822_5613
Cyan7822_2483	Cyan7822_5617
Cyan7822_2484	Cyan7822_5628
Cyan7822_2485	Cyan7822_5629
Cyan7822_2486	Cyan7822_5630
Cyan7822_2487	Cyan7822_5631
Cyan7822_2488	Cyan7822_5632
Cyan7822_2489	Cyan7822_5633
Cyan7822_2490	Cyan7822_5634
Cyan7822_2491	Cyan7822_5635
Cyan7822_2492	Cyan7822_5637
Cyan7822_2493	Cyan7822_5639
Cyan7822_2495	Cyan7822_5640
Cyan7822_2496	Cyan7822_5641
Cyan7822_2499	Cyan7822_5642
Cyan7822_2500	Cyan7822_5643
Cyan7822_2504	Cyan7822_5644
Cyan7822_2505	Cyan7822_5648
Cyan7822_2506	Cyan7822_5649
Cyan7822_2508	Cyan7822_5650
Cyan7822_2509	Cyan7822_5651
Cyan7822_2511	Cyan7822_5655
Cyan7822_2512	Cyan7822_5656
Cyan7822_2514	Cyan7822_5658
Cyan7822_2515	Cyan7822_5659
Cyan7822_2517	Cyan7822_5661
Cyan7822_2519	Cyan7822_5662
Cyan7822_2520	Cyan7822_5667
Cyan7822_2521	Cyan7822_5670
Cyan7822_2522	Cyan7822_5671
Cyan7822_2523	Cyan7822_5672
Cyan7822_2525	Cyan7822_5673
Cyan7822_2527	Cyan7822_5674
Cyan7822_2531	Cyan7822_5693
Cyan7822_2532	Cyan7822_5710
Cyan7822_2535	Cyan7822_5713
Cyan7822_2537	Cyan7822_5715
Cyan7822_2538	Cyan7822_5741
Cyan7822_2539	Cyan7822_5754
Cyan7822_2540	Cyan7822_5755
Cyan7822_2542	Cyan7822_5756
Cyan7822_2544	Cyan7822_5757
Cyan7822_2548	Cyan7822_5758
Cyan7822_2549	Cyan7822_5759
Cyan7822_2550	Cyan7822_5760
Cyan7822_2552	Cyan7822_5761
Cyan7822_2553	Cyan7822_5762
Cyan7822_2556	Cyan7822_5763
Cyan7822_2557	Cyan7822_5764
Cyan7822_2558	Cyan7822_5765
Cyan7822_2559	Cyan7822_5766
Cyan7822_2560	Cyan7822_5768
Cyan7822_2561	Cyan7822_5769
Cyan7822_2562	Cyan7822_5773
Cyan7822_2563	Cyan7822_5776
Cyan7822_2567	Cyan7822_5777
Cyan7822_2569	Cyan7822_5778
Cyan7822_2570	Cyan7822_5779
Cyan7822_2571	Cyan7822_5780
Cyan7822_2572	Cyan7822_5781
Cyan7822_2573	Cyan7822_5786
Cyan7822_2574	Cyan7822_5789
Cyan7822_2576	Cyan7822_5791
Cyan7822_2578	Cyan7822_5792
Cyan7822_2580	Cyan7822_5794
Cyan7822_2584	Cyan7822_5802
Cyan7822_2585	Cyan7822_5805
Cyan7822_2617	Cyan7822_5806
Cyan7822_2618	Cyan7822_5809
Cyan7822_2619	Cyan7822_5813
Cyan7822_2620	Cyan7822_5814
Cyan7822_2622	Cyan7822_5815
Cyan7822_2624	Cyan7822_5816
Cyan7822_2626	Cyan7822_5817
Cyan7822_2627	Cyan7822_5819
Cyan7822_2628	Cyan7822_5820
Cyan7822_2629	Cyan7822_5821
Cyan7822_2630	Cyan7822_5824
Cyan7822_2632	Cyan7822_5827
Cyan7822_2633	Cyan7822_5829
Cyan7822_2634	Cyan7822_5831
Cyan7822_2636	Cyan7822_5832
Cyan7822_2637	Cyan7822_5833
Cyan7822_2638	Cyan7822_5834
Cyan7822_2642	Cyan7822_5835
Cyan7822_2645	Cyan7822_5837
Cyan7822_2647	Cyan7822_5838
Cyan7822_2648	Cyan7822_5845
Cyan7822_2649	Cyan7822_5847
Cyan7822_2650	Cyan7822_5848
Cyan7822_2651	Cyan7822_5872
Cyan7822_2652	Cyan7822_5879
Cyan7822_2653	Cyan7822_5884
Cyan7822_2654	Cyan7822_5887
Cyan7822_2655	Cyan7822_5888
Cyan7822_2658	Cyan7822_5889
Cyan7822_2660	Cyan7822_5890
Cyan7822_2661	Cyan7822_5893
Cyan7822_2662	Cyan7822_5899
Cyan7822_2663	Cyan7822_5905
Cyan7822_2664	Cyan7822_5909
Cyan7822_2665	Cyan7822_5910
Cyan7822_2666	Cyan7822_5913
Cyan7822_2667	Cyan7822_5914
Cyan7822_2668	Cyan7822_5917
Cyan7822_2669	Cyan7822_5918
Cyan7822_2670	Cyan7822_5922
Cyan7822_2673	Cyan7822_5923
Cyan7822_2674	Cyan7822_5924
Cyan7822_2675	Cyan7822_5925
Cyan7822_2676	Cyan7822_5926
Cyan7822_2677	Cyan7822_5927
Cyan7822_2678	Cyan7822_5932
Cyan7822_2679	Cyan7822_5936
Cyan7822_2680	Cyan7822_5941
Cyan7822_2681	Cyan7822_5943
Cyan7822_2682	Cyan7822_5954
Cyan7822_2683	Cyan7822_5955
Cyan7822_2684	Cyan7822_5972
Cyan7822_2685	Cyan7822_5975
Cyan7822_2686	Cyan7822_5976
Cyan7822_2687	Cyan7822_5977
Cyan7822_2688	Cyan7822_5980
Cyan7822_2689	Cyan7822_5981
Cyan7822_2690	Cyan7822_5982
Cyan7822_2691	Cyan7822_5983
Cyan7822_2692	Cyan7822_5984
Cyan7822_2694	Cyan7822_5985
Cyan7822_2697	Cyan7822_5986
Cyan7822_2698	Cyan7822_5995
Cyan7822_2699	Cyan7822_5996
Cyan7822_2700	Cyan7822_5997
Cyan7822_2704	Cyan7822_5999
Cyan7822_2708	Cyan7822_6000
Cyan7822_2709	Cyan7822_6001
Cyan7822_2710	Cyan7822_6007
Cyan7822_2711	Cyan7822_6026
Cyan7822_2712	Cyan7822_6032
Cyan7822_2713	Cyan7822_6037
Cyan7822_2718	Cyan7822_6039
Cyan7822_2719	Cyan7822_6041
Cyan7822_2720	Cyan7822_6043
Cyan7822_2721	Cyan7822_6045
Cyan7822_2723	Cyan7822_6046
Cyan7822_2727	Cyan7822_6049
Cyan7822_2730	Cyan7822_6050
Cyan7822_2731	Cyan7822_6051
Cyan7822_2733	Cyan7822_6052
Cyan7822_2734	Cyan7822_6054
Cyan7822_2735	Cyan7822_6055
Cyan7822_2736	Cyan7822_6056
Cyan7822_2737	Cyan7822_6057
Cyan7822_2738	Cyan7822_6146
Cyan7822_2739	Cyan7822_6147
Cyan7822_2740	Cyan7822_6158
Cyan7822_2741	Cyan7822_6159
Cyan7822_2742	Cyan7822_6162
Cyan7822_2743	Cyan7822_6163
Cyan7822_2744	Cyan7822_6164
Cyan7822_2746	Cyan7822_6166
Cyan7822_2747	Cyan7822_6206
Cyan7822_2748	Cyan7822_6207
Cyan7822_2749	Cyan7822_6211
Cyan7822_2750	Cyan7822_6212
Cyan7822_2751	Cyan7822_6215
Cyan7822_2756	Cyan7822_6233
Cyan7822_2758	Cyan7822_6236
Cyan7822_2759	Cyan7822_6237
Cyan7822_2761	Cyan7822_6239
Cyan7822_2762	Cyan7822_6242
Cyan7822_2765	Cyan7822_6260
Cyan7822_2766	Cyan7822_6261
Cyan7822_2767	Cyan7822_6262
Cyan7822_2768	Cyan7822_6264
Cyan7822_2770	Cyan7822_6335
Cyan7822_2771	Cyan7822_6351
Cyan7822_2772	Cyan7822_6358
Cyan7822_2775	Cyan7822_6360
Cyan7822_2776	Cyan7822_6363
Cyan7822_2779	Cyan7822_6364
Cyan7822_2780	Cyan7822_6365
Cyan7822_2781	Cyan7822_6366
Cyan7822_2782	Cyan7822_6369
Cyan7822_2783	Cyan7822_6370
Cyan7822_2784	Cyan7822_6371
Cyan7822_2790	Cyan7822_6372
Cyan7822_2792	Cyan7822_6373
Cyan7822_2793	Cyan7822_6374
Cyan7822_2794	Cyan7822_6375
Cyan7822_2795	Cyan7822_6376
Cyan7822_2796	Cyan7822_6377
Cyan7822_2797	Cyan7822_6378
Cyan7822_2798	Cyan7822_6379
Cyan7822_2799	Cyan7822_6380
Cyan7822_2801	Cyan7822_6381
Cyan7822_2803	Cyan7822_6382
Cyan7822_2804	Cyan7822_6383
Cyan7822_2806	Cyan7822_6384
Cyan7822_2807	Cyan7822_6385
Cyan7822_2808	Cyan7822_6388
Cyan7822_2809	Cyan7822_6394
Cyan7822_2811	Cyan7822_6398
Cyan7822_2813	Cyan7822_6417
Cyan7822_2815	Cyan7822_6418
Cyan7822_2816	Cyan7822_6419
Cyan7822_2817	Cyan7822_6420
Cyan7822_2818	Cyan7822_6421
Cyan7822_2819	Cyan7822_6422
Cyan7822_2820	Cyan7822_6426
Cyan7822_2821	Cyan7822_6454
Cyan7822_2822	Cyan7822_6470
Cyan7822_2824	Cyan7822_6471
Cyan7822_2825	Cyan7822_6475
Cyan7822_2828	Cyan7822_6487
Cyan7822_2829	Cyan7822_6512
Cyan7822_2831	Cyan7822_6515
Cyan7822_2832	Cyan7822_6516
Cyan7822_2835	Cyan7822_6527
Cyan7822_2836	Cyan7822_6530
Cyan7822_2837	Cyan7822_6532
Cyan7822_2838	Cyan7822_6534
Cyan7822_2842	Cyan7822_6535
Cyan7822_2843	Cyan7822_6539
Cyan7822_2845	Cyan7822_6540
Cyan7822_2846	Cyan7822_6553
Cyan7822_2848	Cyan7822_6557
Cyan7822_2849	Cyan7822_6558
Cyan7822_2850	Cyan7822_6564
Cyan7822_2852	Cyan7822_6566
Cyan7822_2853	Cyan7822_6571
Cyan7822_2856	Cyan7822_6573
Cyan7822_2857	Cyan7822_6588
[truncated: 2,960 more rows]

## Sheet: DE Genes at D0
RPKM	Marray
Cyan7822_0002	Cyan7822_0002
Cyan7822_0003	Cyan7822_0003
Cyan7822_0005	Cyan7822_0009
Cyan7822_0006	Cyan7822_0012
Cyan7822_0007	Cyan7822_0013
Cyan7822_0008	Cyan7822_0015
Cyan7822_0009	Cyan7822_0016
Cyan7822_0010	Cyan7822_0017
Cyan7822_0012	Cyan7822_0018
Cyan7822_0013	Cyan7822_0021
Cyan7822_0014	Cyan7822_0023
Cyan7822_0015	Cyan7822_0024
Cyan7822_0017	Cyan7822_0031
Cyan7822_0018	Cyan7822_0032
Cyan7822_0020	Cyan7822_0036
Cyan7822_0021	Cyan7822_0037
Cyan7822_0022	Cyan7822_0038
Cyan7822_0023	Cyan7822_0041
Cyan7822_0024	Cyan7822_0048
Cyan7822_0027	Cyan7822_0049
Cyan7822_0028	Cyan7822_0050
Cyan7822_0029	Cyan7822_0056
Cyan7822_0030	Cyan7822_0061
Cyan7822_0032	Cyan7822_0064
Cyan7822_0033	Cyan7822_0065
Cyan7822_0034	Cyan7822_0069
Cyan7822_0035	Cyan7822_0070
Cyan7822_0036	Cyan7822_0079
Cyan7822_0037	Cyan7822_0088
Cyan7822_0042	Cyan7822_0089
Cyan7822_0043	Cyan7822_0090
Cyan7822_0047	Cyan7822_0093
Cyan7822_0048	Cyan7822_0099
Cyan7822_0049	Cyan7822_0100
Cyan7822_0050	Cyan7822_0102
Cyan7822_0051	Cyan7822_0105
Cyan7822_0054	Cyan7822_0114
Cyan7822_0055	Cyan7822_0115
Cyan7822_0061	Cyan7822_0124
Cyan7822_0063	Cyan7822_0133
Cyan7822_0064	Cyan7822_0135
Cyan7822_0065	Cyan7822_0136
Cyan7822_0066	Cyan7822_0150
Cyan7822_0069	Cyan7822_0153
Cyan7822_0070	Cyan7822_0154
Cyan7822_0071	Cyan7822_0157
Cyan7822_0072	Cyan7822_0159
Cyan7822_0073	Cyan7822_0160
Cyan7822_0074	Cyan7822_0161
Cyan7822_0075	Cyan7822_0166
Cyan7822_0076	Cyan7822_0168
Cyan7822_0078	Cyan7822_0170
Cyan7822_0079	Cyan7822_0171
Cyan7822_0080	Cyan7822_0172
Cyan7822_0081	Cyan7822_0173
Cyan7822_0083	Cyan7822_0174
Cyan7822_0084	Cyan7822_0178
Cyan7822_0085	Cyan7822_0179
Cyan7822_0086	Cyan7822_0181
Cyan7822_0087	Cyan7822_0182
Cyan7822_0088	Cyan7822_0185
Cyan7822_0089	Cyan7822_0192
Cyan7822_0091	Cyan7822_0193
Cyan7822_0092	Cyan7822_0194
Cyan7822_0093	Cyan7822_0195
Cyan7822_0094	Cyan7822_0197
Cyan7822_0095	Cyan7822_0198
Cyan7822_0096	Cyan7822_0199
Cyan7822_0098	Cyan7822_0216
Cyan7822_0099	Cyan7822_0222
Cyan7822_0100	Cyan7822_0224
Cyan7822_0102	Cyan7822_0227
Cyan7822_0103	Cyan7822_0231
Cyan7822_0108	Cyan7822_0232
Cyan7822_0109	Cyan7822_0236
Cyan7822_0110	Cyan7822_0237
Cyan7822_0111	Cyan7822_0238
Cyan7822_0114	Cyan7822_0239
Cyan7822_0115	Cyan7822_0240
Cyan7822_0117	Cyan7822_0243
Cyan7822_0118	Cyan7822_0244
Cyan7822_0119	Cyan7822_0254
Cyan7822_0123	Cyan7822_0255
Cyan7822_0124	Cyan7822_0259
Cyan7822_0125	Cyan7822_0260
Cyan7822_0126	Cyan7822_0261
Cyan7822_0127	Cyan7822_0262
Cyan7822_0128	Cyan7822_0263
Cyan7822_0130	Cyan7822_0264
Cyan7822_0131	Cyan7822_0266
Cyan7822_0133	Cyan7822_0269
Cyan7822_0134	Cyan7822_0289
Cyan7822_0136	Cyan7822_0292
Cyan7822_0139	Cyan7822_0302
Cyan7822_0140	Cyan7822_0311
Cyan7822_0143	Cyan7822_0313
Cyan7822_0144	Cyan7822_0316
Cyan7822_0145	Cyan7822_0317
Cyan7822_0147	Cyan7822_0318
Cyan7822_0148	Cyan7822_0321
Cyan7822_0149	Cyan7822_0330
Cyan7822_0150	Cyan7822_0331
Cyan7822_0151	Cyan7822_0332
Cyan7822_0152	Cyan7822_0333
Cyan7822_0153	Cyan7822_0334
Cyan7822_0154	Cyan7822_0335
Cyan7822_0155	Cyan7822_0337
Cyan7822_0157	Cyan7822_0346
Cyan7822_0159	Cyan7822_0347
Cyan7822_0160	Cyan7822_0349
Cyan7822_0161	Cyan7822_0350
Cyan7822_0162	Cyan7822_0351
Cyan7822_0164	Cyan7822_0353
Cyan7822_0165	Cyan7822_0356
Cyan7822_0166	Cyan7822_0361
Cyan7822_0167	Cyan7822_0362
Cyan7822_0168	Cyan7822_0367
Cyan7822_0169	Cyan7822_0368
Cyan7822_0170	Cyan7822_0374
Cyan7822_0171	Cyan7822_0375
Cyan7822_0172	Cyan7822_0379
Cyan7822_0173	Cyan7822_0380
Cyan7822_0175	Cyan7822_0381
Cyan7822_0179	Cyan7822_0382
Cyan7822_0180	Cyan7822_0383
Cyan7822_0181	Cyan7822_0384
Cyan7822_0182	Cyan7822_0385
Cyan7822_0183	Cyan7822_0388
Cyan7822_0184	Cyan7822_0389
Cyan7822_0185	Cyan7822_0390
Cyan7822_0186	Cyan7822_0391
Cyan7822_0187	Cyan7822_0392
Cyan7822_0190	Cyan7822_0393
Cyan7822_0191	Cyan7822_0394
Cyan7822_0192	Cyan7822_0395
Cyan7822_0193	Cyan7822_0398
Cyan7822_0194	Cyan7822_0399
Cyan7822_0195	Cyan7822_0400
Cyan7822_0196	Cyan7822_0402
Cyan7822_0197	Cyan7822_0403
Cyan7822_0198	Cyan7822_0404
Cyan7822_0200	Cyan7822_0405
Cyan7822_0201	Cyan7822_0408
Cyan7822_0204	Cyan7822_0409
Cyan7822_0205	Cyan7822_0410
Cyan7822_0206	Cyan7822_0412
Cyan7822_0207	Cyan7822_0418
Cyan7822_0208	Cyan7822_0425
Cyan7822_0210	Cyan7822_0426
Cyan7822_0211	Cyan7822_0427
Cyan7822_0212	Cyan7822_0428
Cyan7822_0216	Cyan7822_0437
Cyan7822_0218	Cyan7822_0438
Cyan7822_0220	Cyan7822_0449
Cyan7822_0222	Cyan7822_0450
Cyan7822_0223	Cyan7822_0451
Cyan7822_0224	Cyan7822_0463
Cyan7822_0225	Cyan7822_0467
Cyan7822_0227	Cyan7822_0481
Cyan7822_0228	Cyan7822_0493
Cyan7822_0229	Cyan7822_0500
Cyan7822_0230	Cyan7822_0509
Cyan7822_0231	Cyan7822_0510
Cyan7822_0232	Cyan7822_0532
Cyan7822_0233	Cyan7822_0541
Cyan7822_0234	Cyan7822_0544
Cyan7822_0235	Cyan7822_0550
Cyan7822_0236	Cyan7822_0551
Cyan7822_0237	Cyan7822_0557
Cyan7822_0238	Cyan7822_0558
Cyan7822_0239	Cyan7822_0559
Cyan7822_0240	Cyan7822_0560
Cyan7822_0241	Cyan7822_0561
Cyan7822_0243	Cyan7822_0562
Cyan7822_0244	Cyan7822_0563
Cyan7822_0248	Cyan7822_0564
Cyan7822_0253	Cyan7822_0567
Cyan7822_0254	Cyan7822_0574
Cyan7822_0255	Cyan7822_0577
Cyan7822_0256	Cyan7822_0578
Cyan7822_0259	Cyan7822_0580
Cyan7822_0260	Cyan7822_0585
Cyan7822_0261	Cyan7822_0592
Cyan7822_0262	Cyan7822_0600
Cyan7822_0263	Cyan7822_0603
Cyan7822_0264	Cyan7822_0607
Cyan7822_0267	Cyan7822_0608
Cyan7822_0268	Cyan7822_0615
Cyan7822_0269	Cyan7822_0616
Cyan7822_0271	Cyan7822_0617
Cyan7822_0272	Cyan7822_0621
Cyan7822_0273	Cyan7822_0623
Cyan7822_0274	Cyan7822_0624
Cyan7822_0276	Cyan7822_0626
Cyan7822_0277	Cyan7822_0628
Cyan7822_0278	Cyan7822_0630
Cyan7822_0281	Cyan7822_0631
Cyan7822_0283	Cyan7822_0634
Cyan7822_0285	Cyan7822_0635
Cyan7822_0288	Cyan7822_0636
Cyan7822_0289	Cyan7822_0639
Cyan7822_0290	Cyan7822_0640
Cyan7822_0291	Cyan7822_0641
Cyan7822_0292	Cyan7822_0642
Cyan7822_0293	Cyan7822_0643
Cyan7822_0295	Cyan7822_0644
Cyan7822_0296	Cyan7822_0645
Cyan7822_0298	Cyan7822_0646
Cyan7822_0299	Cyan7822_0647
Cyan7822_0300	Cyan7822_0648
Cyan7822_0301	Cyan7822_0649
Cyan7822_0302	Cyan7822_0650
Cyan7822_0303	Cyan7822_0656
Cyan7822_0304	Cyan7822_0699
Cyan7822_0305	Cyan7822_0702
Cyan7822_0306	Cyan7822_0706
Cyan7822_0307	Cyan7822_0711
Cyan7822_0308	Cyan7822_0712
Cyan7822_0310	Cyan7822_0724
Cyan7822_0311	Cyan7822_0726
Cyan7822_0312	Cyan7822_0729
Cyan7822_0313	Cyan7822_0733
Cyan7822_0315	Cyan7822_0735
Cyan7822_0316	Cyan7822_0739
Cyan7822_0317	Cyan7822_0741
Cyan7822_0320	Cyan7822_0743
Cyan7822_0321	Cyan7822_0756
Cyan7822_0322	Cyan7822_0757
Cyan7822_0323	Cyan7822_0758
Cyan7822_0325	Cyan7822_0764
Cyan7822_0326	Cyan7822_0765
Cyan7822_0327	Cyan7822_0766
Cyan7822_0328	Cyan7822_0768
Cyan7822_0330	Cyan7822_0770
Cyan7822_0331	Cyan7822_0772
Cyan7822_0332	Cyan7822_0774
Cyan7822_0333	Cyan7822_0775
Cyan7822_0334	Cyan7822_0776
Cyan7822_0335	Cyan7822_0781
Cyan7822_0336	Cyan7822_0782
Cyan7822_0337	Cyan7822_0784
Cyan7822_0338	Cyan7822_0785
Cyan7822_0340	Cyan7822_0786
Cyan7822_0341	Cyan7822_0789
Cyan7822_0342	Cyan7822_0790
Cyan7822_0343	Cyan7822_0792
Cyan7822_0346	Cyan7822_0796
Cyan7822_0347	Cyan7822_0800
Cyan7822_0350	Cyan7822_0801
Cyan7822_0351	Cyan7822_0802
Cyan7822_0353	Cyan7822_0803
Cyan7822_0355	Cyan7822_0818
Cyan7822_0356	Cyan7822_0820
Cyan7822_0357	Cyan7822_0823
Cyan7822_0358	Cyan7822_0825
Cyan7822_0361	Cyan7822_0829
Cyan7822_0362	Cyan7822_0830
Cyan7822_0367	Cyan7822_0831
Cyan7822_0368	Cyan7822_0832
Cyan7822_0369	Cyan7822_0833
Cyan7822_0370	Cyan7822_0835
Cyan7822_0374	Cyan7822_0838
Cyan7822_0375	Cyan7822_0850
Cyan7822_0377	Cyan7822_0856
Cyan7822_0378	Cyan7822_0861
Cyan7822_0379	Cyan7822_0863
Cyan7822_0380	Cyan7822_0888
Cyan7822_0381	Cyan7822_0893
Cyan7822_0382	Cyan7822_0902
Cyan7822_0383	Cyan7822_0903
Cyan7822_0384	Cyan7822_0908
Cyan7822_0385	Cyan7822_0909
Cyan7822_0386	Cyan7822_0917
Cyan7822_0387	Cyan7822_0923
Cyan7822_0388	Cyan7822_0926
Cyan7822_0389	Cyan7822_0929
Cyan7822_0390	Cyan7822_0948
Cyan7822_0391	Cyan7822_0950
Cyan7822_0392	Cyan7822_0951
Cyan7822_0393	Cyan7822_0955
Cyan7822_0394	Cyan7822_0960
Cyan7822_0395	Cyan7822_0962
Cyan7822_0396	Cyan7822_0982
Cyan7822_0397	Cyan7822_0984
Cyan7822_0398	Cyan7822_0985
Cyan7822_0399	Cyan7822_0986
Cyan7822_0400	Cyan7822_0987
Cyan7822_0403	Cyan7822_0989
Cyan7822_0404	Cyan7822_0991
Cyan7822_0405	Cyan7822_0992
Cyan7822_0406	Cyan7822_0994
Cyan7822_0407	Cyan7822_0995
Cyan7822_0408	Cyan7822_0996
Cyan7822_0409	Cyan7822_0997
Cyan7822_0410	Cyan7822_0998
Cyan7822_0411	Cyan7822_0999
Cyan7822_0412	Cyan7822_1002
Cyan7822_0413	Cyan7822_1003
Cyan7822_0414	Cyan7822_1004
Cyan7822_0415	Cyan7822_1006
Cyan7822_0416	Cyan7822_1007
Cyan7822_0417	Cyan7822_1014
Cyan7822_0418	Cyan7822_1021
Cyan7822_0419	Cyan7822_1022
Cyan7822_0420	Cyan7822_1024
Cyan7822_0421	Cyan7822_1025
Cyan7822_0422	Cyan7822_1026
Cyan7822_0423	Cyan7822_1027
Cyan7822_0425	Cyan7822_1028
Cyan7822_0426	Cyan7822_1030
Cyan7822_0427	Cyan7822_1031
Cyan7822_0428	Cyan7822_1032
Cyan7822_0429	Cyan7822_1033
Cyan7822_0433	Cyan7822_1048
Cyan7822_0435	Cyan7822_1050
Cyan7822_0436	Cyan7822_1052
Cyan7822_0437	Cyan7822_1055
Cyan7822_0438	Cyan7822_1059
Cyan7822_0441	Cyan7822_1060
Cyan7822_0445	Cyan7822_1062
Cyan7822_0446	Cyan7822_1064
Cyan7822_0447	Cyan7822_1070
Cyan7822_0448	Cyan7822_1071
Cyan7822_0450	Cyan7822_1072
Cyan7822_0451	Cyan7822_1073
Cyan7822_0452	Cyan7822_1074
Cyan7822_0453	Cyan7822_1075
Cyan7822_0454	Cyan7822_1082
Cyan7822_0456	Cyan7822_1083
Cyan7822_0457	Cyan7822_1084
Cyan7822_0458	Cyan7822_1094
Cyan7822_0462	Cyan7822_1096
Cyan7822_0463	Cyan7822_1097
Cyan7822_0464	Cyan7822_1098
Cyan7822_0465	Cyan7822_1100
Cyan7822_0467	Cyan7822_1101
Cyan7822_0468	Cyan7822_1106
Cyan7822_0469	Cyan7822_1108
Cyan7822_0470	Cyan7822_1116
Cyan7822_0471	Cyan7822_1118
Cyan7822_0472	Cyan7822_1125
Cyan7822_0474	Cyan7822_1126
Cyan7822_0476	Cyan7822_1127
Cyan7822_0478	Cyan7822_1128
Cyan7822_0479	Cyan7822_1129
Cyan7822_0480	Cyan7822_1130
Cyan7822_0481	Cyan7822_1131
Cyan7822_0482	Cyan7822_1132
Cyan7822_0483	Cyan7822_1133
Cyan7822_0484	Cyan7822_1135
Cyan7822_0486	Cyan7822_1136
Cyan7822_0487	Cyan7822_1137
Cyan7822_0489	Cyan7822_1138
Cyan7822_0490	Cyan7822_1140
Cyan7822_0491	Cyan7822_1144
Cyan7822_0492	Cyan7822_1154
Cyan7822_0495	Cyan7822_1162
Cyan7822_0497	Cyan7822_1170
Cyan7822_0498	Cyan7822_1180
Cyan7822_0500	Cyan7822_1182
Cyan7822_0501	Cyan7822_1185
Cyan7822_0502	Cyan7822_1187
Cyan7822_0503	Cyan7822_1188
Cyan7822_0504	Cyan7822_1190
Cyan7822_0505	Cyan7822_1191
Cyan7822_0506	Cyan7822_1193
Cyan7822_0509	Cyan7822_1194
Cyan7822_0510	Cyan7822_1198
Cyan7822_0511	Cyan7822_1203
Cyan7822_0514	Cyan7822_1204
Cyan7822_0515	Cyan7822_1205
Cyan7822_0516	Cyan7822_1208
Cyan7822_0517	Cyan7822_1211
Cyan7822_0519	Cyan7822_1212
Cyan7822_0521	Cyan7822_1214
Cyan7822_0522	Cyan7822_1215
Cyan7822_0524	Cyan7822_1222
Cyan7822_0526	Cyan7822_1223
Cyan7822_0527	Cyan7822_1229
Cyan7822_0529	Cyan7822_1230
Cyan7822_0530	Cyan7822_1232
Cyan7822_0531	Cyan7822_1233
Cyan7822_0533	Cyan7822_1236
Cyan7822_0535	Cyan7822_1237
Cyan7822_0536	Cyan7822_1238
Cyan7822_0537	Cyan7822_1241
Cyan7822_0539	Cyan7822_1242
Cyan7822_0540	Cyan7822_1243
Cyan7822_0541	Cyan7822_1244
Cyan7822_0544	Cyan7822_1245
Cyan7822_0545	Cyan7822_1247
Cyan7822_0546	Cyan7822_1251
Cyan7822_0547	Cyan7822_1252
Cyan7822_0548	Cyan7822_1256
Cyan7822_0549	Cyan7822_1257
Cyan7822_0550	Cyan7822_1260
Cyan7822_0551	Cyan7822_1265
Cyan7822_0552	Cyan7822_1269
Cyan7822_0554	Cyan7822_1271
Cyan7822_0555	Cyan7822_1272
Cyan7822_0556	Cyan7822_1273
Cyan7822_0557	Cyan7822_1279
Cyan7822_0558	Cyan7822_1281
Cyan7822_0559	Cyan7822_1285
Cyan7822_0560	Cyan7822_1287
Cyan7822_0561	Cyan7822_1289
Cyan7822_0562	Cyan7822_1293
Cyan7822_0563	Cyan7822_1296
Cyan7822_0564	Cyan7822_1302
Cyan7822_0565	Cyan7822_1305
Cyan7822_0566	Cyan7822_1321
Cyan7822_0567	Cyan7822_1322
Cyan7822_0568	Cyan7822_1323
Cyan7822_0569	Cyan7822_1324
Cyan7822_0571	Cyan7822_1325
Cyan7822_0573	Cyan7822_1326
Cyan7822_0575	Cyan7822_1327
Cyan7822_0576	Cyan7822_1328
Cyan7822_0577	Cyan7822_1329
Cyan7822_0578	Cyan7822_1330
Cyan7822_0579	Cyan7822_1331
Cyan7822_0580	Cyan7822_1335
Cyan7822_0581	Cyan7822_1337
Cyan7822_0582	Cyan7822_1338
Cyan7822_0583	Cyan7822_1339
Cyan7822_0584	Cyan7822_1340
Cyan7822_0585	Cyan7822_1342
Cyan7822_0586	Cyan7822_1344
Cyan7822_0587	Cyan7822_1345
Cyan7822_0591	Cyan7822_1346
Cyan7822_0592	Cyan7822_1355
Cyan7822_0593	Cyan7822_1356
Cyan7822_0595	Cyan7822_1362
Cyan7822_0596	Cyan7822_1365
Cyan7822_0597	Cyan7822_1370
Cyan7822_0598	Cyan7822_1381
Cyan7822_0600	Cyan7822_1385
Cyan7822_0601	Cyan7822_1392
Cyan7822_0602	Cyan7822_1393
Cyan7822_0603	Cyan7822_1395
Cyan7822_0606	Cyan7822_1396
Cyan7822_0607	Cyan7822_1397
Cyan7822_0608	Cyan7822_1398
Cyan7822_0609	Cyan7822_1400
Cyan7822_0610	Cyan7822_1408
Cyan7822_0611	Cyan7822_1419
Cyan7822_0612	Cyan7822_1420
Cyan7822_0614	Cyan7822_1421
Cyan7822_0615	Cyan7822_1423
Cyan7822_0616	Cyan7822_1424
Cyan7822_0617	Cyan7822_1425
Cyan7822_0621	Cyan7822_1447
Cyan7822_0623	Cyan7822_1452
Cyan7822_0624	Cyan7822_1453
Cyan7822_0625	Cyan7822_1455
Cyan7822_0626	Cyan7822_1457
Cyan7822_0627	Cyan7822_1458
Cyan7822_0629	Cyan7822_1459
Cyan7822_0630	Cyan7822_1460
Cyan7822_0631	Cyan7822_1461
Cyan7822_0632	Cyan7822_1462
Cyan7822_0633	Cyan7822_1463
Cyan7822_0634	Cyan7822_1465
Cyan7822_0636	Cyan7822_1466
Cyan7822_0638	Cyan7822_1467
Cyan7822_0639	Cyan7822_1469
Cyan7822_0640	Cyan7822_1470
Cyan7822_0641	Cyan7822_1471
Cyan7822_0642	Cyan7822_1472
Cyan7822_0643	Cyan7822_1473
Cyan7822_0644	Cyan7822_1474
Cyan7822_0645	Cyan7822_1476
Cyan7822_0647	Cyan7822_1477
Cyan7822_0648	Cyan7822_1484
Cyan7822_0649	Cyan7822_1486
Cyan7822_0650	Cyan7822_1488
Cyan7822_0651	Cyan7822_1489
Cyan7822_0652	Cyan7822_1495
Cyan7822_0657	Cyan7822_1499
Cyan7822_0659	Cyan7822_1502
Cyan7822_0660	Cyan7822_1504
Cyan7822_0663	Cyan7822_1505
Cyan7822_0664	Cyan7822_1507
Cyan7822_0665	Cyan7822_1508
Cyan7822_0666	Cyan7822_1510
Cyan7822_0667	Cyan7822_1513
Cyan7822_0669	Cyan7822_1515
Cyan7822_0671	Cyan7822_1525
Cyan7822_0672	Cyan7822_1526
Cyan7822_0673	Cyan7822_1531
Cyan7822_0676	Cyan7822_1532
Cyan7822_0677	Cyan7822_1542
Cyan7822_0678	Cyan7822_1543
Cyan7822_0679	Cyan7822_1546
Cyan7822_0680	Cyan7822_1547
Cyan7822_0681	Cyan7822_1548
Cyan7822_0682	Cyan7822_1551
Cyan7822_0683	Cyan7822_1552
Cyan7822_0684	Cyan7822_1553
Cyan7822_0685	Cyan7822_1555
Cyan7822_0686	Cyan7822_1556
Cyan7822_0687	Cyan7822_1557
Cyan7822_0688	Cyan7822_1558
Cyan7822_0689	Cyan7822_1559
Cyan7822_0691	Cyan7822_1560
Cyan7822_0692	Cyan7822_1562
Cyan7822_0693	Cyan7822_1564
Cyan7822_0694	Cyan7822_1565
Cyan7822_0695	Cyan7822_1567
Cyan7822_0696	Cyan7822_1570
Cyan7822_0697	Cyan7822_1571
Cyan7822_0698	Cyan7822_1573
Cyan7822_0699	Cyan7822_1576
Cyan7822_0700	Cyan7822_1579
Cyan7822_0701	Cyan7822_1580
Cyan7822_0702	Cyan7822_1581
Cyan7822_0703	Cyan7822_1582
Cyan7822_0704	Cyan7822_1585
Cyan7822_0706	Cyan7822_1586
Cyan7822_0707	Cyan7822_1587
Cyan7822_0708	Cyan7822_1589
Cyan7822_0710	Cyan7822_1591
Cyan7822_0711	Cyan7822_1595
Cyan7822_0712	Cyan7822_1601
Cyan7822_0714	Cyan7822_1604
Cyan7822_0715	Cyan7822_1605
Cyan7822_0716	Cyan7822_1607
Cyan7822_0718	Cyan7822_1608
Cyan7822_0720	Cyan7822_1610
Cyan7822_0721	Cyan7822_1611
Cyan7822_0722	Cyan7822_1615
Cyan7822_0724	Cyan7822_1618
Cyan7822_0726	Cyan7822_1619
Cyan7822_0728	Cyan7822_1627
Cyan7822_0731	Cyan7822_1630
Cyan7822_0732	Cyan7822_1631
Cyan7822_0734	Cyan7822_1633
Cyan7822_0735	Cyan7822_1634
Cyan7822_0736	Cyan7822_1636
Cyan7822_0737	Cyan7822_1640
Cyan7822_0738	Cyan7822_1644
Cyan7822_0739	Cyan7822_1646
Cyan7822_0740	Cyan7822_1647
Cyan7822_0741	Cyan7822_1648
Cyan7822_0742	Cyan7822_1650
Cyan7822_0743	Cyan7822_1651
Cyan7822_0744	Cyan7822_1652
Cyan7822_0746	Cyan7822_1653
Cyan7822_0747	Cyan7822_1656
Cyan7822_0748	Cyan7822_1657
Cyan7822_0749	Cyan7822_1658
Cyan7822_0750	Cyan7822_1659
Cyan7822_0751	Cyan7822_1660
Cyan7822_0752	Cyan7822_1661
Cyan7822_0753	Cyan7822_1662
Cyan7822_0754	Cyan7822_1663
Cyan7822_0756	Cyan7822_1664
Cyan7822_0757	Cyan7822_1665
Cyan7822_0758	Cyan7822_1666
Cyan7822_0759	Cyan7822_1667
Cyan7822_0760	Cyan7822_1668
Cyan7822_0762	Cyan7822_1669
Cyan7822_0763	Cyan7822_1670
Cyan7822_0764	Cyan7822_1672
Cyan7822_0765	Cyan7822_1673
Cyan7822_0766	Cyan7822_1678
Cyan7822_0767	Cyan7822_1683
Cyan7822_0768	Cyan7822_1688
Cyan7822_0769	Cyan7822_1690
Cyan7822_0772	Cyan7822_1694
Cyan7822_0773	Cyan7822_1697
Cyan7822_0774	Cyan7822_1698
Cyan7822_0775	Cyan7822_1699
Cyan7822_0777	Cyan7822_1700
Cyan7822_0778	Cyan7822_1702
Cyan7822_0780	Cyan7822_1703
Cyan7822_0782	Cyan7822_1704
Cyan7822_0785	Cyan7822_1706
Cyan7822_0786	Cyan7822_1710
Cyan7822_0787	Cyan7822_1711
Cyan7822_0788	Cyan7822_1717
Cyan7822_0790	Cyan7822_1718
Cyan7822_0793	Cyan7822_1719
Cyan7822_0795	Cyan7822_1721
Cyan7822_0796	Cyan7822_1728
Cyan7822_0797	Cyan7822_1729
Cyan7822_0798	Cyan7822_1730
Cyan7822_0800	Cyan7822_1738
Cyan7822_0801	Cyan7822_1740
Cyan7822_0802	Cyan7822_1741
Cyan7822_0803	Cyan7822_1744
Cyan7822_0804	Cyan7822_1747
Cyan7822_0805	Cyan7822_1748
Cyan7822_0807	Cyan7822_1749
Cyan7822_0808	Cyan7822_1750
Cyan7822_0810	Cyan7822_1751
Cyan7822_0811	Cyan7822_1752
Cyan7822_0812	Cyan7822_1753
Cyan7822_0813	Cyan7822_1754
Cyan7822_0814	Cyan7822_1763
Cyan7822_0816	Cyan7822_1764
Cyan7822_0817	Cyan7822_1768
Cyan7822_0818	Cyan7822_1773
Cyan7822_0820	Cyan7822_1778
Cyan7822_0822	Cyan7822_1779
Cyan7822_0823	Cyan7822_1780
Cyan7822_0824	Cyan7822_1784
Cyan7822_0825	Cyan7822_1785
Cyan7822_0828	Cyan7822_1786
Cyan7822_0829	Cyan7822_1791
Cyan7822_0830	Cyan7822_1792
Cyan7822_0832	Cyan7822_1797
Cyan7822_0833	Cyan7822_1801
Cyan7822_0834	Cyan7822_1803
Cyan7822_0839	Cyan7822_1806
Cyan7822_0840	Cyan7822_1815
Cyan7822_0841	Cyan7822_1819
Cyan7822_0844	Cyan7822_1822
Cyan7822_0845	Cyan7822_1823
Cyan7822_0847	Cyan7822_1824
Cyan7822_0849	Cyan7822_1826
Cyan7822_0851	Cyan7822_1828
Cyan7822_0853	Cyan7822_1830
Cyan7822_0856	Cyan7822_1836
Cyan7822_0858	Cyan7822_1838
Cyan7822_0859	Cyan7822_1839
Cyan7822_0860	Cyan7822_1851
Cyan7822_0861	Cyan7822_1857
Cyan7822_0862	Cyan7822_1862
Cyan7822_0864	Cyan7822_1867
Cyan7822_0866	Cyan7822_1871
Cyan7822_0867	Cyan7822_1872
Cyan7822_0868	Cyan7822_1874
Cyan7822_0869	Cyan7822_1875
Cyan7822_0871	Cyan7822_1879
Cyan7822_0873	Cyan7822_1880
Cyan7822_0874	Cyan7822_1887
Cyan7822_0875	Cyan7822_1891
Cyan7822_0877	Cyan7822_1893
Cyan7822_0878	Cyan7822_1894
Cyan7822_0879	Cyan7822_1897
Cyan7822_0884	Cyan7822_1898
Cyan7822_0885	Cyan7822_1899
Cyan7822_0886	Cyan7822_1902
Cyan7822_0887	Cyan7822_1903
Cyan7822_0888	Cyan7822_1904
Cyan7822_0890	Cyan7822_1906
Cyan7822_0891	Cyan7822_1907
Cyan7822_0892	Cyan7822_1908
Cyan7822_0893	Cyan7822_1909
Cyan7822_0894	Cyan7822_1911
Cyan7822_0896	Cyan7822_1913
Cyan7822_0897	Cyan7822_1914
Cyan7822_0898	Cyan7822_1916
Cyan7822_0899	Cyan7822_1917
Cyan7822_0900	Cyan7822_1922
Cyan7822_0901	Cyan7822_1924
Cyan7822_0902	Cyan7822_1925
Cyan7822_0903	Cyan7822_1927
Cyan7822_0904	Cyan7822_1928
Cyan7822_0905	Cyan7822_1929
Cyan7822_0906	Cyan7822_1930
Cyan7822_0911	Cyan7822_1931
Cyan7822_0912	Cyan7822_1937
Cyan7822_0913	Cyan7822_1941
Cyan7822_0914	Cyan7822_1942
Cyan7822_0915	Cyan7822_1943
Cyan7822_0916	Cyan7822_1945
Cyan7822_0917	Cyan7822_1949
Cyan7822_0918	Cyan7822_1950
Cyan7822_0919	Cyan7822_1951
Cyan7822_0920	Cyan7822_1952
Cyan7822_0921	Cyan7822_1954
Cyan7822_0926	Cyan7822_1955
Cyan7822_0928	Cyan7822_1956
Cyan7822_0929	Cyan7822_1957
Cyan7822_0930	Cyan7822_1959
Cyan7822_0931	Cyan7822_1961
Cyan7822_0932	Cyan7822_1963
Cyan7822_0933	Cyan7822_1964
Cyan7822_0934	Cyan7822_1966
Cyan7822_0935	Cyan7822_1968
Cyan7822_0936	Cyan7822_1972
Cyan7822_0937	Cyan7822_1973
Cyan7822_0938	Cyan7822_1974
Cyan7822_0939	Cyan7822_1979
Cyan7822_0940	Cyan7822_1980
Cyan7822_0942	Cyan7822_1986
Cyan7822_0943	Cyan7822_1987
Cyan7822_0944	Cyan7822_1988
Cyan7822_0945	Cyan7822_1989
Cyan7822_0946	Cyan7822_1991
Cyan7822_0947	Cyan7822_1995
Cyan7822_0948	Cyan7822_1997
Cyan7822_0949	Cyan7822_1998
Cyan7822_0950	Cyan7822_2006
Cyan7822_0951	Cyan7822_2009
Cyan7822_0953	Cyan7822_2012
Cyan7822_0954	Cyan7822_2013
Cyan7822_0956	Cyan7822_2017
Cyan7822_0957	Cyan7822_2019
Cyan7822_0958	Cyan7822_2020
Cyan7822_0959	Cyan7822_2021
Cyan7822_0960	Cyan7822_2023
Cyan7822_0962	Cyan7822_2026
Cyan7822_0963	Cyan7822_2028
Cyan7822_0964	Cyan7822_2029
Cyan7822_0966	Cyan7822_2030
Cyan7822_0967	Cyan7822_2031
Cyan7822_0968	Cyan7822_2032
Cyan7822_0969	Cyan7822_2038
Cyan7822_0970	Cyan7822_2044
Cyan7822_0971	Cyan7822_2045
Cyan7822_0972	Cyan7822_2049
Cyan7822_0973	Cyan7822_2050
Cyan7822_0975	Cyan7822_2061
Cyan7822_0976	Cyan7822_2062
Cyan7822_0977	Cyan7822_2063
Cyan7822_0979	Cyan7822_2072
Cyan7822_0980	Cyan7822_2073
Cyan7822_0981	Cyan7822_2074
Cyan7822_0982	Cyan7822_2075
Cyan7822_0983	Cyan7822_2076
Cyan7822_0984	Cyan7822_2077
Cyan7822_0985	Cyan7822_2078
Cyan7822_0986	Cyan7822_2086
Cyan7822_0988	Cyan7822_2089
Cyan7822_0989	Cyan7822_2090
Cyan7822_0991	Cyan7822_2095
Cyan7822_0992	Cyan7822_2096
Cyan7822_0993	Cyan7822_2097
Cyan7822_0994	Cyan7822_2098
Cyan7822_0995	Cyan7822_2100
Cyan7822_0996	Cyan7822_2101
Cyan7822_0997	Cyan7822_2102
Cyan7822_0998	Cyan7822_2103
Cyan7822_1000	Cyan7822_2106
Cyan7822_1002	Cyan7822_2109
Cyan7822_1003	Cyan7822_2110
Cyan7822_1004	Cyan7822_2117
Cyan7822_1005	Cyan7822_2120
Cyan7822_1006	Cyan7822_2121
Cyan7822_1007	Cyan7822_2122
Cyan7822_1008	Cyan7822_2123
Cyan7822_1009	Cyan7822_2124
Cyan7822_1014	Cyan7822_2132
Cyan7822_1016	Cyan7822_2133
Cyan7822_1019	Cyan7822_2142
Cyan7822_1020	Cyan7822_2146
Cyan7822_1021	Cyan7822_2149
Cyan7822_1022	Cyan7822_2150
Cyan7822_1023	Cyan7822_2154
Cyan7822_1024	Cyan7822_2155
Cyan7822_1025	Cyan7822_2156
Cyan7822_1026	Cyan7822_2157
Cyan7822_1027	Cyan7822_2159
Cyan7822_1028	Cyan7822_2161
Cyan7822_1029	Cyan7822_2162
Cyan7822_1030	Cyan7822_2163
Cyan7822_1031	Cyan7822_2165
Cyan7822_1032	Cyan7822_2166
Cyan7822_1033	Cyan7822_2167
Cyan7822_1034	Cyan7822_2168
Cyan7822_1035	Cyan7822_2171
Cyan7822_1036	Cyan7822_2176
Cyan7822_1037	Cyan7822_2178
Cyan7822_1044	Cyan7822_2186
Cyan7822_1045	Cyan7822_2187
Cyan7822_1048	Cyan7822_2188
Cyan7822_1049	Cyan7822_2189
Cyan7822_1050	Cyan7822_2194
Cyan7822_1051	Cyan7822_2195
Cyan7822_1052	Cyan7822_2196
Cyan7822_1053	Cyan7822_2197
Cyan7822_1054	Cyan7822_2198
Cyan7822_1055	Cyan7822_2202
Cyan7822_1056	Cyan7822_2203
Cyan7822_1059	Cyan7822_2204
Cyan7822_1060	Cyan7822_2205
Cyan7822_1061	Cyan7822_2206
Cyan7822_1062	Cyan7822_2207
Cyan7822_1063	Cyan7822_2212
Cyan7822_1064	Cyan7822_2214
Cyan7822_1065	Cyan7822_2219
Cyan7822_1066	Cyan7822_2220
Cyan7822_1067	Cyan7822_2227
Cyan7822_1070	Cyan7822_2235
Cyan7822_1071	Cyan7822_2236
Cyan7822_1072	Cyan7822_2242
Cyan7822_1073	Cyan7822_2246
Cyan7822_1074	Cyan7822_2247
Cyan7822_1075	Cyan7822_2248
Cyan7822_1076	Cyan7822_2249
Cyan7822_1077	Cyan7822_2250
Cyan7822_1079	Cyan7822_2251
Cyan7822_1080	Cyan7822_2262
Cyan7822_1081	Cyan7822_2263
Cyan7822_1082	Cyan7822_2264
Cyan7822_1083	Cyan7822_2265
Cyan7822_1084	Cyan7822_2266
Cyan7822_1087	Cyan7822_2267
Cyan7822_1088	Cyan7822_2270
Cyan7822_1090	Cyan7822_2272
Cyan7822_1091	Cyan7822_2273
Cyan7822_1092	Cyan7822_2274
Cyan7822_1093	Cyan7822_2275
Cyan7822_1094	Cyan7822_2283
Cyan7822_1095	Cyan7822_2284
Cyan7822_1096	Cyan7822_2285
Cyan7822_1097	Cyan7822_2288
Cyan7822_1098	Cyan7822_2289
Cyan7822_1099	Cyan7822_2291
Cyan7822_1100	Cyan7822_2294
Cyan7822_1101	Cyan7822_2295
Cyan7822_1105	Cyan7822_2296
Cyan7822_1106	Cyan7822_2297
Cyan7822_1108	Cyan7822_2298
Cyan7822_1109	Cyan7822_2300
Cyan7822_1110	Cyan7822_2304
Cyan7822_1112	Cyan7822_2305
Cyan7822_1113	Cyan7822_2307
Cyan7822_1114	Cyan7822_2309
Cyan7822_1115	Cyan7822_2312
Cyan7822_1116	Cyan7822_2315
Cyan7822_1117	Cyan7822_2316
Cyan7822_1118	Cyan7822_2318
Cyan7822_1119	Cyan7822_2322
Cyan7822_1120	Cyan7822_2323
Cyan7822_1123	Cyan7822_2327
Cyan7822_1124	Cyan7822_2328
Cyan7822_1125	Cyan7822_2333
Cyan7822_1126	Cyan7822_2339
Cyan7822_1127	Cyan7822_2340
Cyan7822_1128	Cyan7822_2341
Cyan7822_1129	Cyan7822_2342
Cyan7822_1130	Cyan7822_2343
Cyan7822_1131	Cyan7822_2344
Cyan7822_1132	Cyan7822_2347
Cyan7822_1133	Cyan7822_2348
Cyan7822_1134	Cyan7822_2355
Cyan7822_1135	Cyan7822_2357
Cyan7822_1136	Cyan7822_2365
Cyan7822_1137	Cyan7822_2369
Cyan7822_1138	Cyan7822_2370
Cyan7822_1140	Cyan7822_2371
Cyan7822_1141	Cyan7822_2374
Cyan7822_1142	Cyan7822_2375
Cyan7822_1143	Cyan7822_2382
Cyan7822_1146	Cyan7822_2384
Cyan7822_1147	Cyan7822_2385
Cyan7822_1148	Cyan7822_2388
Cyan7822_1149	Cyan7822_2389
Cyan7822_1156	Cyan7822_2390
Cyan7822_1157	Cyan7822_2391
Cyan7822_1158	Cyan7822_2394
Cyan7822_1159	Cyan7822_2408
Cyan7822_1160	Cyan7822_2410
Cyan7822_1161	Cyan7822_2411
Cyan7822_1162	Cyan7822_2412
Cyan7822_1163	Cyan7822_2416
Cyan7822_1164	Cyan7822_2418
Cyan7822_1167	Cyan7822_2420
Cyan7822_1168	Cyan7822_2426
Cyan7822_1169	Cyan7822_2427
Cyan7822_1172	Cyan7822_2432
Cyan7822_1173	Cyan7822_2434
Cyan7822_1174	Cyan7822_2436
Cyan7822_1175	Cyan7822_2437
Cyan7822_1177	Cyan7822_2438
Cyan7822_1178	Cyan7822_2441
Cyan7822_1179	Cyan7822_2444
Cyan7822_1180	Cyan7822_2452
Cyan7822_1181	Cyan7822_2454
Cyan7822_1182	Cyan7822_2457
Cyan7822_1183	Cyan7822_2462
Cyan7822_1184	Cyan7822_2465
Cyan7822_1185	Cyan7822_2466
Cyan7822_1186	Cyan7822_2467
Cyan7822_1187	Cyan7822_2468
Cyan7822_1188	Cyan7822_2471
Cyan7822_1189	Cyan7822_2476
Cyan7822_1190	Cyan7822_2478
Cyan7822_1194	Cyan7822_2479
Cyan7822_1195	Cyan7822_2480
Cyan7822_1197	Cyan7822_2484
Cyan7822_1198	Cyan7822_2489
Cyan7822_1199	Cyan7822_2492
Cyan7822_1200	Cyan7822_2494
Cyan7822_1201	Cyan7822_2496
Cyan7822_1202	Cyan7822_2498
Cyan7822_1203	Cyan7822_2500
Cyan7822_1204	Cyan7822_2504
Cyan7822_1205	Cyan7822_2508
Cyan7822_1208	Cyan7822_2509
Cyan7822_1209	Cyan7822_2511
Cyan7822_1210	Cyan7822_2515
Cyan7822_1211	Cyan7822_2518
Cyan7822_1212	Cyan7822_2519
Cyan7822_1214	Cyan7822_2520
Cyan7822_1217	Cyan7822_2521
Cyan7822_1220	Cyan7822_2522
Cyan7822_1221	Cyan7822_2523
Cyan7822_1222	Cyan7822_2524
Cyan7822_1223	Cyan7822_2525
Cyan7822_1224	Cyan7822_2526
Cyan7822_1225	Cyan7822_2531
Cyan7822_1226	Cyan7822_2532
Cyan7822_1227	Cyan7822_2534
Cyan7822_1228	Cyan7822_2535
Cyan7822_1229	Cyan7822_2536
Cyan7822_1230	Cyan7822_2538
Cyan7822_1232	Cyan7822_2539
Cyan7822_1233	Cyan7822_2540
Cyan7822_1234	Cyan7822_2544
Cyan7822_1235	Cyan7822_2549
Cyan7822_1236	Cyan7822_2553
Cyan7822_1237	Cyan7822_2554
Cyan7822_1238	Cyan7822_2556
Cyan7822_1239	Cyan7822_2557
Cyan7822_1240	Cyan7822_2559
Cyan7822_1241	Cyan7822_2560
Cyan7822_1242	Cyan7822_2561
Cyan7822_1243	Cyan7822_2562
Cyan7822_1245	Cyan7822_2563
Cyan7822_1247	Cyan7822_2570
Cyan7822_1250	Cyan7822_2571
Cyan7822_1251	Cyan7822_2572
Cyan7822_1252	Cyan7822_2573
Cyan7822_1253	Cyan7822_2574
Cyan7822_1254	Cyan7822_2578
Cyan7822_1256	Cyan7822_2581
Cyan7822_1257	Cyan7822_2584
Cyan7822_1258	Cyan7822_2614
Cyan7822_1259	Cyan7822_2616
Cyan7822_1262	Cyan7822_2633
Cyan7822_1263	Cyan7822_2641
Cyan7822_1265	Cyan7822_2642
Cyan7822_1266	Cyan7822_2645
Cyan7822_1267	Cyan7822_2647
Cyan7822_1268	Cyan7822_2652
Cyan7822_1269	Cyan7822_2659
Cyan7822_1270	Cyan7822_2662
Cyan7822_1271	Cyan7822_2664
Cyan7822_1272	Cyan7822_2668
Cyan7822_1273	Cyan7822_2669
Cyan7822_1274	Cyan7822_2673
Cyan7822_1275	Cyan7822_2675
Cyan7822_1276	Cyan7822_2680
Cyan7822_1278	Cyan7822_2683
Cyan7822_1279	Cyan7822_2684
Cyan7822_1280	Cyan7822_2685
Cyan7822_1281	Cyan7822_2687
Cyan7822_1282	Cyan7822_2688
Cyan7822_1285	Cyan7822_2689
Cyan7822_1286	Cyan7822_2692
Cyan7822_1289	Cyan7822_2693
Cyan7822_1292	Cyan7822_2694
Cyan7822_1293	Cyan7822_2695
Cyan7822_1294	Cyan7822_2696
Cyan7822_1295	Cyan7822_2697
Cyan7822_1296	Cyan7822_2698
Cyan7822_1298	Cyan7822_2702
Cyan7822_1302	Cyan7822_2711
Cyan7822_1304	Cyan7822_2712
Cyan7822_1306	Cyan7822_2717
Cyan7822_1308	Cyan7822_2718
Cyan7822_1309	Cyan7822_2719
Cyan7822_1310	Cyan7822_2730
Cyan7822_1315	Cyan7822_2735
Cyan7822_1316	Cyan7822_2736
Cyan7822_1317	Cyan7822_2737
Cyan7822_1318	Cyan7822_2738
Cyan7822_1319	Cyan7822_2740
Cyan7822_1321	Cyan7822_2741
Cyan7822_1323	Cyan7822_2742
Cyan7822_1324	Cyan7822_2743
Cyan7822_1325	Cyan7822_2747
Cyan7822_1326	Cyan7822_2748
Cyan7822_1327	Cyan7822_2750
Cyan7822_1328	Cyan7822_2751
Cyan7822_1329	Cyan7822_2752
Cyan7822_1330	Cyan7822_2753
Cyan7822_1331	Cyan7822_2754
Cyan7822_1332	Cyan7822_2756
Cyan7822_1333	Cyan7822_2775
Cyan7822_1334	Cyan7822_2778
Cyan7822_1335	Cyan7822_2779
Cyan7822_1339	Cyan7822_2780
Cyan7822_1340	Cyan7822_2781
Cyan7822_1341	Cyan7822_2782
Cyan7822_1342	Cyan7822_2788
Cyan7822_1344	Cyan7822_2794
Cyan7822_1345	Cyan7822_2802
Cyan7822_1347	Cyan7822_2803
Cyan7822_1349	Cyan7822_2805
Cyan7822_1350	Cyan7822_2806
Cyan7822_1351	Cyan7822_2807
Cyan7822_1352	Cyan7822_2809
Cyan7822_1353	Cyan7822_2813
Cyan7822_1354	Cyan7822_2816
Cyan7822_1355	Cyan7822_2823
Cyan7822_1356	Cyan7822_2824
Cyan7822_1357	Cyan7822_2825
Cyan7822_1358	Cyan7822_2834
Cyan7822_1360	Cyan7822_2835
Cyan7822_1361	Cyan7822_2836
Cyan7822_1362	Cyan7822_2842
Cyan7822_1363	Cyan7822_2843
Cyan7822_1364	Cyan7822_2846
Cyan7822_1369	Cyan7822_2854
Cyan7822_1370	Cyan7822_2855
Cyan7822_1371	Cyan7822_2857
Cyan7822_1372	Cyan7822_2862
Cyan7822_1373	Cyan7822_2864
Cyan7822_1374	Cyan7822_2869
Cyan7822_1375	Cyan7822_2871
Cyan7822_1376	Cyan7822_2872
Cyan7822_1377	Cyan7822_2877
Cyan7822_1378	Cyan7822_2878
Cyan7822_1379	Cyan7822_2879
Cyan7822_1380	Cyan7822_2881
Cyan7822_1381	Cyan7822_2882
Cyan7822_1382	Cyan7822_2883
Cyan7822_1383	Cyan7822_2884
Cyan7822_1384	Cyan7822_2885
Cyan7822_1385	Cyan7822_2886
Cyan7822_1387	Cyan7822_2888
Cyan7822_1392	Cyan7822_2890
Cyan7822_1394	Cyan7822_2891
Cyan7822_1397	Cyan7822_2892
Cyan7822_1398	Cyan7822_2893
Cyan7822_1399	Cyan7822_2894
Cyan7822_1400	Cyan7822_2895
Cyan7822_1401	Cyan7822_2896
Cyan7822_1406	Cyan7822_2897
Cyan7822_1408	Cyan7822_2898
Cyan7822_1411	Cyan7822_2899
Cyan7822_1412	Cyan7822_2900
Cyan7822_1413	Cyan7822_2901
Cyan7822_1414	Cyan7822_2906
Cyan7822_1415	Cyan7822_2911
Cyan7822_1416	Cyan7822_2912
Cyan7822_1419	Cyan7822_2918
Cyan7822_1420	Cyan7822_2919
Cyan7822_1421	Cyan7822_2925
Cyan7822_1422	Cyan7822_2926
Cyan7822_1423	Cyan7822_2927
Cyan7822_1424	Cyan7822_2928
Cyan7822_1425	Cyan7822_2929
Cyan7822_1426	Cyan7822_2950
Cyan7822_1427	Cyan7822_2966
Cyan7822_1428	Cyan7822_2967
Cyan7822_1429	Cyan7822_2971
Cyan7822_1430	Cyan7822_2972
Cyan7822_1433	Cyan7822_2973
Cyan7822_1436	Cyan7822_2974
Cyan7822_1438	Cyan7822_2979
Cyan7822_1440	Cyan7822_2981
Cyan7822_1441	Cyan7822_2990
Cyan7822_1442	Cyan7822_2991
Cyan7822_1443	Cyan7822_2992
Cyan7822_1445	Cyan7822_2996
Cyan7822_1446	Cyan7822_2997
Cyan7822_1447	Cyan7822_3004
Cyan7822_1448	Cyan7822_3005
Cyan7822_1452	Cyan7822_3008
Cyan7822_1454	Cyan7822_3009
Cyan7822_1455	Cyan7822_3017
Cyan7822_1459	Cyan7822_3018
Cyan7822_1460	Cyan7822_3024
Cyan7822_1463	Cyan7822_3025
Cyan7822_1465	Cyan7822_3031
Cyan7822_1468	Cyan7822_3032
Cyan7822_1469	Cyan7822_3033
Cyan7822_1470	Cyan7822_3034
Cyan7822_1471	Cyan7822_3035
Cyan7822_1472	Cyan7822_3036
Cyan7822_1473	Cyan7822_3038
Cyan7822_1474	Cyan7822_3040
Cyan7822_1475	Cyan7822_3041
Cyan7822_1476	Cyan7822_3044
Cyan7822_1477	Cyan7822_3045
Cyan7822_1478	Cyan7822_3046
Cyan7822_1481	Cyan7822_3047
Cyan7822_1482	Cyan7822_3051
Cyan7822_1483	Cyan7822_3052
Cyan7822_1484	Cyan7822_3057
Cyan7822_1485	Cyan7822_3064
Cyan7822_1486	Cyan7822_3066
Cyan7822_1487	Cyan7822_3067
Cyan7822_1488	Cyan7822_3068
Cyan7822_1489	Cyan7822_3069
Cyan7822_1490	Cyan7822_3071
Cyan7822_1493	Cyan7822_3073
Cyan7822_1494	Cyan7822_3074
Cyan7822_1495	Cyan7822_3077
Cyan7822_1496	Cyan7822_3078
Cyan7822_1497	Cyan7822_3079
Cyan7822_1498	Cyan7822_3084
Cyan7822_1501	Cyan7822_3088
Cyan7822_1503	Cyan7822_3095
Cyan7822_1504	Cyan7822_3098
Cyan7822_1505	Cyan7822_3101
Cyan7822_1507	Cyan7822_3102
Cyan7822_1508	Cyan7822_3103
Cyan7822_1509	Cyan7822_3105
Cyan7822_1513	Cyan7822_3107
Cyan7822_1514	Cyan7822_3117
Cyan7822_1515	Cyan7822_3120
Cyan7822_1516	Cyan7822_3122
Cyan7822_1518	Cyan7822_3125
Cyan7822_1520	Cyan7822_3127
Cyan7822_1521	Cyan7822_3128
Cyan7822_1522	Cyan7822_3137
Cyan7822_1524	Cyan7822_3138
Cyan7822_1525	Cyan7822_3139
Cyan7822_1526	Cyan7822_3140
Cyan7822_1527	Cyan7822_3148
Cyan7822_1528	Cyan7822_3153
Cyan7822_1531	Cyan7822_3155
Cyan7822_1532	Cyan7822_3161
Cyan7822_1533	Cyan7822_3162
Cyan7822_1534	Cyan7822_3163
Cyan7822_1537	Cyan7822_3164
Cyan7822_1539	Cyan7822_3166
Cyan7822_1541	Cyan7822_3167
Cyan7822_1542	Cyan7822_3173
Cyan7822_1543	Cyan7822_3175
Cyan7822_1544	Cyan7822_3176
Cyan7822_1546	Cyan7822_3178
Cyan7822_1547	Cyan7822_3179
Cyan7822_1548	Cyan7822_3180
Cyan7822_1549	Cyan7822_3181
Cyan7822_1551	Cyan7822_3186
Cyan7822_1552	Cyan7822_3187
Cyan7822_1554	Cyan7822_3189
Cyan7822_1555	Cyan7822_3191
Cyan7822_1556	Cyan7822_3195
Cyan7822_1557	Cyan7822_3197
Cyan7822_1558	Cyan7822_3200
Cyan7822_1560	Cyan7822_3204
Cyan7822_1561	Cyan7822_3214
Cyan7822_1563	Cyan7822_3216
Cyan7822_1564	Cyan7822_3225
Cyan7822_1566	Cyan7822_3226
Cyan7822_1567	Cyan7822_3227
Cyan7822_1568	Cyan7822_3230
Cyan7822_1569	Cyan7822_3234
Cyan7822_1570	Cyan7822_3235
Cyan7822_1571	Cyan7822_3239
Cyan7822_1572	Cyan7822_3243
Cyan7822_1575	Cyan7822_3245
Cyan7822_1578	Cyan7822_3250
Cyan7822_1579	Cyan7822_3252
Cyan7822_1580	Cyan7822_3256
Cyan7822_1581	Cyan7822_3257
Cyan7822_1582	Cyan7822_3261
Cyan7822_1583	Cyan7822_3263
Cyan7822_1584	Cyan7822_3264
Cyan7822_1585	Cyan7822_3289
Cyan7822_1586	Cyan7822_3303
Cyan7822_1587	Cyan7822_3306
Cyan7822_1588	Cyan7822_3307
Cyan7822_1590	Cyan7822_3308
Cyan7822_1593	Cyan7822_3309
Cyan7822_1595	Cyan7822_3310
Cyan7822_1599	Cyan7822_3312
Cyan7822_1601	Cyan7822_3321
Cyan7822_1604	Cyan7822_3322
Cyan7822_1605	Cyan7822_3326
Cyan7822_1607	Cyan7822_3328
Cyan7822_1608	Cyan7822_3330
Cyan7822_1609	Cyan7822_3344
Cyan7822_1610	Cyan7822_3348
Cyan7822_1611	Cyan7822_3350
Cyan7822_1612	Cyan7822_3351
Cyan7822_1614	Cyan7822_3355
Cyan7822_1615	Cyan7822_3356
Cyan7822_1618	Cyan7822_3357
Cyan7822_1619	Cyan7822_3358
Cyan7822_1622	Cyan7822_3359
Cyan7822_1623	Cyan7822_3360
Cyan7822_1624	Cyan7822_3363
Cyan7822_1625	Cyan7822_3365
Cyan7822_1627	Cyan7822_3366
Cyan7822_1628	Cyan7822_3367
Cyan7822_1629	Cyan7822_3368
Cyan7822_1630	Cyan7822_3369
Cyan7822_1631	Cyan7822_3370
Cyan7822_1632	Cyan7822_3375
Cyan7822_1633	Cyan7822_3377
Cyan7822_1634	Cyan7822_3378
Cyan7822_1635	Cyan7822_3380
Cyan7822_1636	Cyan7822_3381
Cyan7822_1637	Cyan7822_3382
Cyan7822_1640	Cyan7822_3384
Cyan7822_1641	Cyan7822_3385
Cyan7822_1642	Cyan7822_3386
Cyan7822_1643	Cyan7822_3387
Cyan7822_1644	Cyan7822_3388
Cyan7822_1645	Cyan7822_3394
Cyan7822_1646	Cyan7822_3397
Cyan7822_1647	Cyan7822_3398
Cyan7822_1648	Cyan7822_3399
Cyan7822_1649	Cyan7822_3409
Cyan7822_1650	Cyan7822_3410
Cyan7822_1651	Cyan7822_3412
Cyan7822_1652	Cyan7822_3422
Cyan7822_1653	Cyan7822_3424
Cyan7822_1654	Cyan7822_3426
Cyan7822_1656	Cyan7822_3431
Cyan7822_1657	Cyan7822_3439
Cyan7822_1658	Cyan7822_3445
Cyan7822_1659	Cyan7822_3449
Cyan7822_1661	Cyan7822_3450
Cyan7822_1662	Cyan7822_3451
Cyan7822_1663	Cyan7822_3452
Cyan7822_1664	Cyan7822_3453
Cyan7822_1665	Cyan7822_3454
Cyan7822_1666	Cyan7822_3455
Cyan7822_1667	Cyan7822_3459
Cyan7822_1668	Cyan7822_3461
Cyan7822_1669	Cyan7822_3465
Cyan7822_1670	Cyan7822_3467
Cyan7822_1672	Cyan7822_3468
Cyan7822_1673	Cyan7822_3470
Cyan7822_1674	Cyan7822_3471
Cyan7822_1675	Cyan7822_3472
Cyan7822_1682	Cyan7822_3474
Cyan7822_1683	Cyan7822_3481
Cyan7822_1685	Cyan7822_3489
Cyan7822_1686	Cyan7822_3490
Cyan7822_1687	Cyan7822_3491
Cyan7822_1688	Cyan7822_3494
Cyan7822_1689	Cyan7822_3501
Cyan7822_1690	Cyan7822_3504
Cyan7822_1694	Cyan7822_3506
Cyan7822_1695	Cyan7822_3509
Cyan7822_1696	Cyan7822_3516
Cyan7822_1697	Cyan7822_3517
Cyan7822_1698	Cyan7822_3520
Cyan7822_1699	Cyan7822_3521
Cyan7822_1700	Cyan7822_3522
Cyan7822_1701	Cyan7822_3525
Cyan7822_1703	Cyan7822_3526
Cyan7822_1705	Cyan7822_3528
Cyan7822_1707	Cyan7822_3530
Cyan7822_1710	Cyan7822_3535
Cyan7822_1711	Cyan7822_3539
Cyan7822_1713	Cyan7822_3544
Cyan7822_1715	Cyan7822_3552
Cyan7822_1716	Cyan7822_3554
Cyan7822_1717	Cyan7822_3562
Cyan7822_1718	Cyan7822_3563
Cyan7822_1719	Cyan7822_3564
Cyan7822_1720	Cyan7822_3566
Cyan7822_1721	Cyan7822_3569
Cyan7822_1722	Cyan7822_3575
Cyan7822_1723	Cyan7822_3576
Cyan7822_1724	Cyan7822_3577
Cyan7822_1725	Cyan7822_3578
Cyan7822_1726	Cyan7822_3587
Cyan7822_1727	Cyan7822_3594
Cyan7822_1728	Cyan7822_3596
Cyan7822_1730	Cyan7822_3607
Cyan7822_1732	Cyan7822_3610
Cyan7822_1733	Cyan7822_3613
Cyan7822_1738	Cyan7822_3617
Cyan7822_1740	Cyan7822_3619
Cyan7822_1741	Cyan7822_3621
Cyan7822_1742	Cyan7822_3623
Cyan7822_1743	Cyan7822_3637
Cyan7822_1744	Cyan7822_3640
Cyan7822_1745	Cyan7822_3641
Cyan7822_1747	Cyan7822_3642
Cyan7822_1748	Cyan7822_3644
Cyan7822_1749	Cyan7822_3645
Cyan7822_1750	Cyan7822_3649
Cyan7822_1751	Cyan7822_3652
Cyan7822_1752	Cyan7822_3654
Cyan7822_1753	Cyan7822_3655
Cyan7822_1754	Cyan7822_3662
Cyan7822_1757	Cyan7822_3664
Cyan7822_1759	Cyan7822_3665
Cyan7822_1761	Cyan7822_3666
Cyan7822_1762	Cyan7822_3667
Cyan7822_1763	Cyan7822_3669
Cyan7822_1764	Cyan7822_3670
Cyan7822_1765	Cyan7822_3671
Cyan7822_1766	Cyan7822_3672
Cyan7822_1767	Cyan7822_3673
Cyan7822_1768	Cyan7822_3674
Cyan7822_1769	Cyan7822_3675
Cyan7822_1773	Cyan7822_3676
Cyan7822_1774	Cyan7822_3677
Cyan7822_1777	Cyan7822_3678
Cyan7822_1778	Cyan7822_3679
Cyan7822_1779	Cyan7822_3680
Cyan7822_1780	Cyan7822_3681
Cyan7822_1782	Cyan7822_3682
Cyan7822_1784	Cyan7822_3683
Cyan7822_1785	Cyan7822_3684
Cyan7822_1786	Cyan7822_3685
Cyan7822_1787	Cyan7822_3686
Cyan7822_1789	Cyan7822_3687
Cyan7822_1790	Cyan7822_3688
Cyan7822_1791	Cyan7822_3689
Cyan7822_1792	Cyan7822_3690
Cyan7822_1793	Cyan7822_3691
Cyan7822_1794	Cyan7822_3692
Cyan7822_1795	Cyan7822_3693
Cyan7822_1797	Cyan7822_3694
Cyan7822_1798	Cyan7822_3696
Cyan7822_1799	Cyan7822_3697
Cyan7822_1801	Cyan7822_3698
Cyan7822_1802	Cyan7822_3699
Cyan7822_1803	Cyan7822_3706
Cyan7822_1804	Cyan7822_3708
Cyan7822_1805	Cyan7822_3711
Cyan7822_1806	Cyan7822_3713
Cyan7822_1808	Cyan7822_3716
Cyan7822_1810	Cyan7822_3723
Cyan7822_1812	Cyan7822_3724
Cyan7822_1814	Cyan7822_3728
Cyan7822_1815	Cyan7822_3729
Cyan7822_1821	Cyan7822_3733
Cyan7822_1823	Cyan7822_3735
Cyan7822_1824	Cyan7822_3736
Cyan7822_1825	Cyan7822_3737
Cyan7822_1826	Cyan7822_3738
Cyan7822_1827	Cyan7822_3739
Cyan7822_1830	Cyan7822_3740
Cyan7822_1831	Cyan7822_3741
Cyan7822_1832	Cyan7822_3742
Cyan7822_1833	Cyan7822_3743
Cyan7822_1834	Cyan7822_3745
Cyan7822_1836	Cyan7822_3752
Cyan7822_1837	Cyan7822_3753
Cyan7822_1838	Cyan7822_3754
Cyan7822_1839	Cyan7822_3756
Cyan7822_1840	Cyan7822_3757
Cyan7822_1841	Cyan7822_3759
Cyan7822_1842	Cyan7822_3761
Cyan7822_1843	Cyan7822_3763
Cyan7822_1845	Cyan7822_3765
Cyan7822_1846	Cyan7822_3769
Cyan7822_1847	Cyan7822_3772
Cyan7822_1848	Cyan7822_3773
Cyan7822_1849	Cyan7822_3774
Cyan7822_1850	Cyan7822_3775
Cyan7822_1851	Cyan7822_3780
Cyan7822_1852	Cyan7822_3787
Cyan7822_1854	Cyan7822_3790
Cyan7822_1855	Cyan7822_3792
Cyan7822_1857	Cyan7822_3793
Cyan7822_1858	Cyan7822_3801
Cyan7822_1860	Cyan7822_3803
Cyan7822_1861	Cyan7822_3806
Cyan7822_1862	Cyan7822_3808
Cyan7822_1864	Cyan7822_3809
Cyan7822_1867	Cyan7822_3812
Cyan7822_1868	Cyan7822_3817
Cyan7822_1869	Cyan7822_3828
Cyan7822_1870	Cyan7822_3831
Cyan7822_1872	Cyan7822_3832
Cyan7822_1873	Cyan7822_3833
Cyan7822_1874	Cyan7822_3856
Cyan7822_1876	Cyan7822_3857
Cyan7822_1877	Cyan7822_3866
Cyan7822_1878	Cyan7822_3867
Cyan7822_1879	Cyan7822_3868
Cyan7822_1880	Cyan7822_3869
Cyan7822_1881	Cyan7822_3872
Cyan7822_1882	Cyan7822_3873
Cyan7822_1883	Cyan7822_3874
Cyan7822_1884	Cyan7822_3875
Cyan7822_1885	Cyan7822_3876
Cyan7822_1886	Cyan7822_3877
Cyan7822_1887	Cyan7822_3882
Cyan7822_1890	Cyan7822_3885
Cyan7822_1891	Cyan7822_3893
Cyan7822_1892	Cyan7822_3894
Cyan7822_1893	Cyan7822_3896
Cyan7822_1894	Cyan7822_3900
Cyan7822_1895	Cyan7822_3902
Cyan7822_1896	Cyan7822_3905
Cyan7822_1897	Cyan7822_3906
Cyan7822_1898	Cyan7822_3908
Cyan7822_1899	Cyan7822_3912
Cyan7822_1900	Cyan7822_3913
Cyan7822_1901	Cyan7822_3921
Cyan7822_1902	Cyan7822_3926
Cyan7822_1903	Cyan7822_3927
Cyan7822_1906	Cyan7822_3928
Cyan7822_1907	Cyan7822_3929
Cyan7822_1908	Cyan7822_3931
Cyan7822_1909	Cyan7822_3932
Cyan7822_1910	Cyan7822_3934
Cyan7822_1911	Cyan7822_3936
Cyan7822_1913	Cyan7822_3939
Cyan7822_1916	Cyan7822_3940
Cyan7822_1917	Cyan7822_3956
Cyan7822_1918	Cyan7822_3959
Cyan7822_1919	Cyan7822_3960
Cyan7822_1920	Cyan7822_3963
Cyan7822_1921	Cyan7822_3970
Cyan7822_1922	Cyan7822_3971
Cyan7822_1923	Cyan7822_3973
Cyan7822_1924	Cyan7822_3974
Cyan7822_1927	Cyan7822_3975
Cyan7822_1928	Cyan7822_3984
Cyan7822_1929	Cyan7822_3987
Cyan7822_1930	Cyan7822_3988
Cyan7822_1931	Cyan7822_3989
Cyan7822_1932	Cyan7822_3990
Cyan7822_1933	Cyan7822_3991
Cyan7822_1937	Cyan7822_3992
Cyan7822_1938	Cyan7822_3993
Cyan7822_1940	Cyan7822_3994
Cyan7822_1942	Cyan7822_3995
Cyan7822_1943	Cyan7822_3996
Cyan7822_1947	Cyan7822_4001
Cyan7822_1948	Cyan7822_4003
Cyan7822_1949	Cyan7822_4004
Cyan7822_1950	Cyan7822_4005
Cyan7822_1952	Cyan7822_4008
Cyan7822_1953	Cyan7822_4010
Cyan7822_1954	Cyan7822_4012
Cyan7822_1955	Cyan7822_4018
Cyan7822_1956	Cyan7822_4019
Cyan7822_1957	Cyan7822_4022
Cyan7822_1961	Cyan7822_4023
Cyan7822_1962	Cyan7822_4024
Cyan7822_1963	Cyan7822_4026
Cyan7822_1964	Cyan7822_4027
Cyan7822_1965	Cyan7822_4028
Cyan7822_1966	Cyan7822_4029
Cyan7822_1968	Cyan7822_4031
Cyan7822_1969	Cyan7822_4032
Cyan7822_1970	Cyan7822_4033
Cyan7822_1971	Cyan7822_4034
Cyan7822_1972	Cyan7822_4035
Cyan7822_1973	Cyan7822_4036
Cyan7822_1974	Cyan7822_4037
Cyan7822_1977	Cyan7822_4038
Cyan7822_1979	Cyan7822_4039
Cyan7822_1981	Cyan7822_4040
Cyan7822_1982	Cyan7822_4044
Cyan7822_1984	Cyan7822_4045
Cyan7822_1985	Cyan7822_4048
Cyan7822_1986	Cyan7822_4053
Cyan7822_1987	Cyan7822_4067
Cyan7822_1988	Cyan7822_4069
Cyan7822_1989	Cyan7822_4070
Cyan7822_1990	Cyan7822_4071
Cyan7822_1991	Cyan7822_4072
Cyan7822_1992	Cyan7822_4075
Cyan7822_1993	Cyan7822_4076
Cyan7822_1995	Cyan7822_4077
Cyan7822_1997	Cyan7822_4083
Cyan7822_1998	Cyan7822_4085
Cyan7822_2000	Cyan7822_4093
Cyan7822_2001	Cyan7822_4094
Cyan7822_2002	Cyan7822_4095
Cyan7822_2003	Cyan7822_4108
Cyan7822_2004	Cyan7822_4109
Cyan7822_2005	Cyan7822_4110
Cyan7822_2006	Cyan7822_4112
Cyan7822_2007	Cyan7822_4123
Cyan7822_2008	Cyan7822_4125
Cyan7822_2009	Cyan7822_4126
Cyan7822_2010	Cyan7822_4129
Cyan7822_2011	Cyan7822_4134
Cyan7822_2012	Cyan7822_4135
Cyan7822_2013	Cyan7822_4136
Cyan7822_2014	Cyan7822_4137
Cyan7822_2016	Cyan7822_4140
Cyan7822_2017	Cyan7822_4145
Cyan7822_2019	Cyan7822_4148
Cyan7822_2020	Cyan7822_4154
Cyan7822_2021	Cyan7822_4155
Cyan7822_2023	Cyan7822_4158
Cyan7822_2024	Cyan7822_4159
Cyan7822_2025	Cyan7822_4161
Cyan7822_2026	Cyan7822_4162
Cyan7822_2027	Cyan7822_4166
Cyan7822_2028	Cyan7822_4167
Cyan7822_2029	Cyan7822_4169
Cyan7822_2030	Cyan7822_4170
Cyan7822_2031	Cyan7822_4171
Cyan7822_2032	Cyan7822_4172
Cyan7822_2033	Cyan7822_4173
Cyan7822_2034	Cyan7822_4174
Cyan7822_2036	Cyan7822_4175
Cyan7822_2037	Cyan7822_4176
Cyan7822_2038	Cyan7822_4177
Cyan7822_2048	Cyan7822_4178
Cyan7822_2049	Cyan7822_4179
Cyan7822_2050	Cyan7822_4181
Cyan7822_2051	Cyan7822_4183
Cyan7822_2052	Cyan7822_4184
Cyan7822_2053	Cyan7822_4185
Cyan7822_2054	Cyan7822_4187
Cyan7822_2055	Cyan7822_4188
Cyan7822_2057	Cyan7822_4189
Cyan7822_2058	Cyan7822_4190
Cyan7822_2059	Cyan7822_4191
Cyan7822_2060	Cyan7822_4196
Cyan7822_2061	Cyan7822_4199
Cyan7822_2062	Cyan7822_4201
Cyan7822_2063	Cyan7822_4204
Cyan7822_2064	Cyan7822_4209
Cyan7822_2065	Cyan7822_4210
Cyan7822_2067	Cyan7822_4218
Cyan7822_2069	Cyan7822_4219
Cyan7822_2070	Cyan7822_4220
Cyan7822_2071	Cyan7822_4224
Cyan7822_2072	Cyan7822_4226
Cyan7822_2073	Cyan7822_4232
Cyan7822_2074	Cyan7822_4233
Cyan7822_2075	Cyan7822_4238
Cyan7822_2076	Cyan7822_4241
Cyan7822_2077	Cyan7822_4242
Cyan7822_2078	Cyan7822_4244
Cyan7822_2079	Cyan7822_4253
Cyan7822_2083	Cyan7822_4254
Cyan7822_2084	Cyan7822_4256
Cyan7822_2085	Cyan7822_4261
Cyan7822_2086	Cyan7822_4262
Cyan7822_2087	Cyan7822_4264
Cyan7822_2088	Cyan7822_4266
Cyan7822_2089	Cyan7822_4276
Cyan7822_2090	Cyan7822_4277
Cyan7822_2091	Cyan7822_4284
Cyan7822_2096	Cyan7822_4286
Cyan7822_2097	Cyan7822_4288
Cyan7822_2098	Cyan7822_4291
Cyan7822_2099	Cyan7822_4292
Cyan7822_2100	Cyan7822_4294
Cyan7822_2102	Cyan7822_4295
Cyan7822_2103	Cyan7822_4296
Cyan7822_2106	Cyan7822_4297
Cyan7822_2109	Cyan7822_4298
Cyan7822_2110	Cyan7822_4300
Cyan7822_2111	Cyan7822_4301
Cyan7822_2113	Cyan7822_4303
Cyan7822_2114	Cyan7822_4304
Cyan7822_2116	Cyan7822_4305
Cyan7822_2117	Cyan7822_4306
Cyan7822_2118	Cyan7822_4310
Cyan7822_2119	Cyan7822_4311
Cyan7822_2120	Cyan7822_4314
Cyan7822_2121	Cyan7822_4315
Cyan7822_2122	Cyan7822_4318
Cyan7822_2123	Cyan7822_4322
Cyan7822_2124	Cyan7822_4323
Cyan7822_2125	Cyan7822_4324
Cyan7822_2126	Cyan7822_4325
Cyan7822_2128	Cyan7822_4327
Cyan7822_2129	Cyan7822_4331
Cyan7822_2130	Cyan7822_4335
Cyan7822_2131	Cyan7822_4341
Cyan7822_2132	Cyan7822_4343
Cyan7822_2133	Cyan7822_4347
Cyan7822_2134	Cyan7822_4357
Cyan7822_2135	Cyan7822_4358
Cyan7822_2136	Cyan7822_4370
Cyan7822_2137	Cyan7822_4372
Cyan7822_2138	Cyan7822_4376
Cyan7822_2139	Cyan7822_4377
Cyan7822_2141	Cyan7822_4378
Cyan7822_2142	Cyan7822_4379
Cyan7822_2143	Cyan7822_4380
Cyan7822_2144	Cyan7822_4381
Cyan7822_2146	Cyan7822_4383
Cyan7822_2147	Cyan7822_4389
Cyan7822_2148	Cyan7822_4390
Cyan7822_2149	Cyan7822_4391
Cyan7822_2150	Cyan7822_4392
Cyan7822_2154	Cyan7822_4394
Cyan7822_2155	Cyan7822_4395
Cyan7822_2156	Cyan7822_4398
Cyan7822_2157	Cyan7822_4400
Cyan7822_2161	Cyan7822_4402
Cyan7822_2162	Cyan7822_4404
Cyan7822_2163	Cyan7822_4412
Cyan7822_2164	Cyan7822_4419
Cyan7822_2165	Cyan7822_4420
Cyan7822_2166	Cyan7822_4422
Cyan7822_2167	Cyan7822_4423
Cyan7822_2168	Cyan7822_4424
Cyan7822_2169	Cyan7822_4425
Cyan7822_2170	Cyan7822_4426
Cyan7822_2172	Cyan7822_4427
Cyan7822_2173	Cyan7822_4428
Cyan7822_2174	Cyan7822_4431
Cyan7822_2175	Cyan7822_4433
Cyan7822_2176	Cyan7822_4434
Cyan7822_2178	Cyan7822_4435
Cyan7822_2181	Cyan7822_4436
Cyan7822_2183	Cyan7822_4438
Cyan7822_2184	Cyan7822_4442
Cyan7822_2185	Cyan7822_4446
Cyan7822_2186	Cyan7822_4447
Cyan7822_2187	Cyan7822_4448
Cyan7822_2188	Cyan7822_4449
Cyan7822_2189	Cyan7822_4450
Cyan7822_2194	Cyan7822_4451
Cyan7822_2195	Cyan7822_4452
Cyan7822_2196	Cyan7822_4453
Cyan7822_2197	Cyan7822_4454
Cyan7822_2198	Cyan7822_4461
Cyan7822_2199	Cyan7822_4474
Cyan7822_2200	Cyan7822_4478
Cyan7822_2201	Cyan7822_4479
Cyan7822_2202	Cyan7822_4480
Cyan7822_2203	Cyan7822_4481
Cyan7822_2204	Cyan7822_4483
Cyan7822_2205	Cyan7822_4484
Cyan7822_2206	Cyan7822_4486
Cyan7822_2207	Cyan7822_4487
Cyan7822_2212	Cyan7822_4488
Cyan7822_2213	Cyan7822_4497
Cyan7822_2215	Cyan7822_4498
Cyan7822_2216	Cyan7822_4500
Cyan7822_2219	Cyan7822_4501
Cyan7822_2222	Cyan7822_4502
Cyan7822_2223	Cyan7822_4527
Cyan7822_2224	Cyan7822_4528
Cyan7822_2227	Cyan7822_4529
Cyan7822_2228	Cyan7822_4532
Cyan7822_2230	Cyan7822_4537
Cyan7822_2241	Cyan7822_4538
Cyan7822_2242	Cyan7822_4540
Cyan7822_2243	Cyan7822_4541
Cyan7822_2244	Cyan7822_4543
Cyan7822_2245	Cyan7822_4548
Cyan7822_2246	Cyan7822_4549
Cyan7822_2247	Cyan7822_4550
Cyan7822_2248	Cyan7822_4555
Cyan7822_2249	Cyan7822_4559
Cyan7822_2251	Cyan7822_4570
Cyan7822_2252	Cyan7822_4582
Cyan7822_2253	Cyan7822_4583
Cyan7822_2254	Cyan7822_4584
Cyan7822_2255	Cyan7822_4585
Cyan7822_2256	Cyan7822_4589
Cyan7822_2257	Cyan7822_4590
Cyan7822_2258	Cyan7822_4591
Cyan7822_2262	Cyan7822_4592
Cyan7822_2263	Cyan7822_4595
Cyan7822_2264	Cyan7822_4596
Cyan7822_2265	Cyan7822_4597
Cyan7822_2267	Cyan7822_4598
Cyan7822_2268	Cyan7822_4599
Cyan7822_2269	Cyan7822_4600
Cyan7822_2270	Cyan7822_4602
Cyan7822_2273	Cyan7822_4606
Cyan7822_2274	Cyan7822_4608
Cyan7822_2275	Cyan7822_4609
Cyan7822_2277	Cyan7822_4610
Cyan7822_2278	Cyan7822_4611
Cyan7822_2280	Cyan7822_4613
Cyan7822_2281	Cyan7822_4614
Cyan7822_2282	Cyan7822_4615
Cyan7822_2283	Cyan7822_4616
Cyan7822_2286	Cyan7822_4617
Cyan7822_2287	Cyan7822_4618
Cyan7822_2288	Cyan7822_4619
Cyan7822_2289	Cyan7822_4622
Cyan7822_2290	Cyan7822_4628
Cyan7822_2291	Cyan7822_4629
Cyan7822_2292	Cyan7822_4630
Cyan7822_2295	Cyan7822_4633
Cyan7822_2296	Cyan7822_4636
Cyan7822_2297	Cyan7822_4637
Cyan7822_2298	Cyan7822_4638
Cyan7822_2299	Cyan7822_4640
Cyan7822_2300	Cyan7822_4641
Cyan7822_2302	Cyan7822_4644
Cyan7822_2303	Cyan7822_4645
Cyan7822_2304	Cyan7822_4646
Cyan7822_2305	Cyan7822_4647
Cyan7822_2306	Cyan7822_4648
Cyan7822_2309	Cyan7822_4649
Cyan7822_2310	Cyan7822_4651
Cyan7822_2311	Cyan7822_4653
Cyan7822_2312	Cyan7822_4655
Cyan7822_2313	Cyan7822_4657
Cyan7822_2314	Cyan7822_4660
Cyan7822_2315	Cyan7822_4661
Cyan7822_2317	Cyan7822_4663
Cyan7822_2320	Cyan7822_4666
Cyan7822_2321	Cyan7822_4667
Cyan7822_2322	Cyan7822_4673
Cyan7822_2323	Cyan7822_4678
Cyan7822_2324	Cyan7822_4704
Cyan7822_2325	Cyan7822_4705
Cyan7822_2326	Cyan7822_4706
Cyan7822_2327	Cyan7822_4707
Cyan7822_2328	Cyan7822_4711
Cyan7822_2330	Cyan7822_4712
Cyan7822_2331	Cyan7822_4713
Cyan7822_2332	Cyan7822_4716
Cyan7822_2333	Cyan7822_4717
Cyan7822_2336	Cyan7822_4719
Cyan7822_2337	Cyan7822_4720
Cyan7822_2339	Cyan7822_4725
Cyan7822_2340	Cyan7822_4732
Cyan7822_2341	Cyan7822_4734
Cyan7822_2342	Cyan7822_4741
Cyan7822_2343	Cyan7822_4742
Cyan7822_2344	Cyan7822_4743
Cyan7822_2345	Cyan7822_4744
Cyan7822_2346	Cyan7822_4749
Cyan7822_2347	Cyan7822_4752
Cyan7822_2348	Cyan7822_4758
Cyan7822_2350	Cyan7822_4760
Cyan7822_2351	Cyan7822_4761
Cyan7822_2352	Cyan7822_4762
Cyan7822_2353	Cyan7822_4764
Cyan7822_2354	Cyan7822_4766
Cyan7822_2355	Cyan7822_4767
Cyan7822_2356	Cyan7822_4770
Cyan7822_2357	Cyan7822_4771
Cyan7822_2358	Cyan7822_4772
Cyan7822_2359	Cyan7822_4773
Cyan7822_2360	Cyan7822_4776
Cyan7822_2361	Cyan7822_4777
Cyan7822_2362	Cyan7822_4779
Cyan7822_2363	Cyan7822_4781
Cyan7822_2364	Cyan7822_4810
Cyan7822_2365	Cyan7822_4812
Cyan7822_2367	Cyan7822_4818
Cyan7822_2369	Cyan7822_4830
Cyan7822_2370	Cyan7822_4835
Cyan7822_2371	Cyan7822_4836
Cyan7822_2372	Cyan7822_4837
Cyan7822_2373	Cyan7822_4839
Cyan7822_2377	Cyan7822_4840
Cyan7822_2378	Cyan7822_4841
Cyan7822_2379	Cyan7822_4843
Cyan7822_2380	Cyan7822_4845
Cyan7822_2381	Cyan7822_4848
Cyan7822_2382	Cyan7822_4849
Cyan7822_2384	Cyan7822_4850
Cyan7822_2385	Cyan7822_4866
Cyan7822_2386	Cyan7822_4867
Cyan7822_2387	Cyan7822_4873
Cyan7822_2388	Cyan7822_4876
Cyan7822_2389	Cyan7822_4877
Cyan7822_2390	Cyan7822_4885
Cyan7822_2391	Cyan7822_4886
Cyan7822_2392	Cyan7822_4887
Cyan7822_2393	Cyan7822_4888
Cyan7822_2394	Cyan7822_4892
Cyan7822_2395	Cyan7822_4893
Cyan7822_2396	Cyan7822_4899
Cyan7822_2398	Cyan7822_4904
Cyan7822_2399	Cyan7822_4906
Cyan7822_2401	Cyan7822_4909
Cyan7822_2402	Cyan7822_4911
Cyan7822_2403	Cyan7822_4913
Cyan7822_2404	Cyan7822_4914
Cyan7822_2405	Cyan7822_4916
Cyan7822_2406	Cyan7822_4918
Cyan7822_2408	Cyan7822_4920
Cyan7822_2409	Cyan7822_4921
Cyan7822_2410	Cyan7822_4922
Cyan7822_2411	Cyan7822_4924
Cyan7822_2412	Cyan7822_4929
Cyan7822_2413	Cyan7822_4930
Cyan7822_2414	Cyan7822_4932
Cyan7822_2415	Cyan7822_4933
Cyan7822_2416	Cyan7822_4939
Cyan7822_2417	Cyan7822_4947
Cyan7822_2418	Cyan7822_4950
Cyan7822_2420	Cyan7822_4951
Cyan7822_2422	Cyan7822_4952
Cyan7822_2423	Cyan7822_4955
Cyan7822_2424	Cyan7822_4965
Cyan7822_2425	Cyan7822_4966
Cyan7822_2426	Cyan7822_4967
Cyan7822_2427	Cyan7822_4968
Cyan7822_2429	Cyan7822_4975
Cyan7822_2430	Cyan7822_4978
Cyan7822_2431	Cyan7822_4980
Cyan7822_2432	Cyan7822_4981
Cyan7822_2433	Cyan7822_4984
Cyan7822_2434	Cyan7822_4986
Cyan7822_2435	Cyan7822_4987
Cyan7822_2436	Cyan7822_4991
Cyan7822_2437	Cyan7822_4992
Cyan7822_2438	Cyan7822_4994
Cyan7822_2440	Cyan7822_4995
Cyan7822_2441	Cyan7822_4996
Cyan7822_2444	Cyan7822_4997
Cyan7822_2446	Cyan7822_4998
Cyan7822_2447	Cyan7822_4999
Cyan7822_2448	Cyan7822_5000
Cyan7822_2450	Cyan7822_5001
Cyan7822_2451	Cyan7822_5002
Cyan7822_2452	Cyan7822_5005
Cyan7822_2453	Cyan7822_5008
Cyan7822_2454	Cyan7822_5009
Cyan7822_2456	Cyan7822_5010
Cyan7822_2458	Cyan7822_5011
Cyan7822_2459	Cyan7822_5012
Cyan7822_2460	Cyan7822_5019
Cyan7822_2461	Cyan7822_5020
Cyan7822_2462	Cyan7822_5031
Cyan7822_2463	Cyan7822_5032
Cyan7822_2464	Cyan7822_5046
Cyan7822_2465	Cyan7822_5056
Cyan7822_2467	Cyan7822_5061
Cyan7822_2471	Cyan7822_5065
Cyan7822_2472	Cyan7822_5066
Cyan7822_2476	Cyan7822_5070
Cyan7822_2477	Cyan7822_5071
Cyan7822_2478	Cyan7822_5073
Cyan7822_2479	Cyan7822_5074
Cyan7822_2480	Cyan7822_5076
Cyan7822_2483	Cyan7822_5077
Cyan7822_2484	Cyan7822_5079
Cyan7822_2485	Cyan7822_5081
Cyan7822_2486	Cyan7822_5082
Cyan7822_2487	Cyan7822_5085
Cyan7822_2488	Cyan7822_5087
Cyan7822_2489	Cyan7822_5088
Cyan7822_2490	Cyan7822_5089
Cyan7822_2491	Cyan7822_5108
Cyan7822_2492	Cyan7822_5109
Cyan7822_2493	Cyan7822_5110
Cyan7822_2495	Cyan7822_5114
Cyan7822_2496	Cyan7822_5115
Cyan7822_2499	Cyan7822_5116
Cyan7822_2500	Cyan7822_5117
Cyan7822_2503	Cyan7822_5118
Cyan7822_2504	Cyan7822_5120
Cyan7822_2505	Cyan7822_5121
Cyan7822_2506	Cyan7822_5122
Cyan7822_2508	Cyan7822_5127
Cyan7822_2509	Cyan7822_5129
Cyan7822_2511	Cyan7822_5130
Cyan7822_2512	Cyan7822_5131
Cyan7822_2513	Cyan7822_5132
Cyan7822_2514	Cyan7822_5137
Cyan7822_2515	Cyan7822_5143
Cyan7822_2517	Cyan7822_5148
Cyan7822_2518	Cyan7822_5149
Cyan7822_2519	Cyan7822_5150
Cyan7822_2520	Cyan7822_5161
Cyan7822_2521	Cyan7822_5173
Cyan7822_2522	Cyan7822_5179
Cyan7822_2523	Cyan7822_5180
Cyan7822_2524	Cyan7822_5181
Cyan7822_2525	Cyan7822_5182
Cyan7822_2526	Cyan7822_5183
Cyan7822_2527	Cyan7822_5184
Cyan7822_2531	Cyan7822_5185
Cyan7822_2532	Cyan7822_5187
Cyan7822_2535	Cyan7822_5189
Cyan7822_2537	Cyan7822_5190
Cyan7822_2538	Cyan7822_5195
Cyan7822_2539	Cyan7822_5197
Cyan7822_2540	Cyan7822_5204
Cyan7822_2542	Cyan7822_5211
Cyan7822_2544	Cyan7822_5218
Cyan7822_2548	Cyan7822_5220
Cyan7822_2549	Cyan7822_5221
Cyan7822_2550	Cyan7822_5222
Cyan7822_2552	Cyan7822_5224
Cyan7822_2553	Cyan7822_5228
Cyan7822_2554	Cyan7822_5229
Cyan7822_2556	Cyan7822_5230
Cyan7822_2557	Cyan7822_5233
Cyan7822_2558	Cyan7822_5234
Cyan7822_2559	Cyan7822_5235
Cyan7822_2560	Cyan7822_5236
Cyan7822_2561	Cyan7822_5237
Cyan7822_2562	Cyan7822_5238
Cyan7822_2563	Cyan7822_5239
Cyan7822_2565	Cyan7822_5240
Cyan7822_2566	Cyan7822_5242
Cyan7822_2567	Cyan7822_5243
Cyan7822_2568	Cyan7822_5244
Cyan7822_2569	Cyan7822_5250
Cyan7822_2570	Cyan7822_5251
Cyan7822_2571	Cyan7822_5252
Cyan7822_2572	Cyan7822_5259
Cyan7822_2573	Cyan7822_5262
Cyan7822_2574	Cyan7822_5263
Cyan7822_2576	Cyan7822_5266
Cyan7822_2578	Cyan7822_5267
Cyan7822_2579	Cyan7822_5269
Cyan7822_2580	Cyan7822_5277
Cyan7822_2582	Cyan7822_5279
Cyan7822_2584	Cyan7822_5294
Cyan7822_2585	Cyan7822_5295
Cyan7822_2587	Cyan7822_5313
Cyan7822_2617	Cyan7822_5323
Cyan7822_2618	Cyan7822_5327
Cyan7822_2619	Cyan7822_5328
Cyan7822_2620	Cyan7822_5330
Cyan7822_2624	Cyan7822_5331
Cyan7822_2625	Cyan7822_5332
Cyan7822_2626	Cyan7822_5333
Cyan7822_2627	Cyan7822_5334
Cyan7822_2628	Cyan7822_5335
Cyan7822_2629	Cyan7822_5338
Cyan7822_2630	Cyan7822_5339
Cyan7822_2631	Cyan7822_5341
Cyan7822_2632	Cyan7822_5346
Cyan7822_2633	Cyan7822_5347
Cyan7822_2634	Cyan7822_5348
Cyan7822_2635	Cyan7822_5349
Cyan7822_2637	Cyan7822_5350
Cyan7822_2638	Cyan7822_5361
Cyan7822_2642	Cyan7822_5363
Cyan7822_2645	Cyan7822_5364
Cyan7822_2647	Cyan7822_5365
Cyan7822_2648	Cyan7822_5366
Cyan7822_2649	Cyan7822_5367
Cyan7822_2650	Cyan7822_5374
Cyan7822_2651	Cyan7822_5375
Cyan7822_2652	Cyan7822_5386
Cyan7822_2653	Cyan7822_5391
Cyan7822_2654	Cyan7822_5392
Cyan7822_2655	Cyan7822_5393
Cyan7822_2656	Cyan7822_5394
Cyan7822_2658	Cyan7822_5395
Cyan7822_2660	Cyan7822_5399
Cyan7822_2661	Cyan7822_5404
Cyan7822_2662	Cyan7822_5410
Cyan7822_2663	Cyan7822_5412
Cyan7822_2664	Cyan7822_5416
Cyan7822_2665	Cyan7822_5417
Cyan7822_2666	Cyan7822_5418
Cyan7822_2667	Cyan7822_5419
Cyan7822_2668	Cyan7822_5421
Cyan7822_2669	Cyan7822_5422
Cyan7822_2673	Cyan7822_5424
Cyan7822_2674	Cyan7822_5427
Cyan7822_2676	Cyan7822_5433
Cyan7822_2677	Cyan7822_5437
Cyan7822_2678	Cyan7822_5439
Cyan7822_2679	Cyan7822_5451
Cyan7822_2680	Cyan7822_5452
Cyan7822_2681	Cyan7822_5455
Cyan7822_2682	Cyan7822_5460
Cyan7822_2683	Cyan7822_5461
Cyan7822_2685	Cyan7822_5463
Cyan7822_2686	Cyan7822_5464
Cyan7822_2687	Cyan7822_5465
Cyan7822_2688	Cyan7822_5468
Cyan7822_2689	Cyan7822_5470
Cyan7822_2690	Cyan7822_5475
Cyan7822_2691	Cyan7822_5476
Cyan7822_2692	Cyan7822_5482
Cyan7822_2694	Cyan7822_5483
Cyan7822_2697	Cyan7822_5484
Cyan7822_2698	Cyan7822_5485
Cyan7822_2699	Cyan7822_5486
Cyan7822_2700	Cyan7822_5488
Cyan7822_2704	Cyan7822_5492
Cyan7822_2708	Cyan7822_5493
Cyan7822_2709	Cyan7822_5494
Cyan7822_2710	Cyan7822_5495
Cyan7822_2711	Cyan7822_5496
Cyan7822_2712	Cyan7822_5497
Cyan7822_2713	Cyan7822_5499
Cyan7822_2714	Cyan7822_5501
Cyan7822_2716	Cyan7822_5502
Cyan7822_2717	Cyan7822_5503
Cyan7822_2718	Cyan7822_5504
Cyan7822_2719	Cyan7822_5505
Cyan7822_2720	Cyan7822_5506
Cyan7822_2721	Cyan7822_5507
Cyan7822_2722	Cyan7822_5508
Cyan7822_2723	Cyan7822_5510
Cyan7822_2724	Cyan7822_5511
Cyan7822_2726	Cyan7822_5514
Cyan7822_2727	Cyan7822_5515
Cyan7822_2728	Cyan7822_5518
Cyan7822_2729	Cyan7822_5520
Cyan7822_2730	Cyan7822_5521
Cyan7822_2731	Cyan7822_5522
Cyan7822_2733	Cyan7822_5523
Cyan7822_2734	Cyan7822_5524
Cyan7822_2735	Cyan7822_5527
Cyan7822_2736	Cyan7822_5529
Cyan7822_2737	Cyan7822_5530
Cyan7822_2738	Cyan7822_5531
Cyan7822_2739	Cyan7822_5542
Cyan7822_2740	Cyan7822_5543
Cyan7822_2741	Cyan7822_5545
Cyan7822_2742	Cyan7822_5547
Cyan7822_2743	Cyan7822_5548
Cyan7822_2744	Cyan7822_5552
[truncated: 3,094 more rows]

## Sheet: DE Genes at D3
RPKM	Marray
Cyan7822_0002	Cyan7822_0002
Cyan7822_0003	Cyan7822_0003
Cyan7822_0007	Cyan7822_0010
Cyan7822_0008	Cyan7822_0013
Cyan7822_0009	Cyan7822_0015
Cyan7822_0010	Cyan7822_0017
Cyan7822_0012	Cyan7822_0018
Cyan7822_0013	Cyan7822_0020
Cyan7822_0014	Cyan7822_0021
Cyan7822_0015	Cyan7822_0021
Cyan7822_0017	Cyan7822_0022
Cyan7822_0018	Cyan7822_0023
Cyan7822_0019	Cyan7822_0024
Cyan7822_0020	Cyan7822_0027
Cyan7822_0021	Cyan7822_0031
Cyan7822_0022	Cyan7822_0032
Cyan7822_0023	Cyan7822_0032
Cyan7822_0024	Cyan7822_0037
Cyan7822_0027	Cyan7822_0038
Cyan7822_0028	Cyan7822_0041
Cyan7822_0029	Cyan7822_0046
Cyan7822_0030	Cyan7822_0047
Cyan7822_0032	Cyan7822_0048
Cyan7822_0033	Cyan7822_0050
Cyan7822_0034	Cyan7822_0050
Cyan7822_0035	Cyan7822_0054
Cyan7822_0036	Cyan7822_0060
Cyan7822_0042	Cyan7822_0061
Cyan7822_0043	Cyan7822_0069
Cyan7822_0044	Cyan7822_0070
Cyan7822_0047	Cyan7822_0079
Cyan7822_0048	Cyan7822_0086
Cyan7822_0049	Cyan7822_0088
Cyan7822_0050	Cyan7822_0089
Cyan7822_0051	Cyan7822_0090
Cyan7822_0052	Cyan7822_0093
Cyan7822_0054	Cyan7822_0093
Cyan7822_0055	Cyan7822_0105
Cyan7822_0056	Cyan7822_0105
Cyan7822_0061	Cyan7822_0114
Cyan7822_0063	Cyan7822_0115
Cyan7822_0064	Cyan7822_0123
Cyan7822_0065	Cyan7822_0123
Cyan7822_0069	Cyan7822_0124
Cyan7822_0070	Cyan7822_0125
Cyan7822_0071	Cyan7822_0131
Cyan7822_0072	Cyan7822_0133
Cyan7822_0073	Cyan7822_0136
Cyan7822_0074	Cyan7822_0138
Cyan7822_0075	Cyan7822_0147
Cyan7822_0078	Cyan7822_0150
Cyan7822_0079	Cyan7822_0151
Cyan7822_0080	Cyan7822_0153
Cyan7822_0081	Cyan7822_0154
Cyan7822_0083	Cyan7822_0155
Cyan7822_0084	Cyan7822_0155
Cyan7822_0085	Cyan7822_0158
Cyan7822_0086	Cyan7822_0159
Cyan7822_0087	Cyan7822_0159
Cyan7822_0088	Cyan7822_0160
Cyan7822_0089	Cyan7822_0161
Cyan7822_0090	Cyan7822_0164
Cyan7822_0092	Cyan7822_0171
Cyan7822_0093	Cyan7822_0172
Cyan7822_0094	Cyan7822_0173
Cyan7822_0095	Cyan7822_0173
Cyan7822_0096	Cyan7822_0174
Cyan7822_0098	Cyan7822_0174
Cyan7822_0099	Cyan7822_0177
Cyan7822_0100	Cyan7822_0178
Cyan7822_0102	Cyan7822_0179
Cyan7822_0103	Cyan7822_0181
Cyan7822_0108	Cyan7822_0181
Cyan7822_0109	Cyan7822_0182
Cyan7822_0110	Cyan7822_0182
Cyan7822_0111	Cyan7822_0184
Cyan7822_0113	Cyan7822_0185
Cyan7822_0114	Cyan7822_0185
Cyan7822_0115	Cyan7822_0192
Cyan7822_0118	Cyan7822_0193
Cyan7822_0119	Cyan7822_0194
Cyan7822_0123	Cyan7822_0195
Cyan7822_0124	Cyan7822_0197
Cyan7822_0125	Cyan7822_0197
Cyan7822_0126	Cyan7822_0198
Cyan7822_0127	Cyan7822_0199
Cyan7822_0128	Cyan7822_0207
Cyan7822_0129	Cyan7822_0214
Cyan7822_0130	Cyan7822_0216
Cyan7822_0131	Cyan7822_0216
Cyan7822_0133	Cyan7822_0218
Cyan7822_0134	Cyan7822_0219
Cyan7822_0136	Cyan7822_0222
Cyan7822_0137	Cyan7822_0222
Cyan7822_0142	Cyan7822_0224
Cyan7822_0143	Cyan7822_0227
Cyan7822_0144	Cyan7822_0228
Cyan7822_0145	Cyan7822_0231
Cyan7822_0147	Cyan7822_0231
Cyan7822_0148	Cyan7822_0232
Cyan7822_0149	Cyan7822_0232
Cyan7822_0150	Cyan7822_0236
Cyan7822_0151	Cyan7822_0237
Cyan7822_0152	Cyan7822_0238
Cyan7822_0153	Cyan7822_0238
Cyan7822_0154	Cyan7822_0239
Cyan7822_0155	Cyan7822_0240
Cyan7822_0157	Cyan7822_0241
Cyan7822_0158	Cyan7822_0243
Cyan7822_0159	Cyan7822_0244
Cyan7822_0160	Cyan7822_0244
Cyan7822_0161	Cyan7822_0246
Cyan7822_0162	Cyan7822_0254
Cyan7822_0164	Cyan7822_0255
Cyan7822_0165	Cyan7822_0256
Cyan7822_0166	Cyan7822_0258
Cyan7822_0167	Cyan7822_0259
Cyan7822_0168	Cyan7822_0259
Cyan7822_0169	Cyan7822_0260
Cyan7822_0170	Cyan7822_0260
Cyan7822_0171	Cyan7822_0261
Cyan7822_0172	Cyan7822_0261
Cyan7822_0173	Cyan7822_0262
Cyan7822_0174	Cyan7822_0263
Cyan7822_0176	Cyan7822_0263
Cyan7822_0179	Cyan7822_0264
Cyan7822_0180	Cyan7822_0265
Cyan7822_0181	Cyan7822_0266
Cyan7822_0182	Cyan7822_0267
Cyan7822_0183	Cyan7822_0269
Cyan7822_0184	Cyan7822_0269
Cyan7822_0185	Cyan7822_0270
Cyan7822_0186	Cyan7822_0271
Cyan7822_0187	Cyan7822_0272
Cyan7822_0190	Cyan7822_0287
Cyan7822_0191	Cyan7822_0292
Cyan7822_0192	Cyan7822_0295
Cyan7822_0193	Cyan7822_0295
Cyan7822_0194	Cyan7822_0297
Cyan7822_0195	Cyan7822_0301
Cyan7822_0197	Cyan7822_0302
Cyan7822_0198	Cyan7822_0302
Cyan7822_0200	Cyan7822_0307
Cyan7822_0201	Cyan7822_0308
Cyan7822_0202	Cyan7822_0313
Cyan7822_0204	Cyan7822_0313
Cyan7822_0205	Cyan7822_0316
Cyan7822_0206	Cyan7822_0316
Cyan7822_0207	Cyan7822_0317
Cyan7822_0210	Cyan7822_0317
Cyan7822_0211	Cyan7822_0318
Cyan7822_0212	Cyan7822_0318
Cyan7822_0216	Cyan7822_0325
Cyan7822_0218	Cyan7822_0330
Cyan7822_0220	Cyan7822_0331
Cyan7822_0222	Cyan7822_0332
Cyan7822_0223	Cyan7822_0333
Cyan7822_0224	Cyan7822_0334
Cyan7822_0225	Cyan7822_0335
Cyan7822_0226	Cyan7822_0337
Cyan7822_0227	Cyan7822_0347
Cyan7822_0228	Cyan7822_0349
Cyan7822_0229	Cyan7822_0350
Cyan7822_0230	Cyan7822_0351
Cyan7822_0231	Cyan7822_0356
Cyan7822_0232	Cyan7822_0361
Cyan7822_0233	Cyan7822_0362
Cyan7822_0234	Cyan7822_0365
Cyan7822_0235	Cyan7822_0367
Cyan7822_0236	Cyan7822_0374
Cyan7822_0237	Cyan7822_0375
Cyan7822_0239	Cyan7822_0375
Cyan7822_0240	Cyan7822_0380
Cyan7822_0241	Cyan7822_0381
Cyan7822_0244	Cyan7822_0381
Cyan7822_0248	Cyan7822_0383
Cyan7822_0253	Cyan7822_0384
Cyan7822_0254	Cyan7822_0384
Cyan7822_0255	Cyan7822_0385
Cyan7822_0256	Cyan7822_0385
Cyan7822_0259	Cyan7822_0388
Cyan7822_0260	Cyan7822_0389
Cyan7822_0261	Cyan7822_0390
Cyan7822_0262	Cyan7822_0391
Cyan7822_0263	Cyan7822_0392
Cyan7822_0264	Cyan7822_0392
Cyan7822_0267	Cyan7822_0393
Cyan7822_0268	Cyan7822_0393
Cyan7822_0269	Cyan7822_0394
Cyan7822_0271	Cyan7822_0395
Cyan7822_0272	Cyan7822_0397
Cyan7822_0273	Cyan7822_0398
Cyan7822_0274	Cyan7822_0398
Cyan7822_0276	Cyan7822_0399
Cyan7822_0277	Cyan7822_0400
Cyan7822_0278	Cyan7822_0404
Cyan7822_0281	Cyan7822_0404
Cyan7822_0284	Cyan7822_0405
Cyan7822_0285	Cyan7822_0405
Cyan7822_0288	Cyan7822_0418
Cyan7822_0290	Cyan7822_0422
Cyan7822_0291	Cyan7822_0425
Cyan7822_0292	Cyan7822_0426
Cyan7822_0293	Cyan7822_0426
Cyan7822_0295	Cyan7822_0428
Cyan7822_0296	Cyan7822_0435
Cyan7822_0297	Cyan7822_0437
Cyan7822_0298	Cyan7822_0446
Cyan7822_0299	Cyan7822_0449
Cyan7822_0300	Cyan7822_0449
Cyan7822_0301	Cyan7822_0450
Cyan7822_0302	Cyan7822_0451
Cyan7822_0303	Cyan7822_0451
Cyan7822_0304	Cyan7822_0455
Cyan7822_0305	Cyan7822_0456
Cyan7822_0306	Cyan7822_0463
Cyan7822_0307	Cyan7822_0467
Cyan7822_0308	Cyan7822_0471
Cyan7822_0310	Cyan7822_0478
Cyan7822_0311	Cyan7822_0481
Cyan7822_0312	Cyan7822_0484
Cyan7822_0313	Cyan7822_0487
Cyan7822_0315	Cyan7822_0492
Cyan7822_0316	Cyan7822_0492
Cyan7822_0317	Cyan7822_0500
Cyan7822_0319	Cyan7822_0501
Cyan7822_0320	Cyan7822_0502
Cyan7822_0321	Cyan7822_0509
Cyan7822_0322	Cyan7822_0510
Cyan7822_0325	Cyan7822_0510
Cyan7822_0326	Cyan7822_0531
Cyan7822_0327	Cyan7822_0532
Cyan7822_0328	Cyan7822_0535
Cyan7822_0330	Cyan7822_0540
Cyan7822_0331	Cyan7822_0541
Cyan7822_0332	Cyan7822_0544
Cyan7822_0333	Cyan7822_0550
Cyan7822_0334	Cyan7822_0550
Cyan7822_0335	Cyan7822_0555
Cyan7822_0336	Cyan7822_0557
Cyan7822_0337	Cyan7822_0558
Cyan7822_0338	Cyan7822_0559
Cyan7822_0340	Cyan7822_0560
Cyan7822_0341	Cyan7822_0561
Cyan7822_0342	Cyan7822_0562
Cyan7822_0345	Cyan7822_0563
Cyan7822_0346	Cyan7822_0564
Cyan7822_0347	Cyan7822_0566
Cyan7822_0350	Cyan7822_0567
Cyan7822_0351	Cyan7822_0569
Cyan7822_0353	Cyan7822_0570
Cyan7822_0355	Cyan7822_0571
Cyan7822_0356	Cyan7822_0577
Cyan7822_0357	Cyan7822_0578
Cyan7822_0358	Cyan7822_0585
Cyan7822_0360	Cyan7822_0591
Cyan7822_0361	Cyan7822_0592
Cyan7822_0362	Cyan7822_0599
Cyan7822_0367	Cyan7822_0600
Cyan7822_0368	Cyan7822_0603
Cyan7822_0370	Cyan7822_0607
Cyan7822_0374	Cyan7822_0608
Cyan7822_0375	Cyan7822_0608
Cyan7822_0377	Cyan7822_0615
Cyan7822_0378	Cyan7822_0616
Cyan7822_0379	Cyan7822_0617
Cyan7822_0380	Cyan7822_0618
Cyan7822_0381	Cyan7822_0619
Cyan7822_0382	Cyan7822_0620
Cyan7822_0383	Cyan7822_0621
Cyan7822_0384	Cyan7822_0621
Cyan7822_0385	Cyan7822_0623
Cyan7822_0386	Cyan7822_0624
Cyan7822_0387	Cyan7822_0626
Cyan7822_0388	Cyan7822_0628
Cyan7822_0389	Cyan7822_0631
Cyan7822_0390	Cyan7822_0631
Cyan7822_0391	Cyan7822_0632
Cyan7822_0392	Cyan7822_0634
Cyan7822_0393	Cyan7822_0634
Cyan7822_0394	Cyan7822_0635
Cyan7822_0395	Cyan7822_0636
Cyan7822_0396	Cyan7822_0636
Cyan7822_0397	Cyan7822_0640
Cyan7822_0398	Cyan7822_0641
Cyan7822_0399	Cyan7822_0642
Cyan7822_0400	Cyan7822_0643
Cyan7822_0403	Cyan7822_0644
Cyan7822_0404	Cyan7822_0645
Cyan7822_0405	Cyan7822_0646
Cyan7822_0406	Cyan7822_0648
Cyan7822_0407	Cyan7822_0648
Cyan7822_0408	Cyan7822_0649
Cyan7822_0409	Cyan7822_0650
Cyan7822_0410	Cyan7822_0653
Cyan7822_0411	Cyan7822_0656
Cyan7822_0412	Cyan7822_0656
Cyan7822_0413	Cyan7822_0657
Cyan7822_0414	Cyan7822_0660
Cyan7822_0415	Cyan7822_0672
Cyan7822_0416	Cyan7822_0680
Cyan7822_0417	Cyan7822_0681
Cyan7822_0418	Cyan7822_0682
Cyan7822_0419	Cyan7822_0687
Cyan7822_0420	Cyan7822_0688
Cyan7822_0421	Cyan7822_0699
Cyan7822_0422	Cyan7822_0702
Cyan7822_0423	Cyan7822_0702
Cyan7822_0425	Cyan7822_0706
Cyan7822_0426	Cyan7822_0711
Cyan7822_0427	Cyan7822_0712
Cyan7822_0428	Cyan7822_0714
Cyan7822_0430	Cyan7822_0717
Cyan7822_0431	Cyan7822_0721
Cyan7822_0432	Cyan7822_0722
Cyan7822_0433	Cyan7822_0724
Cyan7822_0435	Cyan7822_0726
Cyan7822_0436	Cyan7822_0728
Cyan7822_0437	Cyan7822_0729
Cyan7822_0438	Cyan7822_0733
Cyan7822_0441	Cyan7822_0734
Cyan7822_0446	Cyan7822_0734
Cyan7822_0447	Cyan7822_0735
Cyan7822_0448	Cyan7822_0738
Cyan7822_0451	Cyan7822_0741
Cyan7822_0452	Cyan7822_0742
Cyan7822_0453	Cyan7822_0743
Cyan7822_0454	Cyan7822_0743
Cyan7822_0456	Cyan7822_0745
Cyan7822_0457	Cyan7822_0752
Cyan7822_0458	Cyan7822_0756
Cyan7822_0462	Cyan7822_0757
Cyan7822_0463	Cyan7822_0758
Cyan7822_0464	Cyan7822_0765
Cyan7822_0465	Cyan7822_0768
Cyan7822_0468	Cyan7822_0770
Cyan7822_0469	Cyan7822_0772
Cyan7822_0470	Cyan7822_0772
Cyan7822_0471	Cyan7822_0773
Cyan7822_0472	Cyan7822_0774
Cyan7822_0473	Cyan7822_0774
Cyan7822_0474	Cyan7822_0775
Cyan7822_0476	Cyan7822_0775
Cyan7822_0478	Cyan7822_0776
Cyan7822_0479	Cyan7822_0781
Cyan7822_0480	Cyan7822_0782
Cyan7822_0481	Cyan7822_0784
Cyan7822_0482	Cyan7822_0785
Cyan7822_0483	Cyan7822_0785
Cyan7822_0484	Cyan7822_0786
Cyan7822_0486	Cyan7822_0789
Cyan7822_0487	Cyan7822_0790
Cyan7822_0489	Cyan7822_0795
Cyan7822_0490	Cyan7822_0796
Cyan7822_0491	Cyan7822_0800
Cyan7822_0495	Cyan7822_0802
Cyan7822_0497	Cyan7822_0804
Cyan7822_0498	Cyan7822_0805
Cyan7822_0500	Cyan7822_0818
Cyan7822_0501	Cyan7822_0820
Cyan7822_0502	Cyan7822_0822
Cyan7822_0504	Cyan7822_0822
Cyan7822_0505	Cyan7822_0823
Cyan7822_0506	Cyan7822_0823
Cyan7822_0507	Cyan7822_0824
Cyan7822_0509	Cyan7822_0824
Cyan7822_0510	Cyan7822_0825
Cyan7822_0511	Cyan7822_0825
Cyan7822_0514	Cyan7822_0832
Cyan7822_0515	Cyan7822_0833
Cyan7822_0516	Cyan7822_0833
Cyan7822_0517	Cyan7822_0835
Cyan7822_0519	Cyan7822_0850
Cyan7822_0521	Cyan7822_0851
Cyan7822_0522	Cyan7822_0855
Cyan7822_0524	Cyan7822_0856
Cyan7822_0526	Cyan7822_0860
Cyan7822_0527	Cyan7822_0863
Cyan7822_0528	Cyan7822_0863
Cyan7822_0529	Cyan7822_0867
Cyan7822_0530	Cyan7822_0868
Cyan7822_0531	Cyan7822_0879
Cyan7822_0533	Cyan7822_0887
Cyan7822_0535	Cyan7822_0888
Cyan7822_0536	Cyan7822_0893
Cyan7822_0539	Cyan7822_0894
Cyan7822_0540	Cyan7822_0898
Cyan7822_0541	Cyan7822_0902
Cyan7822_0544	Cyan7822_0907
Cyan7822_0545	Cyan7822_0908
Cyan7822_0546	Cyan7822_0909
Cyan7822_0547	Cyan7822_0912
Cyan7822_0548	Cyan7822_0914
Cyan7822_0549	Cyan7822_0919
Cyan7822_0550	Cyan7822_0923
Cyan7822_0551	Cyan7822_0926
Cyan7822_0552	Cyan7822_0931
Cyan7822_0554	Cyan7822_0933
Cyan7822_0555	Cyan7822_0934
Cyan7822_0556	Cyan7822_0941
Cyan7822_0557	Cyan7822_0944
Cyan7822_0558	Cyan7822_0946
Cyan7822_0559	Cyan7822_0946
Cyan7822_0560	Cyan7822_0948
Cyan7822_0561	Cyan7822_0950
Cyan7822_0562	Cyan7822_0955
Cyan7822_0563	Cyan7822_0958
Cyan7822_0564	Cyan7822_0959
Cyan7822_0565	Cyan7822_0960
Cyan7822_0566	Cyan7822_0960
Cyan7822_0568	Cyan7822_0962
Cyan7822_0569	Cyan7822_0966
Cyan7822_0571	Cyan7822_0969
Cyan7822_0573	Cyan7822_0970
Cyan7822_0574	Cyan7822_0971
Cyan7822_0575	Cyan7822_0973
Cyan7822_0576	Cyan7822_0977
Cyan7822_0577	Cyan7822_0982
Cyan7822_0578	Cyan7822_0984
Cyan7822_0579	Cyan7822_0984
Cyan7822_0580	Cyan7822_0985
Cyan7822_0581	Cyan7822_0986
Cyan7822_0582	Cyan7822_0987
Cyan7822_0584	Cyan7822_0987
Cyan7822_0585	Cyan7822_0989
Cyan7822_0586	Cyan7822_0992
Cyan7822_0590	Cyan7822_0994
Cyan7822_0591	Cyan7822_0994
Cyan7822_0592	Cyan7822_0996
Cyan7822_0593	Cyan7822_0998
Cyan7822_0595	Cyan7822_0999
Cyan7822_0596	Cyan7822_0999
Cyan7822_0597	Cyan7822_1003
Cyan7822_0598	Cyan7822_1003
Cyan7822_0599	Cyan7822_1007
Cyan7822_0601	Cyan7822_1009
Cyan7822_0602	Cyan7822_1010
Cyan7822_0603	Cyan7822_1014
Cyan7822_0606	Cyan7822_1015
Cyan7822_0607	Cyan7822_1017
Cyan7822_0608	Cyan7822_1021
Cyan7822_0610	Cyan7822_1024
Cyan7822_0611	Cyan7822_1025
Cyan7822_0612	Cyan7822_1026
Cyan7822_0613	Cyan7822_1027
Cyan7822_0614	Cyan7822_1028
Cyan7822_0615	Cyan7822_1030
Cyan7822_0616	Cyan7822_1030
Cyan7822_0617	Cyan7822_1031
Cyan7822_0618	Cyan7822_1031
Cyan7822_0621	Cyan7822_1032
Cyan7822_0622	Cyan7822_1033
Cyan7822_0623	Cyan7822_1044
Cyan7822_0624	Cyan7822_1048
Cyan7822_0625	Cyan7822_1050
Cyan7822_0626	Cyan7822_1052
Cyan7822_0627	Cyan7822_1055
Cyan7822_0628	Cyan7822_1059
Cyan7822_0629	Cyan7822_1059
Cyan7822_0630	Cyan7822_1060
Cyan7822_0631	Cyan7822_1062
Cyan7822_0632	Cyan7822_1064
Cyan7822_0633	Cyan7822_1064
Cyan7822_0634	Cyan7822_1071
Cyan7822_0636	Cyan7822_1072
Cyan7822_0638	Cyan7822_1073
Cyan7822_0639	Cyan7822_1074
Cyan7822_0640	Cyan7822_1077
Cyan7822_0641	Cyan7822_1082
Cyan7822_0642	Cyan7822_1083
Cyan7822_0643	Cyan7822_1094
Cyan7822_0644	Cyan7822_1096
Cyan7822_0645	Cyan7822_1097
Cyan7822_0647	Cyan7822_1098
Cyan7822_0648	Cyan7822_1100
Cyan7822_0649	Cyan7822_1105
Cyan7822_0652	Cyan7822_1106
Cyan7822_0657	Cyan7822_1107
Cyan7822_0659	Cyan7822_1108
Cyan7822_0660	Cyan7822_1112
Cyan7822_0663	Cyan7822_1114
Cyan7822_0664	Cyan7822_1116
Cyan7822_0665	Cyan7822_1117
Cyan7822_0666	Cyan7822_1118
Cyan7822_0667	Cyan7822_1119
Cyan7822_0669	Cyan7822_1121
Cyan7822_0671	Cyan7822_1126
Cyan7822_0672	Cyan7822_1130
Cyan7822_0673	Cyan7822_1131
Cyan7822_0676	Cyan7822_1133
Cyan7822_0677	Cyan7822_1135
Cyan7822_0678	Cyan7822_1136
Cyan7822_0679	Cyan7822_1137
Cyan7822_0680	Cyan7822_1138
Cyan7822_0681	Cyan7822_1140
Cyan7822_0682	Cyan7822_1143
Cyan7822_0683	Cyan7822_1157
Cyan7822_0684	Cyan7822_1158
Cyan7822_0685	Cyan7822_1162
Cyan7822_0686	Cyan7822_1166
Cyan7822_0687	Cyan7822_1170
Cyan7822_0688	Cyan7822_1172
Cyan7822_0689	Cyan7822_1173
Cyan7822_0691	Cyan7822_1178
Cyan7822_0692	Cyan7822_1179
Cyan7822_0693	Cyan7822_1180
Cyan7822_0694	Cyan7822_1180
Cyan7822_0695	Cyan7822_1182
Cyan7822_0696	Cyan7822_1182
Cyan7822_0697	Cyan7822_1185
Cyan7822_0698	Cyan7822_1188
Cyan7822_0699	Cyan7822_1188
Cyan7822_0700	Cyan7822_1190
Cyan7822_0702	Cyan7822_1191
Cyan7822_0703	Cyan7822_1194
Cyan7822_0704	Cyan7822_1194
Cyan7822_0706	Cyan7822_1197
Cyan7822_0707	Cyan7822_1197
Cyan7822_0708	Cyan7822_1203
Cyan7822_0710	Cyan7822_1204
Cyan7822_0711	Cyan7822_1205
Cyan7822_0712	Cyan7822_1208
Cyan7822_0713	Cyan7822_1209
Cyan7822_0714	Cyan7822_1211
Cyan7822_0715	Cyan7822_1214
Cyan7822_0716	Cyan7822_1221
Cyan7822_0718	Cyan7822_1223
Cyan7822_0719	Cyan7822_1225
Cyan7822_0721	Cyan7822_1229
Cyan7822_0724	Cyan7822_1229
Cyan7822_0726	Cyan7822_1230
Cyan7822_0731	Cyan7822_1230
Cyan7822_0732	Cyan7822_1232
Cyan7822_0734	Cyan7822_1232
Cyan7822_0735	Cyan7822_1233
Cyan7822_0736	Cyan7822_1234
Cyan7822_0737	Cyan7822_1236
Cyan7822_0738	Cyan7822_1237
Cyan7822_0739	Cyan7822_1240
Cyan7822_0740	Cyan7822_1242
Cyan7822_0741	Cyan7822_1243
Cyan7822_0742	Cyan7822_1244
Cyan7822_0743	Cyan7822_1245
Cyan7822_0744	Cyan7822_1245
Cyan7822_0746	Cyan7822_1246
Cyan7822_0747	Cyan7822_1247
Cyan7822_0748	Cyan7822_1251
Cyan7822_0751	Cyan7822_1251
Cyan7822_0752	Cyan7822_1252
Cyan7822_0753	Cyan7822_1252
Cyan7822_0754	Cyan7822_1253
Cyan7822_0755	Cyan7822_1257
Cyan7822_0756	Cyan7822_1260
Cyan7822_0757	Cyan7822_1265
Cyan7822_0758	Cyan7822_1271
Cyan7822_0759	Cyan7822_1271
Cyan7822_0760	Cyan7822_1272
Cyan7822_0761	Cyan7822_1272
Cyan7822_0762	Cyan7822_1273
Cyan7822_0763	Cyan7822_1276
Cyan7822_0764	Cyan7822_1279
Cyan7822_0765	Cyan7822_1285
Cyan7822_0766	Cyan7822_1286
Cyan7822_0767	Cyan7822_1287
Cyan7822_0768	Cyan7822_1293
Cyan7822_0769	Cyan7822_1296
Cyan7822_0772	Cyan7822_1296
Cyan7822_0774	Cyan7822_1302
Cyan7822_0775	Cyan7822_1302
Cyan7822_0777	Cyan7822_1308
Cyan7822_0778	Cyan7822_1317
Cyan7822_0780	Cyan7822_1318
Cyan7822_0781	Cyan7822_1319
Cyan7822_0782	Cyan7822_1320
Cyan7822_0785	Cyan7822_1321
Cyan7822_0786	Cyan7822_1322
Cyan7822_0787	Cyan7822_1324
Cyan7822_0788	Cyan7822_1325
Cyan7822_0790	Cyan7822_1326
Cyan7822_0793	Cyan7822_1326
Cyan7822_0796	Cyan7822_1327
Cyan7822_0797	Cyan7822_1327
Cyan7822_0798	Cyan7822_1328
Cyan7822_0799	Cyan7822_1329
Cyan7822_0800	Cyan7822_1329
Cyan7822_0801	Cyan7822_1330
Cyan7822_0802	Cyan7822_1330
Cyan7822_0803	Cyan7822_1331
Cyan7822_0805	Cyan7822_1339
Cyan7822_0806	Cyan7822_1340
Cyan7822_0808	Cyan7822_1340
Cyan7822_0810	Cyan7822_1342
Cyan7822_0811	Cyan7822_1343
Cyan7822_0812	Cyan7822_1344
Cyan7822_0813	Cyan7822_1344
Cyan7822_0814	Cyan7822_1345
Cyan7822_0816	Cyan7822_1345
Cyan7822_0817	Cyan7822_1350
Cyan7822_0818	Cyan7822_1352
Cyan7822_0820	Cyan7822_1355
Cyan7822_0822	Cyan7822_1356
Cyan7822_0823	Cyan7822_1358
Cyan7822_0824	Cyan7822_1359
Cyan7822_0825	Cyan7822_1362
Cyan7822_0828	Cyan7822_1370
Cyan7822_0829	Cyan7822_1381
Cyan7822_0832	Cyan7822_1385
Cyan7822_0833	Cyan7822_1389
Cyan7822_0834	Cyan7822_1392
Cyan7822_0836	Cyan7822_1397
Cyan7822_0837	Cyan7822_1398
Cyan7822_0839	Cyan7822_1398
Cyan7822_0840	Cyan7822_1400
Cyan7822_0841	Cyan7822_1400
Cyan7822_0844	Cyan7822_1401
Cyan7822_0845	Cyan7822_1407
Cyan7822_0847	Cyan7822_1408
Cyan7822_0849	Cyan7822_1412
Cyan7822_0851	Cyan7822_1419
Cyan7822_0853	Cyan7822_1421
Cyan7822_0856	Cyan7822_1423
Cyan7822_0858	Cyan7822_1424
Cyan7822_0859	Cyan7822_1424
Cyan7822_0860	Cyan7822_1425
Cyan7822_0861	Cyan7822_1425
Cyan7822_0862	Cyan7822_1429
Cyan7822_0864	Cyan7822_1432
Cyan7822_0866	Cyan7822_1433
Cyan7822_0867	Cyan7822_1436
Cyan7822_0868	Cyan7822_1447
Cyan7822_0869	Cyan7822_1452
Cyan7822_0871	Cyan7822_1453
Cyan7822_0873	Cyan7822_1455
Cyan7822_0874	Cyan7822_1460
Cyan7822_0875	Cyan7822_1460
Cyan7822_0877	Cyan7822_1461
Cyan7822_0879	Cyan7822_1461
Cyan7822_0884	Cyan7822_1462
Cyan7822_0885	Cyan7822_1462
Cyan7822_0886	Cyan7822_1464
Cyan7822_0887	Cyan7822_1465
Cyan7822_0888	Cyan7822_1466
Cyan7822_0890	Cyan7822_1470
Cyan7822_0891	Cyan7822_1471
Cyan7822_0892	Cyan7822_1472
Cyan7822_0893	Cyan7822_1473
Cyan7822_0894	Cyan7822_1474
Cyan7822_0897	Cyan7822_1475
Cyan7822_0898	Cyan7822_1476
Cyan7822_0899	Cyan7822_1477
Cyan7822_0901	Cyan7822_1483
Cyan7822_0902	Cyan7822_1484
Cyan7822_0903	Cyan7822_1485
Cyan7822_0905	Cyan7822_1485
Cyan7822_0906	Cyan7822_1486
Cyan7822_0908	Cyan7822_1487
Cyan7822_0911	Cyan7822_1488
Cyan7822_0912	Cyan7822_1489
Cyan7822_0913	Cyan7822_1495
Cyan7822_0914	Cyan7822_1495
Cyan7822_0915	Cyan7822_1498
Cyan7822_0916	Cyan7822_1499
Cyan7822_0917	Cyan7822_1503
Cyan7822_0918	Cyan7822_1503
Cyan7822_0919	Cyan7822_1504
Cyan7822_0920	Cyan7822_1504
Cyan7822_0921	Cyan7822_1508
Cyan7822_0922	Cyan7822_1508
Cyan7822_0924	Cyan7822_1510
Cyan7822_0926	Cyan7822_1513
Cyan7822_0928	Cyan7822_1514
Cyan7822_0929	Cyan7822_1515
Cyan7822_0930	Cyan7822_1525
Cyan7822_0931	Cyan7822_1526
Cyan7822_0932	Cyan7822_1528
Cyan7822_0933	Cyan7822_1531
Cyan7822_0934	Cyan7822_1539
Cyan7822_0935	Cyan7822_1541
Cyan7822_0936	Cyan7822_1546
Cyan7822_0937	Cyan7822_1547
Cyan7822_0938	Cyan7822_1549
Cyan7822_0939	Cyan7822_1551
Cyan7822_0940	Cyan7822_1551
Cyan7822_0941	Cyan7822_1553
Cyan7822_0942	Cyan7822_1554
Cyan7822_0943	Cyan7822_1555
Cyan7822_0944	Cyan7822_1556
Cyan7822_0945	Cyan7822_1557
Cyan7822_0946	Cyan7822_1558
Cyan7822_0947	Cyan7822_1558
Cyan7822_0948	Cyan7822_1559
Cyan7822_0949	Cyan7822_1564
Cyan7822_0950	Cyan7822_1564
Cyan7822_0951	Cyan7822_1565
Cyan7822_0953	Cyan7822_1567
Cyan7822_0954	Cyan7822_1570
Cyan7822_0955	Cyan7822_1570
Cyan7822_0956	Cyan7822_1572
Cyan7822_0957	Cyan7822_1573
Cyan7822_0958	Cyan7822_1577
Cyan7822_0959	Cyan7822_1578
Cyan7822_0960	Cyan7822_1580
Cyan7822_0962	Cyan7822_1581
Cyan7822_0963	Cyan7822_1582
Cyan7822_0964	Cyan7822_1585
Cyan7822_0965	Cyan7822_1586
Cyan7822_0967	Cyan7822_1587
Cyan7822_0968	Cyan7822_1592
Cyan7822_0969	Cyan7822_1593
Cyan7822_0970	Cyan7822_1594
Cyan7822_0971	Cyan7822_1595
Cyan7822_0972	Cyan7822_1596
Cyan7822_0973	Cyan7822_1601
Cyan7822_0975	Cyan7822_1601
Cyan7822_0976	Cyan7822_1604
Cyan7822_0977	Cyan7822_1604
Cyan7822_0979	Cyan7822_1605
Cyan7822_0980	Cyan7822_1605
Cyan7822_0981	Cyan7822_1607
Cyan7822_0982	Cyan7822_1607
Cyan7822_0983	Cyan7822_1609
Cyan7822_0984	Cyan7822_1610
Cyan7822_0986	Cyan7822_1611
Cyan7822_0987	Cyan7822_1612
Cyan7822_0988	Cyan7822_1615
Cyan7822_0989	Cyan7822_1618
Cyan7822_0990	Cyan7822_1619
Cyan7822_0991	Cyan7822_1619
Cyan7822_0992	Cyan7822_1622
Cyan7822_0993	Cyan7822_1624
Cyan7822_0994	Cyan7822_1625
Cyan7822_0995	Cyan7822_1627
Cyan7822_0996	Cyan7822_1627
Cyan7822_0997	Cyan7822_1630
Cyan7822_0998	Cyan7822_1631
Cyan7822_1000	Cyan7822_1632
Cyan7822_1001	Cyan7822_1633
Cyan7822_1003	Cyan7822_1633
Cyan7822_1004	Cyan7822_1634
Cyan7822_1005	Cyan7822_1635
Cyan7822_1006	Cyan7822_1635
Cyan7822_1007	Cyan7822_1636
Cyan7822_1008	Cyan7822_1636
Cyan7822_1009	Cyan7822_1640
Cyan7822_1014	Cyan7822_1644
Cyan7822_1016	Cyan7822_1646
Cyan7822_1019	Cyan7822_1648
Cyan7822_1020	Cyan7822_1651
Cyan7822_1021	Cyan7822_1652
Cyan7822_1022	Cyan7822_1653
Cyan7822_1023	Cyan7822_1656
Cyan7822_1024	Cyan7822_1657
Cyan7822_1025	Cyan7822_1658
Cyan7822_1026	Cyan7822_1659
Cyan7822_1027	Cyan7822_1661
Cyan7822_1028	Cyan7822_1661
Cyan7822_1029	Cyan7822_1662
Cyan7822_1030	Cyan7822_1662
Cyan7822_1031	Cyan7822_1663
Cyan7822_1032	Cyan7822_1663
Cyan7822_1033	Cyan7822_1664
Cyan7822_1035	Cyan7822_1664
Cyan7822_1036	Cyan7822_1665
Cyan7822_1037	Cyan7822_1665
Cyan7822_1039	Cyan7822_1666
Cyan7822_1044	Cyan7822_1666
Cyan7822_1045	Cyan7822_1667
Cyan7822_1048	Cyan7822_1667
Cyan7822_1049	Cyan7822_1668
Cyan7822_1050	Cyan7822_1668
Cyan7822_1051	Cyan7822_1669
Cyan7822_1052	Cyan7822_1669
Cyan7822_1053	Cyan7822_1670
Cyan7822_1054	Cyan7822_1672
Cyan7822_1055	Cyan7822_1673
Cyan7822_1056	Cyan7822_1674
Cyan7822_1058	Cyan7822_1677
Cyan7822_1061	Cyan7822_1678
Cyan7822_1062	Cyan7822_1688
Cyan7822_1064	Cyan7822_1690
Cyan7822_1065	Cyan7822_1697
Cyan7822_1066	Cyan7822_1698
Cyan7822_1067	Cyan7822_1702
Cyan7822_1069	Cyan7822_1703
Cyan7822_1070	Cyan7822_1704
Cyan7822_1071	Cyan7822_1706
Cyan7822_1072	Cyan7822_1707
Cyan7822_1073	Cyan7822_1709
Cyan7822_1074	Cyan7822_1710
Cyan7822_1075	Cyan7822_1710
Cyan7822_1076	Cyan7822_1711
Cyan7822_1077	Cyan7822_1714
Cyan7822_1079	Cyan7822_1715
Cyan7822_1080	Cyan7822_1717
Cyan7822_1081	Cyan7822_1719
Cyan7822_1082	Cyan7822_1721
Cyan7822_1083	Cyan7822_1729
Cyan7822_1084	Cyan7822_1730
Cyan7822_1087	Cyan7822_1730
Cyan7822_1088	Cyan7822_1738
Cyan7822_1090	Cyan7822_1739
Cyan7822_1091	Cyan7822_1740
Cyan7822_1092	Cyan7822_1741
Cyan7822_1093	Cyan7822_1741
Cyan7822_1094	Cyan7822_1744
Cyan7822_1095	Cyan7822_1744
Cyan7822_1096	Cyan7822_1747
Cyan7822_1097	Cyan7822_1747
Cyan7822_1098	Cyan7822_1748
Cyan7822_1099	Cyan7822_1748
Cyan7822_1100	Cyan7822_1749
Cyan7822_1101	Cyan7822_1750
Cyan7822_1105	Cyan7822_1751
Cyan7822_1106	Cyan7822_1752
Cyan7822_1108	Cyan7822_1753
Cyan7822_1109	Cyan7822_1754
Cyan7822_1110	Cyan7822_1756
Cyan7822_1112	Cyan7822_1764
Cyan7822_1113	Cyan7822_1768
Cyan7822_1114	Cyan7822_1773
Cyan7822_1115	Cyan7822_1778
Cyan7822_1116	Cyan7822_1779
Cyan7822_1117	Cyan7822_1780
Cyan7822_1118	Cyan7822_1784
Cyan7822_1119	Cyan7822_1784
Cyan7822_1120	Cyan7822_1785
Cyan7822_1123	Cyan7822_1785
Cyan7822_1124	Cyan7822_1786
Cyan7822_1125	Cyan7822_1786
Cyan7822_1126	Cyan7822_1787
Cyan7822_1127	Cyan7822_1789
Cyan7822_1128	Cyan7822_1790
Cyan7822_1129	Cyan7822_1791
Cyan7822_1130	Cyan7822_1792
Cyan7822_1132	Cyan7822_1797
Cyan7822_1133	Cyan7822_1801
Cyan7822_1135	Cyan7822_1803
Cyan7822_1136	Cyan7822_1806
Cyan7822_1137	Cyan7822_1812
Cyan7822_1138	Cyan7822_1814
Cyan7822_1140	Cyan7822_1819
Cyan7822_1141	Cyan7822_1823
Cyan7822_1142	Cyan7822_1824
Cyan7822_1143	Cyan7822_1826
Cyan7822_1146	Cyan7822_1828
Cyan7822_1147	Cyan7822_1830
Cyan7822_1148	Cyan7822_1830
Cyan7822_1149	Cyan7822_1831
Cyan7822_1150	Cyan7822_1836
Cyan7822_1157	Cyan7822_1837
Cyan7822_1159	Cyan7822_1838
Cyan7822_1161	Cyan7822_1839
Cyan7822_1162	Cyan7822_1840
Cyan7822_1163	Cyan7822_1843
Cyan7822_1164	Cyan7822_1851
Cyan7822_1167	Cyan7822_1857
Cyan7822_1168	Cyan7822_1862
Cyan7822_1169	Cyan7822_1867
Cyan7822_1172	Cyan7822_1871
Cyan7822_1173	Cyan7822_1874
Cyan7822_1174	Cyan7822_1879
Cyan7822_1175	Cyan7822_1880
Cyan7822_1176	Cyan7822_1887
Cyan7822_1177	Cyan7822_1891
Cyan7822_1178	Cyan7822_1897
Cyan7822_1180	Cyan7822_1898
Cyan7822_1181	Cyan7822_1902
Cyan7822_1182	Cyan7822_1903
Cyan7822_1183	Cyan7822_1911
Cyan7822_1184	Cyan7822_1913
Cyan7822_1185	Cyan7822_1913
Cyan7822_1186	Cyan7822_1914
Cyan7822_1187	Cyan7822_1916
Cyan7822_1188	Cyan7822_1917
Cyan7822_1189	Cyan7822_1920
Cyan7822_1190	Cyan7822_1922
Cyan7822_1194	Cyan7822_1924
Cyan7822_1195	Cyan7822_1925
Cyan7822_1197	Cyan7822_1927
Cyan7822_1198	Cyan7822_1928
Cyan7822_1199	Cyan7822_1929
Cyan7822_1200	Cyan7822_1930
Cyan7822_1201	Cyan7822_1931
Cyan7822_1202	Cyan7822_1937
Cyan7822_1203	Cyan7822_1940
Cyan7822_1204	Cyan7822_1942
Cyan7822_1205	Cyan7822_1942
Cyan7822_1208	Cyan7822_1943
Cyan7822_1209	Cyan7822_1948
Cyan7822_1210	Cyan7822_1949
Cyan7822_1211	Cyan7822_1950
Cyan7822_1212	Cyan7822_1951
Cyan7822_1214	Cyan7822_1952
Cyan7822_1217	Cyan7822_1954
Cyan7822_1220	Cyan7822_1955
Cyan7822_1221	Cyan7822_1956
Cyan7822_1222	Cyan7822_1957
Cyan7822_1223	Cyan7822_1959
Cyan7822_1224	Cyan7822_1959
Cyan7822_1225	Cyan7822_1961
Cyan7822_1226	Cyan7822_1966
Cyan7822_1227	Cyan7822_1968
Cyan7822_1228	Cyan7822_1969
Cyan7822_1229	Cyan7822_1970
Cyan7822_1230	Cyan7822_1971
Cyan7822_1232	Cyan7822_1972
Cyan7822_1233	Cyan7822_1974
Cyan7822_1234	Cyan7822_1979
Cyan7822_1235	Cyan7822_1980
Cyan7822_1236	Cyan7822_1986
Cyan7822_1237	Cyan7822_1987
Cyan7822_1238	Cyan7822_1988
Cyan7822_1240	Cyan7822_1989
Cyan7822_1241	Cyan7822_1991
Cyan7822_1242	Cyan7822_1995
Cyan7822_1243	Cyan7822_1995
Cyan7822_1245	Cyan7822_1997
Cyan7822_1247	Cyan7822_1998
Cyan7822_1248	Cyan7822_2003
Cyan7822_1251	Cyan7822_2005
Cyan7822_1252	Cyan7822_2009
Cyan7822_1253	Cyan7822_2011
Cyan7822_1254	Cyan7822_2012
Cyan7822_1255	Cyan7822_2013
Cyan7822_1256	Cyan7822_2015
Cyan7822_1257	Cyan7822_2016
Cyan7822_1258	Cyan7822_2021
Cyan7822_1260	Cyan7822_2021
Cyan7822_1261	Cyan7822_2023
Cyan7822_1262	Cyan7822_2023
Cyan7822_1263	Cyan7822_2024
Cyan7822_1265	Cyan7822_2025
Cyan7822_1266	Cyan7822_2026
Cyan7822_1267	Cyan7822_2026
Cyan7822_1268	Cyan7822_2027
Cyan7822_1269	Cyan7822_2028
Cyan7822_1270	Cyan7822_2029
Cyan7822_1271	Cyan7822_2029
Cyan7822_1272	Cyan7822_2030
Cyan7822_1273	Cyan7822_2030
Cyan7822_1274	Cyan7822_2031
Cyan7822_1275	Cyan7822_2031
Cyan7822_1276	Cyan7822_2032
Cyan7822_1277	Cyan7822_2038
Cyan7822_1278	Cyan7822_2038
Cyan7822_1279	Cyan7822_2040
Cyan7822_1280	Cyan7822_2040
Cyan7822_1281	Cyan7822_2041
Cyan7822_1282	Cyan7822_2041
Cyan7822_1285	Cyan7822_2042
Cyan7822_1287	Cyan7822_2045
Cyan7822_1289	Cyan7822_2045
Cyan7822_1292	Cyan7822_2049
Cyan7822_1293	Cyan7822_2050
Cyan7822_1294	Cyan7822_2051
Cyan7822_1295	Cyan7822_2061
Cyan7822_1296	Cyan7822_2061
Cyan7822_1302	Cyan7822_2062
Cyan7822_1305	Cyan7822_2062
Cyan7822_1306	Cyan7822_2063
Cyan7822_1308	Cyan7822_2063
Cyan7822_1309	Cyan7822_2072
Cyan7822_1310	Cyan7822_2072
Cyan7822_1316	Cyan7822_2073
Cyan7822_1318	Cyan7822_2074
Cyan7822_1319	Cyan7822_2075
Cyan7822_1320	Cyan7822_2075
Cyan7822_1321	Cyan7822_2076
Cyan7822_1322	Cyan7822_2077
Cyan7822_1323	Cyan7822_2078
Cyan7822_1324	Cyan7822_2079
Cyan7822_1325	Cyan7822_2081
Cyan7822_1326	Cyan7822_2086
Cyan7822_1327	Cyan7822_2088
Cyan7822_1329	Cyan7822_2089
Cyan7822_1330	Cyan7822_2096
Cyan7822_1331	Cyan7822_2097
Cyan7822_1332	Cyan7822_2098
Cyan7822_1333	Cyan7822_2098
Cyan7822_1334	Cyan7822_2099
Cyan7822_1335	Cyan7822_2101
Cyan7822_1340	Cyan7822_2101
Cyan7822_1341	Cyan7822_2102
Cyan7822_1344	Cyan7822_2106
Cyan7822_1345	Cyan7822_2109
Cyan7822_1347	Cyan7822_2110
Cyan7822_1349	Cyan7822_2117
Cyan7822_1350	Cyan7822_2117
Cyan7822_1351	Cyan7822_2120
Cyan7822_1352	Cyan7822_2121
Cyan7822_1353	Cyan7822_2123
Cyan7822_1354	Cyan7822_2124
Cyan7822_1355	Cyan7822_2142
Cyan7822_1356	Cyan7822_2146
Cyan7822_1357	Cyan7822_2148
Cyan7822_1358	Cyan7822_2149
Cyan7822_1360	Cyan7822_2149
Cyan7822_1361	Cyan7822_2150
Cyan7822_1362	Cyan7822_2150
Cyan7822_1363	Cyan7822_2153
Cyan7822_1364	Cyan7822_2157
Cyan7822_1370	Cyan7822_2157
Cyan7822_1371	Cyan7822_2158
Cyan7822_1372	Cyan7822_2159
Cyan7822_1373	Cyan7822_2161
Cyan7822_1374	Cyan7822_2162
Cyan7822_1375	Cyan7822_2163
Cyan7822_1376	Cyan7822_2165
Cyan7822_1377	Cyan7822_2166
Cyan7822_1378	Cyan7822_2167
Cyan7822_1379	Cyan7822_2168
Cyan7822_1380	Cyan7822_2171
Cyan7822_1381	Cyan7822_2176
Cyan7822_1382	Cyan7822_2178
Cyan7822_1383	Cyan7822_2178
Cyan7822_1384	Cyan7822_2186
Cyan7822_1385	Cyan7822_2189
Cyan7822_1386	Cyan7822_2194
Cyan7822_1387	Cyan7822_2196
Cyan7822_1389	Cyan7822_2196
Cyan7822_1391	Cyan7822_2197
Cyan7822_1392	Cyan7822_2197
Cyan7822_1393	Cyan7822_2198
Cyan7822_1394	Cyan7822_2198
Cyan7822_1397	Cyan7822_2203
Cyan7822_1398	Cyan7822_2204
Cyan7822_1399	Cyan7822_2205
Cyan7822_1400	Cyan7822_2207
Cyan7822_1406	Cyan7822_2212
Cyan7822_1408	Cyan7822_2212
Cyan7822_1410	Cyan7822_2219
Cyan7822_1411	Cyan7822_2220
Cyan7822_1412	Cyan7822_2220
Cyan7822_1413	Cyan7822_2222
Cyan7822_1414	Cyan7822_2223
Cyan7822_1415	Cyan7822_2227
Cyan7822_1419	Cyan7822_2233
Cyan7822_1420	Cyan7822_2234
Cyan7822_1421	Cyan7822_2235
Cyan7822_1422	Cyan7822_2242
Cyan7822_1423	Cyan7822_2242
Cyan7822_1424	Cyan7822_2243
Cyan7822_1425	Cyan7822_2246
Cyan7822_1426	Cyan7822_2247
Cyan7822_1427	Cyan7822_2247
Cyan7822_1429	Cyan7822_2248
Cyan7822_1433	Cyan7822_2248
Cyan7822_1436	Cyan7822_2249
Cyan7822_1439	Cyan7822_2249
Cyan7822_1440	Cyan7822_2250
Cyan7822_1441	Cyan7822_2256
Cyan7822_1442	Cyan7822_2262
Cyan7822_1443	Cyan7822_2263
Cyan7822_1445	Cyan7822_2265
Cyan7822_1446	Cyan7822_2265
Cyan7822_1447	Cyan7822_2266
Cyan7822_1448	Cyan7822_2268
Cyan7822_1452	Cyan7822_2270
Cyan7822_1453	Cyan7822_2270
Cyan7822_1454	Cyan7822_2271
Cyan7822_1455	Cyan7822_2272
Cyan7822_1457	Cyan7822_2273
Cyan7822_1459	Cyan7822_2274
Cyan7822_1460	Cyan7822_2283
Cyan7822_1461	Cyan7822_2284
Cyan7822_1462	Cyan7822_2285
Cyan7822_1463	Cyan7822_2288
Cyan7822_1465	Cyan7822_2288
Cyan7822_1468	Cyan7822_2289
Cyan7822_1469	Cyan7822_2289
Cyan7822_1470	Cyan7822_2291
Cyan7822_1471	Cyan7822_2295
Cyan7822_1472	Cyan7822_2295
Cyan7822_1473	Cyan7822_2296
Cyan7822_1474	Cyan7822_2297
Cyan7822_1475	Cyan7822_2298
Cyan7822_1477	Cyan7822_2300
Cyan7822_1481	Cyan7822_2300
Cyan7822_1482	Cyan7822_2301
Cyan7822_1483	Cyan7822_2304
Cyan7822_1484	Cyan7822_2306
Cyan7822_1485	Cyan7822_2309
Cyan7822_1486	Cyan7822_2312
Cyan7822_1487	Cyan7822_2315
Cyan7822_1488	Cyan7822_2316
Cyan7822_1489	Cyan7822_2321
Cyan7822_1490	Cyan7822_2322
Cyan7822_1491	Cyan7822_2322
Cyan7822_1492	Cyan7822_2323
Cyan7822_1493	Cyan7822_2326
Cyan7822_1494	Cyan7822_2328
Cyan7822_1495	Cyan7822_2330
Cyan7822_1496	Cyan7822_2333
Cyan7822_1497	Cyan7822_2342
Cyan7822_1498	Cyan7822_2347
Cyan7822_1499	Cyan7822_2348
Cyan7822_1503	Cyan7822_2353
Cyan7822_1504	Cyan7822_2356
Cyan7822_1508	Cyan7822_2357
Cyan7822_1509	Cyan7822_2365
Cyan7822_1510	Cyan7822_2367
Cyan7822_1513	Cyan7822_2369
Cyan7822_1514	Cyan7822_2370
Cyan7822_1515	Cyan7822_2371
Cyan7822_1516	Cyan7822_2372
Cyan7822_1518	Cyan7822_2375
Cyan7822_1519	Cyan7822_2382
Cyan7822_1520	Cyan7822_2384
Cyan7822_1522	Cyan7822_2388
Cyan7822_1524	Cyan7822_2389
Cyan7822_1525	Cyan7822_2390
Cyan7822_1526	Cyan7822_2402
Cyan7822_1527	Cyan7822_2408
Cyan7822_1528	Cyan7822_2411
Cyan7822_1531	Cyan7822_2420
Cyan7822_1532	Cyan7822_2424
Cyan7822_1533	Cyan7822_2426
Cyan7822_1534	Cyan7822_2427
Cyan7822_1535	Cyan7822_2432
Cyan7822_1537	Cyan7822_2434
Cyan7822_1538	Cyan7822_2437
Cyan7822_1539	Cyan7822_2441
Cyan7822_1542	Cyan7822_2444
Cyan7822_1543	Cyan7822_2444
Cyan7822_1544	Cyan7822_2447
Cyan7822_1546	Cyan7822_2448
Cyan7822_1547	Cyan7822_2452
Cyan7822_1548	Cyan7822_2454
Cyan7822_1549	Cyan7822_2457
Cyan7822_1551	Cyan7822_2458
Cyan7822_1552	Cyan7822_2462
Cyan7822_1554	Cyan7822_2465
Cyan7822_1555	Cyan7822_2465
Cyan7822_1556	Cyan7822_2466
Cyan7822_1557	Cyan7822_2467
Cyan7822_1558	Cyan7822_2468
Cyan7822_1560	Cyan7822_2476
Cyan7822_1561	Cyan7822_2478
Cyan7822_1563	Cyan7822_2478
Cyan7822_1564	Cyan7822_2479
Cyan7822_1566	Cyan7822_2479
Cyan7822_1567	Cyan7822_2484
Cyan7822_1568	Cyan7822_2488
Cyan7822_1570	Cyan7822_2489
Cyan7822_1571	Cyan7822_2492
Cyan7822_1572	Cyan7822_2496
Cyan7822_1573	Cyan7822_2496
Cyan7822_1574	Cyan7822_2500
Cyan7822_1575	Cyan7822_2500
Cyan7822_1578	Cyan7822_2503
Cyan7822_1579	Cyan7822_2504
Cyan7822_1580	Cyan7822_2504
Cyan7822_1581	Cyan7822_2508
Cyan7822_1582	Cyan7822_2508
Cyan7822_1583	Cyan7822_2509
Cyan7822_1584	Cyan7822_2511
Cyan7822_1585	Cyan7822_2515
Cyan7822_1586	Cyan7822_2515
Cyan7822_1587	Cyan7822_2517
Cyan7822_1590	Cyan7822_2518
Cyan7822_1591	Cyan7822_2519
Cyan7822_1593	Cyan7822_2520
Cyan7822_1595	Cyan7822_2521
Cyan7822_1596	Cyan7822_2522
Cyan7822_1599	Cyan7822_2523
Cyan7822_1601	Cyan7822_2524
Cyan7822_1602	Cyan7822_2525
Cyan7822_1604	Cyan7822_2526
Cyan7822_1605	Cyan7822_2527
Cyan7822_1607	Cyan7822_2529
Cyan7822_1608	Cyan7822_2531
Cyan7822_1609	Cyan7822_2531
Cyan7822_1610	Cyan7822_2532
Cyan7822_1611	Cyan7822_2540
Cyan7822_1612	Cyan7822_2542
Cyan7822_1614	Cyan7822_2549
Cyan7822_1615	Cyan7822_2551
Cyan7822_1618	Cyan7822_2553
Cyan7822_1619	Cyan7822_2554
Cyan7822_1623	Cyan7822_2556
Cyan7822_1624	Cyan7822_2557
Cyan7822_1625	Cyan7822_2558
Cyan7822_1627	Cyan7822_2559
Cyan7822_1628	Cyan7822_2559
Cyan7822_1629	Cyan7822_2560
Cyan7822_1630	Cyan7822_2561
Cyan7822_1632	Cyan7822_2563
Cyan7822_1633	Cyan7822_2570
Cyan7822_1634	Cyan7822_2571
Cyan7822_1635	Cyan7822_2572
Cyan7822_1636	Cyan7822_2573
Cyan7822_1637	Cyan7822_2574
Cyan7822_1640	Cyan7822_2577
Cyan7822_1641	Cyan7822_2578
Cyan7822_1642	Cyan7822_2578
Cyan7822_1643	Cyan7822_2614
Cyan7822_1644	Cyan7822_2616
Cyan7822_1645	Cyan7822_2624
Cyan7822_1646	Cyan7822_2633
Cyan7822_1647	Cyan7822_2636
Cyan7822_1648	Cyan7822_2642
Cyan7822_1649	Cyan7822_2644
Cyan7822_1650	Cyan7822_2645
Cyan7822_1651	Cyan7822_2645
Cyan7822_1652	Cyan7822_2648
Cyan7822_1653	Cyan7822_2652
Cyan7822_1656	Cyan7822_2656
Cyan7822_1657	Cyan7822_2659
Cyan7822_1658	Cyan7822_2664
Cyan7822_1659	Cyan7822_2668
Cyan7822_1661	Cyan7822_2669
Cyan7822_1662	Cyan7822_2673
Cyan7822_1663	Cyan7822_2680
Cyan7822_1664	Cyan7822_2683
Cyan7822_1665	Cyan7822_2684
Cyan7822_1666	Cyan7822_2685
Cyan7822_1667	Cyan7822_2687
Cyan7822_1668	Cyan7822_2687
Cyan7822_1669	Cyan7822_2688
Cyan7822_1670	Cyan7822_2688
Cyan7822_1672	Cyan7822_2689
Cyan7822_1673	Cyan7822_2691
Cyan7822_1674	Cyan7822_2693
Cyan7822_1675	Cyan7822_2694
Cyan7822_1678	Cyan7822_2695
Cyan7822_1679	Cyan7822_2696
Cyan7822_1683	Cyan7822_2697
Cyan7822_1685	Cyan7822_2698
Cyan7822_1686	Cyan7822_2711
Cyan7822_1687	Cyan7822_2715
Cyan7822_1688	Cyan7822_2719
Cyan7822_1689	Cyan7822_2735
Cyan7822_1690	Cyan7822_2736
Cyan7822_1694	Cyan7822_2737
Cyan7822_1695	Cyan7822_2738
Cyan7822_1696	Cyan7822_2740
Cyan7822_1697	Cyan7822_2741
Cyan7822_1698	Cyan7822_2742
Cyan7822_1699	Cyan7822_2743
Cyan7822_1700	Cyan7822_2746
Cyan7822_1701	Cyan7822_2747
Cyan7822_1703	Cyan7822_2748
Cyan7822_1705	Cyan7822_2748
Cyan7822_1706	Cyan7822_2749
Cyan7822_1707	Cyan7822_2750
Cyan7822_1708	Cyan7822_2751
Cyan7822_1710	Cyan7822_2752
Cyan7822_1711	Cyan7822_2753
Cyan7822_1713	Cyan7822_2754
Cyan7822_1716	Cyan7822_2754
Cyan7822_1717	Cyan7822_2755
Cyan7822_1718	Cyan7822_2756
Cyan7822_1719	Cyan7822_2762
Cyan7822_1720	Cyan7822_2773
Cyan7822_1721	Cyan7822_2779
Cyan7822_1722	Cyan7822_2779
Cyan7822_1723	Cyan7822_2780
Cyan7822_1724	Cyan7822_2780
Cyan7822_1725	Cyan7822_2781
Cyan7822_1726	Cyan7822_2782
Cyan7822_1727	Cyan7822_2788
Cyan7822_1728	Cyan7822_2794
Cyan7822_1729	Cyan7822_2801
Cyan7822_1730	Cyan7822_2805
Cyan7822_1732	Cyan7822_2805
Cyan7822_1733	Cyan7822_2809
Cyan7822_1738	Cyan7822_2813
Cyan7822_1740	Cyan7822_2813
Cyan7822_1741	Cyan7822_2816
Cyan7822_1742	Cyan7822_2823
Cyan7822_1743	Cyan7822_2824
Cyan7822_1744	Cyan7822_2825
Cyan7822_1747	Cyan7822_2834
Cyan7822_1748	Cyan7822_2835
Cyan7822_1749	Cyan7822_2836
Cyan7822_1750	Cyan7822_2842
Cyan7822_1751	Cyan7822_2842
Cyan7822_1752	Cyan7822_2843
Cyan7822_1753	Cyan7822_2843
Cyan7822_1754	Cyan7822_2846
Cyan7822_1755	Cyan7822_2846
Cyan7822_1757	Cyan7822_2848
Cyan7822_1758	Cyan7822_2850
Cyan7822_1761	Cyan7822_2854
Cyan7822_1762	Cyan7822_2855
Cyan7822_1763	Cyan7822_2857
Cyan7822_1764	Cyan7822_2859
Cyan7822_1765	Cyan7822_2862
Cyan7822_1768	Cyan7822_2864
Cyan7822_1773	Cyan7822_2871
Cyan7822_1774	Cyan7822_2872
Cyan7822_1777	Cyan7822_2876
Cyan7822_1778	Cyan7822_2877
Cyan7822_1779	Cyan7822_2877
Cyan7822_1780	Cyan7822_2878
Cyan7822_1781	Cyan7822_2878
Cyan7822_1782	Cyan7822_2879
Cyan7822_1784	Cyan7822_2879
Cyan7822_1785	Cyan7822_2880
Cyan7822_1786	Cyan7822_2881
Cyan7822_1789	Cyan7822_2886
Cyan7822_1790	Cyan7822_2886
Cyan7822_1791	Cyan7822_2888
Cyan7822_1792	Cyan7822_2890
Cyan7822_1793	Cyan7822_2891
Cyan7822_1794	Cyan7822_2892
Cyan7822_1797	Cyan7822_2893
Cyan7822_1798	Cyan7822_2894
Cyan7822_1799	Cyan7822_2897
Cyan7822_1800	Cyan7822_2898
Cyan7822_1803	Cyan7822_2899
Cyan7822_1804	Cyan7822_2900
Cyan7822_1805	Cyan7822_2906
Cyan7822_1806	Cyan7822_2911
Cyan7822_1808	Cyan7822_2912
Cyan7822_1809	Cyan7822_2917
Cyan7822_1810	Cyan7822_2918
Cyan7822_1812	Cyan7822_2919
Cyan7822_1814	Cyan7822_2920
Cyan7822_1821	Cyan7822_2925
Cyan7822_1823	Cyan7822_2926
Cyan7822_1824	Cyan7822_2927
Cyan7822_1826	Cyan7822_2927
Cyan7822_1827	Cyan7822_2928
Cyan7822_1828	Cyan7822_2928
Cyan7822_1830	Cyan7822_2929
Cyan7822_1832	Cyan7822_2931
Cyan7822_1833	Cyan7822_2932
Cyan7822_1834	Cyan7822_2936
Cyan7822_1836	Cyan7822_2936
Cyan7822_1837	Cyan7822_2937
Cyan7822_1838	Cyan7822_2938
Cyan7822_1839	Cyan7822_2942
Cyan7822_1841	Cyan7822_2942
Cyan7822_1842	Cyan7822_2943
Cyan7822_1843	Cyan7822_2959
Cyan7822_1845	Cyan7822_2961
Cyan7822_1846	Cyan7822_2961
Cyan7822_1847	Cyan7822_2963
Cyan7822_1848	Cyan7822_2964
Cyan7822_1849	Cyan7822_2966
Cyan7822_1850	Cyan7822_2967
Cyan7822_1851	Cyan7822_2967
Cyan7822_1852	Cyan7822_2969
Cyan7822_1853	Cyan7822_2971
Cyan7822_1854	Cyan7822_2972
Cyan7822_1855	Cyan7822_2972
Cyan7822_1857	Cyan7822_2973
Cyan7822_1858	Cyan7822_2974
Cyan7822_1859	Cyan7822_2979
Cyan7822_1861	Cyan7822_2981
Cyan7822_1862	Cyan7822_2988
Cyan7822_1864	Cyan7822_2990
Cyan7822_1867	Cyan7822_2990
Cyan7822_1868	Cyan7822_2991
Cyan7822_1870	Cyan7822_2991
Cyan7822_1872	Cyan7822_2992
Cyan7822_1873	Cyan7822_2992
Cyan7822_1874	Cyan7822_2996
Cyan7822_1877	Cyan7822_3004
Cyan7822_1878	Cyan7822_3004
Cyan7822_1879	Cyan7822_3005
Cyan7822_1880	Cyan7822_3005
Cyan7822_1882	Cyan7822_3008
Cyan7822_1883	Cyan7822_3016
Cyan7822_1884	Cyan7822_3017
Cyan7822_1885	Cyan7822_3017
Cyan7822_1886	Cyan7822_3018
Cyan7822_1887	Cyan7822_3023
Cyan7822_1888	Cyan7822_3024
Cyan7822_1890	Cyan7822_3025
Cyan7822_1891	Cyan7822_3025
Cyan7822_1892	Cyan7822_3028
Cyan7822_1893	Cyan7822_3029
Cyan7822_1894	Cyan7822_3032
Cyan7822_1895	Cyan7822_3032
Cyan7822_1896	Cyan7822_3033
Cyan7822_1897	Cyan7822_3033
Cyan7822_1898	Cyan7822_3034
Cyan7822_1899	Cyan7822_3034
Cyan7822_1900	Cyan7822_3035
Cyan7822_1902	Cyan7822_3035
Cyan7822_1903	Cyan7822_3036
Cyan7822_1906	Cyan7822_3040
Cyan7822_1907	Cyan7822_3044
Cyan7822_1908	Cyan7822_3045
Cyan7822_1909	Cyan7822_3046
Cyan7822_1910	Cyan7822_3047
Cyan7822_1911	Cyan7822_3051
Cyan7822_1913	Cyan7822_3052
Cyan7822_1916	Cyan7822_3057
Cyan7822_1917	Cyan7822_3062
Cyan7822_1918	Cyan7822_3064
Cyan7822_1919	Cyan7822_3065
Cyan7822_1920	Cyan7822_3066
Cyan7822_1921	Cyan7822_3067
Cyan7822_1922	Cyan7822_3068
Cyan7822_1923	Cyan7822_3069
Cyan7822_1924	Cyan7822_3071
Cyan7822_1926	Cyan7822_3071
Cyan7822_1927	Cyan7822_3073
Cyan7822_1928	Cyan7822_3073
Cyan7822_1929	Cyan7822_3074
Cyan7822_1930	Cyan7822_3078
Cyan7822_1931	Cyan7822_3084
Cyan7822_1932	Cyan7822_3098
Cyan7822_1933	Cyan7822_3098
Cyan7822_1938	Cyan7822_3101
Cyan7822_1940	Cyan7822_3101
Cyan7822_1942	Cyan7822_3102
Cyan7822_1943	Cyan7822_3102
Cyan7822_1947	Cyan7822_3103
Cyan7822_1948	Cyan7822_3103
Cyan7822_1949	Cyan7822_3104
Cyan7822_1950	Cyan7822_3105
Cyan7822_1951	Cyan7822_3107
Cyan7822_1952	Cyan7822_3117
Cyan7822_1953	Cyan7822_3120
Cyan7822_1955	Cyan7822_3122
Cyan7822_1956	Cyan7822_3123
Cyan7822_1957	Cyan7822_3125
Cyan7822_1961	Cyan7822_3126
Cyan7822_1962	Cyan7822_3127
Cyan7822_1963	Cyan7822_3127
Cyan7822_1964	Cyan7822_3128
Cyan7822_1965	Cyan7822_3139
Cyan7822_1966	Cyan7822_3139
Cyan7822_1968	Cyan7822_3141
Cyan7822_1969	Cyan7822_3143
Cyan7822_1970	Cyan7822_3148
Cyan7822_1971	Cyan7822_3153
Cyan7822_1972	Cyan7822_3154
Cyan7822_1973	Cyan7822_3155
Cyan7822_1974	Cyan7822_3155
Cyan7822_1975	Cyan7822_3162
Cyan7822_1976	Cyan7822_3162
Cyan7822_1977	Cyan7822_3163
Cyan7822_1979	Cyan7822_3163
Cyan7822_1980	Cyan7822_3164
Cyan7822_1981	Cyan7822_3164
Cyan7822_1982	Cyan7822_3167
Cyan7822_1983	Cyan7822_3170
Cyan7822_1984	Cyan7822_3175
Cyan7822_1985	Cyan7822_3176
Cyan7822_1986	Cyan7822_3176
Cyan7822_1987	Cyan7822_3178
Cyan7822_1988	Cyan7822_3179
Cyan7822_1989	Cyan7822_3179
Cyan7822_1990	Cyan7822_3180
Cyan7822_1991	Cyan7822_3180
Cyan7822_1992	Cyan7822_3186
Cyan7822_1994	Cyan7822_3187
Cyan7822_1995	Cyan7822_3188
Cyan7822_1997	Cyan7822_3189
Cyan7822_1998	Cyan7822_3191
Cyan7822_2000	Cyan7822_3191
Cyan7822_2001	Cyan7822_3192
Cyan7822_2002	Cyan7822_3195
Cyan7822_2003	Cyan7822_3197
Cyan7822_2004	Cyan7822_3200
Cyan7822_2005	Cyan7822_3202
Cyan7822_2006	Cyan7822_3204
Cyan7822_2007	Cyan7822_3206
Cyan7822_2008	Cyan7822_3211
Cyan7822_2009	Cyan7822_3212
Cyan7822_2010	Cyan7822_3214
Cyan7822_2011	Cyan7822_3216
Cyan7822_2012	Cyan7822_3217
Cyan7822_2013	Cyan7822_3223
Cyan7822_2014	Cyan7822_3225
Cyan7822_2015	Cyan7822_3226
Cyan7822_2017	Cyan7822_3227
Cyan7822_2019	Cyan7822_3234
Cyan7822_2020	Cyan7822_3235
Cyan7822_2021	Cyan7822_3237
Cyan7822_2023	Cyan7822_3239
Cyan7822_2024	Cyan7822_3241
Cyan7822_2025	Cyan7822_3243
Cyan7822_2026	Cyan7822_3245
Cyan7822_2027	Cyan7822_3250
Cyan7822_2028	Cyan7822_3252
Cyan7822_2029	Cyan7822_3257
Cyan7822_2030	Cyan7822_3260
Cyan7822_2031	Cyan7822_3261
Cyan7822_2032	Cyan7822_3263
Cyan7822_2035	Cyan7822_3264
Cyan7822_2036	Cyan7822_3289
Cyan7822_2037	Cyan7822_3294
Cyan7822_2038	Cyan7822_3301
Cyan7822_2040	Cyan7822_3303
Cyan7822_2041	Cyan7822_3304
Cyan7822_2042	Cyan7822_3306
Cyan7822_2044	Cyan7822_3306
Cyan7822_2048	Cyan7822_3307
Cyan7822_2049	Cyan7822_3307
Cyan7822_2050	Cyan7822_3308
Cyan7822_2051	Cyan7822_3309
Cyan7822_2052	Cyan7822_3310
Cyan7822_2053	Cyan7822_3311
Cyan7822_2054	Cyan7822_3314
Cyan7822_2055	Cyan7822_3321
Cyan7822_2057	Cyan7822_3322
Cyan7822_2058	Cyan7822_3326
Cyan7822_2059	Cyan7822_3328
Cyan7822_2060	Cyan7822_3328
Cyan7822_2061	Cyan7822_3336
Cyan7822_2062	Cyan7822_3344
Cyan7822_2063	Cyan7822_3346
Cyan7822_2065	Cyan7822_3348
Cyan7822_2067	Cyan7822_3350
Cyan7822_2069	Cyan7822_3351
Cyan7822_2070	Cyan7822_3351
Cyan7822_2071	Cyan7822_3352
Cyan7822_2072	Cyan7822_3356
Cyan7822_2073	Cyan7822_3357
Cyan7822_2074	Cyan7822_3358
Cyan7822_2075	Cyan7822_3360
Cyan7822_2076	Cyan7822_3362
Cyan7822_2077	Cyan7822_3365
Cyan7822_2078	Cyan7822_3365
Cyan7822_2079	Cyan7822_3366
Cyan7822_2081	Cyan7822_3367
Cyan7822_2083	Cyan7822_3368
Cyan7822_2084	Cyan7822_3369
Cyan7822_2085	Cyan7822_3370
Cyan7822_2086	Cyan7822_3377
Cyan7822_2087	Cyan7822_3378
Cyan7822_2088	Cyan7822_3382
Cyan7822_2089	Cyan7822_3386
Cyan7822_2090	Cyan7822_3387
Cyan7822_2091	Cyan7822_3388
Cyan7822_2092	Cyan7822_3390
Cyan7822_2096	Cyan7822_3394
Cyan7822_2097	Cyan7822_3397
Cyan7822_2099	Cyan7822_3398
Cyan7822_2100	Cyan7822_3398
Cyan7822_2102	Cyan7822_3399
Cyan7822_2103	Cyan7822_3408
Cyan7822_2104	Cyan7822_3409
Cyan7822_2105	Cyan7822_3409
Cyan7822_2106	Cyan7822_3410
Cyan7822_2109	Cyan7822_3410
Cyan7822_2110	Cyan7822_3412
Cyan7822_2111	Cyan7822_3422
Cyan7822_2113	Cyan7822_3426
Cyan7822_2114	Cyan7822_3426
Cyan7822_2116	Cyan7822_3431
Cyan7822_2117	Cyan7822_3432
Cyan7822_2118	Cyan7822_3445
Cyan7822_2119	Cyan7822_3445
Cyan7822_2120	Cyan7822_3449
Cyan7822_2121	Cyan7822_3449
Cyan7822_2122	Cyan7822_3450
Cyan7822_2123	Cyan7822_3450
Cyan7822_2124	Cyan7822_3451
Cyan7822_2125	Cyan7822_3451
Cyan7822_2126	Cyan7822_3452
Cyan7822_2128	Cyan7822_3453
Cyan7822_2129	Cyan7822_3454
Cyan7822_2130	Cyan7822_3454
Cyan7822_2132	Cyan7822_3455
Cyan7822_2133	Cyan7822_3456
Cyan7822_2134	Cyan7822_3461
Cyan7822_2135	Cyan7822_3465
Cyan7822_2136	Cyan7822_3466
Cyan7822_2137	Cyan7822_3467
Cyan7822_2138	Cyan7822_3467
Cyan7822_2139	Cyan7822_3468
Cyan7822_2141	Cyan7822_3468
Cyan7822_2142	Cyan7822_3470
Cyan7822_2143	Cyan7822_3470
Cyan7822_2144	Cyan7822_3471
Cyan7822_2146	Cyan7822_3471
Cyan7822_2147	Cyan7822_3472
Cyan7822_2148	Cyan7822_3472
Cyan7822_2149	Cyan7822_3473
Cyan7822_2150	Cyan7822_3473
Cyan7822_2151	Cyan7822_3479
Cyan7822_2152	Cyan7822_3480
Cyan7822_2154	Cyan7822_3481
Cyan7822_2155	Cyan7822_3481
Cyan7822_2156	Cyan7822_3487
Cyan7822_2157	Cyan7822_3489
Cyan7822_2161	Cyan7822_3489
Cyan7822_2162	Cyan7822_3490
Cyan7822_2163	Cyan7822_3491
Cyan7822_2164	Cyan7822_3494
Cyan7822_2165	Cyan7822_3495
Cyan7822_2166	Cyan7822_3497
Cyan7822_2167	Cyan7822_3498
Cyan7822_2168	Cyan7822_3504
Cyan7822_2169	Cyan7822_3506
Cyan7822_2170	Cyan7822_3509
Cyan7822_2171	Cyan7822_3513
Cyan7822_2172	Cyan7822_3521
Cyan7822_2173	Cyan7822_3522
Cyan7822_2174	Cyan7822_3525
Cyan7822_2175	Cyan7822_3525
Cyan7822_2176	Cyan7822_3526
Cyan7822_2177	Cyan7822_3526
Cyan7822_2178	Cyan7822_3528
Cyan7822_2181	Cyan7822_3528
Cyan7822_2183	Cyan7822_3529
Cyan7822_2184	Cyan7822_3530
Cyan7822_2186	Cyan7822_3535
Cyan7822_2187	Cyan7822_3552
Cyan7822_2188	Cyan7822_3554
Cyan7822_2189	Cyan7822_3559
Cyan7822_2194	Cyan7822_3563
Cyan7822_2195	Cyan7822_3564
Cyan7822_2196	Cyan7822_3566
Cyan7822_2197	Cyan7822_3567
Cyan7822_2198	Cyan7822_3568
Cyan7822_2199	Cyan7822_3568
Cyan7822_2200	Cyan7822_3569
Cyan7822_2201	Cyan7822_3572
Cyan7822_2202	Cyan7822_3576
Cyan7822_2203	Cyan7822_3577
Cyan7822_2204	Cyan7822_3578
Cyan7822_2205	Cyan7822_3580
Cyan7822_2207	Cyan7822_3582
Cyan7822_2211	Cyan7822_3587
Cyan7822_2212	Cyan7822_3590
Cyan7822_2215	Cyan7822_3591
Cyan7822_2216	Cyan7822_3593
Cyan7822_2217	Cyan7822_3596
Cyan7822_2219	Cyan7822_3596
Cyan7822_2221	Cyan7822_3605
Cyan7822_2222	Cyan7822_3607
Cyan7822_2223	Cyan7822_3613
Cyan7822_2224	Cyan7822_3619
Cyan7822_2226	Cyan7822_3620
Cyan7822_2227	Cyan7822_3621
Cyan7822_2228	Cyan7822_3623
Cyan7822_2231	Cyan7822_3623
Cyan7822_2238	Cyan7822_3625
Cyan7822_2239	Cyan7822_3626
Cyan7822_2241	Cyan7822_3629
Cyan7822_2242	Cyan7822_3637
Cyan7822_2243	Cyan7822_3639
Cyan7822_2244	Cyan7822_3641
Cyan7822_2245	Cyan7822_3642
Cyan7822_2246	Cyan7822_3644
Cyan7822_2247	Cyan7822_3645
Cyan7822_2248	Cyan7822_3645
Cyan7822_2249	Cyan7822_3649
Cyan7822_2251	Cyan7822_3659
Cyan7822_2252	Cyan7822_3661
Cyan7822_2253	Cyan7822_3662
Cyan7822_2254	Cyan7822_3665
Cyan7822_2255	Cyan7822_3665
Cyan7822_2256	Cyan7822_3666
Cyan7822_2257	Cyan7822_3666
Cyan7822_2258	Cyan7822_3667
Cyan7822_2261	Cyan7822_3667
Cyan7822_2262	Cyan7822_3668
Cyan7822_2263	Cyan7822_3669
Cyan7822_2264	Cyan7822_3669
Cyan7822_2266	Cyan7822_3670
Cyan7822_2267	Cyan7822_3670
Cyan7822_2268	Cyan7822_3671
Cyan7822_2269	Cyan7822_3671
Cyan7822_2270	Cyan7822_3672
Cyan7822_2271	Cyan7822_3672
Cyan7822_2272	Cyan7822_3673
Cyan7822_2273	Cyan7822_3673
Cyan7822_2274	Cyan7822_3674
Cyan7822_2275	Cyan7822_3674
Cyan7822_2276	Cyan7822_3675
Cyan7822_2277	Cyan7822_3675
Cyan7822_2278	Cyan7822_3676
Cyan7822_2280	Cyan7822_3676
Cyan7822_2281	Cyan7822_3677
Cyan7822_2282	Cyan7822_3677
Cyan7822_2283	Cyan7822_3678
Cyan7822_2286	Cyan7822_3678
Cyan7822_2287	Cyan7822_3679
Cyan7822_2288	Cyan7822_3679
Cyan7822_2289	Cyan7822_3680
Cyan7822_2290	Cyan7822_3680
Cyan7822_2291	Cyan7822_3681
Cyan7822_2292	Cyan7822_3681
Cyan7822_2293	Cyan7822_3682
Cyan7822_2295	Cyan7822_3682
Cyan7822_2296	Cyan7822_3683
Cyan7822_2297	Cyan7822_3683
Cyan7822_2298	Cyan7822_3684
Cyan7822_2299	Cyan7822_3684
Cyan7822_2300	Cyan7822_3685
Cyan7822_2302	Cyan7822_3685
Cyan7822_2303	Cyan7822_3686
Cyan7822_2304	Cyan7822_3686
Cyan7822_2305	Cyan7822_3687
Cyan7822_2306	Cyan7822_3687
Cyan7822_2309	Cyan7822_3688
Cyan7822_2310	Cyan7822_3688
Cyan7822_2311	Cyan7822_3689
Cyan7822_2312	Cyan7822_3689
Cyan7822_2313	Cyan7822_3690
Cyan7822_2314	Cyan7822_3690
Cyan7822_2315	Cyan7822_3691
Cyan7822_2317	Cyan7822_3691
Cyan7822_2320	Cyan7822_3692
Cyan7822_2321	Cyan7822_3692
Cyan7822_2322	Cyan7822_3693
Cyan7822_2323	Cyan7822_3693
Cyan7822_2324	Cyan7822_3694
Cyan7822_2325	Cyan7822_3694
Cyan7822_2326	Cyan7822_3697
Cyan7822_2327	Cyan7822_3698
Cyan7822_2328	Cyan7822_3701
Cyan7822_2329	Cyan7822_3703
Cyan7822_2330	Cyan7822_3706
Cyan7822_2331	Cyan7822_3707
Cyan7822_2332	Cyan7822_3708
Cyan7822_2333	Cyan7822_3708
Cyan7822_2334	Cyan7822_3711
Cyan7822_2336	Cyan7822_3712
Cyan7822_2337	Cyan7822_3713
Cyan7822_2340	Cyan7822_3713
Cyan7822_2341	Cyan7822_3714
Cyan7822_2342	Cyan7822_3716
Cyan7822_2343	Cyan7822_3716
Cyan7822_2344	Cyan7822_3717
Cyan7822_2345	Cyan7822_3724
Cyan7822_2346	Cyan7822_3726
Cyan7822_2347	Cyan7822_3727
Cyan7822_2348	Cyan7822_3728
Cyan7822_2349	Cyan7822_3729
Cyan7822_2350	Cyan7822_3732
Cyan7822_2351	Cyan7822_3733
Cyan7822_2352	Cyan7822_3733
Cyan7822_2353	Cyan7822_3734
Cyan7822_2354	Cyan7822_3735
Cyan7822_2355	Cyan7822_3736
Cyan7822_2356	Cyan7822_3737
Cyan7822_2357	Cyan7822_3738
Cyan7822_2358	Cyan7822_3739
Cyan7822_2359	Cyan7822_3740
Cyan7822_2360	Cyan7822_3741
Cyan7822_2361	Cyan7822_3742
Cyan7822_2362	Cyan7822_3745
Cyan7822_2363	Cyan7822_3747
Cyan7822_2364	Cyan7822_3751
Cyan7822_2365	Cyan7822_3752
Cyan7822_2367	Cyan7822_3753
Cyan7822_2369	Cyan7822_3753
Cyan7822_2370	Cyan7822_3754
Cyan7822_2371	Cyan7822_3756
Cyan7822_2372	Cyan7822_3757
Cyan7822_2373	Cyan7822_3758
Cyan7822_2377	Cyan7822_3759
Cyan7822_2378	Cyan7822_3763
Cyan7822_2379	Cyan7822_3765
Cyan7822_2380	Cyan7822_3765
Cyan7822_2381	Cyan7822_3766
Cyan7822_2382	Cyan7822_3772
Cyan7822_2384	Cyan7822_3772
Cyan7822_2385	Cyan7822_3773
Cyan7822_2386	Cyan7822_3774
Cyan7822_2387	Cyan7822_3779
Cyan7822_2388	Cyan7822_3780
Cyan7822_2389	Cyan7822_3790
Cyan7822_2390	Cyan7822_3791
Cyan7822_2391	Cyan7822_3792
Cyan7822_2392	Cyan7822_3793
Cyan7822_2393	Cyan7822_3794
Cyan7822_2394	Cyan7822_3795
Cyan7822_2395	Cyan7822_3796
Cyan7822_2396	Cyan7822_3801
Cyan7822_2397	Cyan7822_3806
Cyan7822_2398	Cyan7822_3808
Cyan7822_2399	Cyan7822_3809
Cyan7822_2401	Cyan7822_3812
Cyan7822_2402	Cyan7822_3817
Cyan7822_2403	Cyan7822_3819
Cyan7822_2404	Cyan7822_3825
Cyan7822_2405	Cyan7822_3828
Cyan7822_2406	Cyan7822_3828
Cyan7822_2408	Cyan7822_3831
Cyan7822_2409	Cyan7822_3832
Cyan7822_2410	Cyan7822_3842
Cyan7822_2411	Cyan7822_3844
Cyan7822_2412	Cyan7822_3845
Cyan7822_2413	Cyan7822_3854
Cyan7822_2414	Cyan7822_3855
Cyan7822_2415	Cyan7822_3856
Cyan7822_2416	Cyan7822_3857
Cyan7822_2417	Cyan7822_3857
Cyan7822_2418	Cyan7822_3866
Cyan7822_2420	Cyan7822_3867
Cyan7822_2422	Cyan7822_3868
Cyan7822_2423	Cyan7822_3869
Cyan7822_2424	Cyan7822_3869
Cyan7822_2425	Cyan7822_3871
Cyan7822_2426	Cyan7822_3875
Cyan7822_2427	Cyan7822_3876
Cyan7822_2429	Cyan7822_3877
Cyan7822_2430	Cyan7822_3878
Cyan7822_2431	Cyan7822_3881
Cyan7822_2432	Cyan7822_3882
Cyan7822_2433	Cyan7822_3882
Cyan7822_2434	Cyan7822_3885
Cyan7822_2435	Cyan7822_3893
Cyan7822_2436	Cyan7822_3894
Cyan7822_2437	Cyan7822_3896
Cyan7822_2438	Cyan7822_3899
Cyan7822_2439	Cyan7822_3900
Cyan7822_2440	Cyan7822_3900
Cyan7822_2441	Cyan7822_3901
Cyan7822_2442	Cyan7822_3902
Cyan7822_2443	Cyan7822_3904
Cyan7822_2444	Cyan7822_3905
Cyan7822_2445	Cyan7822_3906
Cyan7822_2446	Cyan7822_3908
Cyan7822_2447	Cyan7822_3913
Cyan7822_2448	Cyan7822_3921
Cyan7822_2450	Cyan7822_3926
Cyan7822_2451	Cyan7822_3927
Cyan7822_2452	Cyan7822_3927
Cyan7822_2453	Cyan7822_3928
Cyan7822_2454	Cyan7822_3929
Cyan7822_2456	Cyan7822_3930
Cyan7822_2458	Cyan7822_3932
Cyan7822_2459	Cyan7822_3934
Cyan7822_2460	Cyan7822_3934
Cyan7822_2461	Cyan7822_3935
Cyan7822_2462	Cyan7822_3937
Cyan7822_2464	Cyan7822_3939
Cyan7822_2465	Cyan7822_3940
Cyan7822_2466	Cyan7822_3954
Cyan7822_2471	Cyan7822_3956
Cyan7822_2476	Cyan7822_3959
Cyan7822_2478	Cyan7822_3959
Cyan7822_2479	Cyan7822_3960
Cyan7822_2480	Cyan7822_3961
Cyan7822_2483	Cyan7822_3962
Cyan7822_2484	Cyan7822_3963
Cyan7822_2485	Cyan7822_3967
Cyan7822_2486	Cyan7822_3971
Cyan7822_2487	Cyan7822_3973
Cyan7822_2488	Cyan7822_3984
Cyan7822_2489	Cyan7822_3987
Cyan7822_2490	Cyan7822_3988
Cyan7822_2491	Cyan7822_3991
Cyan7822_2492	Cyan7822_3992
Cyan7822_2493	Cyan7822_3993
Cyan7822_2495	Cyan7822_3994
Cyan7822_2496	Cyan7822_3995
Cyan7822_2499	Cyan7822_3996
Cyan7822_2500	Cyan7822_3999
Cyan7822_2503	Cyan7822_4001
Cyan7822_2504	Cyan7822_4001
Cyan7822_2505	Cyan7822_4004
Cyan7822_2506	Cyan7822_4005
Cyan7822_2508	Cyan7822_4005
Cyan7822_2509	Cyan7822_4008
Cyan7822_2511	Cyan7822_4010
Cyan7822_2513	Cyan7822_4010
Cyan7822_2514	Cyan7822_4012
Cyan7822_2515	Cyan7822_4018
Cyan7822_2518	Cyan7822_4019
Cyan7822_2519	Cyan7822_4020
Cyan7822_2520	Cyan7822_4021
Cyan7822_2521	Cyan7822_4026
Cyan7822_2522	Cyan7822_4028
Cyan7822_2523	Cyan7822_4031
Cyan7822_2524	Cyan7822_4032
Cyan7822_2525	Cyan7822_4034
Cyan7822_2526	Cyan7822_4036
Cyan7822_2527	Cyan7822_4037
Cyan7822_2531	Cyan7822_4038
Cyan7822_2532	Cyan7822_4039
Cyan7822_2535	Cyan7822_4044
Cyan7822_2537	Cyan7822_4045
Cyan7822_2538	Cyan7822_4063
Cyan7822_2539	Cyan7822_4067
Cyan7822_2540	Cyan7822_4069
Cyan7822_2542	Cyan7822_4070
Cyan7822_2544	Cyan7822_4071
Cyan7822_2548	Cyan7822_4072
Cyan7822_2549	Cyan7822_4073
Cyan7822_2550	Cyan7822_4075
Cyan7822_2553	Cyan7822_4076
Cyan7822_2554	Cyan7822_4077
Cyan7822_2556	Cyan7822_4087
Cyan7822_2557	Cyan7822_4094
Cyan7822_2558	Cyan7822_4094
Cyan7822_2559	Cyan7822_4095
Cyan7822_2560	Cyan7822_4100
Cyan7822_2561	Cyan7822_4103
Cyan7822_2562	Cyan7822_4106
Cyan7822_2563	Cyan7822_4107
Cyan7822_2565	Cyan7822_4108
Cyan7822_2566	Cyan7822_4110
Cyan7822_2567	Cyan7822_4112
Cyan7822_2568	Cyan7822_4114
Cyan7822_2569	Cyan7822_4115
Cyan7822_2570	Cyan7822_4117
Cyan7822_2571	Cyan7822_4125
Cyan7822_2572	Cyan7822_4126
Cyan7822_2573	Cyan7822_4126
Cyan7822_2574	Cyan7822_4128
Cyan7822_2576	Cyan7822_4132
Cyan7822_2578	Cyan7822_4133
Cyan7822_2579	Cyan7822_4135
Cyan7822_2580	Cyan7822_4136
Cyan7822_2582	Cyan7822_4136
Cyan7822_2584	Cyan7822_4137
Cyan7822_2585	Cyan7822_4140
Cyan7822_2615	Cyan7822_4145
Cyan7822_2617	Cyan7822_4145
Cyan7822_2618	Cyan7822_4148
Cyan7822_2619	Cyan7822_4149
Cyan7822_2622	Cyan7822_4154
Cyan7822_2624	Cyan7822_4155
Cyan7822_2626	Cyan7822_4158
Cyan7822_2627	Cyan7822_4158
Cyan7822_2628	Cyan7822_4159
Cyan7822_2629	Cyan7822_4161
Cyan7822_2630	Cyan7822_4166
Cyan7822_2631	Cyan7822_4167
Cyan7822_2633	Cyan7822_4167
Cyan7822_2634	Cyan7822_4168
Cyan7822_2635	Cyan7822_4169
Cyan7822_2636	Cyan7822_4170
Cyan7822_2637	Cyan7822_4171
Cyan7822_2638	Cyan7822_4171
Cyan7822_2641	Cyan7822_4172
Cyan7822_2642	Cyan7822_4172
Cyan7822_2645	Cyan7822_4173
Cyan7822_2646	Cyan7822_4173
Cyan7822_2647	Cyan7822_4174
Cyan7822_2648	Cyan7822_4174
Cyan7822_2649	Cyan7822_4175
Cyan7822_2650	Cyan7822_4176
Cyan7822_2651	Cyan7822_4177
Cyan7822_2652	Cyan7822_4177
Cyan7822_2653	Cyan7822_4178
Cyan7822_2654	Cyan7822_4179
Cyan7822_2655	Cyan7822_4181
Cyan7822_2660	Cyan7822_4183
Cyan7822_2661	Cyan7822_4184
Cyan7822_2662	Cyan7822_4185
Cyan7822_2664	Cyan7822_4189
Cyan7822_2665	Cyan7822_4191
Cyan7822_2666	Cyan7822_4196
Cyan7822_2667	Cyan7822_4201
Cyan7822_2668	Cyan7822_4201
Cyan7822_2669	Cyan7822_4204
Cyan7822_2670	Cyan7822_4209
Cyan7822_2673	Cyan7822_4209
Cyan7822_2674	Cyan7822_4210
Cyan7822_2675	Cyan7822_4214
Cyan7822_2676	Cyan7822_4218
Cyan7822_2677	Cyan7822_4219
Cyan7822_2678	Cyan7822_4224
Cyan7822_2679	Cyan7822_4226
Cyan7822_2680	Cyan7822_4235
Cyan7822_2681	Cyan7822_4238
Cyan7822_2682	Cyan7822_4241
Cyan7822_2683	Cyan7822_4241
Cyan7822_2684	Cyan7822_4242
Cyan7822_2685	Cyan7822_4242
Cyan7822_2686	Cyan7822_4243
Cyan7822_2687	Cyan7822_4243
Cyan7822_2688	Cyan7822_4244
Cyan7822_2689	Cyan7822_4244
Cyan7822_2690	Cyan7822_4245
Cyan7822_2691	Cyan7822_4245
Cyan7822_2692	Cyan7822_4252
Cyan7822_2694	Cyan7822_4253
Cyan7822_2697	Cyan7822_4254
Cyan7822_2698	Cyan7822_4254
Cyan7822_2699	Cyan7822_4256
Cyan7822_2700	Cyan7822_4260
Cyan7822_2701	Cyan7822_4261
Cyan7822_2703	Cyan7822_4262
Cyan7822_2704	Cyan7822_4263
Cyan7822_2705	Cyan7822_4264
Cyan7822_2707	Cyan7822_4266
Cyan7822_2708	Cyan7822_4271
Cyan7822_2710	Cyan7822_4274
Cyan7822_2711	Cyan7822_4275
Cyan7822_2712	Cyan7822_4277
Cyan7822_2713	Cyan7822_4284
Cyan7822_2718	Cyan7822_4284
Cyan7822_2719	Cyan7822_4286
Cyan7822_2720	Cyan7822_4288
Cyan7822_2721	Cyan7822_4291
Cyan7822_2727	Cyan7822_4291
Cyan7822_2728	Cyan7822_4292
Cyan7822_2729	Cyan7822_4292
Cyan7822_2730	Cyan7822_4294
Cyan7822_2733	Cyan7822_4295
Cyan7822_2734	Cyan7822_4295
Cyan7822_2735	Cyan7822_4296
Cyan7822_2736	Cyan7822_4296
Cyan7822_2737	Cyan7822_4297
[truncated: 3,095 more rows]

## Sheet: DE Genes at L0
RPKM	Marray
Cyan7822_0002	Cyan7822_0002
Cyan7822_0003	Cyan7822_0003
Cyan7822_0005	Cyan7822_0009
Cyan7822_0006	Cyan7822_0010
Cyan7822_0007	Cyan7822_0012
Cyan7822_0008	Cyan7822_0013
Cyan7822_0009	Cyan7822_0015
Cyan7822_0010	Cyan7822_0016
Cyan7822_0014	Cyan7822_0017
Cyan7822_0015	Cyan7822_0018
Cyan7822_0017	Cyan7822_0020
Cyan7822_0018	Cyan7822_0021
Cyan7822_0019	Cyan7822_0022
Cyan7822_0020	Cyan7822_0023
Cyan7822_0021	Cyan7822_0024
Cyan7822_0022	Cyan7822_0027
Cyan7822_0023	Cyan7822_0032
Cyan7822_0024	Cyan7822_0036
Cyan7822_0026	Cyan7822_0037
Cyan7822_0027	Cyan7822_0038
Cyan7822_0028	Cyan7822_0041
Cyan7822_0029	Cyan7822_0047
Cyan7822_0030	Cyan7822_0048
Cyan7822_0032	Cyan7822_0050
Cyan7822_0033	Cyan7822_0054
Cyan7822_0034	Cyan7822_0056
Cyan7822_0035	Cyan7822_0060
Cyan7822_0036	Cyan7822_0061
Cyan7822_0037	Cyan7822_0064
Cyan7822_0041	Cyan7822_0065
Cyan7822_0042	Cyan7822_0069
Cyan7822_0043	Cyan7822_0070
Cyan7822_0044	Cyan7822_0079
Cyan7822_0047	Cyan7822_0088
Cyan7822_0048	Cyan7822_0089
Cyan7822_0050	Cyan7822_0090
Cyan7822_0051	Cyan7822_0093
Cyan7822_0054	Cyan7822_0099
Cyan7822_0055	Cyan7822_0100
Cyan7822_0061	Cyan7822_0102
Cyan7822_0062	Cyan7822_0105
Cyan7822_0063	Cyan7822_0114
Cyan7822_0064	Cyan7822_0115
Cyan7822_0065	Cyan7822_0123
Cyan7822_0066	Cyan7822_0124
Cyan7822_0069	Cyan7822_0125
Cyan7822_0070	Cyan7822_0133
Cyan7822_0071	Cyan7822_0135
Cyan7822_0072	Cyan7822_0138
Cyan7822_0073	Cyan7822_0150
Cyan7822_0074	Cyan7822_0153
Cyan7822_0075	Cyan7822_0154
Cyan7822_0076	Cyan7822_0155
Cyan7822_0078	Cyan7822_0157
Cyan7822_0079	Cyan7822_0158
Cyan7822_0080	Cyan7822_0159
Cyan7822_0081	Cyan7822_0160
Cyan7822_0083	Cyan7822_0161
Cyan7822_0084	Cyan7822_0164
Cyan7822_0085	Cyan7822_0166
Cyan7822_0086	Cyan7822_0168
Cyan7822_0087	Cyan7822_0171
Cyan7822_0088	Cyan7822_0173
Cyan7822_0089	Cyan7822_0174
Cyan7822_0090	Cyan7822_0179
Cyan7822_0091	Cyan7822_0181
Cyan7822_0092	Cyan7822_0182
Cyan7822_0093	Cyan7822_0185
Cyan7822_0094	Cyan7822_0192
Cyan7822_0095	Cyan7822_0193
Cyan7822_0096	Cyan7822_0194
Cyan7822_0098	Cyan7822_0195
Cyan7822_0099	Cyan7822_0197
Cyan7822_0102	Cyan7822_0198
Cyan7822_0103	Cyan7822_0199
Cyan7822_0108	Cyan7822_0207
Cyan7822_0109	Cyan7822_0216
Cyan7822_0110	Cyan7822_0218
Cyan7822_0111	Cyan7822_0219
Cyan7822_0113	Cyan7822_0222
Cyan7822_0114	Cyan7822_0224
Cyan7822_0115	Cyan7822_0225
Cyan7822_0116	Cyan7822_0227
Cyan7822_0117	Cyan7822_0228
Cyan7822_0118	Cyan7822_0231
Cyan7822_0119	Cyan7822_0232
Cyan7822_0123	Cyan7822_0236
Cyan7822_0124	Cyan7822_0237
Cyan7822_0125	Cyan7822_0238
Cyan7822_0126	Cyan7822_0240
Cyan7822_0127	Cyan7822_0241
Cyan7822_0128	Cyan7822_0244
Cyan7822_0129	Cyan7822_0254
Cyan7822_0130	Cyan7822_0255
Cyan7822_0131	Cyan7822_0258
Cyan7822_0133	Cyan7822_0259
Cyan7822_0134	Cyan7822_0260
Cyan7822_0136	Cyan7822_0261
Cyan7822_0137	Cyan7822_0262
Cyan7822_0139	Cyan7822_0263
Cyan7822_0143	Cyan7822_0266
Cyan7822_0144	Cyan7822_0267
Cyan7822_0145	Cyan7822_0269
Cyan7822_0147	Cyan7822_0271
Cyan7822_0148	Cyan7822_0272
Cyan7822_0149	Cyan7822_0282
Cyan7822_0150	Cyan7822_0288
Cyan7822_0151	Cyan7822_0289
Cyan7822_0152	Cyan7822_0292
Cyan7822_0153	Cyan7822_0295
Cyan7822_0154	Cyan7822_0301
Cyan7822_0155	Cyan7822_0302
Cyan7822_0157	Cyan7822_0307
Cyan7822_0159	Cyan7822_0308
Cyan7822_0160	Cyan7822_0311
Cyan7822_0161	Cyan7822_0313
Cyan7822_0162	Cyan7822_0316
Cyan7822_0163	Cyan7822_0317
Cyan7822_0164	Cyan7822_0318
Cyan7822_0165	Cyan7822_0319
Cyan7822_0166	Cyan7822_0325
Cyan7822_0167	Cyan7822_0328
Cyan7822_0168	Cyan7822_0330
Cyan7822_0169	Cyan7822_0331
Cyan7822_0170	Cyan7822_0332
Cyan7822_0171	Cyan7822_0333
Cyan7822_0172	Cyan7822_0334
Cyan7822_0173	Cyan7822_0335
Cyan7822_0175	Cyan7822_0337
Cyan7822_0176	Cyan7822_0346
Cyan7822_0179	Cyan7822_0349
Cyan7822_0180	Cyan7822_0350
Cyan7822_0181	Cyan7822_0353
Cyan7822_0182	Cyan7822_0356
Cyan7822_0183	Cyan7822_0361
Cyan7822_0184	Cyan7822_0362
Cyan7822_0185	Cyan7822_0365
Cyan7822_0190	Cyan7822_0367
Cyan7822_0192	Cyan7822_0374
Cyan7822_0193	Cyan7822_0375
Cyan7822_0194	Cyan7822_0381
Cyan7822_0195	Cyan7822_0383
Cyan7822_0196	Cyan7822_0384
Cyan7822_0197	Cyan7822_0385
Cyan7822_0198	Cyan7822_0387
Cyan7822_0200	Cyan7822_0388
Cyan7822_0201	Cyan7822_0389
Cyan7822_0202	Cyan7822_0390
Cyan7822_0204	Cyan7822_0391
Cyan7822_0205	Cyan7822_0392
Cyan7822_0206	Cyan7822_0393
Cyan7822_0207	Cyan7822_0394
Cyan7822_0208	Cyan7822_0395
Cyan7822_0210	Cyan7822_0398
Cyan7822_0211	Cyan7822_0399
Cyan7822_0212	Cyan7822_0400
Cyan7822_0216	Cyan7822_0402
Cyan7822_0218	Cyan7822_0403
Cyan7822_0220	Cyan7822_0404
Cyan7822_0222	Cyan7822_0405
Cyan7822_0223	Cyan7822_0408
Cyan7822_0224	Cyan7822_0410
Cyan7822_0226	Cyan7822_0418
Cyan7822_0227	Cyan7822_0422
Cyan7822_0228	Cyan7822_0425
Cyan7822_0229	Cyan7822_0426
Cyan7822_0230	Cyan7822_0427
Cyan7822_0231	Cyan7822_0428
Cyan7822_0232	Cyan7822_0437
Cyan7822_0233	Cyan7822_0438
Cyan7822_0234	Cyan7822_0446
Cyan7822_0235	Cyan7822_0449
Cyan7822_0236	Cyan7822_0450
Cyan7822_0237	Cyan7822_0451
Cyan7822_0238	Cyan7822_0456
Cyan7822_0239	Cyan7822_0463
Cyan7822_0240	Cyan7822_0467
Cyan7822_0241	Cyan7822_0471
Cyan7822_0244	Cyan7822_0481
Cyan7822_0248	Cyan7822_0484
Cyan7822_0253	Cyan7822_0487
Cyan7822_0254	Cyan7822_0492
Cyan7822_0255	Cyan7822_0493
Cyan7822_0256	Cyan7822_0500
Cyan7822_0259	Cyan7822_0501
Cyan7822_0260	Cyan7822_0502
Cyan7822_0261	Cyan7822_0509
Cyan7822_0262	Cyan7822_0510
Cyan7822_0263	Cyan7822_0531
Cyan7822_0264	Cyan7822_0532
Cyan7822_0267	Cyan7822_0539
Cyan7822_0268	Cyan7822_0541
Cyan7822_0269	Cyan7822_0544
Cyan7822_0270	Cyan7822_0550
Cyan7822_0271	Cyan7822_0551
Cyan7822_0273	Cyan7822_0555
Cyan7822_0274	Cyan7822_0557
Cyan7822_0275	Cyan7822_0558
Cyan7822_0276	Cyan7822_0559
Cyan7822_0277	Cyan7822_0560
Cyan7822_0278	Cyan7822_0561
Cyan7822_0279	Cyan7822_0562
Cyan7822_0281	Cyan7822_0563
Cyan7822_0283	Cyan7822_0564
Cyan7822_0284	Cyan7822_0567
Cyan7822_0285	Cyan7822_0569
Cyan7822_0288	Cyan7822_0571
Cyan7822_0289	Cyan7822_0574
Cyan7822_0292	Cyan7822_0577
Cyan7822_0293	Cyan7822_0578
Cyan7822_0295	Cyan7822_0580
Cyan7822_0296	Cyan7822_0585
Cyan7822_0297	Cyan7822_0591
Cyan7822_0298	Cyan7822_0592
Cyan7822_0299	Cyan7822_0599
Cyan7822_0300	Cyan7822_0600
Cyan7822_0301	Cyan7822_0603
Cyan7822_0302	Cyan7822_0607
Cyan7822_0303	Cyan7822_0608
Cyan7822_0304	Cyan7822_0616
Cyan7822_0305	Cyan7822_0617
Cyan7822_0306	Cyan7822_0618
Cyan7822_0307	Cyan7822_0619
Cyan7822_0308	Cyan7822_0621
Cyan7822_0310	Cyan7822_0622
Cyan7822_0311	Cyan7822_0623
Cyan7822_0312	Cyan7822_0624
Cyan7822_0313	Cyan7822_0626
Cyan7822_0315	Cyan7822_0628
Cyan7822_0316	Cyan7822_0630
Cyan7822_0317	Cyan7822_0631
Cyan7822_0319	Cyan7822_0632
Cyan7822_0320	Cyan7822_0634
Cyan7822_0321	Cyan7822_0635
Cyan7822_0322	Cyan7822_0636
Cyan7822_0323	Cyan7822_0639
Cyan7822_0325	Cyan7822_0640
Cyan7822_0326	Cyan7822_0641
Cyan7822_0327	Cyan7822_0642
Cyan7822_0328	Cyan7822_0643
Cyan7822_0330	Cyan7822_0644
Cyan7822_0331	Cyan7822_0645
Cyan7822_0332	Cyan7822_0646
Cyan7822_0333	Cyan7822_0648
Cyan7822_0334	Cyan7822_0649
Cyan7822_0335	Cyan7822_0653
Cyan7822_0336	Cyan7822_0656
Cyan7822_0337	Cyan7822_0657
Cyan7822_0338	Cyan7822_0660
Cyan7822_0340	Cyan7822_0672
Cyan7822_0342	Cyan7822_0680
Cyan7822_0343	Cyan7822_0681
Cyan7822_0345	Cyan7822_0682
Cyan7822_0346	Cyan7822_0687
Cyan7822_0347	Cyan7822_0688
Cyan7822_0350	Cyan7822_0699
Cyan7822_0351	Cyan7822_0702
Cyan7822_0353	Cyan7822_0706
Cyan7822_0355	Cyan7822_0711
Cyan7822_0356	Cyan7822_0712
Cyan7822_0357	Cyan7822_0714
Cyan7822_0358	Cyan7822_0721
Cyan7822_0360	Cyan7822_0724
Cyan7822_0361	Cyan7822_0726
Cyan7822_0362	Cyan7822_0729
Cyan7822_0367	Cyan7822_0733
Cyan7822_0368	Cyan7822_0734
Cyan7822_0369	Cyan7822_0735
Cyan7822_0370	Cyan7822_0739
Cyan7822_0373	Cyan7822_0741
Cyan7822_0374	Cyan7822_0742
Cyan7822_0375	Cyan7822_0743
Cyan7822_0377	Cyan7822_0756
Cyan7822_0378	Cyan7822_0757
Cyan7822_0379	Cyan7822_0758
Cyan7822_0380	Cyan7822_0764
Cyan7822_0381	Cyan7822_0765
Cyan7822_0382	Cyan7822_0766
Cyan7822_0383	Cyan7822_0768
Cyan7822_0384	Cyan7822_0770
Cyan7822_0385	Cyan7822_0772
Cyan7822_0386	Cyan7822_0774
Cyan7822_0387	Cyan7822_0775
Cyan7822_0388	Cyan7822_0776
Cyan7822_0389	Cyan7822_0781
Cyan7822_0390	Cyan7822_0782
Cyan7822_0391	Cyan7822_0784
Cyan7822_0392	Cyan7822_0785
Cyan7822_0393	Cyan7822_0786
Cyan7822_0394	Cyan7822_0789
Cyan7822_0395	Cyan7822_0790
Cyan7822_0396	Cyan7822_0792
Cyan7822_0397	Cyan7822_0796
Cyan7822_0398	Cyan7822_0801
Cyan7822_0399	Cyan7822_0802
Cyan7822_0400	Cyan7822_0803
Cyan7822_0403	Cyan7822_0805
Cyan7822_0404	Cyan7822_0818
Cyan7822_0405	Cyan7822_0822
Cyan7822_0406	Cyan7822_0823
Cyan7822_0407	Cyan7822_0825
Cyan7822_0408	Cyan7822_0829
Cyan7822_0409	Cyan7822_0831
Cyan7822_0410	Cyan7822_0832
Cyan7822_0411	Cyan7822_0833
Cyan7822_0412	Cyan7822_0835
Cyan7822_0413	Cyan7822_0838
Cyan7822_0414	Cyan7822_0848
Cyan7822_0415	Cyan7822_0851
Cyan7822_0416	Cyan7822_0856
Cyan7822_0417	Cyan7822_0863
Cyan7822_0418	Cyan7822_0867
Cyan7822_0419	Cyan7822_0879
Cyan7822_0420	Cyan7822_0887
Cyan7822_0421	Cyan7822_0888
Cyan7822_0422	Cyan7822_0893
Cyan7822_0423	Cyan7822_0894
Cyan7822_0425	Cyan7822_0898
Cyan7822_0426	Cyan7822_0903
Cyan7822_0428	Cyan7822_0908
Cyan7822_0429	Cyan7822_0912
Cyan7822_0430	Cyan7822_0917
Cyan7822_0431	Cyan7822_0923
Cyan7822_0432	Cyan7822_0926
Cyan7822_0433	Cyan7822_0929
Cyan7822_0435	Cyan7822_0931
Cyan7822_0436	Cyan7822_0933
Cyan7822_0437	Cyan7822_0934
Cyan7822_0438	Cyan7822_0941
Cyan7822_0441	Cyan7822_0944
Cyan7822_0445	Cyan7822_0946
Cyan7822_0446	Cyan7822_0948
Cyan7822_0447	Cyan7822_0950
Cyan7822_0448	Cyan7822_0951
Cyan7822_0451	Cyan7822_0955
Cyan7822_0452	Cyan7822_0958
Cyan7822_0453	Cyan7822_0959
Cyan7822_0454	Cyan7822_0960
Cyan7822_0456	Cyan7822_0962
Cyan7822_0457	Cyan7822_0977
Cyan7822_0458	Cyan7822_0982
Cyan7822_0462	Cyan7822_0984
Cyan7822_0463	Cyan7822_0985
Cyan7822_0464	Cyan7822_0986
Cyan7822_0465	Cyan7822_0987
Cyan7822_0467	Cyan7822_0989
Cyan7822_0468	Cyan7822_0992
Cyan7822_0469	Cyan7822_0994
Cyan7822_0470	Cyan7822_0995
Cyan7822_0471	Cyan7822_0996
Cyan7822_0472	Cyan7822_0997
Cyan7822_0473	Cyan7822_0998
Cyan7822_0474	Cyan7822_0999
Cyan7822_0476	Cyan7822_1003
Cyan7822_0478	Cyan7822_1004
Cyan7822_0479	Cyan7822_1006
Cyan7822_0480	Cyan7822_1007
Cyan7822_0481	Cyan7822_1010
Cyan7822_0482	Cyan7822_1014
Cyan7822_0483	Cyan7822_1021
Cyan7822_0484	Cyan7822_1022
Cyan7822_0486	Cyan7822_1024
Cyan7822_0487	Cyan7822_1026
Cyan7822_0489	Cyan7822_1027
Cyan7822_0490	Cyan7822_1028
Cyan7822_0491	Cyan7822_1030
Cyan7822_0492	Cyan7822_1031
Cyan7822_0497	Cyan7822_1032
Cyan7822_0500	Cyan7822_1033
Cyan7822_0501	Cyan7822_1044
Cyan7822_0502	Cyan7822_1048
Cyan7822_0504	Cyan7822_1050
Cyan7822_0505	Cyan7822_1059
Cyan7822_0506	Cyan7822_1060
Cyan7822_0507	Cyan7822_1062
Cyan7822_0509	Cyan7822_1064
Cyan7822_0510	Cyan7822_1070
Cyan7822_0511	Cyan7822_1071
Cyan7822_0514	Cyan7822_1072
Cyan7822_0515	Cyan7822_1073
Cyan7822_0516	Cyan7822_1074
Cyan7822_0517	Cyan7822_1075
Cyan7822_0519	Cyan7822_1077
Cyan7822_0521	Cyan7822_1082
Cyan7822_0522	Cyan7822_1083
Cyan7822_0523	Cyan7822_1084
Cyan7822_0524	Cyan7822_1094
Cyan7822_0526	Cyan7822_1098
Cyan7822_0527	Cyan7822_1100
Cyan7822_0528	Cyan7822_1101
Cyan7822_0529	Cyan7822_1105
Cyan7822_0530	Cyan7822_1106
Cyan7822_0531	Cyan7822_1108
Cyan7822_0533	Cyan7822_1116
Cyan7822_0535	Cyan7822_1118
Cyan7822_0536	Cyan7822_1119
Cyan7822_0537	Cyan7822_1125
Cyan7822_0539	Cyan7822_1126
Cyan7822_0540	Cyan7822_1127
Cyan7822_0541	Cyan7822_1128
Cyan7822_0544	Cyan7822_1129
Cyan7822_0545	Cyan7822_1130
Cyan7822_0548	Cyan7822_1131
Cyan7822_0549	Cyan7822_1132
Cyan7822_0550	Cyan7822_1133
Cyan7822_0551	Cyan7822_1135
Cyan7822_0552	Cyan7822_1136
Cyan7822_0554	Cyan7822_1137
Cyan7822_0555	Cyan7822_1138
Cyan7822_0557	Cyan7822_1140
Cyan7822_0558	Cyan7822_1143
Cyan7822_0559	Cyan7822_1144
Cyan7822_0560	Cyan7822_1154
Cyan7822_0561	Cyan7822_1159
Cyan7822_0562	Cyan7822_1162
Cyan7822_0563	Cyan7822_1170
Cyan7822_0564	Cyan7822_1173
Cyan7822_0565	Cyan7822_1180
Cyan7822_0566	Cyan7822_1182
Cyan7822_0567	Cyan7822_1185
Cyan7822_0568	Cyan7822_1188
Cyan7822_0569	Cyan7822_1190
Cyan7822_0571	Cyan7822_1194
Cyan7822_0573	Cyan7822_1197
Cyan7822_0574	Cyan7822_1198
Cyan7822_0575	Cyan7822_1203
Cyan7822_0576	Cyan7822_1204
Cyan7822_0577	Cyan7822_1205
Cyan7822_0578	Cyan7822_1208
Cyan7822_0579	Cyan7822_1211
Cyan7822_0580	Cyan7822_1215
Cyan7822_0581	Cyan7822_1221
Cyan7822_0582	Cyan7822_1222
Cyan7822_0583	Cyan7822_1223
Cyan7822_0584	Cyan7822_1229
Cyan7822_0585	Cyan7822_1230
Cyan7822_0586	Cyan7822_1232
Cyan7822_0587	Cyan7822_1233
Cyan7822_0590	Cyan7822_1236
Cyan7822_0591	Cyan7822_1237
Cyan7822_0592	Cyan7822_1238
Cyan7822_0593	Cyan7822_1240
Cyan7822_0595	Cyan7822_1242
Cyan7822_0596	Cyan7822_1243
Cyan7822_0597	Cyan7822_1244
Cyan7822_0598	Cyan7822_1245
Cyan7822_0599	Cyan7822_1247
Cyan7822_0600	Cyan7822_1251
Cyan7822_0601	Cyan7822_1252
Cyan7822_0602	Cyan7822_1253
Cyan7822_0603	Cyan7822_1256
Cyan7822_0607	Cyan7822_1257
Cyan7822_0608	Cyan7822_1260
Cyan7822_0609	Cyan7822_1265
Cyan7822_0610	Cyan7822_1269
Cyan7822_0611	Cyan7822_1271
Cyan7822_0612	Cyan7822_1272
Cyan7822_0613	Cyan7822_1273
Cyan7822_0614	Cyan7822_1276
Cyan7822_0616	Cyan7822_1277
Cyan7822_0617	Cyan7822_1279
Cyan7822_0618	Cyan7822_1281
Cyan7822_0620	Cyan7822_1285
Cyan7822_0621	Cyan7822_1287
Cyan7822_0622	Cyan7822_1289
Cyan7822_0623	Cyan7822_1293
Cyan7822_0624	Cyan7822_1296
Cyan7822_0625	Cyan7822_1302
Cyan7822_0626	Cyan7822_1305
Cyan7822_0627	Cyan7822_1318
Cyan7822_0629	Cyan7822_1319
Cyan7822_0630	Cyan7822_1320
Cyan7822_0631	Cyan7822_1321
Cyan7822_0632	Cyan7822_1322
Cyan7822_0633	Cyan7822_1324
Cyan7822_0634	Cyan7822_1325
Cyan7822_0636	Cyan7822_1326
Cyan7822_0638	Cyan7822_1327
Cyan7822_0639	Cyan7822_1328
Cyan7822_0640	Cyan7822_1329
Cyan7822_0641	Cyan7822_1330
Cyan7822_0642	Cyan7822_1331
Cyan7822_0643	Cyan7822_1335
Cyan7822_0644	Cyan7822_1337
Cyan7822_0645	Cyan7822_1338
Cyan7822_0647	Cyan7822_1340
Cyan7822_0648	Cyan7822_1344
Cyan7822_0649	Cyan7822_1345
Cyan7822_0650	Cyan7822_1346
Cyan7822_0651	Cyan7822_1350
Cyan7822_0652	Cyan7822_1355
Cyan7822_0657	Cyan7822_1356
Cyan7822_0659	Cyan7822_1359
Cyan7822_0660	Cyan7822_1362
Cyan7822_0662	Cyan7822_1365
Cyan7822_0663	Cyan7822_1370
Cyan7822_0664	Cyan7822_1381
Cyan7822_0665	Cyan7822_1389
Cyan7822_0666	Cyan7822_1392
Cyan7822_0667	Cyan7822_1393
Cyan7822_0669	Cyan7822_1395
Cyan7822_0671	Cyan7822_1396
Cyan7822_0672	Cyan7822_1397
Cyan7822_0673	Cyan7822_1398
Cyan7822_0676	Cyan7822_1400
Cyan7822_0677	Cyan7822_1401
Cyan7822_0678	Cyan7822_1407
Cyan7822_0679	Cyan7822_1408
Cyan7822_0680	Cyan7822_1412
Cyan7822_0681	Cyan7822_1419
Cyan7822_0682	Cyan7822_1420
Cyan7822_0683	Cyan7822_1423
Cyan7822_0684	Cyan7822_1424
Cyan7822_0685	Cyan7822_1425
Cyan7822_0686	Cyan7822_1432
Cyan7822_0687	Cyan7822_1447
Cyan7822_0688	Cyan7822_1452
Cyan7822_0689	Cyan7822_1453
Cyan7822_0691	Cyan7822_1455
Cyan7822_0692	Cyan7822_1459
Cyan7822_0693	Cyan7822_1460
Cyan7822_0694	Cyan7822_1461
Cyan7822_0695	Cyan7822_1462
Cyan7822_0696	Cyan7822_1463
Cyan7822_0697	Cyan7822_1464
Cyan7822_0698	Cyan7822_1465
Cyan7822_0699	Cyan7822_1466
Cyan7822_0700	Cyan7822_1467
Cyan7822_0701	Cyan7822_1469
Cyan7822_0702	Cyan7822_1470
Cyan7822_0703	Cyan7822_1471
Cyan7822_0704	Cyan7822_1472
Cyan7822_0706	Cyan7822_1473
Cyan7822_0707	Cyan7822_1474
Cyan7822_0708	Cyan7822_1475
Cyan7822_0710	Cyan7822_1476
Cyan7822_0711	Cyan7822_1477
Cyan7822_0712	Cyan7822_1483
Cyan7822_0713	Cyan7822_1484
Cyan7822_0714	Cyan7822_1485
Cyan7822_0715	Cyan7822_1486
Cyan7822_0716	Cyan7822_1487
Cyan7822_0718	Cyan7822_1488
Cyan7822_0719	Cyan7822_1495
Cyan7822_0720	Cyan7822_1498
Cyan7822_0721	Cyan7822_1499
Cyan7822_0722	Cyan7822_1502
Cyan7822_0724	Cyan7822_1503
Cyan7822_0726	Cyan7822_1504
Cyan7822_0728	Cyan7822_1505
Cyan7822_0731	Cyan7822_1508
Cyan7822_0732	Cyan7822_1510
Cyan7822_0734	Cyan7822_1513
Cyan7822_0735	Cyan7822_1514
Cyan7822_0736	Cyan7822_1515
Cyan7822_0737	Cyan7822_1525
Cyan7822_0738	Cyan7822_1526
Cyan7822_0739	Cyan7822_1528
Cyan7822_0740	Cyan7822_1531
Cyan7822_0741	Cyan7822_1532
Cyan7822_0742	Cyan7822_1534
Cyan7822_0743	Cyan7822_1539
Cyan7822_0744	Cyan7822_1541
Cyan7822_0746	Cyan7822_1542
Cyan7822_0747	Cyan7822_1543
Cyan7822_0748	Cyan7822_1546
Cyan7822_0749	Cyan7822_1547
Cyan7822_0750	Cyan7822_1548
Cyan7822_0751	Cyan7822_1551
Cyan7822_0752	Cyan7822_1552
Cyan7822_0753	Cyan7822_1553
Cyan7822_0754	Cyan7822_1554
Cyan7822_0755	Cyan7822_1555
Cyan7822_0757	Cyan7822_1556
Cyan7822_0758	Cyan7822_1557
Cyan7822_0759	Cyan7822_1558
Cyan7822_0760	Cyan7822_1559
Cyan7822_0762	Cyan7822_1560
Cyan7822_0763	Cyan7822_1562
Cyan7822_0764	Cyan7822_1564
Cyan7822_0765	Cyan7822_1567
Cyan7822_0766	Cyan7822_1570
Cyan7822_0767	Cyan7822_1571
Cyan7822_0768	Cyan7822_1572
Cyan7822_0772	Cyan7822_1573
Cyan7822_0773	Cyan7822_1576
Cyan7822_0774	Cyan7822_1577
Cyan7822_0775	Cyan7822_1578
Cyan7822_0777	Cyan7822_1579
Cyan7822_0778	Cyan7822_1580
Cyan7822_0780	Cyan7822_1581
Cyan7822_0781	Cyan7822_1582
Cyan7822_0782	Cyan7822_1586
Cyan7822_0785	Cyan7822_1587
Cyan7822_0786	Cyan7822_1589
Cyan7822_0787	Cyan7822_1591
Cyan7822_0788	Cyan7822_1592
Cyan7822_0789	Cyan7822_1595
Cyan7822_0790	Cyan7822_1596
Cyan7822_0791	Cyan7822_1598
Cyan7822_0793	Cyan7822_1601
Cyan7822_0795	Cyan7822_1604
Cyan7822_0796	Cyan7822_1605
Cyan7822_0797	Cyan7822_1607
Cyan7822_0798	Cyan7822_1609
Cyan7822_0799	Cyan7822_1610
Cyan7822_0800	Cyan7822_1611
Cyan7822_0801	Cyan7822_1612
Cyan7822_0802	Cyan7822_1615
Cyan7822_0803	Cyan7822_1618
Cyan7822_0804	Cyan7822_1619
Cyan7822_0805	Cyan7822_1624
Cyan7822_0806	Cyan7822_1625
Cyan7822_0807	Cyan7822_1627
Cyan7822_0808	Cyan7822_1630
Cyan7822_0810	Cyan7822_1632
Cyan7822_0811	Cyan7822_1633
Cyan7822_0812	Cyan7822_1634
Cyan7822_0813	Cyan7822_1635
Cyan7822_0814	Cyan7822_1636
Cyan7822_0816	Cyan7822_1640
Cyan7822_0817	Cyan7822_1646
Cyan7822_0818	Cyan7822_1647
Cyan7822_0820	Cyan7822_1648
Cyan7822_0822	Cyan7822_1650
Cyan7822_0823	Cyan7822_1651
Cyan7822_0824	Cyan7822_1652
Cyan7822_0825	Cyan7822_1653
Cyan7822_0828	Cyan7822_1656
Cyan7822_0829	Cyan7822_1657
Cyan7822_0830	Cyan7822_1658
Cyan7822_0832	Cyan7822_1659
Cyan7822_0833	Cyan7822_1660
Cyan7822_0834	Cyan7822_1661
Cyan7822_0839	Cyan7822_1662
Cyan7822_0840	Cyan7822_1663
Cyan7822_0841	Cyan7822_1664
Cyan7822_0844	Cyan7822_1665
Cyan7822_0845	Cyan7822_1666
Cyan7822_0847	Cyan7822_1667
Cyan7822_0851	Cyan7822_1668
Cyan7822_0853	Cyan7822_1669
Cyan7822_0854	Cyan7822_1670
Cyan7822_0855	Cyan7822_1672
Cyan7822_0856	Cyan7822_1673
Cyan7822_0858	Cyan7822_1674
Cyan7822_0859	Cyan7822_1678
Cyan7822_0860	Cyan7822_1688
Cyan7822_0861	Cyan7822_1690
Cyan7822_0862	Cyan7822_1694
Cyan7822_0864	Cyan7822_1697
Cyan7822_0866	Cyan7822_1698
Cyan7822_0867	Cyan7822_1699
Cyan7822_0868	Cyan7822_1700
Cyan7822_0869	Cyan7822_1702
Cyan7822_0871	Cyan7822_1703
Cyan7822_0873	Cyan7822_1704
Cyan7822_0874	Cyan7822_1706
Cyan7822_0875	Cyan7822_1709
Cyan7822_0876	Cyan7822_1710
Cyan7822_0877	Cyan7822_1717
Cyan7822_0878	Cyan7822_1718
Cyan7822_0879	Cyan7822_1719
Cyan7822_0884	Cyan7822_1721
Cyan7822_0885	Cyan7822_1728
Cyan7822_0886	Cyan7822_1729
Cyan7822_0887	Cyan7822_1730
Cyan7822_0890	Cyan7822_1738
Cyan7822_0891	Cyan7822_1740
Cyan7822_0892	Cyan7822_1741
Cyan7822_0893	Cyan7822_1744
Cyan7822_0894	Cyan7822_1747
Cyan7822_0897	Cyan7822_1748
Cyan7822_0898	Cyan7822_1749
Cyan7822_0899	Cyan7822_1751
Cyan7822_0900	Cyan7822_1752
Cyan7822_0901	Cyan7822_1753
Cyan7822_0902	Cyan7822_1754
Cyan7822_0903	Cyan7822_1763
Cyan7822_0904	Cyan7822_1764
Cyan7822_0905	Cyan7822_1765
Cyan7822_0906	Cyan7822_1768
Cyan7822_0911	Cyan7822_1773
Cyan7822_0912	Cyan7822_1778
Cyan7822_0913	Cyan7822_1779
Cyan7822_0914	Cyan7822_1780
Cyan7822_0915	Cyan7822_1784
Cyan7822_0916	Cyan7822_1785
Cyan7822_0917	Cyan7822_1786
Cyan7822_0918	Cyan7822_1789
Cyan7822_0919	Cyan7822_1791
Cyan7822_0920	Cyan7822_1792
Cyan7822_0921	Cyan7822_1797
Cyan7822_0922	Cyan7822_1801
Cyan7822_0926	Cyan7822_1803
Cyan7822_0928	Cyan7822_1806
Cyan7822_0929	Cyan7822_1812
Cyan7822_0930	Cyan7822_1815
Cyan7822_0931	Cyan7822_1819
Cyan7822_0932	Cyan7822_1822
Cyan7822_0933	Cyan7822_1823
Cyan7822_0934	Cyan7822_1824
Cyan7822_0935	Cyan7822_1826
Cyan7822_0936	Cyan7822_1828
Cyan7822_0937	Cyan7822_1830
Cyan7822_0938	Cyan7822_1831
Cyan7822_0939	Cyan7822_1836
Cyan7822_0940	Cyan7822_1837
Cyan7822_0941	Cyan7822_1838
Cyan7822_0942	Cyan7822_1839
Cyan7822_0943	Cyan7822_1843
Cyan7822_0944	Cyan7822_1851
Cyan7822_0945	Cyan7822_1857
Cyan7822_0946	Cyan7822_1862
Cyan7822_0947	Cyan7822_1867
Cyan7822_0948	Cyan7822_1871
Cyan7822_0949	Cyan7822_1872
Cyan7822_0950	Cyan7822_1874
Cyan7822_0951	Cyan7822_1879
Cyan7822_0953	Cyan7822_1880
Cyan7822_0954	Cyan7822_1887
Cyan7822_0955	Cyan7822_1891
Cyan7822_0956	Cyan7822_1894
Cyan7822_0957	Cyan7822_1897
Cyan7822_0958	Cyan7822_1898
Cyan7822_0959	Cyan7822_1902
Cyan7822_0960	Cyan7822_1903
Cyan7822_0962	Cyan7822_1904
Cyan7822_0963	Cyan7822_1906
Cyan7822_0964	Cyan7822_1907
Cyan7822_0965	Cyan7822_1908
Cyan7822_0966	Cyan7822_1909
Cyan7822_0968	Cyan7822_1913
Cyan7822_0969	Cyan7822_1914
Cyan7822_0970	Cyan7822_1915
Cyan7822_0971	Cyan7822_1916
Cyan7822_0972	Cyan7822_1920
Cyan7822_0973	Cyan7822_1922
Cyan7822_0975	Cyan7822_1924
Cyan7822_0976	Cyan7822_1925
Cyan7822_0977	Cyan7822_1927
Cyan7822_0979	Cyan7822_1928
Cyan7822_0980	Cyan7822_1929
Cyan7822_0981	Cyan7822_1930
Cyan7822_0982	Cyan7822_1931
Cyan7822_0983	Cyan7822_1937
Cyan7822_0984	Cyan7822_1941
Cyan7822_0985	Cyan7822_1942
Cyan7822_0986	Cyan7822_1943
Cyan7822_0987	Cyan7822_1945
Cyan7822_0988	Cyan7822_1948
Cyan7822_0989	Cyan7822_1949
Cyan7822_0991	Cyan7822_1950
Cyan7822_0992	Cyan7822_1952
Cyan7822_0993	Cyan7822_1954
Cyan7822_0994	Cyan7822_1955
Cyan7822_0995	Cyan7822_1956
Cyan7822_0996	Cyan7822_1957
Cyan7822_0998	Cyan7822_1959
Cyan7822_1000	Cyan7822_1961
Cyan7822_1001	Cyan7822_1963
Cyan7822_1003	Cyan7822_1964
Cyan7822_1004	Cyan7822_1966
Cyan7822_1005	Cyan7822_1968
Cyan7822_1006	Cyan7822_1972
Cyan7822_1007	Cyan7822_1973
Cyan7822_1008	Cyan7822_1974
Cyan7822_1009	Cyan7822_1979
Cyan7822_1014	Cyan7822_1986
Cyan7822_1016	Cyan7822_1988
Cyan7822_1019	Cyan7822_1989
Cyan7822_1020	Cyan7822_1991
Cyan7822_1021	Cyan7822_1995
Cyan7822_1022	Cyan7822_1997
Cyan7822_1023	Cyan7822_1998
Cyan7822_1024	Cyan7822_2005
Cyan7822_1025	Cyan7822_2006
Cyan7822_1026	Cyan7822_2009
Cyan7822_1027	Cyan7822_2011
Cyan7822_1028	Cyan7822_2012
Cyan7822_1029	Cyan7822_2013
Cyan7822_1030	Cyan7822_2017
Cyan7822_1031	Cyan7822_2019
Cyan7822_1032	Cyan7822_2020
Cyan7822_1033	Cyan7822_2021
Cyan7822_1034	Cyan7822_2023
Cyan7822_1035	Cyan7822_2024
Cyan7822_1036	Cyan7822_2025
Cyan7822_1037	Cyan7822_2026
Cyan7822_1039	Cyan7822_2030
Cyan7822_1044	Cyan7822_2031
Cyan7822_1045	Cyan7822_2032
Cyan7822_1048	Cyan7822_2038
Cyan7822_1049	Cyan7822_2042
Cyan7822_1050	Cyan7822_2049
Cyan7822_1051	Cyan7822_2061
Cyan7822_1052	Cyan7822_2062
Cyan7822_1053	Cyan7822_2063
Cyan7822_1054	Cyan7822_2072
Cyan7822_1055	Cyan7822_2073
Cyan7822_1056	Cyan7822_2074
Cyan7822_1058	Cyan7822_2075
Cyan7822_1059	Cyan7822_2077
Cyan7822_1060	Cyan7822_2078
Cyan7822_1061	Cyan7822_2086
Cyan7822_1062	Cyan7822_2089
Cyan7822_1063	Cyan7822_2090
Cyan7822_1064	Cyan7822_2095
Cyan7822_1065	Cyan7822_2096
Cyan7822_1066	Cyan7822_2097
Cyan7822_1067	Cyan7822_2098
Cyan7822_1069	Cyan7822_2100
Cyan7822_1070	Cyan7822_2101
Cyan7822_1071	Cyan7822_2102
Cyan7822_1072	Cyan7822_2106
Cyan7822_1073	Cyan7822_2109
Cyan7822_1074	Cyan7822_2117
Cyan7822_1075	Cyan7822_2120
Cyan7822_1076	Cyan7822_2121
Cyan7822_1077	Cyan7822_2122
Cyan7822_1079	Cyan7822_2123
Cyan7822_1080	Cyan7822_2124
Cyan7822_1081	Cyan7822_2133
Cyan7822_1082	Cyan7822_2142
Cyan7822_1083	Cyan7822_2146
Cyan7822_1084	Cyan7822_2149
Cyan7822_1087	Cyan7822_2150
Cyan7822_1088	Cyan7822_2153
Cyan7822_1090	Cyan7822_2154
Cyan7822_1091	Cyan7822_2155
Cyan7822_1092	Cyan7822_2156
Cyan7822_1093	Cyan7822_2157
Cyan7822_1094	Cyan7822_2159
Cyan7822_1095	Cyan7822_2161
Cyan7822_1096	Cyan7822_2162
Cyan7822_1097	Cyan7822_2163
Cyan7822_1098	Cyan7822_2164
Cyan7822_1099	Cyan7822_2165
Cyan7822_1100	Cyan7822_2166
Cyan7822_1101	Cyan7822_2167
Cyan7822_1105	Cyan7822_2168
Cyan7822_1106	Cyan7822_2171
Cyan7822_1108	Cyan7822_2176
Cyan7822_1109	Cyan7822_2178
Cyan7822_1110	Cyan7822_2187
Cyan7822_1112	Cyan7822_2188
Cyan7822_1113	Cyan7822_2193
Cyan7822_1114	Cyan7822_2194
Cyan7822_1115	Cyan7822_2195
Cyan7822_1116	Cyan7822_2196
Cyan7822_1117	Cyan7822_2197
Cyan7822_1118	Cyan7822_2198
Cyan7822_1119	Cyan7822_2202
Cyan7822_1120	Cyan7822_2203
Cyan7822_1123	Cyan7822_2204
Cyan7822_1124	Cyan7822_2205
Cyan7822_1125	Cyan7822_2206
Cyan7822_1126	Cyan7822_2207
Cyan7822_1127	Cyan7822_2212
Cyan7822_1128	Cyan7822_2214
Cyan7822_1129	Cyan7822_2219
Cyan7822_1130	Cyan7822_2220
Cyan7822_1131	Cyan7822_2222
Cyan7822_1132	Cyan7822_2223
Cyan7822_1133	Cyan7822_2227
Cyan7822_1134	Cyan7822_2235
Cyan7822_1135	Cyan7822_2236
Cyan7822_1136	Cyan7822_2242
Cyan7822_1137	Cyan7822_2246
Cyan7822_1138	Cyan7822_2247
Cyan7822_1140	Cyan7822_2248
Cyan7822_1141	Cyan7822_2249
Cyan7822_1142	Cyan7822_2250
Cyan7822_1143	Cyan7822_2251
Cyan7822_1146	Cyan7822_2262
Cyan7822_1147	Cyan7822_2263
Cyan7822_1148	Cyan7822_2264
Cyan7822_1149	Cyan7822_2265
Cyan7822_1150	Cyan7822_2267
Cyan7822_1156	Cyan7822_2268
Cyan7822_1157	Cyan7822_2270
Cyan7822_1158	Cyan7822_2271
Cyan7822_1159	Cyan7822_2272
Cyan7822_1161	Cyan7822_2273
Cyan7822_1162	Cyan7822_2274
Cyan7822_1163	Cyan7822_2275
Cyan7822_1164	Cyan7822_2283
Cyan7822_1167	Cyan7822_2284
Cyan7822_1168	Cyan7822_2285
Cyan7822_1169	Cyan7822_2288
Cyan7822_1170	Cyan7822_2289
Cyan7822_1172	Cyan7822_2291
Cyan7822_1173	Cyan7822_2295
Cyan7822_1174	Cyan7822_2298
Cyan7822_1175	Cyan7822_2300
Cyan7822_1176	Cyan7822_2304
Cyan7822_1177	Cyan7822_2305
Cyan7822_1178	Cyan7822_2306
Cyan7822_1179	Cyan7822_2307
Cyan7822_1180	Cyan7822_2309
Cyan7822_1181	Cyan7822_2312
Cyan7822_1182	Cyan7822_2315
Cyan7822_1183	Cyan7822_2316
Cyan7822_1184	Cyan7822_2318
Cyan7822_1185	Cyan7822_2321
Cyan7822_1186	Cyan7822_2322
Cyan7822_1187	Cyan7822_2323
Cyan7822_1188	Cyan7822_2326
Cyan7822_1189	Cyan7822_2328
Cyan7822_1190	Cyan7822_2330
Cyan7822_1194	Cyan7822_2333
Cyan7822_1195	Cyan7822_2339
Cyan7822_1197	Cyan7822_2340
Cyan7822_1198	Cyan7822_2341
Cyan7822_1199	Cyan7822_2342
Cyan7822_1200	Cyan7822_2343
Cyan7822_1201	Cyan7822_2344
Cyan7822_1202	Cyan7822_2347
Cyan7822_1203	Cyan7822_2348
Cyan7822_1204	Cyan7822_2353
Cyan7822_1205	Cyan7822_2355
Cyan7822_1208	Cyan7822_2356
Cyan7822_1209	Cyan7822_2357
Cyan7822_1210	Cyan7822_2365
Cyan7822_1211	Cyan7822_2367
Cyan7822_1212	Cyan7822_2369
Cyan7822_1214	Cyan7822_2370
Cyan7822_1217	Cyan7822_2372
Cyan7822_1220	Cyan7822_2374
Cyan7822_1221	Cyan7822_2375
Cyan7822_1222	Cyan7822_2382
Cyan7822_1223	Cyan7822_2384
Cyan7822_1224	Cyan7822_2385
Cyan7822_1226	Cyan7822_2388
Cyan7822_1227	Cyan7822_2389
Cyan7822_1228	Cyan7822_2390
Cyan7822_1229	Cyan7822_2391
Cyan7822_1230	Cyan7822_2394
Cyan7822_1232	Cyan7822_2410
Cyan7822_1233	Cyan7822_2411
Cyan7822_1234	Cyan7822_2412
Cyan7822_1235	Cyan7822_2418
Cyan7822_1236	Cyan7822_2420
Cyan7822_1237	Cyan7822_2424
Cyan7822_1238	Cyan7822_2426
Cyan7822_1240	Cyan7822_2427
Cyan7822_1241	Cyan7822_2432
Cyan7822_1242	Cyan7822_2434
Cyan7822_1243	Cyan7822_2437
Cyan7822_1245	Cyan7822_2438
Cyan7822_1247	Cyan7822_2444
Cyan7822_1248	Cyan7822_2447
Cyan7822_1249	Cyan7822_2448
Cyan7822_1251	Cyan7822_2452
Cyan7822_1252	Cyan7822_2453
Cyan7822_1253	Cyan7822_2454
Cyan7822_1254	Cyan7822_2457
Cyan7822_1255	Cyan7822_2458
Cyan7822_1256	Cyan7822_2465
Cyan7822_1257	Cyan7822_2466
Cyan7822_1258	Cyan7822_2467
Cyan7822_1259	Cyan7822_2468
Cyan7822_1260	Cyan7822_2471
Cyan7822_1261	Cyan7822_2476
Cyan7822_1262	Cyan7822_2478
Cyan7822_1265	Cyan7822_2479
Cyan7822_1266	Cyan7822_2480
Cyan7822_1267	Cyan7822_2484
Cyan7822_1268	Cyan7822_2488
Cyan7822_1269	Cyan7822_2492
Cyan7822_1270	Cyan7822_2496
Cyan7822_1271	Cyan7822_2498
Cyan7822_1272	Cyan7822_2500
Cyan7822_1273	Cyan7822_2503
Cyan7822_1274	Cyan7822_2504
Cyan7822_1276	Cyan7822_2508
Cyan7822_1278	Cyan7822_2509
Cyan7822_1279	Cyan7822_2511
Cyan7822_1280	Cyan7822_2515
Cyan7822_1281	Cyan7822_2518
Cyan7822_1282	Cyan7822_2519
Cyan7822_1285	Cyan7822_2524
Cyan7822_1286	Cyan7822_2525
Cyan7822_1287	Cyan7822_2526
Cyan7822_1289	Cyan7822_2531
Cyan7822_1292	Cyan7822_2532
Cyan7822_1293	Cyan7822_2534
Cyan7822_1294	Cyan7822_2535
Cyan7822_1295	Cyan7822_2536
Cyan7822_1296	Cyan7822_2538
Cyan7822_1298	Cyan7822_2539
Cyan7822_1302	Cyan7822_2540
Cyan7822_1304	Cyan7822_2542
Cyan7822_1306	Cyan7822_2544
Cyan7822_1308	Cyan7822_2549
Cyan7822_1309	Cyan7822_2553
Cyan7822_1310	Cyan7822_2554
Cyan7822_1316	Cyan7822_2556
Cyan7822_1317	Cyan7822_2557
Cyan7822_1318	Cyan7822_2559
Cyan7822_1319	Cyan7822_2560
Cyan7822_1320	Cyan7822_2561
Cyan7822_1321	Cyan7822_2563
Cyan7822_1322	Cyan7822_2570
Cyan7822_1323	Cyan7822_2571
Cyan7822_1324	Cyan7822_2572
Cyan7822_1326	Cyan7822_2573
Cyan7822_1327	Cyan7822_2574
Cyan7822_1329	Cyan7822_2578
Cyan7822_1330	Cyan7822_2579
Cyan7822_1331	Cyan7822_2581
Cyan7822_1332	Cyan7822_2584
Cyan7822_1334	Cyan7822_2616
Cyan7822_1335	Cyan7822_2624
Cyan7822_1337	Cyan7822_2633
Cyan7822_1339	Cyan7822_2636
Cyan7822_1340	Cyan7822_2641
Cyan7822_1341	Cyan7822_2642
Cyan7822_1342	Cyan7822_2645
Cyan7822_1344	Cyan7822_2647
Cyan7822_1345	Cyan7822_2652
Cyan7822_1347	Cyan7822_2659
Cyan7822_1349	Cyan7822_2662
Cyan7822_1350	Cyan7822_2664
Cyan7822_1351	Cyan7822_2668
Cyan7822_1352	Cyan7822_2669
Cyan7822_1353	Cyan7822_2673
Cyan7822_1354	Cyan7822_2675
Cyan7822_1355	Cyan7822_2680
Cyan7822_1357	Cyan7822_2683
Cyan7822_1358	Cyan7822_2684
Cyan7822_1360	Cyan7822_2685
Cyan7822_1361	Cyan7822_2687
Cyan7822_1362	Cyan7822_2688
Cyan7822_1363	Cyan7822_2689
Cyan7822_1364	Cyan7822_2691
Cyan7822_1369	Cyan7822_2692
Cyan7822_1370	Cyan7822_2693
Cyan7822_1371	Cyan7822_2694
Cyan7822_1372	Cyan7822_2695
Cyan7822_1373	Cyan7822_2696
Cyan7822_1374	Cyan7822_2697
Cyan7822_1375	Cyan7822_2698
Cyan7822_1376	Cyan7822_2702
Cyan7822_1377	Cyan7822_2711
Cyan7822_1378	Cyan7822_2712
Cyan7822_1379	Cyan7822_2718
Cyan7822_1380	Cyan7822_2719
Cyan7822_1381	Cyan7822_2730
Cyan7822_1382	Cyan7822_2735
Cyan7822_1383	Cyan7822_2736
Cyan7822_1384	Cyan7822_2737
Cyan7822_1385	Cyan7822_2738
Cyan7822_1387	Cyan7822_2740
Cyan7822_1389	Cyan7822_2741
Cyan7822_1391	Cyan7822_2742
Cyan7822_1392	Cyan7822_2743
Cyan7822_1393	Cyan7822_2747
Cyan7822_1394	Cyan7822_2748
Cyan7822_1397	Cyan7822_2749
Cyan7822_1398	Cyan7822_2750
Cyan7822_1400	Cyan7822_2751
Cyan7822_1401	Cyan7822_2752
Cyan7822_1406	Cyan7822_2753
Cyan7822_1408	Cyan7822_2754
Cyan7822_1410	Cyan7822_2755
Cyan7822_1411	Cyan7822_2756
Cyan7822_1412	Cyan7822_2770
Cyan7822_1413	Cyan7822_2773
Cyan7822_1414	Cyan7822_2778
Cyan7822_1415	Cyan7822_2779
Cyan7822_1419	Cyan7822_2780
Cyan7822_1420	Cyan7822_2781
Cyan7822_1421	Cyan7822_2782
Cyan7822_1422	Cyan7822_2794
Cyan7822_1423	Cyan7822_2801
Cyan7822_1424	Cyan7822_2803
Cyan7822_1425	Cyan7822_2805
Cyan7822_1426	Cyan7822_2806
Cyan7822_1427	Cyan7822_2807
Cyan7822_1428	Cyan7822_2809
Cyan7822_1430	Cyan7822_2813
Cyan7822_1433	Cyan7822_2823
Cyan7822_1436	Cyan7822_2824
Cyan7822_1438	Cyan7822_2825
Cyan7822_1439	Cyan7822_2836
Cyan7822_1440	Cyan7822_2842
Cyan7822_1441	Cyan7822_2843
Cyan7822_1442	Cyan7822_2846
Cyan7822_1445	Cyan7822_2848
Cyan7822_1446	Cyan7822_2850
Cyan7822_1447	Cyan7822_2854
Cyan7822_1448	Cyan7822_2855
Cyan7822_1452	Cyan7822_2857
Cyan7822_1453	Cyan7822_2859
Cyan7822_1454	Cyan7822_2862
Cyan7822_1455	Cyan7822_2869
Cyan7822_1456	Cyan7822_2871
Cyan7822_1459	Cyan7822_2872
Cyan7822_1460	Cyan7822_2877
Cyan7822_1461	Cyan7822_2878
Cyan7822_1462	Cyan7822_2879
Cyan7822_1463	Cyan7822_2880
Cyan7822_1465	Cyan7822_2881
Cyan7822_1468	Cyan7822_2885
Cyan7822_1469	Cyan7822_2886
Cyan7822_1470	Cyan7822_2888
Cyan7822_1471	Cyan7822_2890
Cyan7822_1472	Cyan7822_2891
Cyan7822_1473	Cyan7822_2892
Cyan7822_1474	Cyan7822_2893
Cyan7822_1475	Cyan7822_2894
Cyan7822_1476	Cyan7822_2895
Cyan7822_1477	Cyan7822_2896
Cyan7822_1478	Cyan7822_2897
Cyan7822_1481	Cyan7822_2898
Cyan7822_1482	Cyan7822_2899
Cyan7822_1483	Cyan7822_2900
Cyan7822_1484	Cyan7822_2901
Cyan7822_1485	Cyan7822_2910
Cyan7822_1486	Cyan7822_2911
Cyan7822_1487	Cyan7822_2912
Cyan7822_1488	Cyan7822_2917
Cyan7822_1489	Cyan7822_2918
Cyan7822_1490	Cyan7822_2919
Cyan7822_1492	Cyan7822_2920
Cyan7822_1493	Cyan7822_2925
Cyan7822_1495	Cyan7822_2926
Cyan7822_1496	Cyan7822_2927
Cyan7822_1497	Cyan7822_2928
Cyan7822_1498	Cyan7822_2931
Cyan7822_1499	Cyan7822_2932
Cyan7822_1501	Cyan7822_2936
Cyan7822_1503	Cyan7822_2938
Cyan7822_1505	Cyan7822_2942
Cyan7822_1508	Cyan7822_2943
Cyan7822_1509	Cyan7822_2950
Cyan7822_1510	Cyan7822_2959
Cyan7822_1513	Cyan7822_2961
Cyan7822_1514	Cyan7822_2963
Cyan7822_1515	Cyan7822_2964
Cyan7822_1516	Cyan7822_2966
Cyan7822_1518	Cyan7822_2967
Cyan7822_1519	Cyan7822_2971
Cyan7822_1520	Cyan7822_2972
Cyan7822_1521	Cyan7822_2973
Cyan7822_1522	Cyan7822_2974
Cyan7822_1524	Cyan7822_2979
Cyan7822_1525	Cyan7822_2981
Cyan7822_1526	Cyan7822_2990
Cyan7822_1528	Cyan7822_2991
Cyan7822_1531	Cyan7822_2992
Cyan7822_1532	Cyan7822_2996
Cyan7822_1533	Cyan7822_2997
Cyan7822_1534	Cyan7822_3004
Cyan7822_1535	Cyan7822_3005
Cyan7822_1537	Cyan7822_3009
Cyan7822_1538	Cyan7822_3016
Cyan7822_1539	Cyan7822_3017
Cyan7822_1541	Cyan7822_3025
Cyan7822_1542	Cyan7822_3031
Cyan7822_1543	Cyan7822_3032
Cyan7822_1544	Cyan7822_3033
Cyan7822_1546	Cyan7822_3034
Cyan7822_1547	Cyan7822_3035
Cyan7822_1548	Cyan7822_3036
Cyan7822_1551	Cyan7822_3038
Cyan7822_1552	Cyan7822_3040
Cyan7822_1554	Cyan7822_3041
Cyan7822_1555	Cyan7822_3044
Cyan7822_1556	Cyan7822_3045
Cyan7822_1557	Cyan7822_3046
Cyan7822_1558	Cyan7822_3047
Cyan7822_1559	Cyan7822_3051
Cyan7822_1560	Cyan7822_3052
Cyan7822_1561	Cyan7822_3057
Cyan7822_1563	Cyan7822_3062
Cyan7822_1564	Cyan7822_3064
Cyan7822_1566	Cyan7822_3067
Cyan7822_1567	Cyan7822_3069
Cyan7822_1568	Cyan7822_3071
Cyan7822_1569	Cyan7822_3073
Cyan7822_1570	Cyan7822_3074
Cyan7822_1571	Cyan7822_3077
Cyan7822_1573	Cyan7822_3078
Cyan7822_1575	Cyan7822_3079
Cyan7822_1577	Cyan7822_3084
Cyan7822_1578	Cyan7822_3088
Cyan7822_1579	Cyan7822_3098
Cyan7822_1580	Cyan7822_3101
Cyan7822_1581	Cyan7822_3102
Cyan7822_1582	Cyan7822_3103
Cyan7822_1583	Cyan7822_3105
Cyan7822_1584	Cyan7822_3107
Cyan7822_1585	Cyan7822_3117
Cyan7822_1586	Cyan7822_3120
Cyan7822_1587	Cyan7822_3122
Cyan7822_1588	Cyan7822_3125
Cyan7822_1589	Cyan7822_3126
Cyan7822_1590	Cyan7822_3127
Cyan7822_1591	Cyan7822_3128
Cyan7822_1593	Cyan7822_3137
Cyan7822_1595	Cyan7822_3138
Cyan7822_1599	Cyan7822_3139
Cyan7822_1601	Cyan7822_3143
Cyan7822_1604	Cyan7822_3148
Cyan7822_1605	Cyan7822_3153
Cyan7822_1607	Cyan7822_3154
Cyan7822_1608	Cyan7822_3155
Cyan7822_1609	Cyan7822_3161
Cyan7822_1610	Cyan7822_3162
Cyan7822_1611	Cyan7822_3163
Cyan7822_1612	Cyan7822_3164
Cyan7822_1614	Cyan7822_3166
Cyan7822_1615	Cyan7822_3167
Cyan7822_1618	Cyan7822_3170
Cyan7822_1619	Cyan7822_3173
Cyan7822_1623	Cyan7822_3175
Cyan7822_1624	Cyan7822_3176
Cyan7822_1625	Cyan7822_3178
Cyan7822_1627	Cyan7822_3179
Cyan7822_1628	Cyan7822_3180
Cyan7822_1629	Cyan7822_3181
Cyan7822_1630	Cyan7822_3186
Cyan7822_1631	Cyan7822_3187
Cyan7822_1632	Cyan7822_3189
Cyan7822_1633	Cyan7822_3191
Cyan7822_1634	Cyan7822_3192
Cyan7822_1635	Cyan7822_3195
Cyan7822_1636	Cyan7822_3197
Cyan7822_1637	Cyan7822_3204
Cyan7822_1640	Cyan7822_3211
Cyan7822_1641	Cyan7822_3212
Cyan7822_1642	Cyan7822_3215
Cyan7822_1643	Cyan7822_3216
Cyan7822_1644	Cyan7822_3225
Cyan7822_1645	Cyan7822_3226
Cyan7822_1646	Cyan7822_3230
Cyan7822_1647	Cyan7822_3234
Cyan7822_1648	Cyan7822_3235
Cyan7822_1649	Cyan7822_3239
Cyan7822_1650	Cyan7822_3241
Cyan7822_1651	Cyan7822_3243
Cyan7822_1652	Cyan7822_3245
Cyan7822_1653	Cyan7822_3250
Cyan7822_1654	Cyan7822_3252
Cyan7822_1656	Cyan7822_3256
Cyan7822_1657	Cyan7822_3257
Cyan7822_1658	Cyan7822_3260
Cyan7822_1659	Cyan7822_3261
Cyan7822_1661	Cyan7822_3263
Cyan7822_1662	Cyan7822_3264
Cyan7822_1663	Cyan7822_3289
Cyan7822_1664	Cyan7822_3301
Cyan7822_1665	Cyan7822_3303
Cyan7822_1666	Cyan7822_3304
Cyan7822_1667	Cyan7822_3306
Cyan7822_1668	Cyan7822_3307
Cyan7822_1669	Cyan7822_3308
Cyan7822_1670	Cyan7822_3309
Cyan7822_1672	Cyan7822_3310
Cyan7822_1673	Cyan7822_3311
Cyan7822_1674	Cyan7822_3312
Cyan7822_1675	Cyan7822_3321
Cyan7822_1678	Cyan7822_3322
Cyan7822_1682	Cyan7822_3328
Cyan7822_1683	Cyan7822_3330
Cyan7822_1685	Cyan7822_3344
Cyan7822_1688	Cyan7822_3346
Cyan7822_1689	Cyan7822_3348
Cyan7822_1690	Cyan7822_3350
Cyan7822_1694	Cyan7822_3351
Cyan7822_1695	Cyan7822_3355
Cyan7822_1696	Cyan7822_3356
Cyan7822_1697	Cyan7822_3357
Cyan7822_1698	Cyan7822_3358
Cyan7822_1699	Cyan7822_3360
Cyan7822_1700	Cyan7822_3362
Cyan7822_1701	Cyan7822_3363
Cyan7822_1703	Cyan7822_3365
Cyan7822_1705	Cyan7822_3366
Cyan7822_1707	Cyan7822_3367
Cyan7822_1708	Cyan7822_3368
Cyan7822_1710	Cyan7822_3369
Cyan7822_1711	Cyan7822_3370
Cyan7822_1713	Cyan7822_3375
Cyan7822_1715	Cyan7822_3377
Cyan7822_1716	Cyan7822_3378
Cyan7822_1717	Cyan7822_3380
Cyan7822_1718	Cyan7822_3381
Cyan7822_1719	Cyan7822_3382
Cyan7822_1720	Cyan7822_3384
Cyan7822_1721	Cyan7822_3385
Cyan7822_1722	Cyan7822_3386
Cyan7822_1723	Cyan7822_3387
Cyan7822_1725	Cyan7822_3388
Cyan7822_1726	Cyan7822_3390
Cyan7822_1727	Cyan7822_3394
Cyan7822_1728	Cyan7822_3396
Cyan7822_1729	Cyan7822_3397
Cyan7822_1730	Cyan7822_3398
Cyan7822_1732	Cyan7822_3399
Cyan7822_1733	Cyan7822_3408
Cyan7822_1738	Cyan7822_3409
Cyan7822_1739	Cyan7822_3410
Cyan7822_1740	Cyan7822_3412
Cyan7822_1741	Cyan7822_3422
Cyan7822_1742	Cyan7822_3424
Cyan7822_1743	Cyan7822_3425
Cyan7822_1744	Cyan7822_3426
Cyan7822_1745	Cyan7822_3432
Cyan7822_1747	Cyan7822_3439
Cyan7822_1748	Cyan7822_3445
Cyan7822_1749	Cyan7822_3449
Cyan7822_1750	Cyan7822_3450
Cyan7822_1751	Cyan7822_3451
Cyan7822_1752	Cyan7822_3452
Cyan7822_1753	Cyan7822_3453
Cyan7822_1754	Cyan7822_3454
Cyan7822_1755	Cyan7822_3455
Cyan7822_1757	Cyan7822_3459
Cyan7822_1758	Cyan7822_3461
Cyan7822_1759	Cyan7822_3465
Cyan7822_1761	Cyan7822_3466
Cyan7822_1762	Cyan7822_3467
Cyan7822_1763	Cyan7822_3468
Cyan7822_1764	Cyan7822_3470
Cyan7822_1765	Cyan7822_3471
Cyan7822_1766	Cyan7822_3472
Cyan7822_1767	Cyan7822_3473
Cyan7822_1768	Cyan7822_3479
Cyan7822_1769	Cyan7822_3480
Cyan7822_1773	Cyan7822_3481
Cyan7822_1774	Cyan7822_3489
Cyan7822_1777	Cyan7822_3490
Cyan7822_1778	Cyan7822_3491
Cyan7822_1779	Cyan7822_3494
Cyan7822_1780	Cyan7822_3495
Cyan7822_1781	Cyan7822_3501
Cyan7822_1782	Cyan7822_3504
Cyan7822_1784	Cyan7822_3506
Cyan7822_1785	Cyan7822_3509
Cyan7822_1786	Cyan7822_3516
Cyan7822_1787	Cyan7822_3517
Cyan7822_1788	Cyan7822_3519
Cyan7822_1789	Cyan7822_3520
Cyan7822_1790	Cyan7822_3521
Cyan7822_1792	Cyan7822_3522
Cyan7822_1793	Cyan7822_3525
Cyan7822_1794	Cyan7822_3526
Cyan7822_1795	Cyan7822_3528
Cyan7822_1796	Cyan7822_3530
Cyan7822_1797	Cyan7822_3535
Cyan7822_1798	Cyan7822_3539
Cyan7822_1799	Cyan7822_3543
Cyan7822_1800	Cyan7822_3544
Cyan7822_1802	Cyan7822_3552
Cyan7822_1803	Cyan7822_3554
Cyan7822_1804	Cyan7822_3562
Cyan7822_1805	Cyan7822_3563
Cyan7822_1808	Cyan7822_3564
Cyan7822_1809	Cyan7822_3566
Cyan7822_1810	Cyan7822_3568
Cyan7822_1812	Cyan7822_3569
Cyan7822_1813	Cyan7822_3575
Cyan7822_1814	Cyan7822_3576
Cyan7822_1821	Cyan7822_3577
Cyan7822_1823	Cyan7822_3578
Cyan7822_1824	Cyan7822_3580
Cyan7822_1826	Cyan7822_3587
Cyan7822_1827	Cyan7822_3591
Cyan7822_1828	Cyan7822_3594
Cyan7822_1830	Cyan7822_3596
Cyan7822_1831	Cyan7822_3605
Cyan7822_1832	Cyan7822_3607
Cyan7822_1833	Cyan7822_3610
Cyan7822_1834	Cyan7822_3613
Cyan7822_1836	Cyan7822_3617
Cyan7822_1837	Cyan7822_3619
Cyan7822_1838	Cyan7822_3621
Cyan7822_1840	Cyan7822_3623
Cyan7822_1841	Cyan7822_3625
Cyan7822_1842	Cyan7822_3626
Cyan7822_1843	Cyan7822_3640
Cyan7822_1845	Cyan7822_3641
Cyan7822_1846	Cyan7822_3642
Cyan7822_1847	Cyan7822_3644
Cyan7822_1848	Cyan7822_3645
Cyan7822_1849	Cyan7822_3649
Cyan7822_1850	Cyan7822_3652
Cyan7822_1851	Cyan7822_3654
Cyan7822_1852	Cyan7822_3655
Cyan7822_1853	Cyan7822_3659
Cyan7822_1854	Cyan7822_3662
Cyan7822_1855	Cyan7822_3664
Cyan7822_1857	Cyan7822_3665
Cyan7822_1858	Cyan7822_3666
Cyan7822_1859	Cyan7822_3667
Cyan7822_1860	Cyan7822_3668
Cyan7822_1861	Cyan7822_3669
Cyan7822_1862	Cyan7822_3670
Cyan7822_1864	Cyan7822_3671
Cyan7822_1867	Cyan7822_3672
Cyan7822_1868	Cyan7822_3673
Cyan7822_1870	Cyan7822_3674
Cyan7822_1874	Cyan7822_3675
Cyan7822_1876	Cyan7822_3676
Cyan7822_1877	Cyan7822_3677
Cyan7822_1878	Cyan7822_3678
Cyan7822_1879	Cyan7822_3679
Cyan7822_1880	Cyan7822_3680
Cyan7822_1881	Cyan7822_3681
Cyan7822_1882	Cyan7822_3682
Cyan7822_1883	Cyan7822_3683
Cyan7822_1884	Cyan7822_3684
Cyan7822_1885	Cyan7822_3685
Cyan7822_1886	Cyan7822_3686
Cyan7822_1887	Cyan7822_3687
Cyan7822_1888	Cyan7822_3688
Cyan7822_1890	Cyan7822_3689
Cyan7822_1891	Cyan7822_3690
Cyan7822_1892	Cyan7822_3691
Cyan7822_1893	Cyan7822_3692
Cyan7822_1894	Cyan7822_3693
Cyan7822_1895	Cyan7822_3694
Cyan7822_1896	Cyan7822_3696
Cyan7822_1897	Cyan7822_3697
Cyan7822_1898	Cyan7822_3698
Cyan7822_1899	Cyan7822_3699
Cyan7822_1900	Cyan7822_3701
Cyan7822_1901	Cyan7822_3706
Cyan7822_1902	Cyan7822_3707
Cyan7822_1903	Cyan7822_3708
Cyan7822_1906	Cyan7822_3711
Cyan7822_1907	Cyan7822_3712
Cyan7822_1908	Cyan7822_3713
Cyan7822_1909	Cyan7822_3716
Cyan7822_1910	Cyan7822_3723
Cyan7822_1911	Cyan7822_3724
Cyan7822_1917	Cyan7822_3726
Cyan7822_1918	Cyan7822_3728
Cyan7822_1919	Cyan7822_3729
Cyan7822_1920	Cyan7822_3733
Cyan7822_1921	Cyan7822_3734
Cyan7822_1922	Cyan7822_3735
Cyan7822_1923	Cyan7822_3736
Cyan7822_1924	Cyan7822_3737
Cyan7822_1926	Cyan7822_3738
Cyan7822_1927	Cyan7822_3739
Cyan7822_1928	Cyan7822_3740
Cyan7822_1929	Cyan7822_3741
Cyan7822_1930	Cyan7822_3743
Cyan7822_1931	Cyan7822_3745
Cyan7822_1932	Cyan7822_3747
Cyan7822_1933	Cyan7822_3752
Cyan7822_1937	Cyan7822_3753
Cyan7822_1938	Cyan7822_3754
Cyan7822_1940	Cyan7822_3756
Cyan7822_1942	Cyan7822_3757
Cyan7822_1943	Cyan7822_3759
Cyan7822_1947	Cyan7822_3765
Cyan7822_1948	Cyan7822_3772
Cyan7822_1949	Cyan7822_3773
Cyan7822_1950	Cyan7822_3774
Cyan7822_1951	Cyan7822_3775
Cyan7822_1952	Cyan7822_3780
Cyan7822_1953	Cyan7822_3787
Cyan7822_1954	Cyan7822_3790
Cyan7822_1955	Cyan7822_3791
Cyan7822_1956	Cyan7822_3792
Cyan7822_1957	Cyan7822_3793
Cyan7822_1960	Cyan7822_3796
Cyan7822_1961	Cyan7822_3801
Cyan7822_1962	Cyan7822_3803
Cyan7822_1963	Cyan7822_3804
Cyan7822_1964	Cyan7822_3808
Cyan7822_1965	Cyan7822_3809
Cyan7822_1966	Cyan7822_3812
Cyan7822_1968	Cyan7822_3817
Cyan7822_1969	Cyan7822_3819
Cyan7822_1971	Cyan7822_3825
Cyan7822_1972	Cyan7822_3828
Cyan7822_1973	Cyan7822_3831
Cyan7822_1974	Cyan7822_3832
Cyan7822_1975	Cyan7822_3842
Cyan7822_1976	Cyan7822_3844
Cyan7822_1977	Cyan7822_3845
Cyan7822_1979	Cyan7822_3854
Cyan7822_1980	Cyan7822_3855
Cyan7822_1981	Cyan7822_3856
Cyan7822_1982	Cyan7822_3857
Cyan7822_1983	Cyan7822_3866
Cyan7822_1984	Cyan7822_3867
Cyan7822_1985	Cyan7822_3868
Cyan7822_1986	Cyan7822_3869
Cyan7822_1987	Cyan7822_3873
Cyan7822_1988	Cyan7822_3876
Cyan7822_1989	Cyan7822_3877
Cyan7822_1990	Cyan7822_3878
Cyan7822_1991	Cyan7822_3881
Cyan7822_1992	Cyan7822_3882
Cyan7822_1993	Cyan7822_3885
Cyan7822_1995	Cyan7822_3893
Cyan7822_1997	Cyan7822_3894
Cyan7822_1998	Cyan7822_3896
Cyan7822_2000	Cyan7822_3900
Cyan7822_2001	Cyan7822_3901
Cyan7822_2002	Cyan7822_3902
Cyan7822_2003	Cyan7822_3904
Cyan7822_2004	Cyan7822_3906
Cyan7822_2005	Cyan7822_3908
Cyan7822_2006	Cyan7822_3912
Cyan7822_2007	Cyan7822_3913
Cyan7822_2008	Cyan7822_3921
Cyan7822_2009	Cyan7822_3926
Cyan7822_2010	Cyan7822_3927
Cyan7822_2011	Cyan7822_3928
Cyan7822_2012	Cyan7822_3929
Cyan7822_2013	Cyan7822_3930
Cyan7822_2014	Cyan7822_3932
Cyan7822_2016	Cyan7822_3934
Cyan7822_2017	Cyan7822_3935
Cyan7822_2019	Cyan7822_3936
Cyan7822_2020	Cyan7822_3939
Cyan7822_2021	Cyan7822_3940
Cyan7822_2023	Cyan7822_3959
Cyan7822_2024	Cyan7822_3960
Cyan7822_2025	Cyan7822_3961
Cyan7822_2026	Cyan7822_3962
Cyan7822_2027	Cyan7822_3963
Cyan7822_2028	Cyan7822_3967
Cyan7822_2029	Cyan7822_3970
Cyan7822_2030	Cyan7822_3971
Cyan7822_2031	Cyan7822_3973
Cyan7822_2032	Cyan7822_3974
Cyan7822_2033	Cyan7822_3975
Cyan7822_2034	Cyan7822_3984
Cyan7822_2035	Cyan7822_3987
Cyan7822_2036	Cyan7822_3988
Cyan7822_2037	Cyan7822_3989
Cyan7822_2038	Cyan7822_3990
Cyan7822_2042	Cyan7822_3991
Cyan7822_2048	Cyan7822_3992
Cyan7822_2049	Cyan7822_3993
Cyan7822_2050	Cyan7822_3994
Cyan7822_2051	Cyan7822_3995
Cyan7822_2052	Cyan7822_3996
Cyan7822_2053	Cyan7822_3999
Cyan7822_2054	Cyan7822_4001
Cyan7822_2055	Cyan7822_4003
Cyan7822_2057	Cyan7822_4004
Cyan7822_2058	Cyan7822_4005
Cyan7822_2059	Cyan7822_4008
Cyan7822_2060	Cyan7822_4010
Cyan7822_2061	Cyan7822_4018
Cyan7822_2062	Cyan7822_4019
Cyan7822_2063	Cyan7822_4023
Cyan7822_2064	Cyan7822_4024
Cyan7822_2065	Cyan7822_4026
Cyan7822_2067	Cyan7822_4027
Cyan7822_2069	Cyan7822_4028
Cyan7822_2070	Cyan7822_4029
Cyan7822_2071	Cyan7822_4031
Cyan7822_2072	Cyan7822_4032
Cyan7822_2073	Cyan7822_4033
Cyan7822_2074	Cyan7822_4034
Cyan7822_2075	Cyan7822_4037
Cyan7822_2076	Cyan7822_4038
Cyan7822_2077	Cyan7822_4039
Cyan7822_2078	Cyan7822_4040
Cyan7822_2079	Cyan7822_4053
Cyan7822_2083	Cyan7822_4063
Cyan7822_2084	Cyan7822_4067
Cyan7822_2085	Cyan7822_4069
Cyan7822_2086	Cyan7822_4070
Cyan7822_2087	Cyan7822_4071
Cyan7822_2088	Cyan7822_4072
Cyan7822_2089	Cyan7822_4075
Cyan7822_2090	Cyan7822_4076
Cyan7822_2091	Cyan7822_4077
Cyan7822_2092	Cyan7822_4083
Cyan7822_2095	Cyan7822_4085
Cyan7822_2096	Cyan7822_4093
Cyan7822_2097	Cyan7822_4094
Cyan7822_2098	Cyan7822_4095
Cyan7822_2099	Cyan7822_4100
Cyan7822_2100	Cyan7822_4103
Cyan7822_2102	Cyan7822_4106
Cyan7822_2103	Cyan7822_4107
Cyan7822_2104	Cyan7822_4108
Cyan7822_2105	Cyan7822_4109
Cyan7822_2106	Cyan7822_4110
Cyan7822_2109	Cyan7822_4112
Cyan7822_2110	Cyan7822_4115
Cyan7822_2111	Cyan7822_4117
Cyan7822_2113	Cyan7822_4123
Cyan7822_2114	Cyan7822_4125
Cyan7822_2116	Cyan7822_4126
Cyan7822_2117	Cyan7822_4128
Cyan7822_2118	Cyan7822_4129
Cyan7822_2119	Cyan7822_4134
Cyan7822_2120	Cyan7822_4135
Cyan7822_2121	Cyan7822_4136
Cyan7822_2122	Cyan7822_4140
Cyan7822_2123	Cyan7822_4145
Cyan7822_2124	Cyan7822_4148
Cyan7822_2125	Cyan7822_4154
Cyan7822_2126	Cyan7822_4155
Cyan7822_2128	Cyan7822_4158
Cyan7822_2129	Cyan7822_4159
Cyan7822_2130	Cyan7822_4161
Cyan7822_2131	Cyan7822_4162
Cyan7822_2132	Cyan7822_4166
Cyan7822_2133	Cyan7822_4167
Cyan7822_2134	Cyan7822_4168
Cyan7822_2135	Cyan7822_4169
Cyan7822_2136	Cyan7822_4170
Cyan7822_2137	Cyan7822_4171
Cyan7822_2138	Cyan7822_4172
Cyan7822_2139	Cyan7822_4173
Cyan7822_2141	Cyan7822_4174
Cyan7822_2142	Cyan7822_4175
Cyan7822_2143	Cyan7822_4176
Cyan7822_2144	Cyan7822_4177
Cyan7822_2146	Cyan7822_4178
Cyan7822_2147	Cyan7822_4179
Cyan7822_2148	Cyan7822_4181
Cyan7822_2149	Cyan7822_4184
Cyan7822_2150	Cyan7822_4185
Cyan7822_2151	Cyan7822_4187
Cyan7822_2152	Cyan7822_4188
Cyan7822_2154	Cyan7822_4189
Cyan7822_2155	Cyan7822_4190
Cyan7822_2156	Cyan7822_4191
Cyan7822_2157	Cyan7822_4196
Cyan7822_2161	Cyan7822_4199
Cyan7822_2162	Cyan7822_4201
Cyan7822_2163	Cyan7822_4209
Cyan7822_2164	Cyan7822_4214
Cyan7822_2165	Cyan7822_4218
Cyan7822_2166	Cyan7822_4219
Cyan7822_2167	Cyan7822_4224
Cyan7822_2168	Cyan7822_4226
Cyan7822_2169	Cyan7822_4238
Cyan7822_2170	Cyan7822_4241
Cyan7822_2171	Cyan7822_4242
Cyan7822_2172	Cyan7822_4243
Cyan7822_2173	Cyan7822_4244
Cyan7822_2174	Cyan7822_4245
Cyan7822_2175	Cyan7822_4252
Cyan7822_2176	Cyan7822_4253
Cyan7822_2177	Cyan7822_4254
Cyan7822_2178	Cyan7822_4256
Cyan7822_2179	Cyan7822_4260
Cyan7822_2183	Cyan7822_4261
Cyan7822_2184	Cyan7822_4262
Cyan7822_2185	Cyan7822_4263
Cyan7822_2186	Cyan7822_4264
Cyan7822_2187	Cyan7822_4266
Cyan7822_2188	Cyan7822_4271
Cyan7822_2189	Cyan7822_4275
Cyan7822_2194	Cyan7822_4276
Cyan7822_2195	Cyan7822_4277
Cyan7822_2196	Cyan7822_4284
Cyan7822_2197	Cyan7822_4286
Cyan7822_2198	Cyan7822_4288
Cyan7822_2199	Cyan7822_4291
Cyan7822_2200	Cyan7822_4292
Cyan7822_2201	Cyan7822_4294
Cyan7822_2202	Cyan7822_4295
Cyan7822_2203	Cyan7822_4296
Cyan7822_2204	Cyan7822_4297
Cyan7822_2205	Cyan7822_4298
Cyan7822_2206	Cyan7822_4300
Cyan7822_2207	Cyan7822_4301
Cyan7822_2211	Cyan7822_4303
Cyan7822_2212	Cyan7822_4304
Cyan7822_2213	Cyan7822_4310
Cyan7822_2216	Cyan7822_4311
Cyan7822_2217	Cyan7822_4314
Cyan7822_2219	Cyan7822_4315
Cyan7822_2221	Cyan7822_4318
Cyan7822_2222	Cyan7822_4322
Cyan7822_2223	Cyan7822_4323
Cyan7822_2224	Cyan7822_4324
Cyan7822_2226	Cyan7822_4325
Cyan7822_2227	Cyan7822_4327
Cyan7822_2228	Cyan7822_4331
Cyan7822_2230	Cyan7822_4335
Cyan7822_2231	Cyan7822_4341
Cyan7822_2238	Cyan7822_4343
Cyan7822_2239	Cyan7822_4346
Cyan7822_2241	Cyan7822_4347
Cyan7822_2242	Cyan7822_4357
Cyan7822_2243	Cyan7822_4358
Cyan7822_2244	Cyan7822_4359
Cyan7822_2245	Cyan7822_4362
Cyan7822_2246	Cyan7822_4370
Cyan7822_2247	Cyan7822_4372
Cyan7822_2248	Cyan7822_4374
Cyan7822_2249	Cyan7822_4376
Cyan7822_2251	Cyan7822_4377
Cyan7822_2252	Cyan7822_4378
Cyan7822_2253	Cyan7822_4379
Cyan7822_2254	Cyan7822_4380
Cyan7822_2255	Cyan7822_4381
Cyan7822_2256	Cyan7822_4383
Cyan7822_2257	Cyan7822_4386
Cyan7822_2258	Cyan7822_4389
Cyan7822_2261	Cyan7822_4390
Cyan7822_2262	Cyan7822_4391
Cyan7822_2263	Cyan7822_4392
Cyan7822_2264	Cyan7822_4394
Cyan7822_2265	Cyan7822_4395
Cyan7822_2267	Cyan7822_4398
Cyan7822_2268	Cyan7822_4400
Cyan7822_2269	Cyan7822_4402
Cyan7822_2270	Cyan7822_4404
Cyan7822_2271	Cyan7822_4406
Cyan7822_2272	Cyan7822_4410
Cyan7822_2273	Cyan7822_4412
Cyan7822_2274	Cyan7822_4415
Cyan7822_2275	Cyan7822_4419
Cyan7822_2276	Cyan7822_4420
Cyan7822_2277	Cyan7822_4422
Cyan7822_2278	Cyan7822_4423
Cyan7822_2280	Cyan7822_4425
Cyan7822_2281	Cyan7822_4426
Cyan7822_2282	Cyan7822_4427
Cyan7822_2283	Cyan7822_4428
Cyan7822_2284	Cyan7822_4431
Cyan7822_2286	Cyan7822_4433
Cyan7822_2287	Cyan7822_4434
Cyan7822_2288	Cyan7822_4435
Cyan7822_2289	Cyan7822_4436
Cyan7822_2290	Cyan7822_4438
Cyan7822_2291	Cyan7822_4446
Cyan7822_2292	Cyan7822_4447
Cyan7822_2293	Cyan7822_4448
Cyan7822_2295	Cyan7822_4449
Cyan7822_2296	Cyan7822_4450
Cyan7822_2297	Cyan7822_4451
Cyan7822_2298	Cyan7822_4452
Cyan7822_2299	Cyan7822_4453
Cyan7822_2300	Cyan7822_4461
Cyan7822_2302	Cyan7822_4462
Cyan7822_2303	Cyan7822_4472
Cyan7822_2304	Cyan7822_4474
Cyan7822_2305	Cyan7822_4477
Cyan7822_2306	Cyan7822_4478
Cyan7822_2309	Cyan7822_4479
Cyan7822_2310	Cyan7822_4480
Cyan7822_2311	Cyan7822_4481
Cyan7822_2312	Cyan7822_4483
Cyan7822_2313	Cyan7822_4484
Cyan7822_2314	Cyan7822_4486
Cyan7822_2315	Cyan7822_4487
Cyan7822_2317	Cyan7822_4488
Cyan7822_2320	Cyan7822_4493
Cyan7822_2321	Cyan7822_4497
Cyan7822_2322	Cyan7822_4498
Cyan7822_2323	Cyan7822_4500
Cyan7822_2324	Cyan7822_4502
Cyan7822_2325	Cyan7822_4527
Cyan7822_2326	Cyan7822_4528
Cyan7822_2327	Cyan7822_4529
Cyan7822_2328	Cyan7822_4532
Cyan7822_2329	Cyan7822_4537
Cyan7822_2330	Cyan7822_4538
Cyan7822_2331	Cyan7822_4540
Cyan7822_2332	Cyan7822_4541
Cyan7822_2333	Cyan7822_4543
Cyan7822_2334	Cyan7822_4547
Cyan7822_2336	Cyan7822_4548
Cyan7822_2337	Cyan7822_4549
Cyan7822_2339	Cyan7822_4550
Cyan7822_2340	Cyan7822_4555
Cyan7822_2341	Cyan7822_4556
Cyan7822_2342	Cyan7822_4557
Cyan7822_2343	Cyan7822_4559
Cyan7822_2344	Cyan7822_4560
Cyan7822_2345	Cyan7822_4564
Cyan7822_2346	Cyan7822_4565
Cyan7822_2347	Cyan7822_4570
Cyan7822_2348	Cyan7822_4580
Cyan7822_2349	Cyan7822_4582
Cyan7822_2350	Cyan7822_4583
Cyan7822_2351	Cyan7822_4584
Cyan7822_2352	Cyan7822_4585
Cyan7822_2353	Cyan7822_4589
Cyan7822_2354	Cyan7822_4590
Cyan7822_2355	Cyan7822_4591
Cyan7822_2356	Cyan7822_4592
Cyan7822_2357	Cyan7822_4595
Cyan7822_2358	Cyan7822_4596
Cyan7822_2359	Cyan7822_4598
Cyan7822_2360	Cyan7822_4599
Cyan7822_2361	Cyan7822_4600
Cyan7822_2362	Cyan7822_4602
Cyan7822_2363	Cyan7822_4606
Cyan7822_2364	Cyan7822_4608
Cyan7822_2365	Cyan7822_4609
Cyan7822_2367	Cyan7822_4610
Cyan7822_2369	Cyan7822_4611
Cyan7822_2370	Cyan7822_4613
Cyan7822_2371	Cyan7822_4614
Cyan7822_2372	Cyan7822_4615
Cyan7822_2373	Cyan7822_4616
Cyan7822_2377	Cyan7822_4617
Cyan7822_2378	Cyan7822_4618
Cyan7822_2379	Cyan7822_4619
Cyan7822_2380	Cyan7822_4622
Cyan7822_2381	Cyan7822_4627
Cyan7822_2382	Cyan7822_4628
Cyan7822_2384	Cyan7822_4629
Cyan7822_2385	Cyan7822_4630
Cyan7822_2386	Cyan7822_4633
Cyan7822_2387	Cyan7822_4636
Cyan7822_2388	Cyan7822_4637
Cyan7822_2389	Cyan7822_4638
Cyan7822_2390	Cyan7822_4640
Cyan7822_2391	Cyan7822_4641
Cyan7822_2393	Cyan7822_4644
Cyan7822_2394	Cyan7822_4645
Cyan7822_2395	Cyan7822_4646
Cyan7822_2396	Cyan7822_4647
Cyan7822_2397	Cyan7822_4648
Cyan7822_2398	Cyan7822_4651
Cyan7822_2399	Cyan7822_4653
Cyan7822_2401	Cyan7822_4655
Cyan7822_2402	Cyan7822_4657
Cyan7822_2403	Cyan7822_4660
Cyan7822_2404	Cyan7822_4661
Cyan7822_2405	Cyan7822_4663
Cyan7822_2406	Cyan7822_4666
Cyan7822_2408	Cyan7822_4667
Cyan7822_2409	Cyan7822_4672
Cyan7822_2410	Cyan7822_4676
Cyan7822_2411	Cyan7822_4678
Cyan7822_2412	Cyan7822_4682
Cyan7822_2413	Cyan7822_4683
Cyan7822_2414	Cyan7822_4689
Cyan7822_2415	Cyan7822_4700
Cyan7822_2416	Cyan7822_4704
Cyan7822_2417	Cyan7822_4705
Cyan7822_2418	Cyan7822_4706
Cyan7822_2420	Cyan7822_4707
Cyan7822_2423	Cyan7822_4711
Cyan7822_2424	Cyan7822_4712
Cyan7822_2425	Cyan7822_4713
Cyan7822_2426	Cyan7822_4716
Cyan7822_2427	Cyan7822_4717
Cyan7822_2429	Cyan7822_4719
Cyan7822_2430	Cyan7822_4720
Cyan7822_2431	Cyan7822_4725
Cyan7822_2432	Cyan7822_4729
Cyan7822_2433	Cyan7822_4732
Cyan7822_2434	Cyan7822_4734
Cyan7822_2435	Cyan7822_4741
Cyan7822_2436	Cyan7822_4742
Cyan7822_2437	Cyan7822_4743
Cyan7822_2438	Cyan7822_4744
Cyan7822_2439	Cyan7822_4749
Cyan7822_2440	Cyan7822_4752
Cyan7822_2443	Cyan7822_4758
Cyan7822_2444	Cyan7822_4760
Cyan7822_2445	Cyan7822_4761
Cyan7822_2447	Cyan7822_4762
Cyan7822_2448	Cyan7822_4763
Cyan7822_2450	Cyan7822_4764
Cyan7822_2451	Cyan7822_4766
Cyan7822_2452	Cyan7822_4770
Cyan7822_2453	Cyan7822_4771
Cyan7822_2454	Cyan7822_4776
Cyan7822_2456	Cyan7822_4777
Cyan7822_2458	Cyan7822_4778
Cyan7822_2459	Cyan7822_4779
Cyan7822_2460	Cyan7822_4781
Cyan7822_2461	Cyan7822_4793
Cyan7822_2462	Cyan7822_4810
Cyan7822_2464	Cyan7822_4811
Cyan7822_2466	Cyan7822_4812
Cyan7822_2467	Cyan7822_4815
Cyan7822_2471	Cyan7822_4818
Cyan7822_2476	Cyan7822_4823
Cyan7822_2477	Cyan7822_4824
Cyan7822_2478	Cyan7822_4825
Cyan7822_2479	Cyan7822_4830
Cyan7822_2483	Cyan7822_4835
Cyan7822_2484	Cyan7822_4836
Cyan7822_2485	Cyan7822_4837
Cyan7822_2486	Cyan7822_4839
Cyan7822_2487	Cyan7822_4840
Cyan7822_2488	Cyan7822_4841
Cyan7822_2489	Cyan7822_4843
Cyan7822_2490	Cyan7822_4848
Cyan7822_2491	Cyan7822_4849
Cyan7822_2492	Cyan7822_4851
Cyan7822_2493	Cyan7822_4852
Cyan7822_2495	Cyan7822_4853
Cyan7822_2496	Cyan7822_4854
Cyan7822_2499	Cyan7822_4855
Cyan7822_2500	Cyan7822_4858
Cyan7822_2503	Cyan7822_4859
Cyan7822_2504	Cyan7822_4861
Cyan7822_2505	Cyan7822_4866
Cyan7822_2506	Cyan7822_4867
Cyan7822_2508	Cyan7822_4868
Cyan7822_2509	Cyan7822_4873
Cyan7822_2511	Cyan7822_4877
Cyan7822_2512	Cyan7822_4878
Cyan7822_2513	Cyan7822_4885
Cyan7822_2514	Cyan7822_4886
Cyan7822_2515	Cyan7822_4887
Cyan7822_2517	Cyan7822_4888
Cyan7822_2519	Cyan7822_4893
Cyan7822_2520	Cyan7822_4894
Cyan7822_2521	Cyan7822_4899
Cyan7822_2522	Cyan7822_4901
Cyan7822_2523	Cyan7822_4906
Cyan7822_2525	Cyan7822_4907
Cyan7822_2526	Cyan7822_4909
Cyan7822_2527	Cyan7822_4911
Cyan7822_2531	Cyan7822_4913
Cyan7822_2532	Cyan7822_4914
Cyan7822_2535	Cyan7822_4918
Cyan7822_2537	Cyan7822_4920
Cyan7822_2538	Cyan7822_4921
Cyan7822_2539	Cyan7822_4922
Cyan7822_2540	Cyan7822_4924
Cyan7822_2542	Cyan7822_4929
Cyan7822_2544	Cyan7822_4930
Cyan7822_2548	Cyan7822_4932
Cyan7822_2549	Cyan7822_4933
Cyan7822_2550	Cyan7822_4935
Cyan7822_2552	Cyan7822_4938
Cyan7822_2553	Cyan7822_4939
Cyan7822_2554	Cyan7822_4941
Cyan7822_2556	Cyan7822_4947
Cyan7822_2557	Cyan7822_4950
Cyan7822_2558	Cyan7822_4951
Cyan7822_2559	Cyan7822_4955
Cyan7822_2560	Cyan7822_4965
Cyan7822_2561	Cyan7822_4966
Cyan7822_2562	Cyan7822_4967
Cyan7822_2563	Cyan7822_4968
Cyan7822_2565	Cyan7822_4975
Cyan7822_2566	Cyan7822_4978
Cyan7822_2567	Cyan7822_4980
Cyan7822_2568	Cyan7822_4981
Cyan7822_2569	Cyan7822_4986
Cyan7822_2570	Cyan7822_4987
Cyan7822_2571	Cyan7822_4991
Cyan7822_2573	Cyan7822_4992
Cyan7822_2574	Cyan7822_4993
Cyan7822_2576	Cyan7822_4994
Cyan7822_2578	Cyan7822_4995
Cyan7822_2579	Cyan7822_4996
Cyan7822_2580	Cyan7822_4997
Cyan7822_2582	Cyan7822_4998
Cyan7822_2584	Cyan7822_4999
Cyan7822_2585	Cyan7822_5001
Cyan7822_2587	Cyan7822_5005
Cyan7822_2615	Cyan7822_5007
Cyan7822_2617	Cyan7822_5008
Cyan7822_2618	Cyan7822_5009
Cyan7822_2619	Cyan7822_5010
Cyan7822_2620	Cyan7822_5011
Cyan7822_2624	Cyan7822_5012
Cyan7822_2625	Cyan7822_5019
Cyan7822_2626	Cyan7822_5020
Cyan7822_2627	Cyan7822_5024
Cyan7822_2628	Cyan7822_5028
Cyan7822_2629	Cyan7822_5031
Cyan7822_2630	Cyan7822_5032
Cyan7822_2631	Cyan7822_5033
Cyan7822_2633	Cyan7822_5046
Cyan7822_2634	Cyan7822_5065
Cyan7822_2635	Cyan7822_5066
Cyan7822_2636	Cyan7822_5068
Cyan7822_2637	Cyan7822_5070
Cyan7822_2638	Cyan7822_5071
Cyan7822_2641	Cyan7822_5072
Cyan7822_2642	Cyan7822_5073
Cyan7822_2645	Cyan7822_5074
Cyan7822_2646	Cyan7822_5076
Cyan7822_2647	Cyan7822_5077
Cyan7822_2648	Cyan7822_5079
Cyan7822_2649	Cyan7822_5081
Cyan7822_2650	Cyan7822_5082
Cyan7822_2651	Cyan7822_5085
Cyan7822_2652	Cyan7822_5086
Cyan7822_2653	Cyan7822_5087
Cyan7822_2654	Cyan7822_5088
Cyan7822_2655	Cyan7822_5089
Cyan7822_2656	Cyan7822_5090
Cyan7822_2658	Cyan7822_5106
Cyan7822_2660	Cyan7822_5108
Cyan7822_2661	Cyan7822_5109
[truncated: 3,209 more rows]

## Sheet: Genes only in L3 >1.5X FC
RPKM	Marray
Cyan7822_0002	Cyan7822_0002
Cyan7822_0003	Cyan7822_0003
Cyan7822_0007	Cyan7822_0009
Cyan7822_0009	Cyan7822_0015
Cyan7822_0011	Cyan7822_0017
Cyan7822_0014	Cyan7822_0018
Cyan7822_0015	Cyan7822_0029
Cyan7822_0017	Cyan7822_0041
Cyan7822_0018	Cyan7822_0047
Cyan7822_0028	Cyan7822_0048
Cyan7822_0029	Cyan7822_0052
Cyan7822_0030	Cyan7822_0056
Cyan7822_0033	Cyan7822_0061
Cyan7822_0034	Cyan7822_0070
Cyan7822_0035	Cyan7822_0078
Cyan7822_0041	Cyan7822_0079
Cyan7822_0043	Cyan7822_0086
Cyan7822_0044	Cyan7822_0088
Cyan7822_0045	Cyan7822_0089
Cyan7822_0047	Cyan7822_0096
Cyan7822_0048	Cyan7822_0102
Cyan7822_0051	Cyan7822_0105
Cyan7822_0052	Cyan7822_0106
Cyan7822_0053	Cyan7822_0118
Cyan7822_0055	Cyan7822_0123
Cyan7822_0056	Cyan7822_0124
Cyan7822_0061	Cyan7822_0133
Cyan7822_0064	Cyan7822_0135
Cyan7822_0065	Cyan7822_0136
Cyan7822_0068	Cyan7822_0147
Cyan7822_0069	Cyan7822_0155
Cyan7822_0070	Cyan7822_0158
Cyan7822_0074	Cyan7822_0161
Cyan7822_0075	Cyan7822_0170
Cyan7822_0078	Cyan7822_0171
Cyan7822_0079	Cyan7822_0192
Cyan7822_0080	Cyan7822_0193
Cyan7822_0083	Cyan7822_0194
Cyan7822_0084	Cyan7822_0195
Cyan7822_0085	Cyan7822_0198
Cyan7822_0086	Cyan7822_0199
Cyan7822_0088	Cyan7822_0201
Cyan7822_0089	Cyan7822_0202
Cyan7822_0090	Cyan7822_0219
Cyan7822_0096	Cyan7822_0227
Cyan7822_0098	Cyan7822_0229
Cyan7822_0099	Cyan7822_0231
Cyan7822_0100	Cyan7822_0235
Cyan7822_0102	Cyan7822_0236
Cyan7822_0103	Cyan7822_0237
Cyan7822_0108	Cyan7822_0264
Cyan7822_0109	Cyan7822_0266
Cyan7822_0110	Cyan7822_0278
Cyan7822_0111	Cyan7822_0282
Cyan7822_0114	Cyan7822_0290
Cyan7822_0118	Cyan7822_0292
Cyan7822_0119	Cyan7822_0305
Cyan7822_0122	Cyan7822_0313
Cyan7822_0123	Cyan7822_0338
Cyan7822_0124	Cyan7822_0339
Cyan7822_0125	Cyan7822_0342
Cyan7822_0126	Cyan7822_0347
Cyan7822_0127	Cyan7822_0350
Cyan7822_0128	Cyan7822_0361
Cyan7822_0129	Cyan7822_0367
Cyan7822_0133	Cyan7822_0368
Cyan7822_0134	Cyan7822_0369
Cyan7822_0136	Cyan7822_0374
Cyan7822_0142	Cyan7822_0379
Cyan7822_0143	Cyan7822_0380
Cyan7822_0144	Cyan7822_0382
Cyan7822_0145	Cyan7822_0383
Cyan7822_0147	Cyan7822_0387
Cyan7822_0148	Cyan7822_0388
Cyan7822_0149	Cyan7822_0390
Cyan7822_0150	Cyan7822_0391
Cyan7822_0151	Cyan7822_0408
Cyan7822_0152	Cyan7822_0409
Cyan7822_0154	Cyan7822_0416
Cyan7822_0158	Cyan7822_0418
Cyan7822_0160	Cyan7822_0428
Cyan7822_0161	Cyan7822_0431
Cyan7822_0162	Cyan7822_0435
Cyan7822_0165	Cyan7822_0437
Cyan7822_0166	Cyan7822_0438
Cyan7822_0167	Cyan7822_0463
Cyan7822_0168	Cyan7822_0491
Cyan7822_0170	Cyan7822_0500
Cyan7822_0171	Cyan7822_0510
Cyan7822_0175	Cyan7822_0536
Cyan7822_0179	Cyan7822_0546
Cyan7822_0186	Cyan7822_0557
Cyan7822_0187	Cyan7822_0558
Cyan7822_0190	Cyan7822_0559
Cyan7822_0191	Cyan7822_0561
Cyan7822_0192	Cyan7822_0567
Cyan7822_0193	Cyan7822_0577
Cyan7822_0194	Cyan7822_0578
Cyan7822_0195	Cyan7822_0580
Cyan7822_0198	Cyan7822_0591
Cyan7822_0199	Cyan7822_0592
Cyan7822_0200	Cyan7822_0600
Cyan7822_0201	Cyan7822_0603
Cyan7822_0202	Cyan7822_0607
Cyan7822_0203	Cyan7822_0614
Cyan7822_0204	Cyan7822_0615
Cyan7822_0205	Cyan7822_0616
Cyan7822_0206	Cyan7822_0617
Cyan7822_0207	Cyan7822_0618
Cyan7822_0212	Cyan7822_0619
Cyan7822_0219	Cyan7822_0620
Cyan7822_0220	Cyan7822_0621
Cyan7822_0223	Cyan7822_0622
Cyan7822_0225	Cyan7822_0623
Cyan7822_0226	Cyan7822_0624
Cyan7822_0227	Cyan7822_0625
Cyan7822_0229	Cyan7822_0626
Cyan7822_0234	Cyan7822_0633
Cyan7822_0235	Cyan7822_0640
Cyan7822_0236	Cyan7822_0641
Cyan7822_0237	Cyan7822_0642
Cyan7822_0248	Cyan7822_0643
Cyan7822_0250	Cyan7822_0644
Cyan7822_0251	Cyan7822_0647
Cyan7822_0252	Cyan7822_0649
Cyan7822_0255	Cyan7822_0706
Cyan7822_0256	Cyan7822_0710
Cyan7822_0264	Cyan7822_0714
Cyan7822_0266	Cyan7822_0724
Cyan7822_0267	Cyan7822_0726
Cyan7822_0268	Cyan7822_0734
Cyan7822_0272	Cyan7822_0735
Cyan7822_0276	Cyan7822_0739
Cyan7822_0278	Cyan7822_0761
Cyan7822_0290	Cyan7822_0765
Cyan7822_0291	Cyan7822_0768
Cyan7822_0292	Cyan7822_0770
Cyan7822_0295	Cyan7822_0776
Cyan7822_0298	Cyan7822_0784
Cyan7822_0299	Cyan7822_0786
Cyan7822_0304	Cyan7822_0796
Cyan7822_0305	Cyan7822_0800
Cyan7822_0306	Cyan7822_0818
Cyan7822_0307	Cyan7822_0820
Cyan7822_0311	Cyan7822_0836
Cyan7822_0313	Cyan7822_0848
Cyan7822_0319	Cyan7822_0850
Cyan7822_0320	Cyan7822_0856
Cyan7822_0322	Cyan7822_0877
Cyan7822_0327	Cyan7822_0906
Cyan7822_0331	Cyan7822_0950
Cyan7822_0338	Cyan7822_0955
Cyan7822_0339	Cyan7822_0971
Cyan7822_0340	Cyan7822_0972
Cyan7822_0341	Cyan7822_0973
Cyan7822_0342	Cyan7822_0988
Cyan7822_0346	Cyan7822_0989
Cyan7822_0347	Cyan7822_0990
Cyan7822_0348	Cyan7822_0991
Cyan7822_0350	Cyan7822_0992
Cyan7822_0354	Cyan7822_0993
Cyan7822_0355	Cyan7822_0996
Cyan7822_0356	Cyan7822_1006
Cyan7822_0357	Cyan7822_1007
Cyan7822_0358	Cyan7822_1014
Cyan7822_0359	Cyan7822_1023
Cyan7822_0360	Cyan7822_1024
Cyan7822_0361	Cyan7822_1025
Cyan7822_0367	Cyan7822_1026
Cyan7822_0370	Cyan7822_1027
Cyan7822_0374	Cyan7822_1028
Cyan7822_0376	Cyan7822_1032
Cyan7822_0377	Cyan7822_1033
Cyan7822_0379	Cyan7822_1048
Cyan7822_0380	Cyan7822_1050
Cyan7822_0382	Cyan7822_1055
Cyan7822_0383	Cyan7822_1062
Cyan7822_0386	Cyan7822_1070
Cyan7822_0387	Cyan7822_1073
Cyan7822_0388	Cyan7822_1074
Cyan7822_0389	Cyan7822_1075
Cyan7822_0390	Cyan7822_1082
Cyan7822_0391	Cyan7822_1084
Cyan7822_0396	Cyan7822_1094
Cyan7822_0399	Cyan7822_1096
Cyan7822_0400	Cyan7822_1097
Cyan7822_0403	Cyan7822_1098
Cyan7822_0407	Cyan7822_1101
Cyan7822_0408	Cyan7822_1105
Cyan7822_0409	Cyan7822_1107
Cyan7822_0410	Cyan7822_1118
Cyan7822_0411	Cyan7822_1121
Cyan7822_0412	Cyan7822_1122
Cyan7822_0413	Cyan7822_1157
Cyan7822_0414	Cyan7822_1158
Cyan7822_0415	Cyan7822_1159
Cyan7822_0416	Cyan7822_1167
Cyan7822_0417	Cyan7822_1176
Cyan7822_0418	Cyan7822_1178
Cyan7822_0419	Cyan7822_1190
Cyan7822_0425	Cyan7822_1202
Cyan7822_0427	Cyan7822_1203
Cyan7822_0428	Cyan7822_1208
Cyan7822_0430	Cyan7822_1211
Cyan7822_0431	Cyan7822_1212
Cyan7822_0432	Cyan7822_1214
Cyan7822_0434	Cyan7822_1222
Cyan7822_0435	Cyan7822_1223
Cyan7822_0436	Cyan7822_1224
Cyan7822_0437	Cyan7822_1233
Cyan7822_0438	Cyan7822_1234
Cyan7822_0441	Cyan7822_1257
Cyan7822_0447	Cyan7822_1260
Cyan7822_0454	Cyan7822_1265
Cyan7822_0461	Cyan7822_1269
Cyan7822_0462	Cyan7822_1277
Cyan7822_0463	Cyan7822_1285
Cyan7822_0468	Cyan7822_1293
Cyan7822_0469	Cyan7822_1297
Cyan7822_0470	Cyan7822_1321
Cyan7822_0473	Cyan7822_1322
Cyan7822_0474	Cyan7822_1323
Cyan7822_0476	Cyan7822_1324
Cyan7822_0478	Cyan7822_1325
Cyan7822_0480	Cyan7822_1335
Cyan7822_0482	Cyan7822_1352
Cyan7822_0483	Cyan7822_1355
Cyan7822_0490	Cyan7822_1362
Cyan7822_0491	Cyan7822_1381
Cyan7822_0495	Cyan7822_1385
Cyan7822_0498	Cyan7822_1392
Cyan7822_0506	Cyan7822_1407
Cyan7822_0507	Cyan7822_1419
Cyan7822_0508	Cyan7822_1421
Cyan7822_0511	Cyan7822_1422
Cyan7822_0515	Cyan7822_1423
Cyan7822_0519	Cyan7822_1426
Cyan7822_0523	Cyan7822_1428
Cyan7822_0524	Cyan7822_1442
Cyan7822_0526	Cyan7822_1446
Cyan7822_0527	Cyan7822_1447
Cyan7822_0528	Cyan7822_1452
Cyan7822_0533	Cyan7822_1455
Cyan7822_0539	Cyan7822_1483
Cyan7822_0540	Cyan7822_1484
Cyan7822_0541	Cyan7822_1486
Cyan7822_0544	Cyan7822_1487
Cyan7822_0545	Cyan7822_1488
Cyan7822_0546	Cyan7822_1489
Cyan7822_0551	Cyan7822_1495
Cyan7822_0554	Cyan7822_1496
Cyan7822_0557	Cyan7822_1510
Cyan7822_0559	Cyan7822_1513
Cyan7822_0560	Cyan7822_1518
Cyan7822_0561	Cyan7822_1525
Cyan7822_0562	Cyan7822_1526
Cyan7822_0563	Cyan7822_1531
Cyan7822_0564	Cyan7822_1539
Cyan7822_0568	Cyan7822_1546
Cyan7822_0573	Cyan7822_1565
Cyan7822_0575	Cyan7822_1571
Cyan7822_0577	Cyan7822_1572
Cyan7822_0578	Cyan7822_1573
Cyan7822_0579	Cyan7822_1578
Cyan7822_0580	Cyan7822_1581
Cyan7822_0581	Cyan7822_1582
Cyan7822_0586	Cyan7822_1585
Cyan7822_0589	Cyan7822_1586
Cyan7822_0591	Cyan7822_1587
Cyan7822_0592	Cyan7822_1595
Cyan7822_0593	Cyan7822_1597
Cyan7822_0596	Cyan7822_1608
Cyan7822_0597	Cyan7822_1615
Cyan7822_0598	Cyan7822_1618
Cyan7822_0600	Cyan7822_1619
Cyan7822_0601	Cyan7822_1640
Cyan7822_0602	Cyan7822_1644
Cyan7822_0603	Cyan7822_1646
Cyan7822_0606	Cyan7822_1647
Cyan7822_0607	Cyan7822_1648
Cyan7822_0610	Cyan7822_1650
Cyan7822_0614	Cyan7822_1651
Cyan7822_0615	Cyan7822_1652
Cyan7822_0616	Cyan7822_1653
Cyan7822_0617	Cyan7822_1656
Cyan7822_0619	Cyan7822_1657
Cyan7822_0624	Cyan7822_1658
Cyan7822_0625	Cyan7822_1659
Cyan7822_0629	Cyan7822_1672
Cyan7822_0633	Cyan7822_1673
Cyan7822_0636	Cyan7822_1678
Cyan7822_0638	Cyan7822_1683
Cyan7822_0639	Cyan7822_1685
Cyan7822_0640	Cyan7822_1688
Cyan7822_0641	Cyan7822_1690
Cyan7822_0642	Cyan7822_1697
Cyan7822_0643	Cyan7822_1698
Cyan7822_0644	Cyan7822_1699
Cyan7822_0645	Cyan7822_1700
Cyan7822_0647	Cyan7822_1701
Cyan7822_0649	Cyan7822_1703
Cyan7822_0652	Cyan7822_1704
Cyan7822_0666	Cyan7822_1705
Cyan7822_0677	Cyan7822_1706
Cyan7822_0678	Cyan7822_1718
Cyan7822_0683	Cyan7822_1719
Cyan7822_0684	Cyan7822_1725
Cyan7822_0687	Cyan7822_1726
Cyan7822_0689	Cyan7822_1740
Cyan7822_0691	Cyan7822_1749
Cyan7822_0692	Cyan7822_1750
Cyan7822_0693	Cyan7822_1751
Cyan7822_0694	Cyan7822_1752
Cyan7822_0695	Cyan7822_1753
Cyan7822_0696	Cyan7822_1764
Cyan7822_0699	Cyan7822_1765
Cyan7822_0703	Cyan7822_1766
Cyan7822_0704	Cyan7822_1768
Cyan7822_0706	Cyan7822_1773
Cyan7822_0707	Cyan7822_1779
Cyan7822_0708	Cyan7822_1780
Cyan7822_0710	Cyan7822_1793
Cyan7822_0713	Cyan7822_1797
Cyan7822_0714	Cyan7822_1814
Cyan7822_0715	Cyan7822_1823
Cyan7822_0716	Cyan7822_1824
Cyan7822_0718	Cyan7822_1826
Cyan7822_0719	Cyan7822_1847
Cyan7822_0724	Cyan7822_1848
Cyan7822_0726	Cyan7822_1849
Cyan7822_0727	Cyan7822_1850
Cyan7822_0729	Cyan7822_1867
Cyan7822_0731	Cyan7822_1875
Cyan7822_0732	Cyan7822_1880
Cyan7822_0734	Cyan7822_1893
Cyan7822_0735	Cyan7822_1895
Cyan7822_0736	Cyan7822_1897
Cyan7822_0737	Cyan7822_1898
Cyan7822_0738	Cyan7822_1899
Cyan7822_0739	Cyan7822_1902
Cyan7822_0740	Cyan7822_1907
Cyan7822_0741	Cyan7822_1910
Cyan7822_0746	Cyan7822_1911
Cyan7822_0751	Cyan7822_1915
Cyan7822_0755	Cyan7822_1916
Cyan7822_0759	Cyan7822_1917
Cyan7822_0760	Cyan7822_1922
Cyan7822_0761	Cyan7822_1924
Cyan7822_0764	Cyan7822_1932
Cyan7822_0765	Cyan7822_1937
Cyan7822_0769	Cyan7822_1938
Cyan7822_0778	Cyan7822_1942
Cyan7822_0779	Cyan7822_1943
Cyan7822_0786	Cyan7822_1947
Cyan7822_0787	Cyan7822_1949
Cyan7822_0788	Cyan7822_1950
Cyan7822_0791	Cyan7822_1951
Cyan7822_0793	Cyan7822_1954
Cyan7822_0796	Cyan7822_1955
Cyan7822_0797	Cyan7822_1956
Cyan7822_0798	Cyan7822_1957
Cyan7822_0800	Cyan7822_1961
Cyan7822_0801	Cyan7822_1969
Cyan7822_0802	Cyan7822_1971
Cyan7822_0803	Cyan7822_1972
Cyan7822_0806	Cyan7822_1973
Cyan7822_0808	Cyan7822_1974
Cyan7822_0810	Cyan7822_1979
Cyan7822_0812	Cyan7822_1986
Cyan7822_0813	Cyan7822_1987
Cyan7822_0816	Cyan7822_1988
Cyan7822_0817	Cyan7822_1989
Cyan7822_0818	Cyan7822_1991
Cyan7822_0820	Cyan7822_1998
Cyan7822_0828	Cyan7822_2001
Cyan7822_0834	Cyan7822_2002
Cyan7822_0836	Cyan7822_2005
Cyan7822_0837	Cyan7822_2009
Cyan7822_0838	Cyan7822_2011
Cyan7822_0840	Cyan7822_2012
Cyan7822_0841	Cyan7822_2013
Cyan7822_0845	Cyan7822_2024
Cyan7822_0847	Cyan7822_2026
Cyan7822_0849	Cyan7822_2049
Cyan7822_0850	Cyan7822_2050
Cyan7822_0856	Cyan7822_2058
Cyan7822_0858	Cyan7822_2067
Cyan7822_0862	Cyan7822_2071
Cyan7822_0864	Cyan7822_2073
Cyan7822_0865	Cyan7822_2074
Cyan7822_0869	Cyan7822_2076
Cyan7822_0874	Cyan7822_2077
Cyan7822_0876	Cyan7822_2078
Cyan7822_0877	Cyan7822_2079
Cyan7822_0885	Cyan7822_2086
Cyan7822_0886	Cyan7822_2089
Cyan7822_0887	Cyan7822_2091
Cyan7822_0888	Cyan7822_2098
Cyan7822_0891	Cyan7822_2101
Cyan7822_0892	Cyan7822_2102
Cyan7822_0893	Cyan7822_2103
Cyan7822_0898	Cyan7822_2106
Cyan7822_0899	Cyan7822_2109
Cyan7822_0906	Cyan7822_2110
Cyan7822_0911	Cyan7822_2120
Cyan7822_0915	Cyan7822_2121
Cyan7822_0916	Cyan7822_2122
Cyan7822_0917	Cyan7822_2123
Cyan7822_0920	Cyan7822_2124
Cyan7822_0921	Cyan7822_2132
Cyan7822_0922	Cyan7822_2133
Cyan7822_0929	Cyan7822_2142
Cyan7822_0932	Cyan7822_2146
Cyan7822_0936	Cyan7822_2147
Cyan7822_0940	Cyan7822_2153
Cyan7822_0942	Cyan7822_2161
Cyan7822_0943	Cyan7822_2162
Cyan7822_0947	Cyan7822_2163
Cyan7822_0951	Cyan7822_2164
Cyan7822_0952	Cyan7822_2165
Cyan7822_0953	Cyan7822_2166
Cyan7822_0955	Cyan7822_2167
Cyan7822_0956	Cyan7822_2168
Cyan7822_0963	Cyan7822_2176
Cyan7822_0965	Cyan7822_2186
Cyan7822_0968	Cyan7822_2187
Cyan7822_0969	Cyan7822_2189
Cyan7822_0971	Cyan7822_2203
Cyan7822_0972	Cyan7822_2207
Cyan7822_0973	Cyan7822_2211
Cyan7822_0974	Cyan7822_2217
Cyan7822_0976	Cyan7822_2219
Cyan7822_0979	Cyan7822_2220
Cyan7822_0981	Cyan7822_2227
Cyan7822_0982	Cyan7822_2246
Cyan7822_0983	Cyan7822_2256
Cyan7822_0988	Cyan7822_2262
Cyan7822_0989	Cyan7822_2266
Cyan7822_0990	Cyan7822_2267
Cyan7822_0991	Cyan7822_2271
Cyan7822_0992	Cyan7822_2272
Cyan7822_0993	Cyan7822_2273
Cyan7822_0995	Cyan7822_2274
Cyan7822_0996	Cyan7822_2281
Cyan7822_1000	Cyan7822_2283
Cyan7822_1005	Cyan7822_2291
Cyan7822_1006	Cyan7822_2296
Cyan7822_1007	Cyan7822_2297
Cyan7822_1008	Cyan7822_2303
Cyan7822_1009	Cyan7822_2304
Cyan7822_1014	Cyan7822_2305
Cyan7822_1018	Cyan7822_2309
Cyan7822_1019	Cyan7822_2312
Cyan7822_1020	Cyan7822_2323
Cyan7822_1021	Cyan7822_2327
Cyan7822_1022	Cyan7822_2328
Cyan7822_1023	Cyan7822_2329
Cyan7822_1024	Cyan7822_2330
Cyan7822_1025	Cyan7822_2333
Cyan7822_1026	Cyan7822_2342
Cyan7822_1027	Cyan7822_2365
Cyan7822_1028	Cyan7822_2369
Cyan7822_1029	Cyan7822_2370
Cyan7822_1032	Cyan7822_2371
Cyan7822_1033	Cyan7822_2382
Cyan7822_1036	Cyan7822_2384
Cyan7822_1039	Cyan7822_2387
Cyan7822_1044	Cyan7822_2388
Cyan7822_1045	Cyan7822_2389
Cyan7822_1048	Cyan7822_2392
Cyan7822_1049	Cyan7822_2408
Cyan7822_1050	Cyan7822_2410
Cyan7822_1052	Cyan7822_2411
Cyan7822_1053	Cyan7822_2412
Cyan7822_1054	Cyan7822_2414
Cyan7822_1055	Cyan7822_2415
Cyan7822_1056	Cyan7822_2420
Cyan7822_1057	Cyan7822_2425
Cyan7822_1061	Cyan7822_2426
Cyan7822_1062	Cyan7822_2427
Cyan7822_1066	Cyan7822_2432
Cyan7822_1067	Cyan7822_2434
Cyan7822_1068	Cyan7822_2436
Cyan7822_1070	Cyan7822_2437
Cyan7822_1073	Cyan7822_2440
Cyan7822_1074	Cyan7822_2441
Cyan7822_1075	Cyan7822_2442
Cyan7822_1079	Cyan7822_2452
Cyan7822_1080	Cyan7822_2453
Cyan7822_1081	Cyan7822_2454
Cyan7822_1084	Cyan7822_2466
Cyan7822_1088	Cyan7822_2471
Cyan7822_1090	Cyan7822_2485
Cyan7822_1092	Cyan7822_2491
Cyan7822_1093	Cyan7822_2492
Cyan7822_1094	Cyan7822_2495
Cyan7822_1096	Cyan7822_2505
Cyan7822_1097	Cyan7822_2519
Cyan7822_1098	Cyan7822_2522
Cyan7822_1099	Cyan7822_2532
Cyan7822_1101	Cyan7822_2539
Cyan7822_1105	Cyan7822_2540
Cyan7822_1106	Cyan7822_2542
Cyan7822_1109	Cyan7822_2549
Cyan7822_1110	Cyan7822_2557
Cyan7822_1113	Cyan7822_2559
Cyan7822_1115	Cyan7822_2560
Cyan7822_1118	Cyan7822_2561
Cyan7822_1120	Cyan7822_2562
Cyan7822_1121	Cyan7822_2563
Cyan7822_1123	Cyan7822_2570
Cyan7822_1125	Cyan7822_2571
Cyan7822_1126	Cyan7822_2572
Cyan7822_1129	Cyan7822_2573
Cyan7822_1130	Cyan7822_2574
Cyan7822_1131	Cyan7822_2577
Cyan7822_1135	Cyan7822_2578
Cyan7822_1140	Cyan7822_2614
Cyan7822_1141	Cyan7822_2636
Cyan7822_1143	Cyan7822_2642
Cyan7822_1147	Cyan7822_2668
Cyan7822_1149	Cyan7822_2669
Cyan7822_1156	Cyan7822_2673
Cyan7822_1158	Cyan7822_2680
Cyan7822_1159	Cyan7822_2685
Cyan7822_1160	Cyan7822_2686
Cyan7822_1161	Cyan7822_2692
Cyan7822_1163	Cyan7822_2711
Cyan7822_1167	Cyan7822_2712
Cyan7822_1168	Cyan7822_2717
Cyan7822_1169	Cyan7822_2735
Cyan7822_1175	Cyan7822_2736
Cyan7822_1176	Cyan7822_2737
Cyan7822_1177	Cyan7822_2739
Cyan7822_1178	Cyan7822_2740
Cyan7822_1181	Cyan7822_2741
Cyan7822_1183	Cyan7822_2742
Cyan7822_1186	Cyan7822_2743
Cyan7822_1195	Cyan7822_2751
Cyan7822_1197	Cyan7822_2755
Cyan7822_1198	Cyan7822_2756
Cyan7822_1199	Cyan7822_2775
Cyan7822_1200	Cyan7822_2781
Cyan7822_1201	Cyan7822_2794
Cyan7822_1203	Cyan7822_2797
Cyan7822_1207	Cyan7822_2803
Cyan7822_1208	Cyan7822_2809
Cyan7822_1210	Cyan7822_2813
Cyan7822_1211	Cyan7822_2814
Cyan7822_1212	Cyan7822_2825
Cyan7822_1213	Cyan7822_2836
Cyan7822_1214	Cyan7822_2854
Cyan7822_1215	Cyan7822_2855
Cyan7822_1217	Cyan7822_2857
Cyan7822_1222	Cyan7822_2864
Cyan7822_1223	Cyan7822_2868
Cyan7822_1224	Cyan7822_2888
Cyan7822_1226	Cyan7822_2890
Cyan7822_1227	Cyan7822_2891
Cyan7822_1228	Cyan7822_2892
Cyan7822_1233	Cyan7822_2893
Cyan7822_1234	Cyan7822_2894
Cyan7822_1236	Cyan7822_2897
Cyan7822_1237	Cyan7822_2903
Cyan7822_1238	Cyan7822_2906
Cyan7822_1254	Cyan7822_2908
Cyan7822_1255	Cyan7822_2910
Cyan7822_1256	Cyan7822_2912
Cyan7822_1257	Cyan7822_2918
Cyan7822_1258	Cyan7822_2919
Cyan7822_1259	Cyan7822_2925
Cyan7822_1260	Cyan7822_2926
Cyan7822_1261	Cyan7822_2929
Cyan7822_1262	Cyan7822_2940
Cyan7822_1263	Cyan7822_2943
Cyan7822_1265	Cyan7822_2971
Cyan7822_1267	Cyan7822_2973
Cyan7822_1268	Cyan7822_2979
Cyan7822_1269	Cyan7822_2981
Cyan7822_1270	Cyan7822_2988
Cyan7822_1275	Cyan7822_2989
Cyan7822_1277	Cyan7822_3008
Cyan7822_1278	Cyan7822_3011
Cyan7822_1280	Cyan7822_3012
Cyan7822_1281	Cyan7822_3036
Cyan7822_1282	Cyan7822_3044
Cyan7822_1285	Cyan7822_3045
Cyan7822_1287	Cyan7822_3046
Cyan7822_1288	Cyan7822_3047
Cyan7822_1293	Cyan7822_3048
Cyan7822_1294	Cyan7822_3049
Cyan7822_1298	Cyan7822_3050
Cyan7822_1300	Cyan7822_3051
Cyan7822_1308	Cyan7822_3052
Cyan7822_1310	Cyan7822_3059
Cyan7822_1311	Cyan7822_3060
Cyan7822_1313	Cyan7822_3074
Cyan7822_1314	Cyan7822_3078
Cyan7822_1321	Cyan7822_3081
Cyan7822_1322	Cyan7822_3084
Cyan7822_1323	Cyan7822_3095
Cyan7822_1324	Cyan7822_3105
Cyan7822_1325	Cyan7822_3107
Cyan7822_1331	Cyan7822_3120
Cyan7822_1332	Cyan7822_3125
Cyan7822_1333	Cyan7822_3126
Cyan7822_1334	Cyan7822_3148
Cyan7822_1335	Cyan7822_3153
Cyan7822_1341	Cyan7822_3168
Cyan7822_1348	Cyan7822_3176
Cyan7822_1352	Cyan7822_3186
Cyan7822_1353	Cyan7822_3187
Cyan7822_1354	Cyan7822_3189
Cyan7822_1355	Cyan7822_3197
Cyan7822_1356	Cyan7822_3202
Cyan7822_1357	Cyan7822_3206
Cyan7822_1359	Cyan7822_3216
Cyan7822_1360	Cyan7822_3225
Cyan7822_1361	Cyan7822_3226
Cyan7822_1362	Cyan7822_3227
Cyan7822_1364	Cyan7822_3233
Cyan7822_1370	Cyan7822_3234
Cyan7822_1371	Cyan7822_3235
Cyan7822_1373	Cyan7822_3245
Cyan7822_1374	Cyan7822_3252
Cyan7822_1375	Cyan7822_3263
Cyan7822_1376	Cyan7822_3264
Cyan7822_1378	Cyan7822_3319
Cyan7822_1379	Cyan7822_3326
Cyan7822_1381	Cyan7822_3344
Cyan7822_1382	Cyan7822_3356
Cyan7822_1384	Cyan7822_3357
Cyan7822_1385	Cyan7822_3358
Cyan7822_1386	Cyan7822_3359
Cyan7822_1387	Cyan7822_3360
Cyan7822_1391	Cyan7822_3361
Cyan7822_1392	Cyan7822_3366
Cyan7822_1393	Cyan7822_3367
Cyan7822_1399	Cyan7822_3370
Cyan7822_1406	Cyan7822_3377
Cyan7822_1407	Cyan7822_3378
Cyan7822_1411	Cyan7822_3380
Cyan7822_1413	Cyan7822_3382
Cyan7822_1414	Cyan7822_3384
Cyan7822_1415	Cyan7822_3385
Cyan7822_1419	Cyan7822_3386
Cyan7822_1420	Cyan7822_3390
Cyan7822_1421	Cyan7822_3391
Cyan7822_1422	Cyan7822_3397
Cyan7822_1423	Cyan7822_3399
Cyan7822_1426	Cyan7822_3400
Cyan7822_1428	Cyan7822_3412
Cyan7822_1433	Cyan7822_3429
Cyan7822_1439	Cyan7822_3431
Cyan7822_1441	Cyan7822_3439
Cyan7822_1442	Cyan7822_3453
Cyan7822_1443	Cyan7822_3454
Cyan7822_1445	Cyan7822_3455
Cyan7822_1446	Cyan7822_3456
Cyan7822_1447	Cyan7822_3461
Cyan7822_1448	Cyan7822_3462
Cyan7822_1450	Cyan7822_3474
Cyan7822_1452	Cyan7822_3475
Cyan7822_1454	Cyan7822_3497
Cyan7822_1455	Cyan7822_3498
Cyan7822_1459	Cyan7822_3501
Cyan7822_1468	Cyan7822_3503
Cyan7822_1469	Cyan7822_3504
Cyan7822_1470	Cyan7822_3506
Cyan7822_1471	Cyan7822_3522
Cyan7822_1472	Cyan7822_3530
Cyan7822_1473	Cyan7822_3535
Cyan7822_1474	Cyan7822_3563
Cyan7822_1479	Cyan7822_3564
Cyan7822_1480	Cyan7822_3576
Cyan7822_1481	Cyan7822_3577
Cyan7822_1482	Cyan7822_3582
Cyan7822_1484	Cyan7822_3587
Cyan7822_1486	Cyan7822_3595
Cyan7822_1487	Cyan7822_3605
Cyan7822_1488	Cyan7822_3608
Cyan7822_1489	Cyan7822_3617
Cyan7822_1490	Cyan7822_3618
Cyan7822_1491	Cyan7822_3621
Cyan7822_1492	Cyan7822_3637
Cyan7822_1493	Cyan7822_3639
Cyan7822_1494	Cyan7822_3641
Cyan7822_1495	Cyan7822_3642
Cyan7822_1496	Cyan7822_3644
Cyan7822_1502	Cyan7822_3649
Cyan7822_1510	Cyan7822_3657
Cyan7822_1513	Cyan7822_3662
Cyan7822_1515	Cyan7822_3696
Cyan7822_1516	Cyan7822_3697
Cyan7822_1518	Cyan7822_3704
Cyan7822_1519	Cyan7822_3706
Cyan7822_1520	Cyan7822_3723
Cyan7822_1525	Cyan7822_3724
Cyan7822_1526	Cyan7822_3726
Cyan7822_1527	Cyan7822_3732
Cyan7822_1530	Cyan7822_3733
Cyan7822_1531	Cyan7822_3735
Cyan7822_1532	Cyan7822_3737
Cyan7822_1533	Cyan7822_3738
Cyan7822_1535	Cyan7822_3739
Cyan7822_1537	Cyan7822_3740
Cyan7822_1539	Cyan7822_3741
Cyan7822_1541	Cyan7822_3742
Cyan7822_1544	Cyan7822_3744
Cyan7822_1546	Cyan7822_3754
Cyan7822_1547	Cyan7822_3757
Cyan7822_1548	Cyan7822_3759
Cyan7822_1552	Cyan7822_3769
Cyan7822_1554	Cyan7822_3773
Cyan7822_1555	Cyan7822_3774
Cyan7822_1556	Cyan7822_3776
Cyan7822_1560	Cyan7822_3777
Cyan7822_1563	Cyan7822_3778
Cyan7822_1566	Cyan7822_3779
Cyan7822_1571	Cyan7822_3780
Cyan7822_1572	Cyan7822_3791
Cyan7822_1573	Cyan7822_3792
Cyan7822_1574	Cyan7822_3793
Cyan7822_1575	Cyan7822_3806
Cyan7822_1576	Cyan7822_3810
Cyan7822_1577	Cyan7822_3811
Cyan7822_1578	Cyan7822_3817
Cyan7822_1579	Cyan7822_3819
Cyan7822_1580	Cyan7822_3820
Cyan7822_1581	Cyan7822_3833
Cyan7822_1582	Cyan7822_3856
Cyan7822_1583	Cyan7822_3867
Cyan7822_1584	Cyan7822_3868
Cyan7822_1585	Cyan7822_3896
Cyan7822_1586	Cyan7822_3906
Cyan7822_1587	Cyan7822_3907
Cyan7822_1588	Cyan7822_3908
Cyan7822_1595	Cyan7822_3912
Cyan7822_1599	Cyan7822_3913
Cyan7822_1608	Cyan7822_3921
Cyan7822_1614	Cyan7822_3932
Cyan7822_1615	Cyan7822_3939
Cyan7822_1617	Cyan7822_3952
Cyan7822_1618	Cyan7822_3956
Cyan7822_1623	Cyan7822_3957
Cyan7822_1628	Cyan7822_3960
Cyan7822_1634	Cyan7822_3968
Cyan7822_1640	Cyan7822_3971
Cyan7822_1642	Cyan7822_3984
Cyan7822_1643	Cyan7822_3987
Cyan7822_1644	Cyan7822_3988
Cyan7822_1646	Cyan7822_3992
Cyan7822_1647	Cyan7822_3993
Cyan7822_1648	Cyan7822_3994
Cyan7822_1649	Cyan7822_3995
Cyan7822_1650	Cyan7822_3996
Cyan7822_1651	Cyan7822_3998
Cyan7822_1652	Cyan7822_4004
Cyan7822_1653	Cyan7822_4008
Cyan7822_1656	Cyan7822_4017
Cyan7822_1657	Cyan7822_4018
Cyan7822_1658	Cyan7822_4026
Cyan7822_1659	Cyan7822_4029
Cyan7822_1672	Cyan7822_4031
Cyan7822_1673	Cyan7822_4032
Cyan7822_1675	Cyan7822_4033
Cyan7822_1678	Cyan7822_4034
Cyan7822_1679	Cyan7822_4036
Cyan7822_1681	Cyan7822_4037
Cyan7822_1683	Cyan7822_4038
Cyan7822_1685	Cyan7822_4039
Cyan7822_1686	Cyan7822_4043
Cyan7822_1687	Cyan7822_4044
Cyan7822_1688	Cyan7822_4051
Cyan7822_1689	Cyan7822_4067
Cyan7822_1690	Cyan7822_4068
Cyan7822_1694	Cyan7822_4069
Cyan7822_1695	Cyan7822_4070
Cyan7822_1696	Cyan7822_4071
Cyan7822_1697	Cyan7822_4072
Cyan7822_1698	Cyan7822_4073
Cyan7822_1699	Cyan7822_4075
Cyan7822_1700	Cyan7822_4076
Cyan7822_1701	Cyan7822_4112
Cyan7822_1702	Cyan7822_4113
Cyan7822_1703	Cyan7822_4125
Cyan7822_1704	Cyan7822_4134
Cyan7822_1705	Cyan7822_4135
Cyan7822_1706	Cyan7822_4143
Cyan7822_1707	Cyan7822_4146
Cyan7822_1716	Cyan7822_4148
Cyan7822_1718	Cyan7822_4154
Cyan7822_1720	Cyan7822_4155
Cyan7822_1722	Cyan7822_4157
Cyan7822_1725	Cyan7822_4159
Cyan7822_1726	Cyan7822_4161
Cyan7822_1727	Cyan7822_4166
Cyan7822_1728	Cyan7822_4167
Cyan7822_1732	Cyan7822_4169
Cyan7822_1735	Cyan7822_4170
Cyan7822_1739	Cyan7822_4176
Cyan7822_1740	Cyan7822_4189
Cyan7822_1742	Cyan7822_4190
Cyan7822_1749	Cyan7822_4199
Cyan7822_1750	Cyan7822_4204
Cyan7822_1751	Cyan7822_4210
Cyan7822_1752	Cyan7822_4211
Cyan7822_1753	Cyan7822_4214
Cyan7822_1754	Cyan7822_4218
Cyan7822_1755	Cyan7822_4219
Cyan7822_1757	Cyan7822_4226
Cyan7822_1758	Cyan7822_4238
Cyan7822_1762	Cyan7822_4253
Cyan7822_1763	Cyan7822_4254
Cyan7822_1764	Cyan7822_4264
Cyan7822_1765	Cyan7822_4265
Cyan7822_1768	Cyan7822_4266
Cyan7822_1772	Cyan7822_4271
Cyan7822_1773	Cyan7822_4278
Cyan7822_1774	Cyan7822_4286
Cyan7822_1779	Cyan7822_4288
Cyan7822_1780	Cyan7822_4301
Cyan7822_1781	Cyan7822_4302
Cyan7822_1783	Cyan7822_4303
Cyan7822_1791	Cyan7822_4305
Cyan7822_1793	Cyan7822_4306
Cyan7822_1798	Cyan7822_4307
Cyan7822_1799	Cyan7822_4310
Cyan7822_1800	Cyan7822_4318
Cyan7822_1810	Cyan7822_4319
Cyan7822_1814	Cyan7822_4324
Cyan7822_1821	Cyan7822_4372
Cyan7822_1823	Cyan7822_4373
Cyan7822_1824	Cyan7822_4374
Cyan7822_1826	Cyan7822_4383
Cyan7822_1827	Cyan7822_4385
Cyan7822_1828	Cyan7822_4386
Cyan7822_1832	Cyan7822_4391
Cyan7822_1833	Cyan7822_4392
Cyan7822_1836	Cyan7822_4404
Cyan7822_1837	Cyan7822_4407
Cyan7822_1838	Cyan7822_4427
Cyan7822_1839	Cyan7822_4428
Cyan7822_1840	Cyan7822_4431
Cyan7822_1841	Cyan7822_4433
Cyan7822_1842	Cyan7822_4434
Cyan7822_1847	Cyan7822_4435
Cyan7822_1848	Cyan7822_4436
Cyan7822_1849	Cyan7822_4438
Cyan7822_1850	Cyan7822_4474
Cyan7822_1851	Cyan7822_4477
Cyan7822_1852	Cyan7822_4484
Cyan7822_1854	Cyan7822_4497
Cyan7822_1855	Cyan7822_4498
Cyan7822_1857	Cyan7822_4500
Cyan7822_1859	Cyan7822_4501
Cyan7822_1861	Cyan7822_4502
Cyan7822_1867	Cyan7822_4508
Cyan7822_1868	Cyan7822_4527
Cyan7822_1869	Cyan7822_4542
Cyan7822_1870	Cyan7822_4543
Cyan7822_1872	Cyan7822_4545
Cyan7822_1873	Cyan7822_4547
Cyan7822_1874	Cyan7822_4560
Cyan7822_1877	Cyan7822_4595
Cyan7822_1879	Cyan7822_4596
Cyan7822_1880	Cyan7822_4597
Cyan7822_1882	Cyan7822_4602
Cyan7822_1884	Cyan7822_4613
Cyan7822_1885	Cyan7822_4614
Cyan7822_1886	Cyan7822_4617
Cyan7822_1887	Cyan7822_4629
Cyan7822_1888	Cyan7822_4633
Cyan7822_1889	Cyan7822_4636
Cyan7822_1890	Cyan7822_4637
Cyan7822_1891	Cyan7822_4638
Cyan7822_1893	Cyan7822_4644
Cyan7822_1894	Cyan7822_4645
Cyan7822_1895	Cyan7822_4653
Cyan7822_1896	Cyan7822_4663
Cyan7822_1897	Cyan7822_4673
Cyan7822_1898	Cyan7822_4683
Cyan7822_1899	Cyan7822_4705
Cyan7822_1900	Cyan7822_4706
Cyan7822_1901	Cyan7822_4732
Cyan7822_1902	Cyan7822_4734
Cyan7822_1903	Cyan7822_4740
Cyan7822_1906	Cyan7822_4744
Cyan7822_1907	Cyan7822_4749
Cyan7822_1908	Cyan7822_4753
Cyan7822_1910	Cyan7822_4760
Cyan7822_1911	Cyan7822_4761
Cyan7822_1915	Cyan7822_4767
Cyan7822_1916	Cyan7822_4776
Cyan7822_1917	Cyan7822_4800
Cyan7822_1918	Cyan7822_4810
Cyan7822_1919	Cyan7822_4811
Cyan7822_1921	Cyan7822_4812
Cyan7822_1922	Cyan7822_4813
Cyan7822_1923	Cyan7822_4835
Cyan7822_1924	Cyan7822_4837
Cyan7822_1932	Cyan7822_4843
Cyan7822_1933	Cyan7822_4844
Cyan7822_1938	Cyan7822_4845
Cyan7822_1943	Cyan7822_4846
Cyan7822_1947	Cyan7822_4847
Cyan7822_1949	Cyan7822_4848
Cyan7822_1950	Cyan7822_4849
Cyan7822_1951	Cyan7822_4851
Cyan7822_1955	Cyan7822_4853
Cyan7822_1956	Cyan7822_4854
Cyan7822_1957	Cyan7822_4855
Cyan7822_1961	Cyan7822_4868
Cyan7822_1962	Cyan7822_4873
Cyan7822_1963	Cyan7822_4884
Cyan7822_1964	Cyan7822_4892
Cyan7822_1965	Cyan7822_4893
Cyan7822_1968	Cyan7822_4906
Cyan7822_1969	Cyan7822_4907
Cyan7822_1971	Cyan7822_4911
Cyan7822_1972	Cyan7822_4913
Cyan7822_1973	Cyan7822_4914
Cyan7822_1974	Cyan7822_4916
Cyan7822_1975	Cyan7822_4918
Cyan7822_1976	Cyan7822_4924
Cyan7822_1977	Cyan7822_4928
Cyan7822_1979	Cyan7822_4932
Cyan7822_1980	Cyan7822_4933
Cyan7822_1981	Cyan7822_4952
Cyan7822_1982	Cyan7822_4955
Cyan7822_1985	Cyan7822_4984
Cyan7822_1986	Cyan7822_4985
Cyan7822_1987	Cyan7822_4989
Cyan7822_1988	Cyan7822_4990
Cyan7822_1989	Cyan7822_4995
Cyan7822_1990	Cyan7822_4998
Cyan7822_1991	Cyan7822_5002
Cyan7822_1992	Cyan7822_5011
Cyan7822_1994	Cyan7822_5016
Cyan7822_1998	Cyan7822_5019
Cyan7822_1999	Cyan7822_5020
Cyan7822_2000	Cyan7822_5022
Cyan7822_2001	Cyan7822_5026
Cyan7822_2002	Cyan7822_5031
Cyan7822_2009	Cyan7822_5046
Cyan7822_2010	Cyan7822_5067
Cyan7822_2011	Cyan7822_5070
Cyan7822_2012	Cyan7822_5071
Cyan7822_2013	Cyan7822_5072
Cyan7822_2017	Cyan7822_5073
Cyan7822_2020	Cyan7822_5077
Cyan7822_2024	Cyan7822_5091
Cyan7822_2026	Cyan7822_5097
Cyan7822_2036	Cyan7822_5108
Cyan7822_2049	Cyan7822_5127
Cyan7822_2050	Cyan7822_5129
Cyan7822_2052	Cyan7822_5130
Cyan7822_2053	Cyan7822_5131
Cyan7822_2054	Cyan7822_5134
Cyan7822_2055	Cyan7822_5137
Cyan7822_2057	Cyan7822_5148
Cyan7822_2058	Cyan7822_5149
Cyan7822_2065	Cyan7822_5171
Cyan7822_2067	Cyan7822_5176
Cyan7822_2071	Cyan7822_5180
Cyan7822_2073	Cyan7822_5183
Cyan7822_2074	Cyan7822_5188
Cyan7822_2076	Cyan7822_5189
Cyan7822_2077	Cyan7822_5195
Cyan7822_2078	Cyan7822_5196
Cyan7822_2079	Cyan7822_5214
Cyan7822_2084	Cyan7822_5220
Cyan7822_2085	Cyan7822_5222
Cyan7822_2086	Cyan7822_5228
Cyan7822_2089	Cyan7822_5233
Cyan7822_2090	Cyan7822_5234
Cyan7822_2091	Cyan7822_5237
Cyan7822_2092	Cyan7822_5238
Cyan7822_2093	Cyan7822_5248
Cyan7822_2096	Cyan7822_5251
Cyan7822_2097	Cyan7822_5252
Cyan7822_2100	Cyan7822_5254
Cyan7822_2102	Cyan7822_5256
Cyan7822_2103	Cyan7822_5259
Cyan7822_2104	Cyan7822_5279
Cyan7822_2105	Cyan7822_5281
Cyan7822_2106	Cyan7822_5282
Cyan7822_2107	Cyan7822_5294
Cyan7822_2109	Cyan7822_5295
Cyan7822_2110	Cyan7822_5337
Cyan7822_2111	Cyan7822_5339
Cyan7822_2113	Cyan7822_5341
Cyan7822_2114	Cyan7822_5364
Cyan7822_2118	Cyan7822_5365
Cyan7822_2120	Cyan7822_5366
Cyan7822_2121	Cyan7822_5374
Cyan7822_2122	Cyan7822_5392
Cyan7822_2123	Cyan7822_5393
Cyan7822_2124	Cyan7822_5394
Cyan7822_2125	Cyan7822_5395
Cyan7822_2126	Cyan7822_5399
Cyan7822_2128	Cyan7822_5400
Cyan7822_2129	Cyan7822_5411
Cyan7822_2132	Cyan7822_5422
Cyan7822_2133	Cyan7822_5427
Cyan7822_2134	Cyan7822_5429
Cyan7822_2135	Cyan7822_5431
Cyan7822_2136	Cyan7822_5433
Cyan7822_2137	Cyan7822_5436
Cyan7822_2138	Cyan7822_5439
Cyan7822_2139	Cyan7822_5451
Cyan7822_2141	Cyan7822_5452
Cyan7822_2142	Cyan7822_5465
Cyan7822_2143	Cyan7822_5485
Cyan7822_2144	Cyan7822_5493
Cyan7822_2146	Cyan7822_5494
Cyan7822_2147	Cyan7822_5496
Cyan7822_2153	Cyan7822_5497
Cyan7822_2154	Cyan7822_5499
Cyan7822_2155	Cyan7822_5501
Cyan7822_2156	Cyan7822_5502
Cyan7822_2160	Cyan7822_5503
Cyan7822_2161	Cyan7822_5504
Cyan7822_2162	Cyan7822_5505
Cyan7822_2163	Cyan7822_5506
Cyan7822_2164	Cyan7822_5507
Cyan7822_2165	Cyan7822_5508
Cyan7822_2166	Cyan7822_5518
Cyan7822_2167	Cyan7822_5520
Cyan7822_2168	Cyan7822_5521
Cyan7822_2169	Cyan7822_5522
Cyan7822_2171	Cyan7822_5523
Cyan7822_2172	Cyan7822_5524
Cyan7822_2175	Cyan7822_5536
Cyan7822_2176	Cyan7822_5537
Cyan7822_2177	Cyan7822_5538
Cyan7822_2181	Cyan7822_5540
Cyan7822_2183	Cyan7822_5543
Cyan7822_2186	Cyan7822_5548
Cyan7822_2187	Cyan7822_5552
Cyan7822_2189	Cyan7822_5558
Cyan7822_2195	Cyan7822_5560
Cyan7822_2201	Cyan7822_5562
Cyan7822_2202	Cyan7822_5563
Cyan7822_2203	Cyan7822_5565
Cyan7822_2204	Cyan7822_5575
Cyan7822_2205	Cyan7822_5586
Cyan7822_2207	Cyan7822_5588
Cyan7822_2211	Cyan7822_5593
Cyan7822_2216	Cyan7822_5598
Cyan7822_2217	Cyan7822_5599
Cyan7822_2218	Cyan7822_5600
Cyan7822_2221	Cyan7822_5627
Cyan7822_2223	Cyan7822_5637
Cyan7822_2224	Cyan7822_5638
Cyan7822_2226	Cyan7822_5640
Cyan7822_2227	Cyan7822_5641
Cyan7822_2228	Cyan7822_5642
Cyan7822_2238	Cyan7822_5643
Cyan7822_2239	Cyan7822_5644
Cyan7822_2243	Cyan7822_5645
Cyan7822_2244	Cyan7822_5648
Cyan7822_2245	Cyan7822_5649
Cyan7822_2246	Cyan7822_5650
Cyan7822_2251	Cyan7822_5651
Cyan7822_2252	Cyan7822_5658
Cyan7822_2253	Cyan7822_5659
Cyan7822_2255	Cyan7822_5660
Cyan7822_2256	Cyan7822_5661
Cyan7822_2257	Cyan7822_5662
Cyan7822_2258	Cyan7822_5664
Cyan7822_2262	Cyan7822_5665
Cyan7822_2266	Cyan7822_5666
Cyan7822_2267	Cyan7822_5667
Cyan7822_2269	Cyan7822_5671
Cyan7822_2271	Cyan7822_5672
Cyan7822_2272	Cyan7822_5673
Cyan7822_2273	Cyan7822_5674
Cyan7822_2274	Cyan7822_5681
Cyan7822_2276	Cyan7822_5693
Cyan7822_2278	Cyan7822_5698
Cyan7822_2279	Cyan7822_5705
Cyan7822_2280	Cyan7822_5706
Cyan7822_2281	Cyan7822_5710
Cyan7822_2283	Cyan7822_5712
Cyan7822_2290	Cyan7822_5713
Cyan7822_2291	Cyan7822_5715
Cyan7822_2292	Cyan7822_5743
Cyan7822_2293	Cyan7822_5751
Cyan7822_2296	Cyan7822_5752
Cyan7822_2297	Cyan7822_5753
Cyan7822_2298	Cyan7822_5754
Cyan7822_2302	Cyan7822_5755
Cyan7822_2303	Cyan7822_5756
Cyan7822_2304	Cyan7822_5757
Cyan7822_2305	Cyan7822_5758
Cyan7822_2306	Cyan7822_5761
Cyan7822_2309	Cyan7822_5762
Cyan7822_2310	Cyan7822_5763
Cyan7822_2312	Cyan7822_5764
Cyan7822_2313	Cyan7822_5766
Cyan7822_2314	Cyan7822_5767
Cyan7822_2315	Cyan7822_5768
Cyan7822_2321	Cyan7822_5769
Cyan7822_2323	Cyan7822_5770
Cyan7822_2324	Cyan7822_5771
Cyan7822_2325	Cyan7822_5773
Cyan7822_2327	Cyan7822_5776
Cyan7822_2328	Cyan7822_5778
Cyan7822_2329	Cyan7822_5779
Cyan7822_2330	Cyan7822_5780
Cyan7822_2331	Cyan7822_5781
Cyan7822_2333	Cyan7822_5786
Cyan7822_2334	Cyan7822_5789
Cyan7822_2337	Cyan7822_5790
Cyan7822_2339	Cyan7822_5791
Cyan7822_2340	Cyan7822_5792
Cyan7822_2342	Cyan7822_5794
Cyan7822_2343	Cyan7822_5804
Cyan7822_2347	Cyan7822_5805
Cyan7822_2349	Cyan7822_5806
Cyan7822_2351	Cyan7822_5813
Cyan7822_2352	Cyan7822_5814
Cyan7822_2355	Cyan7822_5815
Cyan7822_2359	Cyan7822_5816
Cyan7822_2360	Cyan7822_5817
Cyan7822_2361	Cyan7822_5819
Cyan7822_2362	Cyan7822_5820
Cyan7822_2364	Cyan7822_5821
Cyan7822_2365	Cyan7822_5824
Cyan7822_2367	Cyan7822_5825
Cyan7822_2369	Cyan7822_5831
Cyan7822_2370	Cyan7822_5832
Cyan7822_2371	Cyan7822_5861
Cyan7822_2372	Cyan7822_5879
Cyan7822_2373	Cyan7822_5887
Cyan7822_2375	Cyan7822_5888
Cyan7822_2377	Cyan7822_5889
Cyan7822_2378	Cyan7822_5890
Cyan7822_2379	Cyan7822_5893
Cyan7822_2380	Cyan7822_5899
Cyan7822_2381	Cyan7822_5905
Cyan7822_2382	Cyan7822_5918
Cyan7822_2383	Cyan7822_5922
Cyan7822_2384	Cyan7822_5923
Cyan7822_2385	Cyan7822_5924
Cyan7822_2386	Cyan7822_5925
Cyan7822_2387	Cyan7822_5926
Cyan7822_2388	Cyan7822_5932
Cyan7822_2389	Cyan7822_5936
Cyan7822_2390	Cyan7822_5945
Cyan7822_2391	Cyan7822_5954
Cyan7822_2392	Cyan7822_5962
Cyan7822_2393	Cyan7822_5971
Cyan7822_2394	Cyan7822_5972
Cyan7822_2399	Cyan7822_5975
Cyan7822_2401	Cyan7822_5986
Cyan7822_2405	Cyan7822_5996
Cyan7822_2406	Cyan7822_5997
Cyan7822_2407	Cyan7822_5999
Cyan7822_2408	Cyan7822_6000
Cyan7822_2409	Cyan7822_6001
Cyan7822_2410	Cyan7822_6002
Cyan7822_2411	Cyan7822_6007
Cyan7822_2412	Cyan7822_6020
Cyan7822_2413	Cyan7822_6032
Cyan7822_2414	Cyan7822_6038
Cyan7822_2415	Cyan7822_6039
Cyan7822_2416	Cyan7822_6056
Cyan7822_2420	Cyan7822_6057
Cyan7822_2425	Cyan7822_6140
Cyan7822_2426	Cyan7822_6158
Cyan7822_2427	Cyan7822_6159
Cyan7822_2429	Cyan7822_6167
Cyan7822_2430	Cyan7822_6203
Cyan7822_2431	Cyan7822_6204
Cyan7822_2432	Cyan7822_6206
Cyan7822_2433	Cyan7822_6211
Cyan7822_2434	Cyan7822_6212
Cyan7822_2435	Cyan7822_6215
Cyan7822_2436	Cyan7822_6245
Cyan7822_2437	Cyan7822_6255
Cyan7822_2439	Cyan7822_6260
Cyan7822_2440	Cyan7822_6261
Cyan7822_2441	Cyan7822_6262
Cyan7822_2442	Cyan7822_6267
Cyan7822_2443	Cyan7822_6268
Cyan7822_2445	Cyan7822_6335
Cyan7822_2446	Cyan7822_6345
Cyan7822_2448	Cyan7822_6346
Cyan7822_2450	Cyan7822_6361
Cyan7822_2451	Cyan7822_6417
Cyan7822_2452	Cyan7822_6425
Cyan7822_2453	Cyan7822_6454
Cyan7822_2454	Cyan7822_6470
Cyan7822_2456	Cyan7822_6471
Cyan7822_2458	Cyan7822_6485
Cyan7822_2459	Cyan7822_6491
Cyan7822_2460	Cyan7822_6492
Cyan7822_2461	Cyan7822_6493
Cyan7822_2463	Cyan7822_6502
Cyan7822_2464	Cyan7822_6530
Cyan7822_2471	Cyan7822_6532
Cyan7822_2472	Cyan7822_6534
Cyan7822_2480	Cyan7822_6535
Cyan7822_2485	Cyan7822_6539
Cyan7822_2486	Cyan7822_6540
Cyan7822_2491	Cyan7822_6553
Cyan7822_2492	Cyan7822_6555
Cyan7822_2493	Cyan7822_6557
Cyan7822_2495	Cyan7822_6558
Cyan7822_2505	Cyan7822_6573
Cyan7822_2506	Cyan7822_6574
Cyan7822_2514	Cyan7822_6607
Cyan7822_2518	Cyan7822_6608
Cyan7822_2519	Cyan7822_6609
Cyan7822_2520	Cyan7822_6626
Cyan7822_2521	Cyan7822_6630
Cyan7822_2522	Cyan7822_6634
Cyan7822_2523	Cyan7822_6657
Cyan7822_2524	Cyan7822_6711
Cyan7822_2532	Cyan7822_6756
Cyan7822_2533	Cyan7822_6757
Cyan7822_2534	Cyan7822_6760
Cyan7822_2537	Cyan7822_6761
Cyan7822_2538	Cyan7822_6767
Cyan7822_2539	Cyan7822_6768
Cyan7822_2540	Cyan7822_6769
Cyan7822_2541	Cyan7822_6770
Cyan7822_2542	Cyan7822_6777
Cyan7822_2544	Cyan7822_6795
Cyan7822_2547	Cyan7822_6796
Cyan7822_2548	Cyan7822_6810
Cyan7822_2549	Cyan7822_6844
Cyan7822_2553	Cyan7822_6881
Cyan7822_2554	Cyan7822_6883
Cyan7822_2556	Cyan7822_6918
Cyan7822_2557	Cyan7822_6934
Cyan7822_2558	Cyan7822_6952
Cyan7822_2561	Cyan7822_6953
Cyan7822_2562	Cyan7822_6982
Cyan7822_2563	Cyan7822_6983
Cyan7822_2565
Cyan7822_2567
Cyan7822_2568
Cyan7822_2570
Cyan7822_2571
Cyan7822_2572
Cyan7822_2573
Cyan7822_2574
Cyan7822_2576
Cyan7822_2577
Cyan7822_2578
Cyan7822_2584
Cyan7822_2585
Cyan7822_2615
Cyan7822_2618
Cyan7822_2619
Cyan7822_2620
Cyan7822_2622
Cyan7822_2626
Cyan7822_2627
Cyan7822_2628
Cyan7822_2629
Cyan7822_2630
Cyan7822_2631
Cyan7822_2636
Cyan7822_2637
Cyan7822_2638
Cyan7822_2642
Cyan7822_2647
Cyan7822_2648
Cyan7822_2649
Cyan7822_2650
Cyan7822_2651
Cyan7822_2652
Cyan7822_2654
Cyan7822_2655
Cyan7822_2660
Cyan7822_2661
Cyan7822_2662
Cyan7822_2665
Cyan7822_2666
Cyan7822_2668
Cyan7822_2669
Cyan7822_2673
Cyan7822_2674
Cyan7822_2675
Cyan7822_2676
Cyan7822_2677
Cyan7822_2678
Cyan7822_2680
Cyan7822_2681
Cyan7822_2682
Cyan7822_2685
Cyan7822_2686
Cyan7822_2692
Cyan7822_2697
Cyan7822_2700
Cyan7822_2703
Cyan7822_2710
Cyan7822_2711
Cyan7822_2712
Cyan7822_2718
Cyan7822_2723
Cyan7822_2725
Cyan7822_2732
Cyan7822_2733
Cyan7822_2734
Cyan7822_2735
Cyan7822_2736
Cyan7822_2737
Cyan7822_2739
Cyan7822_2740
Cyan7822_2741
Cyan7822_2742
Cyan7822_2743
Cyan7822_2750
Cyan7822_2751
Cyan7822_2755
Cyan7822_2756
Cyan7822_2760
Cyan7822_2761
Cyan7822_2764
Cyan7822_2768
Cyan7822_2775
Cyan7822_2776
Cyan7822_2781
Cyan7822_2793
Cyan7822_2794
Cyan7822_2795
Cyan7822_2796
Cyan7822_2797
Cyan7822_2798
Cyan7822_2799
Cyan7822_2802
Cyan7822_2804
Cyan7822_2806
Cyan7822_2807
Cyan7822_2808
Cyan7822_2809
Cyan7822_2810
Cyan7822_2811
Cyan7822_2814
Cyan7822_2817
Cyan7822_2822
Cyan7822_2823
Cyan7822_2825
Cyan7822_2826
Cyan7822_2828
Cyan7822_2829
Cyan7822_2831
Cyan7822_2832
Cyan7822_2836
Cyan7822_2839
Cyan7822_2844
Cyan7822_2845
Cyan7822_2852
Cyan7822_2856
Cyan7822_2857
Cyan7822_2860
Cyan7822_2862
Cyan7822_2864
Cyan7822_2866
Cyan7822_2871
Cyan7822_2872
Cyan7822_2873
Cyan7822_2888
Cyan7822_2889
Cyan7822_2890
Cyan7822_2891
Cyan7822_2892
Cyan7822_2893
Cyan7822_2894
Cyan7822_2895
Cyan7822_2896
Cyan7822_2897
Cyan7822_2898
Cyan7822_2899
Cyan7822_2900
Cyan7822_2901
Cyan7822_2903
Cyan7822_2904
Cyan7822_2906
Cyan7822_2907
Cyan7822_2908
Cyan7822_2909
Cyan7822_2910
Cyan7822_2911
Cyan7822_2912
Cyan7822_2917
Cyan7822_2918
Cyan7822_2919
Cyan7822_2924
Cyan7822_2926
Cyan7822_2927
Cyan7822_2929
Cyan7822_2930
Cyan7822_2940
Cyan7822_2943
Cyan7822_2950
Cyan7822_2953
Cyan7822_2958
Cyan7822_2959
Cyan7822_2960
Cyan7822_2970
Cyan7822_2971
Cyan7822_2973
Cyan7822_2975
Cyan7822_2979
Cyan7822_2980
Cyan7822_2981
Cyan7822_2982
Cyan7822_2987
Cyan7822_2988
Cyan7822_2989
Cyan7822_2995
Cyan7822_2998
Cyan7822_2999
Cyan7822_3001
Cyan7822_3002
Cyan7822_3006
Cyan7822_3007
Cyan7822_3010
Cyan7822_3011
Cyan7822_3012
Cyan7822_3013
Cyan7822_3014
Cyan7822_3015
Cyan7822_3023
Cyan7822_3024
Cyan7822_3026
Cyan7822_3027
Cyan7822_3028
Cyan7822_3030
Cyan7822_3031
Cyan7822_3036
Cyan7822_3037
Cyan7822_3038
Cyan7822_3039
Cyan7822_3042
Cyan7822_3043
Cyan7822_3044
Cyan7822_3045
Cyan7822_3046
Cyan7822_3047
Cyan7822_3048
Cyan7822_3049
Cyan7822_3050
Cyan7822_3051
Cyan7822_3052
Cyan7822_3053
Cyan7822_3054
Cyan7822_3058
Cyan7822_3059
Cyan7822_3060
Cyan7822_3061
Cyan7822_3072
Cyan7822_3074
Cyan7822_3077
Cyan7822_3078
Cyan7822_3079
Cyan7822_3080
Cyan7822_3081
Cyan7822_3082
Cyan7822_3083
Cyan7822_3084
Cyan7822_3086
Cyan7822_3087
Cyan7822_3088
Cyan7822_3089
Cyan7822_3092
Cyan7822_3095
Cyan7822_3100
Cyan7822_3105
Cyan7822_3106
Cyan7822_3107
Cyan7822_3108
Cyan7822_3109
Cyan7822_3110
Cyan7822_3112
Cyan7822_3118
Cyan7822_3119
Cyan7822_3120
Cyan7822_3124
Cyan7822_3125
Cyan7822_3126
Cyan7822_3128
Cyan7822_3129
Cyan7822_3132
Cyan7822_3134
Cyan7822_3135
Cyan7822_3136
Cyan7822_3144
Cyan7822_3146
Cyan7822_3148
Cyan7822_3149
Cyan7822_3150
Cyan7822_3151
Cyan7822_3153
Cyan7822_3154
Cyan7822_3156
Cyan7822_3161
Cyan7822_3168
Cyan7822_3173
Cyan7822_3174
Cyan7822_3175
Cyan7822_3177
Cyan7822_3181
Cyan7822_3182
Cyan7822_3183
Cyan7822_3184
Cyan7822_3185
Cyan7822_3186
Cyan7822_3187
Cyan7822_3189
Cyan7822_3190
Cyan7822_3195
Cyan7822_3196
Cyan7822_3197
Cyan7822_3202
Cyan7822_3203
Cyan7822_3206
Cyan7822_3208
Cyan7822_3209
Cyan7822_3210
Cyan7822_3213
Cyan7822_3215
Cyan7822_3218
Cyan7822_3219
Cyan7822_3222
Cyan7822_3225
Cyan7822_3226
Cyan7822_3227
Cyan7822_3229
Cyan7822_3232
Cyan7822_3234
Cyan7822_3235
Cyan7822_3238
Cyan7822_3245
Cyan7822_3247
Cyan7822_3250
Cyan7822_3251
Cyan7822_3252
Cyan7822_3253
Cyan7822_3254
Cyan7822_3258
Cyan7822_3261
Cyan7822_3263
Cyan7822_3264
Cyan7822_3289
Cyan7822_3292
Cyan7822_3293
Cyan7822_3296
Cyan7822_3301
Cyan7822_3302
Cyan7822_3312
Cyan7822_3313
Cyan7822_3315
Cyan7822_3316
Cyan7822_3319
Cyan7822_3321
Cyan7822_3322
Cyan7822_3323
Cyan7822_3324
Cyan7822_3326
Cyan7822_3329
Cyan7822_3333
Cyan7822_3334
Cyan7822_3335
Cyan7822_3338
Cyan7822_3341
Cyan7822_3342
Cyan7822_3343
Cyan7822_3344
Cyan7822_3349
Cyan7822_3351
Cyan7822_3354
Cyan7822_3355
Cyan7822_3356
Cyan7822_3357
Cyan7822_3358
Cyan7822_3359
Cyan7822_3360
Cyan7822_3361
Cyan7822_3362
Cyan7822_3363
Cyan7822_3364
Cyan7822_3366
Cyan7822_3367
Cyan7822_3369
Cyan7822_3370
Cyan7822_3371
Cyan7822_3372
Cyan7822_3373
Cyan7822_3374
Cyan7822_3375
Cyan7822_3377
Cyan7822_3379
Cyan7822_3380
Cyan7822_3381
Cyan7822_3382
Cyan7822_3383
Cyan7822_3384
Cyan7822_3385
Cyan7822_3386
Cyan7822_3388
Cyan7822_3390
Cyan7822_3391
Cyan7822_3392
Cyan7822_3394
Cyan7822_3395
Cyan7822_3396
Cyan7822_3397
Cyan7822_3399
Cyan7822_3400
Cyan7822_3401
Cyan7822_3402
Cyan7822_3411
Cyan7822_3412
Cyan7822_3415
Cyan7822_3416
Cyan7822_3418
Cyan7822_3419
Cyan7822_3421
Cyan7822_3428
Cyan7822_3430
Cyan7822_3431
Cyan7822_3433
Cyan7822_3436
Cyan7822_3437
Cyan7822_3438
Cyan7822_3439
Cyan7822_3441
Cyan7822_3447
Cyan7822_3452
Cyan7822_3453
Cyan7822_3454
Cyan7822_3455
Cyan7822_3456
Cyan7822_3459
Cyan7822_3460
Cyan7822_3461
Cyan7822_3462
Cyan7822_3463
Cyan7822_3474
Cyan7822_3475
Cyan7822_3476
Cyan7822_3477
Cyan7822_3482
Cyan7822_3483
Cyan7822_3484
Cyan7822_3485
Cyan7822_3488
Cyan7822_3497
Cyan7822_3498
Cyan7822_3499
Cyan7822_3500
Cyan7822_3501
Cyan7822_3502
Cyan7822_3503
Cyan7822_3506
Cyan7822_3507
Cyan7822_3508
Cyan7822_3512
Cyan7822_3515
Cyan7822_3516
Cyan7822_3517
Cyan7822_3520
Cyan7822_3521
Cyan7822_3522
Cyan7822_3523
Cyan7822_3524
Cyan7822_3530
Cyan7822_3531
Cyan7822_3532
Cyan7822_3533
Cyan7822_3535
Cyan7822_3536
Cyan7822_3537
Cyan7822_3538
Cyan7822_3539
Cyan7822_3540
Cyan7822_3547
Cyan7822_3549
Cyan7822_3552
Cyan7822_3553
Cyan7822_3554
Cyan7822_3557
Cyan7822_3558
Cyan7822_3561
Cyan7822_3563
Cyan7822_3564
Cyan7822_3569
Cyan7822_3570
Cyan7822_3575
Cyan7822_3576
Cyan7822_3577
Cyan7822_3578
Cyan7822_3579
Cyan7822_3581
Cyan7822_3582
Cyan7822_3587
Cyan7822_3588
Cyan7822_3598
Cyan7822_3599
Cyan7822_3605
Cyan7822_3606
Cyan7822_3608
Cyan7822_3610
Cyan7822_3621
Cyan7822_3622
Cyan7822_3627
Cyan7822_3634
Cyan7822_3637
Cyan7822_3639
Cyan7822_3640
Cyan7822_3641
Cyan7822_3642
Cyan7822_3643
Cyan7822_3644
Cyan7822_3646
Cyan7822_3647
Cyan7822_3649
Cyan7822_3651
Cyan7822_3652
Cyan7822_3656
Cyan7822_3658
Cyan7822_3659
Cyan7822_3660
Cyan7822_3663
Cyan7822_3697
Cyan7822_3698
Cyan7822_3699
Cyan7822_3700
Cyan7822_3704
Cyan7822_3706
Cyan7822_3707
Cyan7822_3708
Cyan7822_3714
Cyan7822_3718
Cyan7822_3721
Cyan7822_3723
Cyan7822_3724
Cyan7822_3725
Cyan7822_3726
Cyan7822_3729
Cyan7822_3732
Cyan7822_3735
Cyan7822_3736
Cyan7822_3737
Cyan7822_3738
Cyan7822_3739
Cyan7822_3740
Cyan7822_3741
Cyan7822_3742
Cyan7822_3745
Cyan7822_3754
Cyan7822_3757
Cyan7822_3759
Cyan7822_3769
Cyan7822_3770
Cyan7822_3777
Cyan7822_3778
Cyan7822_3779
Cyan7822_3780
Cyan7822_3789
Cyan7822_3791
Cyan7822_3792
Cyan7822_3793
Cyan7822_3803
Cyan7822_3807
Cyan7822_3811
Cyan7822_3813
Cyan7822_3815
Cyan7822_3817
Cyan7822_3818
Cyan7822_3819
Cyan7822_3820
Cyan7822_3821
Cyan7822_3823
Cyan7822_3833
Cyan7822_3835
Cyan7822_3841
Cyan7822_3849
Cyan7822_3852
Cyan7822_3856
Cyan7822_3863
Cyan7822_3864
Cyan7822_3865
Cyan7822_3866
Cyan7822_3867
Cyan7822_3868
Cyan7822_3870
Cyan7822_3880
Cyan7822_3883
Cyan7822_3884
Cyan7822_3885
Cyan7822_3886
Cyan7822_3888
Cyan7822_3889
Cyan7822_3890
Cyan7822_3892
Cyan7822_3895
Cyan7822_3896
Cyan7822_3897
Cyan7822_3903
Cyan7822_3906
Cyan7822_3907
Cyan7822_3911
Cyan7822_3912
Cyan7822_3913
Cyan7822_3915
Cyan7822_3918
Cyan7822_3919
Cyan7822_3920
Cyan7822_3921
Cyan7822_3922
Cyan7822_3925
Cyan7822_3926
Cyan7822_3928
Cyan7822_3932
Cyan7822_3933
Cyan7822_3938
Cyan7822_3940
Cyan7822_3941
Cyan7822_3942
Cyan7822_3944
Cyan7822_3945
Cyan7822_3946
Cyan7822_3949
Cyan7822_3950
Cyan7822_3953
Cyan7822_3956
Cyan7822_3957
Cyan7822_3960
Cyan7822_3963
Cyan7822_3964
Cyan7822_3966
Cyan7822_3971
Cyan7822_3973
Cyan7822_3981
Cyan7822_3984
Cyan7822_3987
Cyan7822_3988
Cyan7822_3989
Cyan7822_3991
Cyan7822_3992
Cyan7822_3993
Cyan7822_3994
Cyan7822_3995
Cyan7822_3996
Cyan7822_3997
Cyan7822_3998
Cyan7822_3999
Cyan7822_4000
Cyan7822_4004
Cyan7822_4008
Cyan7822_4011
Cyan7822_4014
Cyan7822_4016
Cyan7822_4017
Cyan7822_4018
Cyan7822_4024
Cyan7822_4026
Cyan7822_4027
Cyan7822_4028
Cyan7822_4029
Cyan7822_4030
Cyan7822_4031
Cyan7822_4032
Cyan7822_4033
Cyan7822_4034
Cyan7822_4035
Cyan7822_4036
Cyan7822_4037
Cyan7822_4038
Cyan7822_4039
Cyan7822_4041
Cyan7822_4042
Cyan7822_4043
Cyan7822_4044
Cyan7822_4045
Cyan7822_4046
Cyan7822_4048
Cyan7822_4049
Cyan7822_4051
Cyan7822_4052
Cyan7822_4054
Cyan7822_4058
Cyan7822_4059
Cyan7822_4060
Cyan7822_4064
Cyan7822_4065
Cyan7822_4067
Cyan7822_4068
Cyan7822_4069
Cyan7822_4070
Cyan7822_4071
Cyan7822_4072
Cyan7822_4073
Cyan7822_4074
Cyan7822_4075
Cyan7822_4076
Cyan7822_4078
Cyan7822_4082
Cyan7822_4085
Cyan7822_4086
Cyan7822_4088
Cyan7822_4089
Cyan7822_4090
Cyan7822_4092
Cyan7822_4093
Cyan7822_4095
Cyan7822_4096
Cyan7822_4105
Cyan7822_4109
Cyan7822_4110
Cyan7822_4111
Cyan7822_4112
Cyan7822_4113
Cyan7822_4116
Cyan7822_4118
Cyan7822_4123
Cyan7822_4125
Cyan7822_4127
Cyan7822_4130
Cyan7822_4134
Cyan7822_4135
Cyan7822_4137
Cyan7822_4139
Cyan7822_4140
Cyan7822_4144
Cyan7822_4145
Cyan7822_4146
Cyan7822_4147
Cyan7822_4148
Cyan7822_4152
Cyan7822_4154
Cyan7822_4155
Cyan7822_4159
Cyan7822_4160
Cyan7822_4161
Cyan7822_4162
Cyan7822_4169
Cyan7822_4170
Cyan7822_4176
Cyan7822_4180
Cyan7822_4182
Cyan7822_4185
Cyan7822_4189
Cyan7822_4190
Cyan7822_4195
Cyan7822_4196
Cyan7822_4198
Cyan7822_4199
Cyan7822_4200
Cyan7822_4202
Cyan7822_4203
Cyan7822_4204
Cyan7822_4210
Cyan7822_4211
Cyan7822_4212
Cyan7822_4213
Cyan7822_4214
Cyan7822_4215
Cyan7822_4218
Cyan7822_4219
Cyan7822_4223
Cyan7822_4224
Cyan7822_4225
Cyan7822_4229
Cyan7822_4230
Cyan7822_4237
Cyan7822_4238
Cyan7822_4239
Cyan7822_4240
Cyan7822_4246
Cyan7822_4253
Cyan7822_4256
Cyan7822_4257
Cyan7822_4261
Cyan7822_4262
Cyan7822_4263
Cyan7822_4264
Cyan7822_4265
Cyan7822_4266
Cyan7822_4267
Cyan7822_4268
Cyan7822_4269
Cyan7822_4271
Cyan7822_4273
Cyan7822_4275
Cyan7822_4277
Cyan7822_4278
Cyan7822_4285
Cyan7822_4286
Cyan7822_4287
Cyan7822_4288
[truncated: 1,190 more rows]

## Sheet: Genes only in L3 >2X FC
RPKM	Marray
Cyan7822_0002	Cyan7822_0002
Cyan7822_0003	Cyan7822_0015
Cyan7822_0007	Cyan7822_0017
Cyan7822_0014	Cyan7822_0018
Cyan7822_0015	Cyan7822_0041
Cyan7822_0017	Cyan7822_0047
Cyan7822_0018	Cyan7822_0061
Cyan7822_0028	Cyan7822_0070
Cyan7822_0029	Cyan7822_0086
Cyan7822_0033	Cyan7822_0088
Cyan7822_0035	Cyan7822_0089
Cyan7822_0044	Cyan7822_0123
Cyan7822_0047	Cyan7822_0133
Cyan7822_0048	Cyan7822_0136
Cyan7822_0051	Cyan7822_0147
Cyan7822_0052	Cyan7822_0155
Cyan7822_0055	Cyan7822_0158
Cyan7822_0056	Cyan7822_0192
Cyan7822_0061	Cyan7822_0193
Cyan7822_0064	Cyan7822_0194
Cyan7822_0069	Cyan7822_0195
Cyan7822_0070	Cyan7822_0219
Cyan7822_0074	Cyan7822_0227
Cyan7822_0075	Cyan7822_0236
Cyan7822_0078	Cyan7822_0237
Cyan7822_0079	Cyan7822_0264
Cyan7822_0080	Cyan7822_0292
Cyan7822_0083	Cyan7822_0313
Cyan7822_0084	Cyan7822_0347
Cyan7822_0085	Cyan7822_0367
Cyan7822_0086	Cyan7822_0374
Cyan7822_0088	Cyan7822_0380
Cyan7822_0089	Cyan7822_0383
Cyan7822_0096	Cyan7822_0388
Cyan7822_0098	Cyan7822_0390
Cyan7822_0099	Cyan7822_0391
Cyan7822_0100	Cyan7822_0418
Cyan7822_0102	Cyan7822_0428
Cyan7822_0108	Cyan7822_0435
Cyan7822_0109	Cyan7822_0437
Cyan7822_0110	Cyan7822_0500
Cyan7822_0111	Cyan7822_0557
Cyan7822_0118	Cyan7822_0559
Cyan7822_0119	Cyan7822_0567
Cyan7822_0123	Cyan7822_0577
Cyan7822_0124	Cyan7822_0578
Cyan7822_0125	Cyan7822_0591
Cyan7822_0126	Cyan7822_0592
Cyan7822_0128	Cyan7822_0600
Cyan7822_0129	Cyan7822_0607
Cyan7822_0133	Cyan7822_0615
Cyan7822_0134	Cyan7822_0616
Cyan7822_0136	Cyan7822_0617
Cyan7822_0142	Cyan7822_0619
Cyan7822_0143	Cyan7822_0620
Cyan7822_0144	Cyan7822_0621
Cyan7822_0145	Cyan7822_0624
Cyan7822_0147	Cyan7822_0626
Cyan7822_0148	Cyan7822_0641
Cyan7822_0149	Cyan7822_0642
Cyan7822_0150	Cyan7822_0643
Cyan7822_0151	Cyan7822_0644
Cyan7822_0154	Cyan7822_0649
Cyan7822_0158	Cyan7822_0706
Cyan7822_0160	Cyan7822_0724
Cyan7822_0161	Cyan7822_0734
Cyan7822_0162	Cyan7822_0770
Cyan7822_0168	Cyan7822_0784
Cyan7822_0170	Cyan7822_0786
Cyan7822_0171	Cyan7822_0796
Cyan7822_0179	Cyan7822_0800
Cyan7822_0186	Cyan7822_0818
Cyan7822_0190	Cyan7822_0820
Cyan7822_0191	Cyan7822_0850
Cyan7822_0192	Cyan7822_0971
Cyan7822_0193	Cyan7822_0973
Cyan7822_0194	Cyan7822_0989
Cyan7822_0195	Cyan7822_0992
Cyan7822_0198	Cyan7822_1007
Cyan7822_0201	Cyan7822_1014
Cyan7822_0202	Cyan7822_1024
Cyan7822_0204	Cyan7822_1025
Cyan7822_0205	Cyan7822_1026
Cyan7822_0206	Cyan7822_1027
Cyan7822_0212	Cyan7822_1028
Cyan7822_0223	Cyan7822_1048
Cyan7822_0226	Cyan7822_1055
Cyan7822_0227	Cyan7822_1073
Cyan7822_0229	Cyan7822_1094
Cyan7822_0235	Cyan7822_1096
Cyan7822_0236	Cyan7822_1097
Cyan7822_0237	Cyan7822_1098
Cyan7822_0248	Cyan7822_1105
Cyan7822_0256	Cyan7822_1118
Cyan7822_0264	Cyan7822_1121
Cyan7822_0272	Cyan7822_1158
Cyan7822_0278	Cyan7822_1178
Cyan7822_0290	Cyan7822_1203
Cyan7822_0291	Cyan7822_1208
Cyan7822_0292	Cyan7822_1211
Cyan7822_0295	Cyan7822_1214
Cyan7822_0299	Cyan7822_1233
Cyan7822_0304	Cyan7822_1234
Cyan7822_0305	Cyan7822_1257
Cyan7822_0311	Cyan7822_1265
Cyan7822_0319	Cyan7822_1285
Cyan7822_0320	Cyan7822_1293
Cyan7822_0322	Cyan7822_1321
Cyan7822_0327	Cyan7822_1325
Cyan7822_0338	Cyan7822_1352
Cyan7822_0340	Cyan7822_1355
Cyan7822_0341	Cyan7822_1362
Cyan7822_0342	Cyan7822_1385
Cyan7822_0346	Cyan7822_1392
Cyan7822_0347	Cyan7822_1407
Cyan7822_0350	Cyan7822_1419
Cyan7822_0357	Cyan7822_1421
Cyan7822_0360	Cyan7822_1423
Cyan7822_0361	Cyan7822_1447
Cyan7822_0367	Cyan7822_1452
Cyan7822_0370	Cyan7822_1455
Cyan7822_0374	Cyan7822_1488
Cyan7822_0377	Cyan7822_1489
Cyan7822_0379	Cyan7822_1495
Cyan7822_0380	Cyan7822_1513
Cyan7822_0382	Cyan7822_1526
Cyan7822_0383	Cyan7822_1531
Cyan7822_0386	Cyan7822_1572
Cyan7822_0387	Cyan7822_1573
Cyan7822_0388	Cyan7822_1581
Cyan7822_0389	Cyan7822_1582
Cyan7822_0390	Cyan7822_1585
Cyan7822_0391	Cyan7822_1586
Cyan7822_0396	Cyan7822_1595
Cyan7822_0399	Cyan7822_1640
Cyan7822_0400	Cyan7822_1644
Cyan7822_0403	Cyan7822_1646
Cyan7822_0407	Cyan7822_1648
Cyan7822_0408	Cyan7822_1651
Cyan7822_0409	Cyan7822_1652
Cyan7822_0410	Cyan7822_1653
Cyan7822_0411	Cyan7822_1657
Cyan7822_0414	Cyan7822_1672
Cyan7822_0415	Cyan7822_1673
Cyan7822_0416	Cyan7822_1678
Cyan7822_0417	Cyan7822_1690
Cyan7822_0418	Cyan7822_1697
Cyan7822_0419	Cyan7822_1698
Cyan7822_0425	Cyan7822_1706
Cyan7822_0430	Cyan7822_1740
Cyan7822_0431	Cyan7822_1749
Cyan7822_0432	Cyan7822_1750
Cyan7822_0436	Cyan7822_1751
Cyan7822_0437	Cyan7822_1752
Cyan7822_0438	Cyan7822_1753
Cyan7822_0441	Cyan7822_1764
Cyan7822_0447	Cyan7822_1768
Cyan7822_0454	Cyan7822_1773
Cyan7822_0462	Cyan7822_1779
Cyan7822_0463	Cyan7822_1780
Cyan7822_0468	Cyan7822_1814
Cyan7822_0469	Cyan7822_1867
Cyan7822_0470	Cyan7822_1897
Cyan7822_0474	Cyan7822_1898
Cyan7822_0476	Cyan7822_1902
Cyan7822_0478	Cyan7822_1911
Cyan7822_0480	Cyan7822_1916
Cyan7822_0482	Cyan7822_1917
Cyan7822_0483	Cyan7822_1922
Cyan7822_0490	Cyan7822_1924
Cyan7822_0491	Cyan7822_1942
Cyan7822_0498	Cyan7822_1943
Cyan7822_0506	Cyan7822_1950
Cyan7822_0507	Cyan7822_1951
Cyan7822_0511	Cyan7822_1954
Cyan7822_0515	Cyan7822_1955
Cyan7822_0519	Cyan7822_1961
Cyan7822_0524	Cyan7822_1969
Cyan7822_0527	Cyan7822_1971
Cyan7822_0533	Cyan7822_1972
Cyan7822_0539	Cyan7822_1986
Cyan7822_0540	Cyan7822_1988
Cyan7822_0541	Cyan7822_1989
Cyan7822_0551	Cyan7822_1991
Cyan7822_0554	Cyan7822_1998
Cyan7822_0557	Cyan7822_2011
Cyan7822_0559	Cyan7822_2012
Cyan7822_0560	Cyan7822_2013
Cyan7822_0561	Cyan7822_2024
Cyan7822_0562	Cyan7822_2026
Cyan7822_0563	Cyan7822_2049
Cyan7822_0564	Cyan7822_2050
Cyan7822_0568	Cyan7822_2073
Cyan7822_0575	Cyan7822_2074
Cyan7822_0577	Cyan7822_2076
Cyan7822_0578	Cyan7822_2077
Cyan7822_0579	Cyan7822_2078
Cyan7822_0580	Cyan7822_2079
Cyan7822_0581	Cyan7822_2086
Cyan7822_0591	Cyan7822_2089
Cyan7822_0592	Cyan7822_2101
Cyan7822_0593	Cyan7822_2102
Cyan7822_0596	Cyan7822_2106
Cyan7822_0597	Cyan7822_2109
Cyan7822_0598	Cyan7822_2110
Cyan7822_0601	Cyan7822_2120
Cyan7822_0602	Cyan7822_2121
Cyan7822_0603	Cyan7822_2123
Cyan7822_0606	Cyan7822_2124
Cyan7822_0607	Cyan7822_2142
Cyan7822_0610	Cyan7822_2146
Cyan7822_0615	Cyan7822_2153
Cyan7822_0617	Cyan7822_2161
Cyan7822_0624	Cyan7822_2162
Cyan7822_0629	Cyan7822_2163
Cyan7822_0633	Cyan7822_2165
Cyan7822_0636	Cyan7822_2166
Cyan7822_0638	Cyan7822_2167
Cyan7822_0639	Cyan7822_2168
Cyan7822_0640	Cyan7822_2186
Cyan7822_0641	Cyan7822_2189
Cyan7822_0642	Cyan7822_2203
Cyan7822_0643	Cyan7822_2207
Cyan7822_0644	Cyan7822_2219
Cyan7822_0645	Cyan7822_2220
Cyan7822_0647	Cyan7822_2246
Cyan7822_0649	Cyan7822_2256
Cyan7822_0652	Cyan7822_2266
Cyan7822_0666	Cyan7822_2272
Cyan7822_0678	Cyan7822_2273
Cyan7822_0683	Cyan7822_2274
Cyan7822_0687	Cyan7822_2283
Cyan7822_0689	Cyan7822_2291
Cyan7822_0693	Cyan7822_2296
Cyan7822_0703	Cyan7822_2297
Cyan7822_0704	Cyan7822_2304
Cyan7822_0706	Cyan7822_2312
Cyan7822_0707	Cyan7822_2323
Cyan7822_0710	Cyan7822_2328
Cyan7822_0714	Cyan7822_2330
Cyan7822_0715	Cyan7822_2333
Cyan7822_0716	Cyan7822_2365
Cyan7822_0718	Cyan7822_2369
Cyan7822_0719	Cyan7822_2371
Cyan7822_0724	Cyan7822_2382
Cyan7822_0726	Cyan7822_2384
Cyan7822_0732	Cyan7822_2388
Cyan7822_0734	Cyan7822_2389
Cyan7822_0735	Cyan7822_2408
Cyan7822_0736	Cyan7822_2411
Cyan7822_0738	Cyan7822_2420
Cyan7822_0739	Cyan7822_2426
Cyan7822_0740	Cyan7822_2427
Cyan7822_0741	Cyan7822_2432
Cyan7822_0746	Cyan7822_2434
Cyan7822_0755	Cyan7822_2454
Cyan7822_0759	Cyan7822_2519
Cyan7822_0760	Cyan7822_2532
Cyan7822_0761	Cyan7822_2540
Cyan7822_0764	Cyan7822_2542
Cyan7822_0765	Cyan7822_2549
Cyan7822_0769	Cyan7822_2557
Cyan7822_0778	Cyan7822_2559
Cyan7822_0786	Cyan7822_2560
Cyan7822_0787	Cyan7822_2561
Cyan7822_0788	Cyan7822_2563
Cyan7822_0793	Cyan7822_2570
Cyan7822_0796	Cyan7822_2571
Cyan7822_0797	Cyan7822_2572
Cyan7822_0800	Cyan7822_2573
Cyan7822_0801	Cyan7822_2574
Cyan7822_0806	Cyan7822_2577
Cyan7822_0812	Cyan7822_2578
Cyan7822_0813	Cyan7822_2614
Cyan7822_0816	Cyan7822_2636
Cyan7822_0817	Cyan7822_2668
Cyan7822_0818	Cyan7822_2669
Cyan7822_0820	Cyan7822_2673
Cyan7822_0828	Cyan7822_2680
Cyan7822_0834	Cyan7822_2685
Cyan7822_0836	Cyan7822_2735
Cyan7822_0837	Cyan7822_2737
Cyan7822_0840	Cyan7822_2740
Cyan7822_0841	Cyan7822_2741
Cyan7822_0849	Cyan7822_2742
Cyan7822_0858	Cyan7822_2743
Cyan7822_0864	Cyan7822_2755
Cyan7822_0869	Cyan7822_2794
Cyan7822_0874	Cyan7822_2813
Cyan7822_0877	Cyan7822_2836
Cyan7822_0885	Cyan7822_2854
Cyan7822_0886	Cyan7822_2857
Cyan7822_0887	Cyan7822_2864
Cyan7822_0891	Cyan7822_2890
Cyan7822_0892	Cyan7822_2891
Cyan7822_0893	Cyan7822_2892
Cyan7822_0898	Cyan7822_2906
Cyan7822_0899	Cyan7822_2912
Cyan7822_0906	Cyan7822_2918
Cyan7822_0911	Cyan7822_2919
Cyan7822_0915	Cyan7822_2925
Cyan7822_0916	Cyan7822_2926
Cyan7822_0917	Cyan7822_2929
Cyan7822_0920	Cyan7822_2943
Cyan7822_0921	Cyan7822_2973
Cyan7822_0922	Cyan7822_2979
Cyan7822_0929	Cyan7822_2981
Cyan7822_0932	Cyan7822_2988
Cyan7822_0936	Cyan7822_3008
Cyan7822_0940	Cyan7822_3036
Cyan7822_0942	Cyan7822_3044
Cyan7822_0943	Cyan7822_3045
Cyan7822_0947	Cyan7822_3046
Cyan7822_0951	Cyan7822_3047
Cyan7822_0953	Cyan7822_3051
Cyan7822_0955	Cyan7822_3052
Cyan7822_0956	Cyan7822_3074
Cyan7822_0963	Cyan7822_3084
Cyan7822_0971	Cyan7822_3105
Cyan7822_0972	Cyan7822_3107
Cyan7822_0973	Cyan7822_3120
Cyan7822_0976	Cyan7822_3125
Cyan7822_0979	Cyan7822_3148
Cyan7822_0988	Cyan7822_3153
Cyan7822_0989	Cyan7822_3176
Cyan7822_0990	Cyan7822_3186
Cyan7822_0991	Cyan7822_3189
Cyan7822_0992	Cyan7822_3197
Cyan7822_0993	Cyan7822_3202
Cyan7822_0995	Cyan7822_3206
Cyan7822_0996	Cyan7822_3216
Cyan7822_1000	Cyan7822_3225
Cyan7822_1006	Cyan7822_3226
Cyan7822_1007	Cyan7822_3227
Cyan7822_1008	Cyan7822_3234
Cyan7822_1009	Cyan7822_3235
Cyan7822_1014	Cyan7822_3245
Cyan7822_1019	Cyan7822_3252
Cyan7822_1020	Cyan7822_3263
Cyan7822_1021	Cyan7822_3326
Cyan7822_1022	Cyan7822_3344
Cyan7822_1023	Cyan7822_3356
Cyan7822_1024	Cyan7822_3357
Cyan7822_1025	Cyan7822_3358
Cyan7822_1026	Cyan7822_3360
Cyan7822_1027	Cyan7822_3366
Cyan7822_1028	Cyan7822_3367
Cyan7822_1032	Cyan7822_3377
Cyan7822_1033	Cyan7822_3378
Cyan7822_1036	Cyan7822_3382
Cyan7822_1045	Cyan7822_3399
Cyan7822_1052	Cyan7822_3412
Cyan7822_1053	Cyan7822_3431
Cyan7822_1054	Cyan7822_3453
Cyan7822_1055	Cyan7822_3455
Cyan7822_1056	Cyan7822_3456
Cyan7822_1061	Cyan7822_3461
Cyan7822_1066	Cyan7822_3497
Cyan7822_1067	Cyan7822_3498
Cyan7822_1070	Cyan7822_3522
Cyan7822_1073	Cyan7822_3530
Cyan7822_1074	Cyan7822_3535
Cyan7822_1075	Cyan7822_3563
Cyan7822_1079	Cyan7822_3564
Cyan7822_1080	Cyan7822_3582
Cyan7822_1081	Cyan7822_3587
Cyan7822_1084	Cyan7822_3621
Cyan7822_1088	Cyan7822_3637
Cyan7822_1090	Cyan7822_3639
Cyan7822_1092	Cyan7822_3641
Cyan7822_1093	Cyan7822_3642
Cyan7822_1094	Cyan7822_3644
Cyan7822_1096	Cyan7822_3662
Cyan7822_1097	Cyan7822_3697
Cyan7822_1098	Cyan7822_3706
Cyan7822_1099	Cyan7822_3724
Cyan7822_1105	Cyan7822_3726
Cyan7822_1106	Cyan7822_3732
Cyan7822_1109	Cyan7822_3733
Cyan7822_1110	Cyan7822_3737
Cyan7822_1113	Cyan7822_3738
Cyan7822_1118	Cyan7822_3739
Cyan7822_1120	Cyan7822_3740
Cyan7822_1123	Cyan7822_3741
Cyan7822_1125	Cyan7822_3742
Cyan7822_1126	Cyan7822_3754
Cyan7822_1129	Cyan7822_3759
Cyan7822_1130	Cyan7822_3773
Cyan7822_1135	Cyan7822_3779
Cyan7822_1140	Cyan7822_3780
Cyan7822_1141	Cyan7822_3792
Cyan7822_1143	Cyan7822_3793
Cyan7822_1149	Cyan7822_3806
Cyan7822_1159	Cyan7822_3856
Cyan7822_1163	Cyan7822_3868
Cyan7822_1167	Cyan7822_3896
Cyan7822_1169	Cyan7822_3913
Cyan7822_1176	Cyan7822_3921
Cyan7822_1177	Cyan7822_3932
Cyan7822_1178	Cyan7822_3960
Cyan7822_1181	Cyan7822_3971
Cyan7822_1183	Cyan7822_3992
Cyan7822_1186	Cyan7822_3995
Cyan7822_1195	Cyan7822_3996
Cyan7822_1197	Cyan7822_4004
Cyan7822_1198	Cyan7822_4008
Cyan7822_1199	Cyan7822_4018
Cyan7822_1201	Cyan7822_4031
Cyan7822_1203	Cyan7822_4032
Cyan7822_1208	Cyan7822_4034
Cyan7822_1210	Cyan7822_4036
Cyan7822_1211	Cyan7822_4037
Cyan7822_1214	Cyan7822_4038
Cyan7822_1217	Cyan7822_4039
Cyan7822_1222	Cyan7822_4044
Cyan7822_1223	Cyan7822_4069
Cyan7822_1227	Cyan7822_4070
Cyan7822_1228	Cyan7822_4072
Cyan7822_1233	Cyan7822_4075
Cyan7822_1234	Cyan7822_4076
Cyan7822_1237	Cyan7822_4112
Cyan7822_1238	Cyan7822_4148
Cyan7822_1255	Cyan7822_4154
Cyan7822_1256	Cyan7822_4155
Cyan7822_1257	Cyan7822_4166
Cyan7822_1260	Cyan7822_4167
Cyan7822_1262	Cyan7822_4189
Cyan7822_1263	Cyan7822_4204
Cyan7822_1265	Cyan7822_4218
Cyan7822_1268	Cyan7822_4219
Cyan7822_1269	Cyan7822_4238
Cyan7822_1277	Cyan7822_4253
Cyan7822_1278	Cyan7822_4254
Cyan7822_1280	Cyan7822_4264
Cyan7822_1282	Cyan7822_4266
Cyan7822_1285	Cyan7822_4271
Cyan7822_1293	Cyan7822_4286
Cyan7822_1294	Cyan7822_4301
Cyan7822_1308	Cyan7822_4302
Cyan7822_1321	Cyan7822_4303
Cyan7822_1322	Cyan7822_4305
Cyan7822_1323	Cyan7822_4306
Cyan7822_1324	Cyan7822_4318
Cyan7822_1325	Cyan7822_4372
Cyan7822_1334	Cyan7822_4392
Cyan7822_1335	Cyan7822_4404
Cyan7822_1341	Cyan7822_4427
Cyan7822_1352	Cyan7822_4428
Cyan7822_1353	Cyan7822_4433
Cyan7822_1354	Cyan7822_4434
Cyan7822_1355	Cyan7822_4435
Cyan7822_1357	Cyan7822_4436
Cyan7822_1360	Cyan7822_4438
Cyan7822_1361	Cyan7822_4474
Cyan7822_1362	Cyan7822_4477
Cyan7822_1370	Cyan7822_4484
Cyan7822_1371	Cyan7822_4500
Cyan7822_1373	Cyan7822_4502
Cyan7822_1374	Cyan7822_4543
Cyan7822_1375	Cyan7822_4595
Cyan7822_1376	Cyan7822_4596
Cyan7822_1378	Cyan7822_4614
Cyan7822_1381	Cyan7822_4617
Cyan7822_1382	Cyan7822_4629
Cyan7822_1384	Cyan7822_4633
Cyan7822_1385	Cyan7822_4636
Cyan7822_1386	Cyan7822_4637
Cyan7822_1387	Cyan7822_4653
Cyan7822_1391	Cyan7822_4673
Cyan7822_1392	Cyan7822_4706
Cyan7822_1393	Cyan7822_4734
Cyan7822_1406	Cyan7822_4744
Cyan7822_1411	Cyan7822_4760
Cyan7822_1413	Cyan7822_4761
Cyan7822_1414	Cyan7822_4767
Cyan7822_1415	Cyan7822_4776
Cyan7822_1419	Cyan7822_4812
Cyan7822_1420	Cyan7822_4837
Cyan7822_1421	Cyan7822_4843
Cyan7822_1422	Cyan7822_4845
Cyan7822_1423	Cyan7822_4848
Cyan7822_1426	Cyan7822_4892
Cyan7822_1433	Cyan7822_4906
Cyan7822_1445	Cyan7822_4907
Cyan7822_1447	Cyan7822_4911
Cyan7822_1448	Cyan7822_4913
Cyan7822_1454	Cyan7822_4914
Cyan7822_1455	Cyan7822_4916
Cyan7822_1459	Cyan7822_4924
Cyan7822_1468	Cyan7822_4932
Cyan7822_1469	Cyan7822_4933
Cyan7822_1470	Cyan7822_4955
Cyan7822_1472	Cyan7822_4984
Cyan7822_1473	Cyan7822_4990
Cyan7822_1481	Cyan7822_4998
Cyan7822_1482	Cyan7822_5002
Cyan7822_1484	Cyan7822_5022
Cyan7822_1486	Cyan7822_5031
Cyan7822_1487	Cyan7822_5046
Cyan7822_1488	Cyan7822_5070
Cyan7822_1489	Cyan7822_5071
Cyan7822_1491	Cyan7822_5073
Cyan7822_1492	Cyan7822_5077
Cyan7822_1493	Cyan7822_5127
Cyan7822_1494	Cyan7822_5129
Cyan7822_1496	Cyan7822_5130
Cyan7822_1510	Cyan7822_5131
Cyan7822_1513	Cyan7822_5148
Cyan7822_1516	Cyan7822_5180
Cyan7822_1518	Cyan7822_5183
Cyan7822_1525	Cyan7822_5189
Cyan7822_1526	Cyan7822_5195
Cyan7822_1531	Cyan7822_5214
Cyan7822_1532	Cyan7822_5220
Cyan7822_1533	Cyan7822_5222
Cyan7822_1537	Cyan7822_5233
Cyan7822_1544	Cyan7822_5234
Cyan7822_1546	Cyan7822_5237
Cyan7822_1547	Cyan7822_5238
Cyan7822_1548	Cyan7822_5259
Cyan7822_1555	Cyan7822_5294
Cyan7822_1560	Cyan7822_5295
Cyan7822_1566	Cyan7822_5339
Cyan7822_1571	Cyan7822_5364
Cyan7822_1573	Cyan7822_5365
Cyan7822_1574	Cyan7822_5366
Cyan7822_1575	Cyan7822_5393
Cyan7822_1578	Cyan7822_5394
Cyan7822_1579	Cyan7822_5395
Cyan7822_1580	Cyan7822_5399
Cyan7822_1581	Cyan7822_5400
Cyan7822_1582	Cyan7822_5431
Cyan7822_1584	Cyan7822_5433
Cyan7822_1585	Cyan7822_5436
Cyan7822_1586	Cyan7822_5451
Cyan7822_1587	Cyan7822_5452
Cyan7822_1595	Cyan7822_5465
Cyan7822_1608	Cyan7822_5485
Cyan7822_1614	Cyan7822_5493
Cyan7822_1615	Cyan7822_5494
Cyan7822_1618	Cyan7822_5497
Cyan7822_1623	Cyan7822_5499
Cyan7822_1628	Cyan7822_5501
Cyan7822_1634	Cyan7822_5503
Cyan7822_1640	Cyan7822_5504
Cyan7822_1642	Cyan7822_5505
Cyan7822_1644	Cyan7822_5506
Cyan7822_1646	Cyan7822_5518
Cyan7822_1647	Cyan7822_5520
Cyan7822_1648	Cyan7822_5521
Cyan7822_1649	Cyan7822_5536
Cyan7822_1650	Cyan7822_5537
Cyan7822_1651	Cyan7822_5538
Cyan7822_1652	Cyan7822_5540
Cyan7822_1653	Cyan7822_5543
Cyan7822_1656	Cyan7822_5552
Cyan7822_1657	Cyan7822_5558
Cyan7822_1658	Cyan7822_5562
Cyan7822_1659	Cyan7822_5575
Cyan7822_1672	Cyan7822_5588
Cyan7822_1673	Cyan7822_5593
Cyan7822_1678	Cyan7822_5600
Cyan7822_1679	Cyan7822_5637
Cyan7822_1683	Cyan7822_5640
Cyan7822_1685	Cyan7822_5641
Cyan7822_1686	Cyan7822_5642
Cyan7822_1687	Cyan7822_5643
Cyan7822_1688	Cyan7822_5644
Cyan7822_1690	Cyan7822_5648
Cyan7822_1694	Cyan7822_5649
Cyan7822_1695	Cyan7822_5650
Cyan7822_1696	Cyan7822_5651
Cyan7822_1697	Cyan7822_5658
Cyan7822_1698	Cyan7822_5659
Cyan7822_1699	Cyan7822_5661
Cyan7822_1700	Cyan7822_5662
Cyan7822_1701	Cyan7822_5667
Cyan7822_1703	Cyan7822_5671
Cyan7822_1705	Cyan7822_5672
Cyan7822_1706	Cyan7822_5673
Cyan7822_1707	Cyan7822_5674
Cyan7822_1718	Cyan7822_5693
Cyan7822_1722	Cyan7822_5710
Cyan7822_1725	Cyan7822_5715
Cyan7822_1726	Cyan7822_5754
Cyan7822_1727	Cyan7822_5755
Cyan7822_1732	Cyan7822_5757
Cyan7822_1740	Cyan7822_5758
Cyan7822_1749	Cyan7822_5761
Cyan7822_1750	Cyan7822_5762
Cyan7822_1751	Cyan7822_5763
Cyan7822_1752	Cyan7822_5764
Cyan7822_1753	Cyan7822_5773
Cyan7822_1754	Cyan7822_5776
Cyan7822_1755	Cyan7822_5778
Cyan7822_1757	Cyan7822_5779
Cyan7822_1763	Cyan7822_5780
Cyan7822_1764	Cyan7822_5781
Cyan7822_1765	Cyan7822_5789
Cyan7822_1768	Cyan7822_5791
Cyan7822_1773	Cyan7822_5792
Cyan7822_1779	Cyan7822_5806
Cyan7822_1780	Cyan7822_5815
Cyan7822_1793	Cyan7822_5816
Cyan7822_1798	Cyan7822_5817
Cyan7822_1810	Cyan7822_5819
Cyan7822_1814	Cyan7822_5820
Cyan7822_1821	Cyan7822_5821
Cyan7822_1823	Cyan7822_5824
Cyan7822_1824	Cyan7822_5831
Cyan7822_1826	Cyan7822_5832
Cyan7822_1827	Cyan7822_5879
Cyan7822_1832	Cyan7822_5888
Cyan7822_1839	Cyan7822_5899
Cyan7822_1841	Cyan7822_5905
Cyan7822_1842	Cyan7822_5922
Cyan7822_1847	Cyan7822_5923
Cyan7822_1848	Cyan7822_5925
Cyan7822_1849	Cyan7822_5926
Cyan7822_1850	Cyan7822_5936
Cyan7822_1852	Cyan7822_5954
Cyan7822_1855	Cyan7822_5996
Cyan7822_1857	Cyan7822_5997
Cyan7822_1861	Cyan7822_5999
Cyan7822_1867	Cyan7822_6000
Cyan7822_1868	Cyan7822_6001
Cyan7822_1870	Cyan7822_6007
Cyan7822_1872	Cyan7822_6032
Cyan7822_1873	Cyan7822_6057
Cyan7822_1874	Cyan7822_6158
Cyan7822_1877	Cyan7822_6159
Cyan7822_1879	Cyan7822_6206
Cyan7822_1880	Cyan7822_6211
Cyan7822_1884	Cyan7822_6212
Cyan7822_1885	Cyan7822_6215
Cyan7822_1886	Cyan7822_6260
Cyan7822_1887	Cyan7822_6261
Cyan7822_1888	Cyan7822_6262
Cyan7822_1890	Cyan7822_6335
Cyan7822_1891	Cyan7822_6417
Cyan7822_1895	Cyan7822_6454
Cyan7822_1896	Cyan7822_6470
Cyan7822_1897	Cyan7822_6471
Cyan7822_1898	Cyan7822_6530
Cyan7822_1899	Cyan7822_6532
Cyan7822_1900	Cyan7822_6534
Cyan7822_1902	Cyan7822_6535
Cyan7822_1903	Cyan7822_6539
Cyan7822_1906	Cyan7822_6557
Cyan7822_1907	Cyan7822_6558
Cyan7822_1908	Cyan7822_6573
Cyan7822_1910	Cyan7822_6607
Cyan7822_1911	Cyan7822_6608
Cyan7822_1917	Cyan7822_6609
Cyan7822_1918	Cyan7822_6634
Cyan7822_1919	Cyan7822_6756
Cyan7822_1921	Cyan7822_6760
Cyan7822_1923	Cyan7822_6769
Cyan7822_1924	Cyan7822_6770
Cyan7822_1932	Cyan7822_6777
Cyan7822_1933	Cyan7822_6795
Cyan7822_1938	Cyan7822_6796
Cyan7822_1943	Cyan7822_6810
Cyan7822_1949	Cyan7822_6934
Cyan7822_1950	Cyan7822_6952
Cyan7822_1951	Cyan7822_6983
Cyan7822_1955
Cyan7822_1956
Cyan7822_1957
Cyan7822_1961
Cyan7822_1962
Cyan7822_1963
Cyan7822_1964
Cyan7822_1965
Cyan7822_1968
Cyan7822_1969
Cyan7822_1971
Cyan7822_1972
Cyan7822_1973
Cyan7822_1974
Cyan7822_1975
Cyan7822_1979
Cyan7822_1980
Cyan7822_1981
Cyan7822_1986
Cyan7822_1987
Cyan7822_1988
Cyan7822_1989
Cyan7822_1990
Cyan7822_1991
Cyan7822_1994
Cyan7822_1998
Cyan7822_2000
Cyan7822_2001
Cyan7822_2002
Cyan7822_2010
Cyan7822_2011
Cyan7822_2012
Cyan7822_2013
Cyan7822_2017
Cyan7822_2024
Cyan7822_2026
Cyan7822_2036
Cyan7822_2049
Cyan7822_2050
Cyan7822_2052
Cyan7822_2053
Cyan7822_2054
Cyan7822_2055
Cyan7822_2057
Cyan7822_2058
Cyan7822_2065
Cyan7822_2067
Cyan7822_2073
Cyan7822_2074
Cyan7822_2076
Cyan7822_2077
Cyan7822_2078
Cyan7822_2079
Cyan7822_2084
Cyan7822_2085
Cyan7822_2086
Cyan7822_2089
Cyan7822_2092
Cyan7822_2096
Cyan7822_2100
Cyan7822_2102
Cyan7822_2103
Cyan7822_2106
Cyan7822_2109
Cyan7822_2110
Cyan7822_2111
Cyan7822_2113
Cyan7822_2114
Cyan7822_2118
Cyan7822_2120
Cyan7822_2121
Cyan7822_2122
Cyan7822_2123
Cyan7822_2124
Cyan7822_2125
Cyan7822_2128
Cyan7822_2129
Cyan7822_2132
Cyan7822_2133
Cyan7822_2135
Cyan7822_2136
Cyan7822_2137
Cyan7822_2138
Cyan7822_2139
Cyan7822_2141
Cyan7822_2142
Cyan7822_2146
Cyan7822_2147
Cyan7822_2154
Cyan7822_2155
Cyan7822_2156
Cyan7822_2161
Cyan7822_2162
Cyan7822_2163
Cyan7822_2164
Cyan7822_2165
Cyan7822_2166
Cyan7822_2167
Cyan7822_2168
Cyan7822_2169
Cyan7822_2171
Cyan7822_2175
Cyan7822_2176
Cyan7822_2181
Cyan7822_2186
Cyan7822_2187
Cyan7822_2189
Cyan7822_2201
Cyan7822_2202
Cyan7822_2203
Cyan7822_2204
Cyan7822_2205
Cyan7822_2207
Cyan7822_2211
Cyan7822_2216
Cyan7822_2221
Cyan7822_2223
Cyan7822_2224
Cyan7822_2227
Cyan7822_2228
Cyan7822_2238
Cyan7822_2239
Cyan7822_2243
Cyan7822_2244
Cyan7822_2245
Cyan7822_2246
Cyan7822_2251
Cyan7822_2252
Cyan7822_2255
Cyan7822_2256
Cyan7822_2257
Cyan7822_2258
Cyan7822_2262
Cyan7822_2266
Cyan7822_2267
Cyan7822_2271
Cyan7822_2272
Cyan7822_2273
Cyan7822_2274
Cyan7822_2280
Cyan7822_2281
Cyan7822_2283
Cyan7822_2290
Cyan7822_2291
Cyan7822_2292
Cyan7822_2293
Cyan7822_2296
Cyan7822_2297
Cyan7822_2298
Cyan7822_2302
Cyan7822_2303
Cyan7822_2304
Cyan7822_2305
Cyan7822_2312
Cyan7822_2313
Cyan7822_2321
Cyan7822_2323
Cyan7822_2324
Cyan7822_2327
Cyan7822_2328
Cyan7822_2329
Cyan7822_2330
Cyan7822_2331
Cyan7822_2333
Cyan7822_2337
Cyan7822_2342
Cyan7822_2347
Cyan7822_2352
Cyan7822_2359
Cyan7822_2360
Cyan7822_2361
Cyan7822_2362
Cyan7822_2364
Cyan7822_2365
Cyan7822_2369
Cyan7822_2370
Cyan7822_2371
Cyan7822_2372
Cyan7822_2373
Cyan7822_2377
Cyan7822_2378
Cyan7822_2379
Cyan7822_2380
Cyan7822_2381
Cyan7822_2382
Cyan7822_2384
Cyan7822_2385
Cyan7822_2386
Cyan7822_2387
Cyan7822_2388
Cyan7822_2389
Cyan7822_2390
Cyan7822_2391
Cyan7822_2392
Cyan7822_2393
Cyan7822_2394
Cyan7822_2399
Cyan7822_2401
Cyan7822_2405
Cyan7822_2406
Cyan7822_2408
Cyan7822_2409
Cyan7822_2410
Cyan7822_2411
Cyan7822_2412
Cyan7822_2413
Cyan7822_2414
Cyan7822_2415
Cyan7822_2416
Cyan7822_2420
Cyan7822_2425
Cyan7822_2426
Cyan7822_2427
Cyan7822_2429
Cyan7822_2430
Cyan7822_2431
Cyan7822_2433
Cyan7822_2434
Cyan7822_2436
Cyan7822_2437
Cyan7822_2439
Cyan7822_2440
Cyan7822_2441
Cyan7822_2442
Cyan7822_2446
Cyan7822_2448
Cyan7822_2450
Cyan7822_2451
Cyan7822_2452
Cyan7822_2453
Cyan7822_2454
Cyan7822_2456
Cyan7822_2458
Cyan7822_2459
Cyan7822_2460
Cyan7822_2464
Cyan7822_2471
Cyan7822_2485
Cyan7822_2486
Cyan7822_2491
Cyan7822_2492
Cyan7822_2493
Cyan7822_2495
Cyan7822_2505
Cyan7822_2519
Cyan7822_2520
Cyan7822_2521
Cyan7822_2522
Cyan7822_2523
Cyan7822_2532
Cyan7822_2538
Cyan7822_2539
Cyan7822_2540
Cyan7822_2542
Cyan7822_2544
Cyan7822_2548
Cyan7822_2549
Cyan7822_2556
Cyan7822_2557
Cyan7822_2558
Cyan7822_2561
Cyan7822_2562
Cyan7822_2563
Cyan7822_2567
Cyan7822_2570
Cyan7822_2571
Cyan7822_2572
Cyan7822_2573
Cyan7822_2574
Cyan7822_2576
Cyan7822_2584
Cyan7822_2585
Cyan7822_2618
Cyan7822_2619
Cyan7822_2622
Cyan7822_2626
Cyan7822_2627
Cyan7822_2628
Cyan7822_2630
Cyan7822_2636
Cyan7822_2637
Cyan7822_2638
Cyan7822_2642
Cyan7822_2647
Cyan7822_2648
Cyan7822_2649
Cyan7822_2650
Cyan7822_2651
Cyan7822_2652
Cyan7822_2654
Cyan7822_2655
Cyan7822_2660
Cyan7822_2666
Cyan7822_2668
Cyan7822_2669
Cyan7822_2673
Cyan7822_2674
Cyan7822_2675
Cyan7822_2677
Cyan7822_2680
Cyan7822_2681
Cyan7822_2682
Cyan7822_2685
Cyan7822_2686
Cyan7822_2692
Cyan7822_2697
Cyan7822_2700
Cyan7822_2710
Cyan7822_2711
Cyan7822_2712
Cyan7822_2733
Cyan7822_2734
Cyan7822_2735
Cyan7822_2737
Cyan7822_2740
Cyan7822_2741
Cyan7822_2742
Cyan7822_2743
Cyan7822_2750
Cyan7822_2756
Cyan7822_2761
Cyan7822_2775
Cyan7822_2776
Cyan7822_2781
Cyan7822_2793
Cyan7822_2794
Cyan7822_2795
Cyan7822_2796
Cyan7822_2797
Cyan7822_2798
Cyan7822_2799
Cyan7822_2804
Cyan7822_2806
Cyan7822_2807
Cyan7822_2808
Cyan7822_2809
Cyan7822_2811
Cyan7822_2817
Cyan7822_2825
Cyan7822_2828
Cyan7822_2836
Cyan7822_2845
Cyan7822_2852
Cyan7822_2856
Cyan7822_2857
Cyan7822_2860
Cyan7822_2862
Cyan7822_2864
Cyan7822_2866
Cyan7822_2872
Cyan7822_2873
Cyan7822_2889
Cyan7822_2890
Cyan7822_2891
Cyan7822_2892
Cyan7822_2893
Cyan7822_2894
Cyan7822_2895
Cyan7822_2896
Cyan7822_2897
Cyan7822_2898
Cyan7822_2899
Cyan7822_2900
Cyan7822_2901
Cyan7822_2903
Cyan7822_2904
Cyan7822_2906
Cyan7822_2907
Cyan7822_2908
Cyan7822_2909
Cyan7822_2910
Cyan7822_2911
Cyan7822_2912
Cyan7822_2917
Cyan7822_2918
Cyan7822_2919
Cyan7822_2926
Cyan7822_2927
Cyan7822_2929
Cyan7822_2930
Cyan7822_2940
Cyan7822_2943
Cyan7822_2950
Cyan7822_2953
Cyan7822_2958
Cyan7822_2959
Cyan7822_2960
Cyan7822_2970
Cyan7822_2971
Cyan7822_2973
Cyan7822_2975
Cyan7822_2979
Cyan7822_2980
Cyan7822_2981
Cyan7822_2982
Cyan7822_2987
Cyan7822_2988
Cyan7822_2989
Cyan7822_2995
Cyan7822_2998
Cyan7822_2999
Cyan7822_3001
Cyan7822_3007
Cyan7822_3011
Cyan7822_3013
Cyan7822_3014
Cyan7822_3023
Cyan7822_3024
Cyan7822_3026
Cyan7822_3028
Cyan7822_3031
Cyan7822_3036
Cyan7822_3037
Cyan7822_3042
Cyan7822_3043
Cyan7822_3044
Cyan7822_3045
Cyan7822_3046
Cyan7822_3047
Cyan7822_3048
Cyan7822_3049
Cyan7822_3050
Cyan7822_3051
Cyan7822_3052
Cyan7822_3053
Cyan7822_3054
Cyan7822_3058
Cyan7822_3059
Cyan7822_3060
Cyan7822_3061
Cyan7822_3074
Cyan7822_3078
Cyan7822_3079
Cyan7822_3081
Cyan7822_3082
Cyan7822_3083
Cyan7822_3084
Cyan7822_3086
Cyan7822_3087
Cyan7822_3088
Cyan7822_3089
Cyan7822_3095
Cyan7822_3100
Cyan7822_3105
Cyan7822_3106
Cyan7822_3107
Cyan7822_3110
Cyan7822_3120
Cyan7822_3124
Cyan7822_3125
Cyan7822_3126
Cyan7822_3128
Cyan7822_3132
Cyan7822_3134
Cyan7822_3136
Cyan7822_3144
Cyan7822_3148
Cyan7822_3149
Cyan7822_3150
Cyan7822_3153
Cyan7822_3154
Cyan7822_3161
Cyan7822_3174
Cyan7822_3181
Cyan7822_3183
Cyan7822_3184
Cyan7822_3185
Cyan7822_3186
Cyan7822_3187
Cyan7822_3189
Cyan7822_3195
Cyan7822_3196
Cyan7822_3197
Cyan7822_3202
Cyan7822_3209
Cyan7822_3210
Cyan7822_3213
Cyan7822_3215
Cyan7822_3218
Cyan7822_3225
Cyan7822_3226
Cyan7822_3227
Cyan7822_3229
Cyan7822_3232
Cyan7822_3234
Cyan7822_3235
Cyan7822_3238
Cyan7822_3245
Cyan7822_3250
Cyan7822_3251
Cyan7822_3252
Cyan7822_3253
Cyan7822_3254
Cyan7822_3258
Cyan7822_3261
Cyan7822_3263
Cyan7822_3264
Cyan7822_3289
Cyan7822_3292
Cyan7822_3293
Cyan7822_3296
Cyan7822_3301
Cyan7822_3302
Cyan7822_3312
Cyan7822_3315
Cyan7822_3321
Cyan7822_3322
Cyan7822_3324
Cyan7822_3326
Cyan7822_3329
Cyan7822_3333
Cyan7822_3334
Cyan7822_3335
Cyan7822_3338
Cyan7822_3342
Cyan7822_3343
Cyan7822_3344
Cyan7822_3351
Cyan7822_3356
Cyan7822_3357
Cyan7822_3358
Cyan7822_3359
Cyan7822_3360
Cyan7822_3361
Cyan7822_3362
Cyan7822_3363
Cyan7822_3364
Cyan7822_3366
Cyan7822_3367
Cyan7822_3369
Cyan7822_3370
Cyan7822_3371
Cyan7822_3372
Cyan7822_3373
Cyan7822_3374
Cyan7822_3375
Cyan7822_3379
Cyan7822_3380
Cyan7822_3381
Cyan7822_3382
Cyan7822_3383
Cyan7822_3384
Cyan7822_3385
Cyan7822_3386
Cyan7822_3390
Cyan7822_3395
Cyan7822_3396
Cyan7822_3397
Cyan7822_3399
Cyan7822_3411
Cyan7822_3412
Cyan7822_3415
Cyan7822_3416
Cyan7822_3421
Cyan7822_3428
Cyan7822_3431
Cyan7822_3433
Cyan7822_3437
Cyan7822_3438
Cyan7822_3441
Cyan7822_3447
Cyan7822_3452
Cyan7822_3453
Cyan7822_3454
Cyan7822_3455
Cyan7822_3456
Cyan7822_3461
Cyan7822_3474
Cyan7822_3477
Cyan7822_3483
Cyan7822_3488
Cyan7822_3497
Cyan7822_3500
Cyan7822_3501
Cyan7822_3502
Cyan7822_3503
Cyan7822_3506
Cyan7822_3507
Cyan7822_3508
Cyan7822_3516
Cyan7822_3517
Cyan7822_3521
Cyan7822_3522
Cyan7822_3523
Cyan7822_3524
Cyan7822_3530
Cyan7822_3531
Cyan7822_3532
Cyan7822_3535
Cyan7822_3536
Cyan7822_3537
Cyan7822_3539
Cyan7822_3540
Cyan7822_3549
Cyan7822_3552
Cyan7822_3553
Cyan7822_3554
Cyan7822_3561
Cyan7822_3563
Cyan7822_3564
Cyan7822_3569
Cyan7822_3570
Cyan7822_3576
Cyan7822_3577
Cyan7822_3578
Cyan7822_3579
Cyan7822_3582
Cyan7822_3587
Cyan7822_3598
Cyan7822_3605
Cyan7822_3621
Cyan7822_3627
Cyan7822_3637
Cyan7822_3641
Cyan7822_3642
Cyan7822_3643
Cyan7822_3644
Cyan7822_3646
Cyan7822_3647
Cyan7822_3651
Cyan7822_3658
Cyan7822_3663
Cyan7822_3697
Cyan7822_3698
Cyan7822_3700
Cyan7822_3704
Cyan7822_3706
Cyan7822_3707
Cyan7822_3718
Cyan7822_3721
Cyan7822_3723
Cyan7822_3724
Cyan7822_3725
Cyan7822_3732
Cyan7822_3735
Cyan7822_3736
Cyan7822_3737
Cyan7822_3738
Cyan7822_3739
Cyan7822_3740
Cyan7822_3741
Cyan7822_3742
Cyan7822_3754
Cyan7822_3757
Cyan7822_3759
Cyan7822_3769
Cyan7822_3770
Cyan7822_3777
Cyan7822_3778
Cyan7822_3779
Cyan7822_3780
Cyan7822_3789
Cyan7822_3791
Cyan7822_3792
Cyan7822_3793
Cyan7822_3803
Cyan7822_3815
Cyan7822_3817
Cyan7822_3818
Cyan7822_3819
Cyan7822_3820
Cyan7822_3821
Cyan7822_3823
Cyan7822_3835
Cyan7822_3841
Cyan7822_3849
Cyan7822_3852
Cyan7822_3856
Cyan7822_3863
Cyan7822_3864
Cyan7822_3866
Cyan7822_3867
Cyan7822_3880
Cyan7822_3883
Cyan7822_3884
Cyan7822_3885
Cyan7822_3888
Cyan7822_3892
Cyan7822_3895
Cyan7822_3896
Cyan7822_3906
Cyan7822_3907
Cyan7822_3911
Cyan7822_3912
Cyan7822_3913
Cyan7822_3915
Cyan7822_3921
Cyan7822_3925
Cyan7822_3926
Cyan7822_3932
Cyan7822_3938
Cyan7822_3940
Cyan7822_3942
Cyan7822_3945
Cyan7822_3949
Cyan7822_3950
Cyan7822_3953
Cyan7822_3956
Cyan7822_3957
Cyan7822_3960
Cyan7822_3963
Cyan7822_3973
Cyan7822_3981
Cyan7822_3984
Cyan7822_3987
Cyan7822_3988
Cyan7822_3989
Cyan7822_3992
Cyan7822_3993
Cyan7822_3994
Cyan7822_3995
Cyan7822_3996
Cyan7822_3997
Cyan7822_3998
Cyan7822_3999
Cyan7822_4000
Cyan7822_4004
Cyan7822_4008
Cyan7822_4011
Cyan7822_4014
Cyan7822_4016
Cyan7822_4017
Cyan7822_4018
Cyan7822_4026
Cyan7822_4027
Cyan7822_4028
Cyan7822_4029
Cyan7822_4030
Cyan7822_4031
Cyan7822_4032
Cyan7822_4033
Cyan7822_4034
Cyan7822_4035
Cyan7822_4036
Cyan7822_4037
Cyan7822_4038
Cyan7822_4039
Cyan7822_4041
Cyan7822_4043
Cyan7822_4044
Cyan7822_4048
Cyan7822_4049
Cyan7822_4051
Cyan7822_4058
Cyan7822_4059
Cyan7822_4060
Cyan7822_4064
Cyan7822_4067
Cyan7822_4068
Cyan7822_4069
Cyan7822_4070
Cyan7822_4071
Cyan7822_4072
Cyan7822_4073
Cyan7822_4074
Cyan7822_4075
Cyan7822_4076
Cyan7822_4078
Cyan7822_4082
Cyan7822_4086
Cyan7822_4092
Cyan7822_4093
Cyan7822_4095
Cyan7822_4096
Cyan7822_4105
Cyan7822_4109
Cyan7822_4110
Cyan7822_4111
Cyan7822_4112
Cyan7822_4113
Cyan7822_4116
Cyan7822_4118
Cyan7822_4123
Cyan7822_4125
Cyan7822_4127
Cyan7822_4134
Cyan7822_4135
Cyan7822_4137
Cyan7822_4140
Cyan7822_4146
Cyan7822_4147
Cyan7822_4148
Cyan7822_4155
Cyan7822_4159
Cyan7822_4160
Cyan7822_4161
Cyan7822_4162
Cyan7822_4170
Cyan7822_4176
Cyan7822_4180
Cyan7822_4185
Cyan7822_4189
Cyan7822_4190
Cyan7822_4195
Cyan7822_4196
Cyan7822_4198
Cyan7822_4200
Cyan7822_4203
Cyan7822_4204
Cyan7822_4210
Cyan7822_4211
Cyan7822_4212
Cyan7822_4214
Cyan7822_4215
Cyan7822_4218
Cyan7822_4219
Cyan7822_4225
Cyan7822_4229
Cyan7822_4238
Cyan7822_4239
Cyan7822_4253
Cyan7822_4261
Cyan7822_4262
Cyan7822_4263
Cyan7822_4264
Cyan7822_4265
Cyan7822_4266
Cyan7822_4268
Cyan7822_4269
Cyan7822_4271
Cyan7822_4277
Cyan7822_4285
Cyan7822_4286
Cyan7822_4287
Cyan7822_4288
Cyan7822_4289
Cyan7822_4293
Cyan7822_4294
Cyan7822_4296
Cyan7822_4298
Cyan7822_4301
Cyan7822_4302
Cyan7822_4303
Cyan7822_4304
Cyan7822_4305
Cyan7822_4306
Cyan7822_4307
Cyan7822_4315
Cyan7822_4318
Cyan7822_4319
Cyan7822_4320
Cyan7822_4321
Cyan7822_4322
Cyan7822_4323
Cyan7822_4325
Cyan7822_4330
Cyan7822_4336
Cyan7822_4337
Cyan7822_4342
Cyan7822_4359
Cyan7822_4371
Cyan7822_4372
Cyan7822_4373
Cyan7822_4384
Cyan7822_4387
Cyan7822_4388
Cyan7822_4391
Cyan7822_4392
Cyan7822_4393
Cyan7822_4394
Cyan7822_4395
Cyan7822_4397
Cyan7822_4404
Cyan7822_4405
Cyan7822_4414
Cyan7822_4421
Cyan7822_4426
Cyan7822_4427
Cyan7822_4428
Cyan7822_4430
Cyan7822_4433
Cyan7822_4434
Cyan7822_4435
Cyan7822_4436
Cyan7822_4437
Cyan7822_4438
Cyan7822_4439
Cyan7822_4458
Cyan7822_4463
Cyan7822_4464
Cyan7822_4466
Cyan7822_4468
Cyan7822_4472
Cyan7822_4473
Cyan7822_4474
Cyan7822_4476
Cyan7822_4477
Cyan7822_4483
Cyan7822_4484
Cyan7822_4488
Cyan7822_4490
Cyan7822_4492
Cyan7822_4494
Cyan7822_4498
Cyan7822_4501
Cyan7822_4502
Cyan7822_4505
Cyan7822_4507
Cyan7822_4508
Cyan7822_4527
Cyan7822_4528
Cyan7822_4533
Cyan7822_4543
Cyan7822_4545
Cyan7822_4558
Cyan7822_4560
Cyan7822_4563
Cyan7822_4567
Cyan7822_4568
Cyan7822_4572
Cyan7822_4576
Cyan7822_4577
Cyan7822_4579
Cyan7822_4588
Cyan7822_4593
Cyan7822_4595
Cyan7822_4596
Cyan7822_4597
Cyan7822_4599
Cyan7822_4600
Cyan7822_4601
Cyan7822_4602
Cyan7822_4613
Cyan7822_4614
Cyan7822_4622
Cyan7822_4623
Cyan7822_4624
Cyan7822_4626
Cyan7822_4629
Cyan7822_4633
Cyan7822_4635
Cyan7822_4636
Cyan7822_4637
Cyan7822_4638
Cyan7822_4644
Cyan7822_4645
Cyan7822_4657
Cyan7822_4662
Cyan7822_4663
Cyan7822_4668
Cyan7822_4669
Cyan7822_4673
Cyan7822_4680
Cyan7822_4687
Cyan7822_4689
Cyan7822_4696
Cyan7822_4703
Cyan7822_4704
Cyan7822_4705
Cyan7822_4706
Cyan7822_4707
Cyan7822_4709
Cyan7822_4710
Cyan7822_4728
Cyan7822_4730
Cyan7822_4732
Cyan7822_4734
Cyan7822_4736
Cyan7822_4737
Cyan7822_4742
Cyan7822_4743
Cyan7822_4744
Cyan7822_4745
Cyan7822_4749
Cyan7822_4751
Cyan7822_4753
Cyan7822_4755
Cyan7822_4758
Cyan7822_4759
Cyan7822_4760
Cyan7822_4761
Cyan7822_4762
Cyan7822_4765
Cyan7822_4767
Cyan7822_4774
Cyan7822_4776
Cyan7822_4777
Cyan7822_4779
Cyan7822_4780
Cyan7822_4781
Cyan7822_4785
Cyan7822_4786
Cyan7822_4794
Cyan7822_4802
Cyan7822_4806
Cyan7822_4810
Cyan7822_4811
Cyan7822_4812
Cyan7822_4814
Cyan7822_4826
Cyan7822_4829
Cyan7822_4834
Cyan7822_4836
Cyan7822_4837
Cyan7822_4841
Cyan7822_4842
Cyan7822_4843
Cyan7822_4844
Cyan7822_4845
Cyan7822_4846
Cyan7822_4864
Cyan7822_4865
Cyan7822_4868
Cyan7822_4870
Cyan7822_4873
Cyan7822_4883
Cyan7822_4884
Cyan7822_4888
Cyan7822_4889
Cyan7822_4890
Cyan7822_4892
Cyan7822_4893
Cyan7822_4903
Cyan7822_4906
Cyan7822_4907
Cyan7822_4908
Cyan7822_4910
Cyan7822_4911
Cyan7822_4912
Cyan7822_4913
Cyan7822_4914
Cyan7822_4915
Cyan7822_4916
Cyan7822_4922
Cyan7822_4923
Cyan7822_4924
Cyan7822_4926
Cyan7822_4931
Cyan7822_4932
Cyan7822_4933
Cyan7822_4934
Cyan7822_4940
Cyan7822_4944
Cyan7822_4952
Cyan7822_4953
Cyan7822_4954
Cyan7822_4955
Cyan7822_4958
Cyan7822_4974
Cyan7822_4984
Cyan7822_4985
Cyan7822_4989
Cyan7822_4990
Cyan7822_4995
Cyan7822_4998
Cyan7822_5002
Cyan7822_5003
Cyan7822_5006
Cyan7822_5007
Cyan7822_5011
Cyan7822_5012
Cyan7822_5016
Cyan7822_5017
Cyan7822_5018
Cyan7822_5019
Cyan7822_5020
Cyan7822_5021
Cyan7822_5027
Cyan7822_5029
Cyan7822_5031
Cyan7822_5032
Cyan7822_5033
Cyan7822_5069
Cyan7822_5070
Cyan7822_5071
Cyan7822_5072
Cyan7822_5073
Cyan7822_5077
Cyan7822_5078
Cyan7822_5083
Cyan7822_5095
Cyan7822_5099
Cyan7822_5103
Cyan7822_5104
Cyan7822_5107
Cyan7822_5109
Cyan7822_5110
Cyan7822_5124
Cyan7822_5127
Cyan7822_5128
Cyan7822_5129
Cyan7822_5130
Cyan7822_5131
Cyan7822_5133
Cyan7822_5137
Cyan7822_5146
Cyan7822_5147
Cyan7822_5148
Cyan7822_5149
Cyan7822_5152
Cyan7822_5155
Cyan7822_5157
Cyan7822_5159
Cyan7822_5170
Cyan7822_5171
Cyan7822_5172
Cyan7822_5173
Cyan7822_5174
Cyan7822_5175
Cyan7822_5176
Cyan7822_5177
Cyan7822_5179
Cyan7822_5180
Cyan7822_5181
Cyan7822_5182
Cyan7822_5183
Cyan7822_5188
Cyan7822_5189
Cyan7822_5195
Cyan7822_5196
Cyan7822_5203
Cyan7822_5204
Cyan7822_5207
Cyan7822_5208
Cyan7822_5209
Cyan7822_5219
Cyan7822_5222
Cyan7822_5224
Cyan7822_5228
Cyan7822_5233
Cyan7822_5234
Cyan7822_5236
Cyan7822_5237
Cyan7822_5238
Cyan7822_5247
Cyan7822_5251
Cyan7822_5252
Cyan7822_5253
Cyan7822_5254
Cyan7822_5256
Cyan7822_5258
Cyan7822_5259
Cyan7822_5268
Cyan7822_5269
Cyan7822_5271
Cyan7822_5273
Cyan7822_5275
Cyan7822_5278
Cyan7822_5279
Cyan7822_5281
Cyan7822_5288
Cyan7822_5294
Cyan7822_5295
Cyan7822_5297
Cyan7822_5309
Cyan7822_5310
Cyan7822_5312
Cyan7822_5313
Cyan7822_5315
Cyan7822_5316
Cyan7822_5319
Cyan7822_5321
Cyan7822_5335
Cyan7822_5336
Cyan7822_5339
Cyan7822_5342
Cyan7822_5356
Cyan7822_5361
Cyan7822_5364
Cyan7822_5365
Cyan7822_5366
Cyan7822_5367
Cyan7822_5368
Cyan7822_5369
Cyan7822_5373
Cyan7822_5374
Cyan7822_5376
Cyan7822_5378
Cyan7822_5382
Cyan7822_5389
Cyan7822_5392
Cyan7822_5393
Cyan7822_5394
Cyan7822_5395
Cyan7822_5399
Cyan7822_5400
Cyan7822_5401
Cyan7822_5402
Cyan7822_5406
Cyan7822_5407
Cyan7822_5408
Cyan7822_5411
Cyan7822_5412
Cyan7822_5413
Cyan7822_5419
Cyan7822_5420
Cyan7822_5421
Cyan7822_5422
Cyan7822_5427
Cyan7822_5428
Cyan7822_5429
Cyan7822_5431
Cyan7822_5432
Cyan7822_5433
Cyan7822_5434
Cyan7822_5435
Cyan7822_5436
Cyan7822_5439
Cyan7822_5450
Cyan7822_5451
Cyan7822_5452
Cyan7822_5456
Cyan7822_5462
Cyan7822_5465
Cyan7822_5469
Cyan7822_5479
Cyan7822_5480
Cyan7822_5485
Cyan7822_5488
Cyan7822_5489
Cyan7822_5493
Cyan7822_5494
Cyan7822_5496
Cyan7822_5497
Cyan7822_5499
Cyan7822_5501
Cyan7822_5502
Cyan7822_5503
Cyan7822_5504
Cyan7822_5505
Cyan7822_5506
Cyan7822_5507
Cyan7822_5508
Cyan7822_5509
Cyan7822_5514
Cyan7822_5516
Cyan7822_5518
Cyan7822_5520
Cyan7822_5521
Cyan7822_5522
Cyan7822_5523
Cyan7822_5524
Cyan7822_5525
Cyan7822_5527
Cyan7822_5528
Cyan7822_5529
Cyan7822_5530
Cyan7822_5532
Cyan7822_5535
Cyan7822_5536
Cyan7822_5537
Cyan7822_5538
Cyan7822_5539
Cyan7822_5540
Cyan7822_5543
Cyan7822_5544
Cyan7822_5547
Cyan7822_5548
Cyan7822_5552
Cyan7822_5558
Cyan7822_5559
Cyan7822_5560
Cyan7822_5561
Cyan7822_5562
Cyan7822_5565
Cyan7822_5575
Cyan7822_5577
Cyan7822_5586
Cyan7822_5588
Cyan7822_5591
Cyan7822_5593
Cyan7822_5594
Cyan7822_5595
Cyan7822_5596
Cyan7822_5599
Cyan7822_5600
Cyan7822_5603
Cyan7822_5604
Cyan7822_5621
Cyan7822_5626
Cyan7822_5627
Cyan7822_5636
Cyan7822_5637
Cyan7822_5638
Cyan7822_5640
Cyan7822_5641
Cyan7822_5642
Cyan7822_5643
Cyan7822_5644
Cyan7822_5645
Cyan7822_5648
Cyan7822_5649
Cyan7822_5650
Cyan7822_5651
Cyan7822_5652
Cyan7822_5654
Cyan7822_5658
Cyan7822_5659
Cyan7822_5660
Cyan7822_5664
Cyan7822_5668
Cyan7822_5669
Cyan7822_5671
Cyan7822_5672
Cyan7822_5673
Cyan7822_5674
Cyan7822_5675
Cyan7822_5676
Cyan7822_5678
Cyan7822_5679
Cyan7822_5680
Cyan7822_5681
Cyan7822_5684
Cyan7822_5685
Cyan7822_5686
Cyan7822_5687
Cyan7822_5688
Cyan7822_5689
Cyan7822_5690
Cyan7822_5693
Cyan7822_5694
Cyan7822_5695
Cyan7822_5696
Cyan7822_5697
Cyan7822_5700
Cyan7822_5703
Cyan7822_5704
Cyan7822_5706
Cyan7822_5708
Cyan7822_5709
Cyan7822_5710
Cyan7822_5711
Cyan7822_5712
Cyan7822_5713
Cyan7822_5715
Cyan7822_5716
Cyan7822_5717
Cyan7822_5718
Cyan7822_5720
Cyan7822_5721
Cyan7822_5722
Cyan7822_5723
Cyan7822_5726
[truncated: 426 more rows]

## Sheet: Genes only in D3 with >1.5X FC
RPKM	Marray
Cyan7822_0010	Cyan7822_0008
Cyan7822_0016	Cyan7822_0010
Cyan7822_0020	Cyan7822_0012
Cyan7822_0021	Cyan7822_0013
Cyan7822_0022	Cyan7822_0021
Cyan7822_0023	Cyan7822_0026
Cyan7822_0024	Cyan7822_0032
Cyan7822_0027	Cyan7822_0038
Cyan7822_0032	Cyan7822_0039
Cyan7822_0036	Cyan7822_0040
Cyan7822_0038	Cyan7822_0050
Cyan7822_0039	Cyan7822_0060
Cyan7822_0040	Cyan7822_0076
Cyan7822_0050	Cyan7822_0115
Cyan7822_0062	Cyan7822_0116
Cyan7822_0067	Cyan7822_0120
Cyan7822_0071	Cyan7822_0121
Cyan7822_0072	Cyan7822_0126
Cyan7822_0093	Cyan7822_0137
Cyan7822_0094	Cyan7822_0138
Cyan7822_0095	Cyan7822_0140
Cyan7822_0115	Cyan7822_0157
Cyan7822_0116	Cyan7822_0159
Cyan7822_0117	Cyan7822_0163
Cyan7822_0131	Cyan7822_0172
Cyan7822_0159	Cyan7822_0173
Cyan7822_0163	Cyan7822_0174
Cyan7822_0164	Cyan7822_0176
Cyan7822_0172	Cyan7822_0177
Cyan7822_0173	Cyan7822_0178
Cyan7822_0174	Cyan7822_0181
Cyan7822_0178	Cyan7822_0182
Cyan7822_0181	Cyan7822_0197
Cyan7822_0182	Cyan7822_0216
Cyan7822_0184	Cyan7822_0222
Cyan7822_0185	Cyan7822_0238
Cyan7822_0197	Cyan7822_0239
Cyan7822_0210	Cyan7822_0243
Cyan7822_0216	Cyan7822_0244
Cyan7822_0222	Cyan7822_0248
Cyan7822_0228	Cyan7822_0252
Cyan7822_0230	Cyan7822_0254
Cyan7822_0232	Cyan7822_0258
Cyan7822_0238	Cyan7822_0259
Cyan7822_0239	Cyan7822_0260
Cyan7822_0240	Cyan7822_0261
Cyan7822_0241	Cyan7822_0262
Cyan7822_0243	Cyan7822_0263
Cyan7822_0244	Cyan7822_0269
Cyan7822_0259	Cyan7822_0271
Cyan7822_0260	Cyan7822_0272
Cyan7822_0261	Cyan7822_0274
Cyan7822_0263	Cyan7822_0275
Cyan7822_0269	Cyan7822_0280
Cyan7822_0271	Cyan7822_0284
Cyan7822_0279	Cyan7822_0285
Cyan7822_0283	Cyan7822_0287
Cyan7822_0284	Cyan7822_0288
Cyan7822_0285	Cyan7822_0295
Cyan7822_0288	Cyan7822_0297
Cyan7822_0297	Cyan7822_0316
Cyan7822_0302	Cyan7822_0317
Cyan7822_0303	Cyan7822_0325
Cyan7822_0308	Cyan7822_0328
Cyan7822_0310	Cyan7822_0349
Cyan7822_0315	Cyan7822_0351
Cyan7822_0316	Cyan7822_0352
Cyan7822_0317	Cyan7822_0364
Cyan7822_0325	Cyan7822_0365
Cyan7822_0328	Cyan7822_0375
Cyan7822_0332	Cyan7822_0381
Cyan7822_0335	Cyan7822_0384
Cyan7822_0336	Cyan7822_0389
Cyan7822_0337	Cyan7822_0392
Cyan7822_0364	Cyan7822_0393
Cyan7822_0365	Cyan7822_0394
Cyan7822_0373	Cyan7822_0395
Cyan7822_0375	Cyan7822_0397
Cyan7822_0381	Cyan7822_0398
Cyan7822_0384	Cyan7822_0402
Cyan7822_0385	Cyan7822_0405
Cyan7822_0392	Cyan7822_0425
Cyan7822_0393	Cyan7822_0426
Cyan7822_0395	Cyan7822_0449
Cyan7822_0397	Cyan7822_0450
Cyan7822_0398	Cyan7822_0451
Cyan7822_0404	Cyan7822_0455
Cyan7822_0405	Cyan7822_0481
Cyan7822_0406	Cyan7822_0492
Cyan7822_0422	Cyan7822_0501
Cyan7822_0433	Cyan7822_0531
Cyan7822_0445	Cyan7822_0532
Cyan7822_0446	Cyan7822_0543
Cyan7822_0450	Cyan7822_0545
Cyan7822_0451	Cyan7822_0582
Cyan7822_0456	Cyan7822_0608
Cyan7822_0458	Cyan7822_0630
Cyan7822_0465	Cyan7822_0631
Cyan7822_0471	Cyan7822_0634
Cyan7822_0472	Cyan7822_0635
Cyan7822_0484	Cyan7822_0648
Cyan7822_0487	Cyan7822_0650
Cyan7822_0492	Cyan7822_0656
Cyan7822_0500	Cyan7822_0701
Cyan7822_0502	Cyan7822_0702
Cyan7822_0509	Cyan7822_0711
Cyan7822_0510	Cyan7822_0712
Cyan7822_0531	Cyan7822_0722
Cyan7822_0534	Cyan7822_0743
Cyan7822_0535	Cyan7822_0744
Cyan7822_0543	Cyan7822_0756
Cyan7822_0549	Cyan7822_0757
Cyan7822_0555	Cyan7822_0758
Cyan7822_0569	Cyan7822_0766
Cyan7822_0570	Cyan7822_0772
Cyan7822_0571	Cyan7822_0774
Cyan7822_0576	Cyan7822_0775
Cyan7822_0582	Cyan7822_0781
Cyan7822_0584	Cyan7822_0782
Cyan7822_0608	Cyan7822_0785
Cyan7822_0611	Cyan7822_0792
Cyan7822_0620	Cyan7822_0795
Cyan7822_0621	Cyan7822_0803
Cyan7822_0626	Cyan7822_0804
Cyan7822_0628	Cyan7822_0805
Cyan7822_0631	Cyan7822_0819
Cyan7822_0632	Cyan7822_0822
Cyan7822_0634	Cyan7822_0823
Cyan7822_0648	Cyan7822_0824
Cyan7822_0650	Cyan7822_0825
Cyan7822_0657	Cyan7822_0829
Cyan7822_0659	Cyan7822_0832
Cyan7822_0662	Cyan7822_0833
Cyan7822_0664	Cyan7822_0867
Cyan7822_0665	Cyan7822_0886
Cyan7822_0669	Cyan7822_0887
Cyan7822_0672	Cyan7822_0888
Cyan7822_0680	Cyan7822_0898
Cyan7822_0681	Cyan7822_0900
Cyan7822_0682	Cyan7822_0901
Cyan7822_0685	Cyan7822_0902
Cyan7822_0688	Cyan7822_0903
Cyan7822_0702	Cyan7822_0907
Cyan7822_0711	Cyan7822_0908
Cyan7822_0721	Cyan7822_0909
Cyan7822_0722	Cyan7822_0923
Cyan7822_0742	Cyan7822_0924
Cyan7822_0743	Cyan7822_0925
Cyan7822_0745	Cyan7822_0926
Cyan7822_0752	Cyan7822_0946
Cyan7822_0753	Cyan7822_0948
Cyan7822_0754	Cyan7822_0960
Cyan7822_0757	Cyan7822_0967
Cyan7822_0772	Cyan7822_0969
Cyan7822_0774	Cyan7822_0970
Cyan7822_0775	Cyan7822_0978
Cyan7822_0777	Cyan7822_0985
Cyan7822_0781	Cyan7822_0986
Cyan7822_0782	Cyan7822_0987
Cyan7822_0783	Cyan7822_0997
Cyan7822_0785	Cyan7822_0998
Cyan7822_0789	Cyan7822_0999
Cyan7822_0799	Cyan7822_1002
Cyan7822_0804	Cyan7822_1003
Cyan7822_0805	Cyan7822_1010
Cyan7822_0815	Cyan7822_1022
Cyan7822_0822	Cyan7822_1030
Cyan7822_0823	Cyan7822_1031
Cyan7822_0824	Cyan7822_1047
Cyan7822_0825	Cyan7822_1071
Cyan7822_0829	Cyan7822_1072
Cyan7822_0832	Cyan7822_1103
Cyan7822_0833	Cyan7822_1108
Cyan7822_0839	Cyan7822_1116
Cyan7822_0851	Cyan7822_1132
Cyan7822_0859	Cyan7822_1164
Cyan7822_0860	Cyan7822_1170
Cyan7822_0861	Cyan7822_1171
Cyan7822_0866	Cyan7822_1172
Cyan7822_0867	Cyan7822_1173
Cyan7822_0868	Cyan7822_1179
Cyan7822_0871	Cyan7822_1180
Cyan7822_0873	Cyan7822_1182
Cyan7822_0875	Cyan7822_1188
Cyan7822_0879	Cyan7822_1191
Cyan7822_0901	Cyan7822_1193
Cyan7822_0902	Cyan7822_1194
Cyan7822_0903	Cyan7822_1197
Cyan7822_0908	Cyan7822_1207
Cyan7822_0909	Cyan7822_1225
Cyan7822_0912	Cyan7822_1229
Cyan7822_0913	Cyan7822_1230
Cyan7822_0914	Cyan7822_1232
Cyan7822_0918	Cyan7822_1243
Cyan7822_0919	Cyan7822_1244
Cyan7822_0924	Cyan7822_1245
Cyan7822_0926	Cyan7822_1246
Cyan7822_0931	Cyan7822_1247
Cyan7822_0933	Cyan7822_1248
Cyan7822_0934	Cyan7822_1249
Cyan7822_0946	Cyan7822_1251
Cyan7822_0948	Cyan7822_1252
Cyan7822_0958	Cyan7822_1271
Cyan7822_0962	Cyan7822_1272
Cyan7822_0967	Cyan7822_1292
Cyan7822_0977	Cyan7822_1294
Cyan7822_0980	Cyan7822_1295
Cyan7822_0986	Cyan7822_1296
Cyan7822_0987	Cyan7822_1302
Cyan7822_0997	Cyan7822_1305
Cyan7822_0998	Cyan7822_1316
Cyan7822_0999	Cyan7822_1317
Cyan7822_1003	Cyan7822_1326
Cyan7822_1015	Cyan7822_1327
Cyan7822_1017	Cyan7822_1328
Cyan7822_1030	Cyan7822_1329
Cyan7822_1031	Cyan7822_1330
Cyan7822_1035	Cyan7822_1339
Cyan7822_1065	Cyan7822_1340
Cyan7822_1077	Cyan7822_1343
Cyan7822_1082	Cyan7822_1345
Cyan7822_1095	Cyan7822_1354
Cyan7822_1100	Cyan7822_1356
Cyan7822_1112	Cyan7822_1363
Cyan7822_1114	Cyan7822_1372
Cyan7822_1116	Cyan7822_1395
Cyan7822_1117	Cyan7822_1400
Cyan7822_1119	Cyan7822_1401
Cyan7822_1124	Cyan7822_1402
Cyan7822_1132	Cyan7822_1405
Cyan7822_1136	Cyan7822_1408
Cyan7822_1148	Cyan7822_1409
Cyan7822_1150	Cyan7822_1424
Cyan7822_1164	Cyan7822_1425
Cyan7822_1172	Cyan7822_1430
Cyan7822_1173	Cyan7822_1432
Cyan7822_1174	Cyan7822_1439
Cyan7822_1180	Cyan7822_1443
Cyan7822_1182	Cyan7822_1453
Cyan7822_1185	Cyan7822_1458
Cyan7822_1188	Cyan7822_1460
Cyan7822_1194	Cyan7822_1461
Cyan7822_1204	Cyan7822_1462
Cyan7822_1205	Cyan7822_1464
Cyan7822_1221	Cyan7822_1465
Cyan7822_1225	Cyan7822_1476
Cyan7822_1229	Cyan7822_1477
Cyan7822_1230	Cyan7822_1485
Cyan7822_1232	Cyan7822_1499
Cyan7822_1240	Cyan7822_1503
Cyan7822_1241	Cyan7822_1504
Cyan7822_1242	Cyan7822_1505
Cyan7822_1243	Cyan7822_1507
Cyan7822_1244	Cyan7822_1508
Cyan7822_1245	Cyan7822_1519
Cyan7822_1247	Cyan7822_1535
Cyan7822_1248	Cyan7822_1536
Cyan7822_1249	Cyan7822_1549
Cyan7822_1251	Cyan7822_1551
Cyan7822_1252	Cyan7822_1553
Cyan7822_1253	Cyan7822_1558
Cyan7822_1271	Cyan7822_1559
Cyan7822_1272	Cyan7822_1564
Cyan7822_1273	Cyan7822_1567
Cyan7822_1276	Cyan7822_1570
Cyan7822_1279	Cyan7822_1576
Cyan7822_1295	Cyan7822_1577
Cyan7822_1296	Cyan7822_1592
Cyan7822_1302	Cyan7822_1594
Cyan7822_1305	Cyan7822_1596
Cyan7822_1318	Cyan7822_1600
Cyan7822_1319	Cyan7822_1601
Cyan7822_1326	Cyan7822_1602
Cyan7822_1327	Cyan7822_1604
Cyan7822_1328	Cyan7822_1605
Cyan7822_1329	Cyan7822_1607
Cyan7822_1330	Cyan7822_1611
Cyan7822_1336	Cyan7822_1622
Cyan7822_1340	Cyan7822_1627
Cyan7822_1342	Cyan7822_1635
Cyan7822_1344	Cyan7822_1636
Cyan7822_1345	Cyan7822_1655
Cyan7822_1350	Cyan7822_1661
Cyan7822_1372	Cyan7822_1662
Cyan7822_1377	Cyan7822_1663
Cyan7822_1389	Cyan7822_1664
Cyan7822_1398	Cyan7822_1665
Cyan7822_1400	Cyan7822_1666
Cyan7822_1408	Cyan7822_1667
Cyan7822_1410	Cyan7822_1668
Cyan7822_1416	Cyan7822_1669
Cyan7822_1424	Cyan7822_1670
Cyan7822_1425	Cyan7822_1676
Cyan7822_1429	Cyan7822_1710
Cyan7822_1436	Cyan7822_1711
Cyan7822_1453	Cyan7822_1713
Cyan7822_1456	Cyan7822_1714
Cyan7822_1457	Cyan7822_1715
Cyan7822_1460	Cyan7822_1717
Cyan7822_1461	Cyan7822_1724
Cyan7822_1462	Cyan7822_1736
Cyan7822_1465	Cyan7822_1738
Cyan7822_1475	Cyan7822_1741
Cyan7822_1476	Cyan7822_1744
Cyan7822_1477	Cyan7822_1745
Cyan7822_1485	Cyan7822_1747
Cyan7822_1497	Cyan7822_1748
Cyan7822_1499	Cyan7822_1775
Cyan7822_1500	Cyan7822_1776
Cyan7822_1503	Cyan7822_1778
Cyan7822_1504	Cyan7822_1784
Cyan7822_1505	Cyan7822_1785
Cyan7822_1508	Cyan7822_1786
Cyan7822_1514	Cyan7822_1789
Cyan7822_1522	Cyan7822_1791
Cyan7822_1524	Cyan7822_1801
Cyan7822_1549	Cyan7822_1805
Cyan7822_1551	Cyan7822_1806
Cyan7822_1558	Cyan7822_1812
Cyan7822_1559	Cyan7822_1829
Cyan7822_1564	Cyan7822_1830
Cyan7822_1565	Cyan7822_1836
Cyan7822_1568	Cyan7822_1837
Cyan7822_1570	Cyan7822_1838
Cyan7822_1589	Cyan7822_1839
Cyan7822_1590	Cyan7822_1840
Cyan7822_1593	Cyan7822_1864
Cyan7822_1596	Cyan7822_1871
Cyan7822_1601	Cyan7822_1883
Cyan7822_1602	Cyan7822_1884
Cyan7822_1604	Cyan7822_1913
Cyan7822_1605	Cyan7822_1914
Cyan7822_1607	Cyan7822_1927
Cyan7822_1609	Cyan7822_1928
Cyan7822_1610	Cyan7822_1929
Cyan7822_1611	Cyan7822_1930
Cyan7822_1612	Cyan7822_1931
Cyan7822_1616	Cyan7822_1939
Cyan7822_1619	Cyan7822_1945
Cyan7822_1622	Cyan7822_1959
Cyan7822_1624	Cyan7822_1966
Cyan7822_1625	Cyan7822_1995
Cyan7822_1627	Cyan7822_1997
Cyan7822_1629	Cyan7822_2008
Cyan7822_1631	Cyan7822_2015
Cyan7822_1632	Cyan7822_2016
Cyan7822_1635	Cyan7822_2021
Cyan7822_1636	Cyan7822_2023
Cyan7822_1641	Cyan7822_2027
Cyan7822_1645	Cyan7822_2028
Cyan7822_1661	Cyan7822_2029
Cyan7822_1662	Cyan7822_2030
Cyan7822_1663	Cyan7822_2031
Cyan7822_1664	Cyan7822_2032
Cyan7822_1665	Cyan7822_2034
Cyan7822_1666	Cyan7822_2035
Cyan7822_1667	Cyan7822_2038
Cyan7822_1668	Cyan7822_2040
Cyan7822_1669	Cyan7822_2041
Cyan7822_1670	Cyan7822_2042
Cyan7822_1674	Cyan7822_2044
Cyan7822_1717	Cyan7822_2045
Cyan7822_1721	Cyan7822_2061
Cyan7822_1724	Cyan7822_2062
Cyan7822_1729	Cyan7822_2063
Cyan7822_1733	Cyan7822_2072
Cyan7822_1738	Cyan7822_2075
Cyan7822_1741	Cyan7822_2094
Cyan7822_1744	Cyan7822_2095
Cyan7822_1745	Cyan7822_2115
Cyan7822_1748	Cyan7822_2117
Cyan7822_1760	Cyan7822_2131
Cyan7822_1784	Cyan7822_2144
Cyan7822_1785	Cyan7822_2148
Cyan7822_1786	Cyan7822_2149
Cyan7822_1789	Cyan7822_2150
Cyan7822_1790	Cyan7822_2152
Cyan7822_1801	Cyan7822_2157
Cyan7822_1806	Cyan7822_2158
Cyan7822_1807	Cyan7822_2178
Cyan7822_1812	Cyan7822_2191
Cyan7822_1813	Cyan7822_2193
Cyan7822_1815	Cyan7822_2196
Cyan7822_1830	Cyan7822_2197
Cyan7822_1843	Cyan7822_2198
Cyan7822_1864	Cyan7822_2212
Cyan7822_1883	Cyan7822_2222
Cyan7822_1913	Cyan7822_2223
Cyan7822_1920	Cyan7822_2234
Cyan7822_1931	Cyan7822_2236
Cyan7822_1936	Cyan7822_2242
Cyan7822_1940	Cyan7822_2247
Cyan7822_1944	Cyan7822_2248
Cyan7822_1948	Cyan7822_2249
Cyan7822_1966	Cyan7822_2250
Cyan7822_1995	Cyan7822_2270
Cyan7822_1997	Cyan7822_2285
Cyan7822_2003	Cyan7822_2295
Cyan7822_2014	Cyan7822_2316
Cyan7822_2015	Cyan7822_2319
Cyan7822_2019	Cyan7822_2322
Cyan7822_2021	Cyan7822_2353
Cyan7822_2023	Cyan7822_2356
Cyan7822_2025	Cyan7822_2357
Cyan7822_2027	Cyan7822_2368
Cyan7822_2028	Cyan7822_2375
Cyan7822_2029	Cyan7822_2433
Cyan7822_2030	Cyan7822_2447
Cyan7822_2031	Cyan7822_2457
Cyan7822_2032	Cyan7822_2462
Cyan7822_2035	Cyan7822_2465
Cyan7822_2038	Cyan7822_2470
Cyan7822_2040	Cyan7822_2476
Cyan7822_2041	Cyan7822_2478
Cyan7822_2042	Cyan7822_2479
Cyan7822_2044	Cyan7822_2481
Cyan7822_2045	Cyan7822_2483
Cyan7822_2047	Cyan7822_2484
Cyan7822_2048	Cyan7822_2488
Cyan7822_2061	Cyan7822_2489
Cyan7822_2062	Cyan7822_2490
Cyan7822_2063	Cyan7822_2496
Cyan7822_2066	Cyan7822_2500
Cyan7822_2069	Cyan7822_2504
Cyan7822_2072	Cyan7822_2508
Cyan7822_2075	Cyan7822_2515
Cyan7822_2081	Cyan7822_2517
Cyan7822_2082	Cyan7822_2525
Cyan7822_2088	Cyan7822_2529
Cyan7822_2095	Cyan7822_2530
Cyan7822_2117	Cyan7822_2531
Cyan7822_2131	Cyan7822_2547
Cyan7822_2148	Cyan7822_2550
Cyan7822_2149	Cyan7822_2551
Cyan7822_2150	Cyan7822_2633
Cyan7822_2157	Cyan7822_2641
Cyan7822_2178	Cyan7822_2644
Cyan7822_2184	Cyan7822_2645
Cyan7822_2193	Cyan7822_2658
Cyan7822_2196	Cyan7822_2664
Cyan7822_2197	Cyan7822_2665
Cyan7822_2198	Cyan7822_2666
Cyan7822_2199	Cyan7822_2672
Cyan7822_2212	Cyan7822_2684
Cyan7822_2215	Cyan7822_2687
Cyan7822_2219	Cyan7822_2688
Cyan7822_2222	Cyan7822_2690
Cyan7822_2234	Cyan7822_2691
Cyan7822_2241	Cyan7822_2704
Cyan7822_2242	Cyan7822_2714
Cyan7822_2247	Cyan7822_2720
Cyan7822_2248	Cyan7822_2721
Cyan7822_2249	Cyan7822_2738
Cyan7822_2264	Cyan7822_2748
Cyan7822_2270	Cyan7822_2749
Cyan7822_2275	Cyan7822_2752
Cyan7822_2282	Cyan7822_2753
Cyan7822_2286	Cyan7822_2766
Cyan7822_2288	Cyan7822_2770
Cyan7822_2289	Cyan7822_2779
Cyan7822_2295	Cyan7822_2780
Cyan7822_2317	Cyan7822_2782
Cyan7822_2322	Cyan7822_2788
Cyan7822_2332	Cyan7822_2816
Cyan7822_2353	Cyan7822_2823
Cyan7822_2356	Cyan7822_2824
Cyan7822_2357	Cyan7822_2833
Cyan7822_2368	Cyan7822_2835
Cyan7822_2395	Cyan7822_2842
Cyan7822_2396	Cyan7822_2843
Cyan7822_2402	Cyan7822_2846
Cyan7822_2404	Cyan7822_2865
Cyan7822_2417	Cyan7822_2875
Cyan7822_2418	Cyan7822_2876
Cyan7822_2438	Cyan7822_2877
Cyan7822_2447	Cyan7822_2878
Cyan7822_2462	Cyan7822_2879
Cyan7822_2465	Cyan7822_2882
Cyan7822_2476	Cyan7822_2883
Cyan7822_2478	Cyan7822_2884
Cyan7822_2479	Cyan7822_2885
Cyan7822_2484	Cyan7822_2928
Cyan7822_2488	Cyan7822_2932
Cyan7822_2489	Cyan7822_2936
Cyan7822_2490	Cyan7822_2937
Cyan7822_2496	Cyan7822_2938
Cyan7822_2499	Cyan7822_2942
Cyan7822_2500	Cyan7822_2961
Cyan7822_2503	Cyan7822_2966
Cyan7822_2504	Cyan7822_2967
Cyan7822_2508	Cyan7822_2972
Cyan7822_2509	Cyan7822_2974
Cyan7822_2512	Cyan7822_2990
Cyan7822_2515	Cyan7822_2991
Cyan7822_2517	Cyan7822_2992
Cyan7822_2525	Cyan7822_2996
Cyan7822_2529	Cyan7822_3004
Cyan7822_2530	Cyan7822_3005
Cyan7822_2531	Cyan7822_3017
Cyan7822_2535	Cyan7822_3019
Cyan7822_2550	Cyan7822_3025
Cyan7822_2551	Cyan7822_3028
Cyan7822_2560	Cyan7822_3029
Cyan7822_2580	Cyan7822_3032
Cyan7822_2624	Cyan7822_3033
Cyan7822_2633	Cyan7822_3034
Cyan7822_2645	Cyan7822_3035
Cyan7822_2658	Cyan7822_3040
Cyan7822_2659	Cyan7822_3041
Cyan7822_2664	Cyan7822_3056
Cyan7822_2667	Cyan7822_3057
Cyan7822_2683	Cyan7822_3062
Cyan7822_2687	Cyan7822_3063
Cyan7822_2688	Cyan7822_3064
Cyan7822_2689	Cyan7822_3065
Cyan7822_2690	Cyan7822_3066
Cyan7822_2698	Cyan7822_3067
Cyan7822_2704	Cyan7822_3068
Cyan7822_2715	Cyan7822_3069
Cyan7822_2738	Cyan7822_3071
Cyan7822_2746	Cyan7822_3073
Cyan7822_2748	Cyan7822_3098
Cyan7822_2749	Cyan7822_3099
Cyan7822_2758	Cyan7822_3101
Cyan7822_2778	Cyan7822_3102
Cyan7822_2779	Cyan7822_3103
Cyan7822_2780	Cyan7822_3117
Cyan7822_2782	Cyan7822_3131
Cyan7822_2783	Cyan7822_3137
Cyan7822_2786	Cyan7822_3138
Cyan7822_2787	Cyan7822_3141
Cyan7822_2788	Cyan7822_3142
Cyan7822_2801	Cyan7822_3143
Cyan7822_2803	Cyan7822_3155
Cyan7822_2813	Cyan7822_3157
Cyan7822_2816	Cyan7822_3162
Cyan7822_2818	Cyan7822_3163
Cyan7822_2820	Cyan7822_3164
Cyan7822_2824	Cyan7822_3166
Cyan7822_2835	Cyan7822_3167
Cyan7822_2838	Cyan7822_3169
Cyan7822_2842	Cyan7822_3171
Cyan7822_2843	Cyan7822_3172
Cyan7822_2846	Cyan7822_3175
Cyan7822_2848	Cyan7822_3179
Cyan7822_2849	Cyan7822_3180
Cyan7822_2850	Cyan7822_3191
Cyan7822_2865	Cyan7822_3195
Cyan7822_2876	Cyan7822_3200
Cyan7822_2877	Cyan7822_3204
Cyan7822_2878	Cyan7822_3222
Cyan7822_2879	Cyan7822_3223
Cyan7822_2880	Cyan7822_3239
Cyan7822_2881	Cyan7822_3290
Cyan7822_2883	Cyan7822_3291
Cyan7822_2885	Cyan7822_3306
Cyan7822_2902	Cyan7822_3307
Cyan7822_2913	Cyan7822_3309
Cyan7822_2915	Cyan7822_3331
Cyan7822_2916	Cyan7822_3336
Cyan7822_2920	Cyan7822_3337
Cyan7822_2928	Cyan7822_3348
Cyan7822_2931	Cyan7822_3350
Cyan7822_2932	Cyan7822_3352
Cyan7822_2936	Cyan7822_3362
Cyan7822_2939	Cyan7822_3368
Cyan7822_2942	Cyan7822_3373
Cyan7822_2961	Cyan7822_3387
Cyan7822_2963	Cyan7822_3398
Cyan7822_2964	Cyan7822_3401
Cyan7822_2967	Cyan7822_3409
Cyan7822_2968	Cyan7822_3410
Cyan7822_2969	Cyan7822_3423
Cyan7822_2972	Cyan7822_3424
Cyan7822_2974	Cyan7822_3426
Cyan7822_2985	Cyan7822_3427
Cyan7822_2990	Cyan7822_3432
Cyan7822_2991	Cyan7822_3444
Cyan7822_2992	Cyan7822_3445
Cyan7822_2997	Cyan7822_3449
Cyan7822_3004	Cyan7822_3450
Cyan7822_3005	Cyan7822_3451
Cyan7822_3016	Cyan7822_3465
Cyan7822_3017	Cyan7822_3467
Cyan7822_3018	Cyan7822_3468
Cyan7822_3020	Cyan7822_3470
Cyan7822_3025	Cyan7822_3471
Cyan7822_3032	Cyan7822_3473
Cyan7822_3033	Cyan7822_3483
Cyan7822_3034	Cyan7822_3489
Cyan7822_3035	Cyan7822_3490
Cyan7822_3056	Cyan7822_3491
Cyan7822_3062	Cyan7822_3494
Cyan7822_3063	Cyan7822_3495
Cyan7822_3064	Cyan7822_3511
Cyan7822_3066	Cyan7822_3525
Cyan7822_3067	Cyan7822_3526
Cyan7822_3068	Cyan7822_3527
Cyan7822_3071	Cyan7822_3529
Cyan7822_3073	Cyan7822_3542
Cyan7822_3075	Cyan7822_3565
Cyan7822_3076	Cyan7822_3566
Cyan7822_3098	Cyan7822_3567
Cyan7822_3101	Cyan7822_3568
Cyan7822_3102	Cyan7822_3569
Cyan7822_3103	Cyan7822_3570
Cyan7822_3104	Cyan7822_3571
Cyan7822_3117	Cyan7822_3572
Cyan7822_3122	Cyan7822_3573
Cyan7822_3127	Cyan7822_3574
Cyan7822_3131	Cyan7822_3596
Cyan7822_3139	Cyan7822_3600
Cyan7822_3140	Cyan7822_3613
Cyan7822_3141	Cyan7822_3619
Cyan7822_3142	Cyan7822_3623
Cyan7822_3155	Cyan7822_3629
Cyan7822_3162	Cyan7822_3645
Cyan7822_3163	Cyan7822_3659
Cyan7822_3164	Cyan7822_3665
Cyan7822_3169	Cyan7822_3666
Cyan7822_3176	Cyan7822_3667
Cyan7822_3179	Cyan7822_3668
Cyan7822_3180	Cyan7822_3669
Cyan7822_3188	Cyan7822_3670
Cyan7822_3191	Cyan7822_3671
Cyan7822_3192	Cyan7822_3672
Cyan7822_3193	Cyan7822_3673
Cyan7822_3204	Cyan7822_3674
Cyan7822_3207	Cyan7822_3675
Cyan7822_3212	Cyan7822_3676
Cyan7822_3217	Cyan7822_3677
Cyan7822_3221	Cyan7822_3678
Cyan7822_3224	Cyan7822_3679
Cyan7822_3237	Cyan7822_3680
Cyan7822_3239	Cyan7822_3681
Cyan7822_3241	Cyan7822_3682
Cyan7822_3297	Cyan7822_3683
Cyan7822_3298	Cyan7822_3684
Cyan7822_3303	Cyan7822_3685
Cyan7822_3304	Cyan7822_3686
Cyan7822_3306	Cyan7822_3687
Cyan7822_3307	Cyan7822_3688
Cyan7822_3308	Cyan7822_3689
Cyan7822_3309	Cyan7822_3690
Cyan7822_3327	Cyan7822_3691
Cyan7822_3345	Cyan7822_3692
Cyan7822_3346	Cyan7822_3693
Cyan7822_3348	Cyan7822_3694
Cyan7822_3365	Cyan7822_3703
Cyan7822_3368	Cyan7822_3707
Cyan7822_3398	Cyan7822_3709
Cyan7822_3408	Cyan7822_3712
Cyan7822_3409	Cyan7822_3713
Cyan7822_3410	Cyan7822_3716
Cyan7822_3423	Cyan7822_3719
Cyan7822_3424	Cyan7822_3728
Cyan7822_3425	Cyan7822_3729
Cyan7822_3426	Cyan7822_3734
Cyan7822_3427	Cyan7822_3747
Cyan7822_3435	Cyan7822_3752
Cyan7822_3440	Cyan7822_3753
Cyan7822_3445	Cyan7822_3756
Cyan7822_3449	Cyan7822_3758
Cyan7822_3450	Cyan7822_3763
Cyan7822_3451	Cyan7822_3765
Cyan7822_3465	Cyan7822_3766
Cyan7822_3466	Cyan7822_3772
Cyan7822_3467	Cyan7822_3790
Cyan7822_3468	Cyan7822_3795
Cyan7822_3469	Cyan7822_3802
Cyan7822_3470	Cyan7822_3804
Cyan7822_3471	Cyan7822_3808
Cyan7822_3472	Cyan7822_3809
Cyan7822_3473	Cyan7822_3827
Cyan7822_3489	Cyan7822_3828
Cyan7822_3490	Cyan7822_3831
Cyan7822_3491	Cyan7822_3832
Cyan7822_3492	Cyan7822_3859
Cyan7822_3494	Cyan7822_3862
Cyan7822_3513	Cyan7822_3869
Cyan7822_3525	Cyan7822_3871
Cyan7822_3526	Cyan7822_3872
Cyan7822_3529	Cyan7822_3874
Cyan7822_3550	Cyan7822_3875
Cyan7822_3559	Cyan7822_3876
Cyan7822_3565	Cyan7822_3877
Cyan7822_3572	Cyan7822_3882
Cyan7822_3580	Cyan7822_3893
Cyan7822_3583	Cyan7822_3894
Cyan7822_3584	Cyan7822_3899
Cyan7822_3590	Cyan7822_3901
Cyan7822_3592	Cyan7822_3902
Cyan7822_3593	Cyan7822_3905
Cyan7822_3595	Cyan7822_3920
Cyan7822_3596	Cyan7822_3926
Cyan7822_3600	Cyan7822_3927
Cyan7822_3603	Cyan7822_3930
Cyan7822_3613	Cyan7822_3931
Cyan7822_3614	Cyan7822_3934
Cyan7822_3616	Cyan7822_3935
Cyan7822_3620	Cyan7822_3990
Cyan7822_3623	Cyan7822_4001
Cyan7822_3625	Cyan7822_4005
Cyan7822_3626	Cyan7822_4012
Cyan7822_3645	Cyan7822_4014
Cyan7822_3654	Cyan7822_4019
Cyan7822_3665	Cyan7822_4020
Cyan7822_3666	Cyan7822_4021
Cyan7822_3667	Cyan7822_4025
Cyan7822_3668	Cyan7822_4087
Cyan7822_3669	Cyan7822_4110
Cyan7822_3670	Cyan7822_4117
Cyan7822_3671	Cyan7822_4119
Cyan7822_3672	Cyan7822_4122
Cyan7822_3673	Cyan7822_4126
Cyan7822_3674	Cyan7822_4136
Cyan7822_3675	Cyan7822_4145
Cyan7822_3676	Cyan7822_4149
Cyan7822_3677	Cyan7822_4158
Cyan7822_3678	Cyan7822_4168
Cyan7822_3679	Cyan7822_4171
Cyan7822_3680	Cyan7822_4172
Cyan7822_3681	Cyan7822_4173
Cyan7822_3682	Cyan7822_4174
Cyan7822_3683	Cyan7822_4177
Cyan7822_3684	Cyan7822_4179
Cyan7822_3685	Cyan7822_4181
Cyan7822_3686	Cyan7822_4183
Cyan7822_3687	Cyan7822_4187
Cyan7822_3688	Cyan7822_4194
Cyan7822_3689	Cyan7822_4201
Cyan7822_3690	Cyan7822_4216
Cyan7822_3691	Cyan7822_4220
Cyan7822_3692	Cyan7822_4232
Cyan7822_3693	Cyan7822_4233
Cyan7822_3694	Cyan7822_4241
Cyan7822_3701	Cyan7822_4242
Cyan7822_3709	Cyan7822_4243
Cyan7822_3710	Cyan7822_4244
Cyan7822_3712	Cyan7822_4245
Cyan7822_3713	Cyan7822_4260
Cyan7822_3716	Cyan7822_4261
Cyan7822_3717	Cyan7822_4274
Cyan7822_3720	Cyan7822_4275
Cyan7822_3727	Cyan7822_4277
Cyan7822_3728	Cyan7822_4292
Cyan7822_3734	Cyan7822_4295
Cyan7822_3746	Cyan7822_4296
Cyan7822_3752	Cyan7822_4297
Cyan7822_3753	Cyan7822_4300
Cyan7822_3756	Cyan7822_4314
Cyan7822_3763	Cyan7822_4332
Cyan7822_3765	Cyan7822_4334
Cyan7822_3772	Cyan7822_4335
Cyan7822_3774	Cyan7822_4341
Cyan7822_3781	Cyan7822_4343
Cyan7822_3790	Cyan7822_4347
Cyan7822_3794	Cyan7822_4348
Cyan7822_3795	Cyan7822_4349
Cyan7822_3796	Cyan7822_4352
Cyan7822_3801	Cyan7822_4355
Cyan7822_3809	Cyan7822_4358
Cyan7822_3822	Cyan7822_4370
Cyan7822_3828	Cyan7822_4375
Cyan7822_3830	Cyan7822_4376
Cyan7822_3831	Cyan7822_4377
Cyan7822_3832	Cyan7822_4378
Cyan7822_3836	Cyan7822_4379
Cyan7822_3842	Cyan7822_4380
Cyan7822_3844	Cyan7822_4381
Cyan7822_3845	Cyan7822_4398
Cyan7822_3854	Cyan7822_4400
Cyan7822_3855	Cyan7822_4402
Cyan7822_3857	Cyan7822_4406
Cyan7822_3860	Cyan7822_4412
Cyan7822_3869	Cyan7822_4420
Cyan7822_3872	Cyan7822_4423
Cyan7822_3873	Cyan7822_4425
Cyan7822_3874	Cyan7822_4448
Cyan7822_3875	Cyan7822_4449
Cyan7822_3877	Cyan7822_4450
Cyan7822_3878	Cyan7822_4451
Cyan7822_3881	Cyan7822_4452
Cyan7822_3882	Cyan7822_4453
Cyan7822_3891	Cyan7822_4454
Cyan7822_3899	Cyan7822_4455
Cyan7822_3902	Cyan7822_4459
Cyan7822_3905	Cyan7822_4461
Cyan7822_3914	Cyan7822_4465
Cyan7822_3930	Cyan7822_4469
Cyan7822_3931	Cyan7822_4470
Cyan7822_3934	Cyan7822_4472
Cyan7822_3935	Cyan7822_4480
Cyan7822_3936	Cyan7822_4481
Cyan7822_3937	Cyan7822_4483
Cyan7822_3943	Cyan7822_4487
Cyan7822_3954	Cyan7822_4493
Cyan7822_3961	Cyan7822_4529
Cyan7822_3965	Cyan7822_4531
Cyan7822_3967	Cyan7822_4532
Cyan7822_3982	Cyan7822_4534
Cyan7822_4001	Cyan7822_4537
Cyan7822_4005	Cyan7822_4539
Cyan7822_4012	Cyan7822_4541
Cyan7822_4021	Cyan7822_4549
Cyan7822_4022	Cyan7822_4550
Cyan7822_4062	Cyan7822_4556
Cyan7822_4063	Cyan7822_4557
Cyan7822_4066	Cyan7822_4582
Cyan7822_4077	Cyan7822_4583
Cyan7822_4081	Cyan7822_4589
Cyan7822_4099	Cyan7822_4591
Cyan7822_4100	Cyan7822_4608
Cyan7822_4103	Cyan7822_4609
Cyan7822_4106	Cyan7822_4610
Cyan7822_4114	Cyan7822_4611
Cyan7822_4115	Cyan7822_4612
Cyan7822_4122	Cyan7822_4627
Cyan7822_4124	Cyan7822_4640
Cyan7822_4126	Cyan7822_4647
Cyan7822_4136	Cyan7822_4648
Cyan7822_4149	Cyan7822_4651
Cyan7822_4150	Cyan7822_4655
Cyan7822_4156	Cyan7822_4658
Cyan7822_4158	Cyan7822_4661
Cyan7822_4167	Cyan7822_4672
Cyan7822_4171	Cyan7822_4684
Cyan7822_4172	Cyan7822_4700
Cyan7822_4173	Cyan7822_4711
Cyan7822_4174	Cyan7822_4712
Cyan7822_4175	Cyan7822_4713
Cyan7822_4177	Cyan7822_4716
Cyan7822_4181	Cyan7822_4717
Cyan7822_4191	Cyan7822_4719
Cyan7822_4194	Cyan7822_4720
Cyan7822_4209	Cyan7822_4752
Cyan7822_4231	Cyan7822_4769
Cyan7822_4233	Cyan7822_4770
Cyan7822_4241	Cyan7822_4818
Cyan7822_4242	Cyan7822_4824
Cyan7822_4243	Cyan7822_4841
Cyan7822_4244	Cyan7822_4866
Cyan7822_4245	Cyan7822_4874
Cyan7822_4247	Cyan7822_4876
Cyan7822_4252	Cyan7822_4877
Cyan7822_4254	Cyan7822_4879
Cyan7822_4274	Cyan7822_4887
Cyan7822_4280	Cyan7822_4899
Cyan7822_4284	Cyan7822_4902
Cyan7822_4292	Cyan7822_4904
Cyan7822_4295	Cyan7822_4909
Cyan7822_4297	Cyan7822_4920
Cyan7822_4300	Cyan7822_4921
Cyan7822_4314	Cyan7822_4927
Cyan7822_4334	Cyan7822_4935
Cyan7822_4335	Cyan7822_4939
Cyan7822_4341	Cyan7822_4951
Cyan7822_4346	Cyan7822_4956
Cyan7822_4347	Cyan7822_4963
Cyan7822_4348	Cyan7822_4964
Cyan7822_4349	Cyan7822_4965
Cyan7822_4350	Cyan7822_4966
Cyan7822_4351	Cyan7822_4967
Cyan7822_4352	Cyan7822_4968
Cyan7822_4354	Cyan7822_4971
Cyan7822_4355	Cyan7822_4972
Cyan7822_4356	Cyan7822_4977
Cyan7822_4358	Cyan7822_4981
Cyan7822_4361	Cyan7822_4986
Cyan7822_4370	Cyan7822_4987
Cyan7822_4376	Cyan7822_4992
Cyan7822_4377	Cyan7822_4999
Cyan7822_4378	Cyan7822_5000
Cyan7822_4379	Cyan7822_5001
Cyan7822_4380	Cyan7822_5008
Cyan7822_4381	Cyan7822_5009
Cyan7822_4398	Cyan7822_5010
Cyan7822_4400	Cyan7822_5034
Cyan7822_4402	Cyan7822_5035
Cyan7822_4412	Cyan7822_5037
Cyan7822_4415	Cyan7822_5038
Cyan7822_4416	Cyan7822_5039
Cyan7822_4423	Cyan7822_5040
Cyan7822_4425	Cyan7822_5047
Cyan7822_4429	Cyan7822_5048
Cyan7822_4446	Cyan7822_5049
Cyan7822_4448	Cyan7822_5050
Cyan7822_4449	Cyan7822_5051
Cyan7822_4450	Cyan7822_5052
Cyan7822_4451	Cyan7822_5053
Cyan7822_4452	Cyan7822_5054
Cyan7822_4453	Cyan7822_5055
Cyan7822_4454	Cyan7822_5056
Cyan7822_4455	Cyan7822_5057
Cyan7822_4456	Cyan7822_5058
Cyan7822_4457	Cyan7822_5059
Cyan7822_4460	Cyan7822_5061
Cyan7822_4461	Cyan7822_5062
Cyan7822_4470	Cyan7822_5063
Cyan7822_4471	Cyan7822_5065
Cyan7822_4475	Cyan7822_5066
Cyan7822_4479	Cyan7822_5074
Cyan7822_4480	Cyan7822_5076
Cyan7822_4481	Cyan7822_5081
Cyan7822_4487	Cyan7822_5082
Cyan7822_4491	Cyan7822_5085
Cyan7822_4493	Cyan7822_5086
Cyan7822_4529	Cyan7822_5087
Cyan7822_4530	Cyan7822_5088
Cyan7822_4532	Cyan7822_5089
Cyan7822_4535	Cyan7822_5106
Cyan7822_4538	Cyan7822_5112
Cyan7822_4541	Cyan7822_5115
Cyan7822_4549	Cyan7822_5116
Cyan7822_4550	Cyan7822_5117
Cyan7822_4559	Cyan7822_5118
Cyan7822_4564	Cyan7822_5120
Cyan7822_4580	Cyan7822_5121
Cyan7822_4583	Cyan7822_5122
Cyan7822_4589	Cyan7822_5132
Cyan7822_4590	Cyan7822_5136
Cyan7822_4591	Cyan7822_5140
Cyan7822_4608	Cyan7822_5150
Cyan7822_4609	Cyan7822_5161
Cyan7822_4610	Cyan7822_5173
Cyan7822_4612	Cyan7822_5184
Cyan7822_4616	Cyan7822_5187
Cyan7822_4618	Cyan7822_5199
Cyan7822_4634	Cyan7822_5201
Cyan7822_4641	Cyan7822_5202
Cyan7822_4646	Cyan7822_5206
Cyan7822_4647	Cyan7822_5210
Cyan7822_4649	Cyan7822_5218
Cyan7822_4650	Cyan7822_5225
Cyan7822_4651	Cyan7822_5235
Cyan7822_4655	Cyan7822_5239
Cyan7822_4659	Cyan7822_5240
Cyan7822_4661	Cyan7822_5262
Cyan7822_4671	Cyan7822_5263
Cyan7822_4672	Cyan7822_5266
Cyan7822_4682	Cyan7822_5267
Cyan7822_4685	Cyan7822_5298
Cyan7822_4690	Cyan7822_5309
Cyan7822_4691	Cyan7822_5310
Cyan7822_4692	Cyan7822_5313
Cyan7822_4698	Cyan7822_5317
Cyan7822_4700	Cyan7822_5318
Cyan7822_4711	Cyan7822_5323
Cyan7822_4712	Cyan7822_5324
Cyan7822_4713	Cyan7822_5325
Cyan7822_4716	Cyan7822_5327
Cyan7822_4719	Cyan7822_5328
Cyan7822_4720	Cyan7822_5330
Cyan7822_4747	Cyan7822_5331
Cyan7822_4750	Cyan7822_5332
Cyan7822_4752	Cyan7822_5333
Cyan7822_4757	Cyan7822_5338
Cyan7822_4764	Cyan7822_5346
Cyan7822_4793	Cyan7822_5363
Cyan7822_4798	Cyan7822_5372
Cyan7822_4803	Cyan7822_5375
Cyan7822_4804	Cyan7822_5378
Cyan7822_4807	Cyan7822_5391
Cyan7822_4815	Cyan7822_5398
Cyan7822_4817	Cyan7822_5417
Cyan7822_4818	Cyan7822_5418
Cyan7822_4819	Cyan7822_5424
Cyan7822_4822	Cyan7822_5437
Cyan7822_4823	Cyan7822_5438
Cyan7822_4824	Cyan7822_5455
Cyan7822_4825	Cyan7822_5457
Cyan7822_4827	Cyan7822_5459
Cyan7822_4828	Cyan7822_5460
Cyan7822_4831	Cyan7822_5461
Cyan7822_4862	Cyan7822_5463
Cyan7822_4866	Cyan7822_5468
Cyan7822_4876	Cyan7822_5475
Cyan7822_4878	Cyan7822_5476
Cyan7822_4882	Cyan7822_5477
Cyan7822_4885	Cyan7822_5482
Cyan7822_4887	Cyan7822_5483
Cyan7822_4895	Cyan7822_5486
Cyan7822_4897	Cyan7822_5487
Cyan7822_4899	Cyan7822_5492
Cyan7822_4901	Cyan7822_5495
Cyan7822_4909	Cyan7822_5513
Cyan7822_4920	Cyan7822_5519
Cyan7822_4921	Cyan7822_5554
Cyan7822_4925	Cyan7822_5555
Cyan7822_4930	Cyan7822_5569
Cyan7822_4935	Cyan7822_5573
Cyan7822_4938	Cyan7822_5574
Cyan7822_4939	Cyan7822_5581
Cyan7822_4942	Cyan7822_5582
Cyan7822_4943	Cyan7822_5584
Cyan7822_4945	Cyan7822_5585
Cyan7822_4950	Cyan7822_5612
Cyan7822_4951	Cyan7822_5613
Cyan7822_4963	Cyan7822_5618
Cyan7822_4965	Cyan7822_5619
Cyan7822_4966	Cyan7822_5622
Cyan7822_4967	Cyan7822_5628
Cyan7822_4968	Cyan7822_5629
Cyan7822_4977	Cyan7822_5630
Cyan7822_4980	Cyan7822_5631
Cyan7822_4981	Cyan7822_5632
Cyan7822_4982	Cyan7822_5633
Cyan7822_4986	Cyan7822_5634
Cyan7822_4991	Cyan7822_5639
Cyan7822_4992	Cyan7822_5653
Cyan7822_4999	Cyan7822_5654
Cyan7822_5000	Cyan7822_5655
Cyan7822_5001	Cyan7822_5656
Cyan7822_5009	Cyan7822_5670
Cyan7822_5010	Cyan7822_5684
Cyan7822_5024	Cyan7822_5740
Cyan7822_5028	Cyan7822_5759
Cyan7822_5066	Cyan7822_5765
Cyan7822_5074	Cyan7822_5777
Cyan7822_5076	Cyan7822_5803
Cyan7822_5081	Cyan7822_5827
Cyan7822_5082	Cyan7822_5829
Cyan7822_5084	Cyan7822_5830
Cyan7822_5086	Cyan7822_5834
Cyan7822_5087	Cyan7822_5837
Cyan7822_5088	Cyan7822_5838
Cyan7822_5093	Cyan7822_5841
Cyan7822_5105	Cyan7822_5845
Cyan7822_5106	Cyan7822_5847
Cyan7822_5113	Cyan7822_5848
Cyan7822_5115	Cyan7822_5872
Cyan7822_5116	Cyan7822_5909
Cyan7822_5117	Cyan7822_5913
Cyan7822_5118	Cyan7822_5914
Cyan7822_5119	Cyan7822_5917
Cyan7822_5120	Cyan7822_5934
Cyan7822_5121	Cyan7822_5968
Cyan7822_5132	Cyan7822_5970
Cyan7822_5150	Cyan7822_5976
Cyan7822_5151	Cyan7822_5980
Cyan7822_5156	Cyan7822_5981
Cyan7822_5160	Cyan7822_5982
Cyan7822_5161	Cyan7822_5983
Cyan7822_5169	Cyan7822_5984
Cyan7822_5184	Cyan7822_5985
Cyan7822_5185	Cyan7822_5995
Cyan7822_5186	Cyan7822_6018
Cyan7822_5187	Cyan7822_6026
Cyan7822_5192	Cyan7822_6030
Cyan7822_5199	Cyan7822_6049
Cyan7822_5210	Cyan7822_6050
Cyan7822_5216	Cyan7822_6054
Cyan7822_5218	Cyan7822_6055
Cyan7822_5221	Cyan7822_6092
Cyan7822_5235	Cyan7822_6123
Cyan7822_5240	Cyan7822_6124
Cyan7822_5241	Cyan7822_6125
Cyan7822_5255	Cyan7822_6162
Cyan7822_5261	Cyan7822_6163
Cyan7822_5262	Cyan7822_6164
Cyan7822_5263	Cyan7822_6165
Cyan7822_5267	Cyan7822_6166
Cyan7822_5280	Cyan7822_6199
Cyan7822_5282	Cyan7822_6235
Cyan7822_5286	Cyan7822_6236
Cyan7822_5287	Cyan7822_6237
Cyan7822_5289	Cyan7822_6239
Cyan7822_5293	Cyan7822_6242
Cyan7822_5296	Cyan7822_6247
Cyan7822_5300	Cyan7822_6263
Cyan7822_5306	Cyan7822_6264
Cyan7822_5311	Cyan7822_6349
Cyan7822_5317	Cyan7822_6351
Cyan7822_5318	Cyan7822_6354
Cyan7822_5323	Cyan7822_6358
Cyan7822_5324	Cyan7822_6360
Cyan7822_5327	Cyan7822_6363
Cyan7822_5328	Cyan7822_6364
Cyan7822_5329	Cyan7822_6365
Cyan7822_5330	Cyan7822_6366
Cyan7822_5331	Cyan7822_6370
Cyan7822_5332	Cyan7822_6371
Cyan7822_5333	Cyan7822_6372
Cyan7822_5338	Cyan7822_6373
Cyan7822_5345	Cyan7822_6374
Cyan7822_5363	Cyan7822_6375
Cyan7822_5370	Cyan7822_6376
Cyan7822_5372	Cyan7822_6377
Cyan7822_5391	Cyan7822_6378
Cyan7822_5409	Cyan7822_6379
Cyan7822_5424	Cyan7822_6382
Cyan7822_5425	Cyan7822_6383
Cyan7822_5426	Cyan7822_6385
Cyan7822_5437	Cyan7822_6388
Cyan7822_5460	Cyan7822_6397
Cyan7822_5463	Cyan7822_6398
Cyan7822_5468	Cyan7822_6418
Cyan7822_5475	Cyan7822_6419
Cyan7822_5477	Cyan7822_6420
Cyan7822_5482	Cyan7822_6421
Cyan7822_5483	Cyan7822_6422
Cyan7822_5486	Cyan7822_6442
Cyan7822_5495	Cyan7822_6473
Cyan7822_5517	Cyan7822_6474
Cyan7822_5542	Cyan7822_6475
Cyan7822_5550	Cyan7822_6487
Cyan7822_5553	Cyan7822_6515
Cyan7822_5554	Cyan7822_6516
Cyan7822_5555	Cyan7822_6546
Cyan7822_5573	Cyan7822_6601
Cyan7822_5574	Cyan7822_6632
Cyan7822_5584	Cyan7822_6638
Cyan7822_5613	Cyan7822_6639
Cyan7822_5615	Cyan7822_6649
Cyan7822_5616	Cyan7822_6653
Cyan7822_5618	Cyan7822_6654
Cyan7822_5620	Cyan7822_6682
Cyan7822_5628	Cyan7822_6687
Cyan7822_5629	Cyan7822_6702
Cyan7822_5630	Cyan7822_6709
Cyan7822_5631	Cyan7822_6763
Cyan7822_5632	Cyan7822_6787
Cyan7822_5633	Cyan7822_6788
Cyan7822_5634	Cyan7822_6805
Cyan7822_5670	Cyan7822_6828
Cyan7822_5699	Cyan7822_6859
Cyan7822_5719	Cyan7822_6860
Cyan7822_5724	Cyan7822_6867
Cyan7822_5730	Cyan7822_6868
Cyan7822_5732	Cyan7822_6877
Cyan7822_5742	Cyan7822_6878
Cyan7822_5746	Cyan7822_6879
Cyan7822_5747	Cyan7822_6891
Cyan7822_5759	Cyan7822_6915
Cyan7822_5765	Cyan7822_6930
Cyan7822_5768	Cyan7822_6931
Cyan7822_5777	Cyan7822_6932
Cyan7822_5807	Cyan7822_6939
Cyan7822_5808	Cyan7822_6940
Cyan7822_5810	Cyan7822_6943
Cyan7822_5811	Cyan7822_6946
Cyan7822_5826	Cyan7822_6950
Cyan7822_5834	Cyan7822_6959
Cyan7822_5839	Cyan7822_6961
Cyan7822_5842	Cyan7822_6978
Cyan7822_5845
Cyan7822_5856
Cyan7822_5884
Cyan7822_5894
Cyan7822_5902
Cyan7822_5906
Cyan7822_5913
Cyan7822_5914
Cyan7822_5917
Cyan7822_5919
Cyan7822_5930
Cyan7822_5933
Cyan7822_5934
Cyan7822_5941
Cyan7822_5945
Cyan7822_5955
Cyan7822_5958
Cyan7822_5963
Cyan7822_5975
Cyan7822_5980
Cyan7822_5982
Cyan7822_5984
Cyan7822_5995
Cyan7822_6005
Cyan7822_6006
Cyan7822_6013
Cyan7822_6016
Cyan7822_6019
Cyan7822_6022
Cyan7822_6023
Cyan7822_6024
Cyan7822_6025
Cyan7822_6026
Cyan7822_6027
Cyan7822_6028
Cyan7822_6034
Cyan7822_6040
Cyan7822_6042
Cyan7822_6049
Cyan7822_6050
Cyan7822_6062
Cyan7822_6075
Cyan7822_6076
Cyan7822_6078
Cyan7822_6087
Cyan7822_6094
Cyan7822_6103
Cyan7822_6104
Cyan7822_6106
Cyan7822_6108
Cyan7822_6111
Cyan7822_6119
Cyan7822_6128
Cyan7822_6129
Cyan7822_6130
Cyan7822_6131
Cyan7822_6143
Cyan7822_6155
Cyan7822_6157
Cyan7822_6162
Cyan7822_6163
Cyan7822_6164
Cyan7822_6165
Cyan7822_6166
Cyan7822_6172
Cyan7822_6173
Cyan7822_6184
Cyan7822_6192
Cyan7822_6193
Cyan7822_6197
Cyan7822_6199
Cyan7822_6221
Cyan7822_6227
Cyan7822_6229
Cyan7822_6233
Cyan7822_6235
Cyan7822_6239
Cyan7822_6240
Cyan7822_6242
Cyan7822_6253
Cyan7822_6264
Cyan7822_6265
Cyan7822_6277
Cyan7822_6280
Cyan7822_6285
Cyan7822_6302
Cyan7822_6309
Cyan7822_6314
Cyan7822_6322
Cyan7822_6337
Cyan7822_6338
Cyan7822_6339
Cyan7822_6348
Cyan7822_6349
Cyan7822_6351
Cyan7822_6354
Cyan7822_6355
Cyan7822_6356
Cyan7822_6358
Cyan7822_6362
Cyan7822_6363
Cyan7822_6368
Cyan7822_6369
Cyan7822_6370
Cyan7822_6371
Cyan7822_6372
Cyan7822_6373
Cyan7822_6374
Cyan7822_6376
Cyan7822_6377
Cyan7822_6378
Cyan7822_6379
Cyan7822_6381
Cyan7822_6382
Cyan7822_6388
Cyan7822_6392
Cyan7822_6394
Cyan7822_6403
Cyan7822_6407
Cyan7822_6414
Cyan7822_6418
Cyan7822_6419
Cyan7822_6420
Cyan7822_6421
Cyan7822_6422
Cyan7822_6424
Cyan7822_6428
Cyan7822_6429
Cyan7822_6431
Cyan7822_6435
Cyan7822_6436
Cyan7822_6437
Cyan7822_6441
Cyan7822_6445
Cyan7822_6447
Cyan7822_6451
Cyan7822_6452
Cyan7822_6460
Cyan7822_6464
Cyan7822_6467
Cyan7822_6473
Cyan7822_6475
Cyan7822_6477
Cyan7822_6480
Cyan7822_6487
Cyan7822_6496
Cyan7822_6497
Cyan7822_6498
Cyan7822_6503
Cyan7822_6508
Cyan7822_6509
Cyan7822_6510
Cyan7822_6516
Cyan7822_6528
Cyan7822_6546
Cyan7822_6553
Cyan7822_6559
Cyan7822_6571
Cyan7822_6572
Cyan7822_6575
Cyan7822_6582
Cyan7822_6592
Cyan7822_6593
Cyan7822_6599
Cyan7822_6602
Cyan7822_6603
Cyan7822_6612
Cyan7822_6614
Cyan7822_6625
Cyan7822_6635
Cyan7822_6650
Cyan7822_6659
Cyan7822_6662
Cyan7822_6663
Cyan7822_6672
Cyan7822_6674
Cyan7822_6675
Cyan7822_6682
Cyan7822_6687
Cyan7822_6688
Cyan7822_6689
Cyan7822_6701
Cyan7822_6702
Cyan7822_6703
Cyan7822_6704
Cyan7822_6708
Cyan7822_6709
Cyan7822_6711
Cyan7822_6724
Cyan7822_6725
Cyan7822_6733
Cyan7822_6739
Cyan7822_6740
Cyan7822_6741
Cyan7822_6747
Cyan7822_6754
Cyan7822_6755
Cyan7822_6759
Cyan7822_6763
Cyan7822_6764
Cyan7822_6774
Cyan7822_6775
Cyan7822_6781
Cyan7822_6787
Cyan7822_6790
Cyan7822_6798
Cyan7822_6802
Cyan7822_6807
Cyan7822_6808
Cyan7822_6811
Cyan7822_6812
Cyan7822_6813
Cyan7822_6814
Cyan7822_6819
Cyan7822_6821
Cyan7822_6828
Cyan7822_6831
Cyan7822_6842
Cyan7822_6848
Cyan7822_6849
Cyan7822_6856
Cyan7822_6857
Cyan7822_6858
Cyan7822_6860
Cyan7822_6865
Cyan7822_6867
Cyan7822_6870
Cyan7822_6875
Cyan7822_6877
Cyan7822_6878
Cyan7822_6879
Cyan7822_6884
Cyan7822_6890
Cyan7822_6892
Cyan7822_6899
Cyan7822_6901
Cyan7822_6902
Cyan7822_6903
Cyan7822_6905
Cyan7822_6911
Cyan7822_6914
Cyan7822_6923
Cyan7822_6926
Cyan7822_6930
Cyan7822_6931
Cyan7822_6932
Cyan7822_6942
Cyan7822_6943
Cyan7822_6945
Cyan7822_6947
Cyan7822_6949
Cyan7822_6954
Cyan7822_6955
Cyan7822_6957
Cyan7822_6959
Cyan7822_6960
Cyan7822_6961
Cyan7822_6962
Cyan7822_6964
Cyan7822_6979
Cyan7822_6980
Cyan7822_R0057

## Sheet: Genes only in D3 with >2X FC
RPKM	Marray
Cyan7822_0010	Cyan7822_0010
Cyan7822_0020	Cyan7822_0021
Cyan7822_0021	Cyan7822_0032
Cyan7822_0022	Cyan7822_0038
Cyan7822_0023	Cyan7822_0050
Cyan7822_0024	Cyan7822_0159
Cyan7822_0032	Cyan7822_0173
Cyan7822_0050	Cyan7822_0174
Cyan7822_0071	Cyan7822_0177
Cyan7822_0072	Cyan7822_0178
Cyan7822_0093	Cyan7822_0181
Cyan7822_0095	Cyan7822_0182
Cyan7822_0115	Cyan7822_0222
Cyan7822_0131	Cyan7822_0238
Cyan7822_0159	Cyan7822_0239
Cyan7822_0164	Cyan7822_0243
Cyan7822_0172	Cyan7822_0244
Cyan7822_0174	Cyan7822_0254
Cyan7822_0181	Cyan7822_0258
Cyan7822_0182	Cyan7822_0259
Cyan7822_0184	Cyan7822_0262
Cyan7822_0185	Cyan7822_0263
Cyan7822_0197	Cyan7822_0269
Cyan7822_0210	Cyan7822_0271
Cyan7822_0216	Cyan7822_0287
Cyan7822_0222	Cyan7822_0295
Cyan7822_0228	Cyan7822_0297
Cyan7822_0230	Cyan7822_0316
Cyan7822_0239	Cyan7822_0317
Cyan7822_0240	Cyan7822_0365
Cyan7822_0241	Cyan7822_0375
Cyan7822_0244	Cyan7822_0389
Cyan7822_0259	Cyan7822_0392
Cyan7822_0260	Cyan7822_0394
Cyan7822_0261	Cyan7822_0395
Cyan7822_0263	Cyan7822_0398
Cyan7822_0269	Cyan7822_0405
Cyan7822_0271	Cyan7822_0449
Cyan7822_0284	Cyan7822_0450
Cyan7822_0285	Cyan7822_0451
Cyan7822_0288	Cyan7822_0455
Cyan7822_0297	Cyan7822_0501
Cyan7822_0303	Cyan7822_0532
Cyan7822_0308	Cyan7822_0608
Cyan7822_0310	Cyan7822_0631
Cyan7822_0316	Cyan7822_0635
Cyan7822_0317	Cyan7822_0648
Cyan7822_0325	Cyan7822_0650
Cyan7822_0328	Cyan7822_0702
Cyan7822_0332	Cyan7822_0712
Cyan7822_0335	Cyan7822_0743
Cyan7822_0336	Cyan7822_0757
Cyan7822_0337	Cyan7822_0758
Cyan7822_0375	Cyan7822_0772
Cyan7822_0385	Cyan7822_0774
Cyan7822_0392	Cyan7822_0775
Cyan7822_0393	Cyan7822_0781
Cyan7822_0395	Cyan7822_0782
Cyan7822_0397	Cyan7822_0785
Cyan7822_0398	Cyan7822_0795
Cyan7822_0404	Cyan7822_0804
Cyan7822_0405	Cyan7822_0805
Cyan7822_0406	Cyan7822_0822
Cyan7822_0422	Cyan7822_0823
Cyan7822_0433	Cyan7822_0824
Cyan7822_0446	Cyan7822_0825
Cyan7822_0451	Cyan7822_0833
Cyan7822_0456	Cyan7822_0902
Cyan7822_0458	Cyan7822_0907
Cyan7822_0465	Cyan7822_0908
Cyan7822_0471	Cyan7822_0909
Cyan7822_0472	Cyan7822_0923
Cyan7822_0484	Cyan7822_0946
Cyan7822_0487	Cyan7822_0948
Cyan7822_0500	Cyan7822_0960
Cyan7822_0502	Cyan7822_0969
Cyan7822_0509	Cyan7822_0970
Cyan7822_0510	Cyan7822_0985
Cyan7822_0531	Cyan7822_0986
Cyan7822_0535	Cyan7822_0998
Cyan7822_0549	Cyan7822_1003
Cyan7822_0555	Cyan7822_1030
Cyan7822_0569	Cyan7822_1031
Cyan7822_0571	Cyan7822_1072
Cyan7822_0576	Cyan7822_1172
Cyan7822_0584	Cyan7822_1173
Cyan7822_0608	Cyan7822_1179
Cyan7822_0611	Cyan7822_1180
Cyan7822_0621	Cyan7822_1182
Cyan7822_0626	Cyan7822_1188
Cyan7822_0628	Cyan7822_1191
Cyan7822_0631	Cyan7822_1229
Cyan7822_0634	Cyan7822_1230
Cyan7822_0648	Cyan7822_1232
Cyan7822_0657	Cyan7822_1243
Cyan7822_0659	Cyan7822_1244
Cyan7822_0664	Cyan7822_1245
Cyan7822_0665	Cyan7822_1246
Cyan7822_0669	Cyan7822_1247
Cyan7822_0672	Cyan7822_1252
Cyan7822_0680	Cyan7822_1296
Cyan7822_0681	Cyan7822_1302
Cyan7822_0682	Cyan7822_1317
Cyan7822_0685	Cyan7822_1326
Cyan7822_0702	Cyan7822_1327
Cyan7822_0711	Cyan7822_1329
Cyan7822_0721	Cyan7822_1330
Cyan7822_0742	Cyan7822_1340
Cyan7822_0743	Cyan7822_1343
Cyan7822_0752	Cyan7822_1345
Cyan7822_0753	Cyan7822_1400
Cyan7822_0754	Cyan7822_1408
Cyan7822_0772	Cyan7822_1424
Cyan7822_0775	Cyan7822_1425
Cyan7822_0777	Cyan7822_1453
Cyan7822_0781	Cyan7822_1460
Cyan7822_0782	Cyan7822_1461
Cyan7822_0785	Cyan7822_1462
Cyan7822_0799	Cyan7822_1465
Cyan7822_0805	Cyan7822_1476
Cyan7822_0822	Cyan7822_1485
Cyan7822_0823	Cyan7822_1499
Cyan7822_0824	Cyan7822_1503
Cyan7822_0825	Cyan7822_1504
Cyan7822_0829	Cyan7822_1508
Cyan7822_0832	Cyan7822_1551
Cyan7822_0833	Cyan7822_1558
Cyan7822_0839	Cyan7822_1559
Cyan7822_0851	Cyan7822_1564
Cyan7822_0859	Cyan7822_1577
Cyan7822_0860	Cyan7822_1592
Cyan7822_0861	Cyan7822_1594
Cyan7822_0866	Cyan7822_1596
Cyan7822_0867	Cyan7822_1604
Cyan7822_0868	Cyan7822_1605
Cyan7822_0873	Cyan7822_1607
Cyan7822_0875	Cyan7822_1627
Cyan7822_0879	Cyan7822_1635
Cyan7822_0901	Cyan7822_1636
Cyan7822_0902	Cyan7822_1661
Cyan7822_0903	Cyan7822_1662
Cyan7822_0908	Cyan7822_1663
Cyan7822_0912	Cyan7822_1664
Cyan7822_0913	Cyan7822_1665
Cyan7822_0914	Cyan7822_1666
Cyan7822_0918	Cyan7822_1667
Cyan7822_0919	Cyan7822_1668
Cyan7822_0924	Cyan7822_1669
Cyan7822_0926	Cyan7822_1670
Cyan7822_0931	Cyan7822_1710
Cyan7822_0933	Cyan7822_1711
Cyan7822_0934	Cyan7822_1714
Cyan7822_0946	Cyan7822_1715
Cyan7822_0948	Cyan7822_1738
Cyan7822_0958	Cyan7822_1741
Cyan7822_0962	Cyan7822_1744
Cyan7822_0977	Cyan7822_1747
Cyan7822_0980	Cyan7822_1784
Cyan7822_0986	Cyan7822_1785
Cyan7822_0997	Cyan7822_1786
Cyan7822_1003	Cyan7822_1806
Cyan7822_1030	Cyan7822_1812
Cyan7822_1031	Cyan7822_1830
Cyan7822_1035	Cyan7822_1838
Cyan7822_1077	Cyan7822_1839
Cyan7822_1082	Cyan7822_1840
Cyan7822_1112	Cyan7822_1913
Cyan7822_1114	Cyan7822_1927
Cyan7822_1116	Cyan7822_1928
Cyan7822_1117	Cyan7822_1929
Cyan7822_1119	Cyan7822_1930
Cyan7822_1124	Cyan7822_1931
Cyan7822_1132	Cyan7822_1995
Cyan7822_1148	Cyan7822_1997
Cyan7822_1173	Cyan7822_2016
Cyan7822_1174	Cyan7822_2021
Cyan7822_1180	Cyan7822_2023
Cyan7822_1182	Cyan7822_2027
Cyan7822_1185	Cyan7822_2028
Cyan7822_1188	Cyan7822_2029
Cyan7822_1194	Cyan7822_2030
Cyan7822_1204	Cyan7822_2031
Cyan7822_1205	Cyan7822_2032
Cyan7822_1221	Cyan7822_2040
Cyan7822_1225	Cyan7822_2041
Cyan7822_1229	Cyan7822_2045
Cyan7822_1230	Cyan7822_2061
Cyan7822_1232	Cyan7822_2062
Cyan7822_1240	Cyan7822_2063
Cyan7822_1242	Cyan7822_2072
Cyan7822_1243	Cyan7822_2075
Cyan7822_1245	Cyan7822_2117
Cyan7822_1248	Cyan7822_2148
Cyan7822_1252	Cyan7822_2149
Cyan7822_1253	Cyan7822_2150
Cyan7822_1271	Cyan7822_2157
Cyan7822_1272	Cyan7822_2158
Cyan7822_1273	Cyan7822_2178
Cyan7822_1276	Cyan7822_2196
Cyan7822_1295	Cyan7822_2197
Cyan7822_1302	Cyan7822_2198
Cyan7822_1305	Cyan7822_2212
Cyan7822_1318	Cyan7822_2223
Cyan7822_1319	Cyan7822_2242
Cyan7822_1326	Cyan7822_2247
Cyan7822_1327	Cyan7822_2248
Cyan7822_1329	Cyan7822_2250
Cyan7822_1330	Cyan7822_2270
Cyan7822_1340	Cyan7822_2295
Cyan7822_1350	Cyan7822_2316
Cyan7822_1372	Cyan7822_2322
Cyan7822_1377	Cyan7822_2353
Cyan7822_1400	Cyan7822_2356
Cyan7822_1408	Cyan7822_2357
Cyan7822_1410	Cyan7822_2462
Cyan7822_1424	Cyan7822_2465
Cyan7822_1425	Cyan7822_2478
Cyan7822_1429	Cyan7822_2479
Cyan7822_1436	Cyan7822_2484
Cyan7822_1453	Cyan7822_2488
Cyan7822_1457	Cyan7822_2489
Cyan7822_1460	Cyan7822_2496
Cyan7822_1461	Cyan7822_2500
Cyan7822_1462	Cyan7822_2504
Cyan7822_1465	Cyan7822_2515
Cyan7822_1475	Cyan7822_2529
Cyan7822_1485	Cyan7822_2531
Cyan7822_1497	Cyan7822_2551
Cyan7822_1499	Cyan7822_2645
Cyan7822_1503	Cyan7822_2664
Cyan7822_1504	Cyan7822_2687
Cyan7822_1508	Cyan7822_2688
Cyan7822_1514	Cyan7822_2691
Cyan7822_1522	Cyan7822_2738
Cyan7822_1549	Cyan7822_2753
Cyan7822_1551	Cyan7822_2779
Cyan7822_1558	Cyan7822_2780
Cyan7822_1564	Cyan7822_2788
Cyan7822_1568	Cyan7822_2816
Cyan7822_1570	Cyan7822_2842
Cyan7822_1590	Cyan7822_2843
Cyan7822_1596	Cyan7822_2846
Cyan7822_1601	Cyan7822_2878
Cyan7822_1602	Cyan7822_2879
Cyan7822_1604	Cyan7822_2928
Cyan7822_1605	Cyan7822_2942
Cyan7822_1607	Cyan7822_2967
Cyan7822_1609	Cyan7822_2972
Cyan7822_1610	Cyan7822_2990
Cyan7822_1611	Cyan7822_2991
Cyan7822_1619	Cyan7822_2992
Cyan7822_1624	Cyan7822_3004
Cyan7822_1625	Cyan7822_3005
Cyan7822_1627	Cyan7822_3017
Cyan7822_1629	Cyan7822_3025
Cyan7822_1632	Cyan7822_3028
Cyan7822_1635	Cyan7822_3029
Cyan7822_1636	Cyan7822_3032
Cyan7822_1641	Cyan7822_3033
Cyan7822_1645	Cyan7822_3034
Cyan7822_1661	Cyan7822_3035
Cyan7822_1662	Cyan7822_3040
Cyan7822_1663	Cyan7822_3062
Cyan7822_1664	Cyan7822_3065
Cyan7822_1665	Cyan7822_3066
Cyan7822_1666	Cyan7822_3067
Cyan7822_1667	Cyan7822_3068
Cyan7822_1668	Cyan7822_3073
Cyan7822_1669	Cyan7822_3098
Cyan7822_1670	Cyan7822_3117
Cyan7822_1674	Cyan7822_3155
Cyan7822_1717	Cyan7822_3162
Cyan7822_1721	Cyan7822_3163
Cyan7822_1733	Cyan7822_3164
Cyan7822_1738	Cyan7822_3179
Cyan7822_1741	Cyan7822_3180
Cyan7822_1744	Cyan7822_3191
Cyan7822_1748	Cyan7822_3223
Cyan7822_1784	Cyan7822_3306
Cyan7822_1785	Cyan7822_3307
Cyan7822_1786	Cyan7822_3309
Cyan7822_1789	Cyan7822_3336
Cyan7822_1790	Cyan7822_3352
Cyan7822_1806	Cyan7822_3362
Cyan7822_1812	Cyan7822_3387
Cyan7822_1830	Cyan7822_3398
Cyan7822_1843	Cyan7822_3409
Cyan7822_1864	Cyan7822_3410
Cyan7822_1883	Cyan7822_3426
Cyan7822_1913	Cyan7822_3445
Cyan7822_1931	Cyan7822_3449
Cyan7822_1940	Cyan7822_3450
Cyan7822_1966	Cyan7822_3451
Cyan7822_1995	Cyan7822_3465
Cyan7822_1997	Cyan7822_3467
Cyan7822_2003	Cyan7822_3468
Cyan7822_2015	Cyan7822_3473
Cyan7822_2021	Cyan7822_3490
Cyan7822_2023	Cyan7822_3494
Cyan7822_2025	Cyan7822_3525
Cyan7822_2027	Cyan7822_3526
Cyan7822_2028	Cyan7822_3567
Cyan7822_2029	Cyan7822_3568
Cyan7822_2030	Cyan7822_3572
Cyan7822_2031	Cyan7822_3596
Cyan7822_2032	Cyan7822_3629
Cyan7822_2035	Cyan7822_3645
Cyan7822_2040	Cyan7822_3665
Cyan7822_2041	Cyan7822_3666
Cyan7822_2042	Cyan7822_3667
Cyan7822_2044	Cyan7822_3669
Cyan7822_2061	Cyan7822_3670
Cyan7822_2062	Cyan7822_3671
Cyan7822_2063	Cyan7822_3672
Cyan7822_2069	Cyan7822_3673
Cyan7822_2075	Cyan7822_3674
Cyan7822_2081	Cyan7822_3675
Cyan7822_2088	Cyan7822_3676
Cyan7822_2117	Cyan7822_3677
Cyan7822_2148	Cyan7822_3678
Cyan7822_2149	Cyan7822_3679
Cyan7822_2150	Cyan7822_3680
Cyan7822_2157	Cyan7822_3681
Cyan7822_2178	Cyan7822_3682
Cyan7822_2196	Cyan7822_3683
Cyan7822_2197	Cyan7822_3684
Cyan7822_2198	Cyan7822_3685
Cyan7822_2212	Cyan7822_3686
Cyan7822_2215	Cyan7822_3687
Cyan7822_2219	Cyan7822_3688
Cyan7822_2241	Cyan7822_3689
Cyan7822_2242	Cyan7822_3690
Cyan7822_2247	Cyan7822_3691
Cyan7822_2248	Cyan7822_3692
Cyan7822_2249	Cyan7822_3693
Cyan7822_2270	Cyan7822_3694
Cyan7822_2275	Cyan7822_3703
Cyan7822_2282	Cyan7822_3716
Cyan7822_2286	Cyan7822_3728
Cyan7822_2288	Cyan7822_3753
Cyan7822_2289	Cyan7822_3756
Cyan7822_2317	Cyan7822_3758
Cyan7822_2322	Cyan7822_3763
Cyan7822_2332	Cyan7822_3765
Cyan7822_2353	Cyan7822_3766
Cyan7822_2356	Cyan7822_3790
Cyan7822_2357	Cyan7822_3808
Cyan7822_2395	Cyan7822_3832
Cyan7822_2396	Cyan7822_3869
Cyan7822_2402	Cyan7822_3875
Cyan7822_2404	Cyan7822_3876
Cyan7822_2417	Cyan7822_3877
Cyan7822_2418	Cyan7822_3882
Cyan7822_2438	Cyan7822_3893
Cyan7822_2447	Cyan7822_3894
Cyan7822_2462	Cyan7822_3901
Cyan7822_2465	Cyan7822_3902
Cyan7822_2476	Cyan7822_3926
Cyan7822_2478	Cyan7822_3934
Cyan7822_2479	Cyan7822_4001
Cyan7822_2484	Cyan7822_4005
Cyan7822_2488	Cyan7822_4012
Cyan7822_2489	Cyan7822_4019
Cyan7822_2490	Cyan7822_4020
Cyan7822_2496	Cyan7822_4021
Cyan7822_2499	Cyan7822_4087
Cyan7822_2500	Cyan7822_4126
Cyan7822_2504	Cyan7822_4136
Cyan7822_2508	Cyan7822_4145
Cyan7822_2509	Cyan7822_4158
Cyan7822_2515	Cyan7822_4168
Cyan7822_2525	Cyan7822_4171
Cyan7822_2531	Cyan7822_4172
Cyan7822_2535	Cyan7822_4173
Cyan7822_2580	Cyan7822_4174
Cyan7822_2624	Cyan7822_4179
Cyan7822_2633	Cyan7822_4183
Cyan7822_2645	Cyan7822_4201
Cyan7822_2664	Cyan7822_4241
Cyan7822_2667	Cyan7822_4242
Cyan7822_2687	Cyan7822_4243
Cyan7822_2688	Cyan7822_4244
Cyan7822_2689	Cyan7822_4245
Cyan7822_2690	Cyan7822_4274
Cyan7822_2698	Cyan7822_4292
Cyan7822_2704	Cyan7822_4295
Cyan7822_2738	Cyan7822_4296
Cyan7822_2746	Cyan7822_4314
Cyan7822_2748	Cyan7822_4334
Cyan7822_2758	Cyan7822_4335
Cyan7822_2779	Cyan7822_4343
Cyan7822_2780	Cyan7822_4347
Cyan7822_2782	Cyan7822_4348
Cyan7822_2801	Cyan7822_4349
Cyan7822_2813	Cyan7822_4358
Cyan7822_2818	Cyan7822_4370
Cyan7822_2820	Cyan7822_4376
Cyan7822_2842	Cyan7822_4377
Cyan7822_2846	Cyan7822_4378
Cyan7822_2848	Cyan7822_4379
Cyan7822_2850	Cyan7822_4380
Cyan7822_2877	Cyan7822_4381
Cyan7822_2878	Cyan7822_4398
Cyan7822_2879	Cyan7822_4402
Cyan7822_2880	Cyan7822_4412
Cyan7822_2881	Cyan7822_4423
Cyan7822_2916	Cyan7822_4425
Cyan7822_2920	Cyan7822_4448
Cyan7822_2928	Cyan7822_4449
Cyan7822_2931	Cyan7822_4450
Cyan7822_2932	Cyan7822_4451
Cyan7822_2939	Cyan7822_4452
Cyan7822_2942	Cyan7822_4453
Cyan7822_2961	Cyan7822_4461
Cyan7822_2964	Cyan7822_4480
Cyan7822_2967	Cyan7822_4481
Cyan7822_2968	Cyan7822_4483
Cyan7822_2969	Cyan7822_4487
Cyan7822_2972	Cyan7822_4529
Cyan7822_2974	Cyan7822_4532
Cyan7822_2990	Cyan7822_4541
Cyan7822_2991	Cyan7822_4549
Cyan7822_2992	Cyan7822_4550
Cyan7822_3004	Cyan7822_4583
Cyan7822_3005	Cyan7822_4589
Cyan7822_3016	Cyan7822_4591
Cyan7822_3017	Cyan7822_4608
Cyan7822_3020	Cyan7822_4609
Cyan7822_3025	Cyan7822_4610
Cyan7822_3032	Cyan7822_4647
Cyan7822_3033	Cyan7822_4648
Cyan7822_3034	Cyan7822_4658
Cyan7822_3035	Cyan7822_4661
Cyan7822_3062	Cyan7822_4672
Cyan7822_3066	Cyan7822_4711
Cyan7822_3068	Cyan7822_4712
Cyan7822_3073	Cyan7822_4713
Cyan7822_3098	Cyan7822_4716
Cyan7822_3101	Cyan7822_4720
Cyan7822_3102	Cyan7822_4752
Cyan7822_3103	Cyan7822_4818
Cyan7822_3104	Cyan7822_4866
Cyan7822_3117	Cyan7822_4887
Cyan7822_3122	Cyan7822_4899
Cyan7822_3127	Cyan7822_4904
Cyan7822_3155	Cyan7822_4909
Cyan7822_3162	Cyan7822_4920
Cyan7822_3163	Cyan7822_4921
Cyan7822_3164	Cyan7822_4939
Cyan7822_3169	Cyan7822_4951
Cyan7822_3179	Cyan7822_4963
Cyan7822_3180	Cyan7822_4965
Cyan7822_3191	Cyan7822_4967
Cyan7822_3192	Cyan7822_4968
Cyan7822_3204	Cyan7822_4981
Cyan7822_3207	Cyan7822_4986
Cyan7822_3212	Cyan7822_4992
Cyan7822_3217	Cyan7822_5001
Cyan7822_3221	Cyan7822_5008
Cyan7822_3224	Cyan7822_5009
Cyan7822_3239	Cyan7822_5010
Cyan7822_3241	Cyan7822_5051
Cyan7822_3297	Cyan7822_5056
Cyan7822_3298	Cyan7822_5057
Cyan7822_3303	Cyan7822_5066
Cyan7822_3304	Cyan7822_5074
Cyan7822_3306	Cyan7822_5076
Cyan7822_3307	Cyan7822_5081
Cyan7822_3308	Cyan7822_5082
Cyan7822_3309	Cyan7822_5087
Cyan7822_3327	Cyan7822_5088
Cyan7822_3345	Cyan7822_5115
Cyan7822_3346	Cyan7822_5116
Cyan7822_3348	Cyan7822_5117
Cyan7822_3368	Cyan7822_5118
Cyan7822_3398	Cyan7822_5120
Cyan7822_3409	Cyan7822_5121
Cyan7822_3410	Cyan7822_5150
Cyan7822_3423	Cyan7822_5161
Cyan7822_3424	Cyan7822_5173
Cyan7822_3425	Cyan7822_5184
Cyan7822_3426	Cyan7822_5187
Cyan7822_3440	Cyan7822_5210
Cyan7822_3445	Cyan7822_5240
Cyan7822_3449	Cyan7822_5262
Cyan7822_3450	Cyan7822_5263
Cyan7822_3451	Cyan7822_5310
Cyan7822_3465	Cyan7822_5317
Cyan7822_3466	Cyan7822_5318
Cyan7822_3467	Cyan7822_5323
Cyan7822_3468	Cyan7822_5324
Cyan7822_3469	Cyan7822_5327
Cyan7822_3470	Cyan7822_5328
Cyan7822_3471	Cyan7822_5330
Cyan7822_3472	Cyan7822_5331
Cyan7822_3473	Cyan7822_5332
Cyan7822_3490	Cyan7822_5333
Cyan7822_3491	Cyan7822_5363
Cyan7822_3525	Cyan7822_5372
Cyan7822_3526	Cyan7822_5375
Cyan7822_3529	Cyan7822_5378
Cyan7822_3559	Cyan7822_5391
Cyan7822_3565	Cyan7822_5417
Cyan7822_3580	Cyan7822_5424
Cyan7822_3584	Cyan7822_5455
Cyan7822_3592	Cyan7822_5463
Cyan7822_3595	Cyan7822_5468
Cyan7822_3596	Cyan7822_5477
Cyan7822_3600	Cyan7822_5482
Cyan7822_3603	Cyan7822_5483
Cyan7822_3613	Cyan7822_5486
Cyan7822_3614	Cyan7822_5554
Cyan7822_3616	Cyan7822_5555
Cyan7822_3620	Cyan7822_5573
Cyan7822_3623	Cyan7822_5574
Cyan7822_3625	Cyan7822_5584
Cyan7822_3626	Cyan7822_5639
Cyan7822_3645	Cyan7822_5655
Cyan7822_3654	Cyan7822_5656
Cyan7822_3665	Cyan7822_5759
Cyan7822_3666	Cyan7822_5765
Cyan7822_3667	Cyan7822_5777
Cyan7822_3668	Cyan7822_5829
Cyan7822_3669	Cyan7822_5837
Cyan7822_3670	Cyan7822_5838
Cyan7822_3671	Cyan7822_5845
Cyan7822_3672	Cyan7822_5847
Cyan7822_3673	Cyan7822_5848
Cyan7822_3674	Cyan7822_5872
Cyan7822_3675	Cyan7822_5913
Cyan7822_3676	Cyan7822_5914
Cyan7822_3677	Cyan7822_5917
Cyan7822_3678	Cyan7822_5976
Cyan7822_3679	Cyan7822_5982
Cyan7822_3680	Cyan7822_5983
Cyan7822_3681	Cyan7822_5984
Cyan7822_3682	Cyan7822_5995
Cyan7822_3683	Cyan7822_6026
Cyan7822_3684	Cyan7822_6049
Cyan7822_3685	Cyan7822_6050
Cyan7822_3686	Cyan7822_6054
Cyan7822_3687	Cyan7822_6055
Cyan7822_3688	Cyan7822_6162
Cyan7822_3689	Cyan7822_6163
Cyan7822_3690	Cyan7822_6164
Cyan7822_3691	Cyan7822_6166
Cyan7822_3692	Cyan7822_6239
Cyan7822_3693	Cyan7822_6242
Cyan7822_3694	Cyan7822_6351
Cyan7822_3701	Cyan7822_6358
Cyan7822_3709	Cyan7822_6360
Cyan7822_3710	Cyan7822_6363
Cyan7822_3712	Cyan7822_6364
Cyan7822_3713	Cyan7822_6365
Cyan7822_3716	Cyan7822_6366
Cyan7822_3720	Cyan7822_6371
Cyan7822_3727	Cyan7822_6372
Cyan7822_3752	Cyan7822_6373
Cyan7822_3753	Cyan7822_6374
Cyan7822_3756	Cyan7822_6376
Cyan7822_3763	Cyan7822_6377
Cyan7822_3765	Cyan7822_6383
Cyan7822_3772	Cyan7822_6388
Cyan7822_3774	Cyan7822_6398
Cyan7822_3790	Cyan7822_6418
Cyan7822_3795	Cyan7822_6419
Cyan7822_3796	Cyan7822_6420
Cyan7822_3801	Cyan7822_6421
Cyan7822_3822	Cyan7822_6422
Cyan7822_3828	Cyan7822_6475
Cyan7822_3842	Cyan7822_6515
Cyan7822_3844	Cyan7822_6516
Cyan7822_3845	Cyan7822_6638
Cyan7822_3855	Cyan7822_6879
Cyan7822_3857	Cyan7822_6931
Cyan7822_3860	Cyan7822_6961
Cyan7822_3869
Cyan7822_3873
Cyan7822_3874
Cyan7822_3877
Cyan7822_3878
Cyan7822_3891
Cyan7822_3902
Cyan7822_3914
Cyan7822_3930
Cyan7822_3931
Cyan7822_3934
Cyan7822_3935
Cyan7822_3937
Cyan7822_3954
Cyan7822_3967
Cyan7822_3982
Cyan7822_4001
Cyan7822_4005
Cyan7822_4012
Cyan7822_4021
Cyan7822_4022
Cyan7822_4062
Cyan7822_4063
Cyan7822_4066
Cyan7822_4077
Cyan7822_4099
Cyan7822_4100
Cyan7822_4103
Cyan7822_4106
Cyan7822_4114
Cyan7822_4115
Cyan7822_4122
Cyan7822_4126
Cyan7822_4136
Cyan7822_4150
Cyan7822_4156
Cyan7822_4158
Cyan7822_4167
Cyan7822_4171
Cyan7822_4172
Cyan7822_4173
Cyan7822_4174
Cyan7822_4175
Cyan7822_4181
Cyan7822_4191
Cyan7822_4194
Cyan7822_4209
Cyan7822_4231
Cyan7822_4241
Cyan7822_4242
Cyan7822_4243
Cyan7822_4244
Cyan7822_4245
Cyan7822_4252
Cyan7822_4254
Cyan7822_4274
Cyan7822_4280
Cyan7822_4284
Cyan7822_4292
Cyan7822_4297
Cyan7822_4300
Cyan7822_4334
Cyan7822_4335
Cyan7822_4341
Cyan7822_4346
Cyan7822_4347
Cyan7822_4348
Cyan7822_4349
Cyan7822_4351
Cyan7822_4352
Cyan7822_4358
Cyan7822_4361
Cyan7822_4370
Cyan7822_4376
Cyan7822_4377
Cyan7822_4378
Cyan7822_4379
Cyan7822_4380
Cyan7822_4381
Cyan7822_4398
Cyan7822_4400
Cyan7822_4412
Cyan7822_4415
Cyan7822_4416
Cyan7822_4423
Cyan7822_4425
Cyan7822_4429
Cyan7822_4446
Cyan7822_4448
Cyan7822_4449
Cyan7822_4450
Cyan7822_4451
Cyan7822_4452
Cyan7822_4453
Cyan7822_4454
Cyan7822_4457
Cyan7822_4461
Cyan7822_4470
Cyan7822_4471
Cyan7822_4480
Cyan7822_4481
Cyan7822_4491
Cyan7822_4493
Cyan7822_4530
Cyan7822_4532
Cyan7822_4535
Cyan7822_4538
Cyan7822_4541
Cyan7822_4549
Cyan7822_4550
Cyan7822_4559
Cyan7822_4564
Cyan7822_4580
Cyan7822_4590
Cyan7822_4591
Cyan7822_4608
Cyan7822_4609
Cyan7822_4612
Cyan7822_4616
Cyan7822_4618
Cyan7822_4634
Cyan7822_4641
Cyan7822_4646
Cyan7822_4647
Cyan7822_4650
Cyan7822_4651
Cyan7822_4655
Cyan7822_4671
Cyan7822_4672
Cyan7822_4685
Cyan7822_4690
Cyan7822_4691
Cyan7822_4692
Cyan7822_4711
Cyan7822_4712
Cyan7822_4713
Cyan7822_4716
Cyan7822_4720
Cyan7822_4747
Cyan7822_4757
Cyan7822_4793
Cyan7822_4803
Cyan7822_4815
Cyan7822_4817
Cyan7822_4819
Cyan7822_4822
Cyan7822_4823
Cyan7822_4825
Cyan7822_4827
Cyan7822_4828
Cyan7822_4831
Cyan7822_4866
Cyan7822_4876
Cyan7822_4882
Cyan7822_4887
Cyan7822_4897
Cyan7822_4899
Cyan7822_4901
Cyan7822_4920
Cyan7822_4921
Cyan7822_4925
Cyan7822_4935
Cyan7822_4938
Cyan7822_4939
Cyan7822_4942
Cyan7822_4943
Cyan7822_4945
Cyan7822_4950
Cyan7822_4951
Cyan7822_4965
Cyan7822_4967
Cyan7822_4968
Cyan7822_4977
Cyan7822_4980
Cyan7822_4981
Cyan7822_4982
Cyan7822_4986
Cyan7822_4991
Cyan7822_4992
Cyan7822_4999
Cyan7822_5000
Cyan7822_5001
Cyan7822_5010
Cyan7822_5024
Cyan7822_5028
Cyan7822_5074
Cyan7822_5081
Cyan7822_5082
Cyan7822_5084
Cyan7822_5086
Cyan7822_5087
Cyan7822_5088
Cyan7822_5105
Cyan7822_5106
Cyan7822_5113
Cyan7822_5115
Cyan7822_5116
Cyan7822_5117
Cyan7822_5118
Cyan7822_5119
Cyan7822_5120
Cyan7822_5121
Cyan7822_5132
Cyan7822_5150
Cyan7822_5151
Cyan7822_5156
Cyan7822_5160
Cyan7822_5161
Cyan7822_5169
Cyan7822_5184
Cyan7822_5186
Cyan7822_5187
Cyan7822_5192
Cyan7822_5210
Cyan7822_5216
Cyan7822_5218
Cyan7822_5235
Cyan7822_5261
Cyan7822_5262
Cyan7822_5263
Cyan7822_5280
Cyan7822_5282
Cyan7822_5286
Cyan7822_5289
Cyan7822_5306
Cyan7822_5311
Cyan7822_5328
Cyan7822_5329
Cyan7822_5330
Cyan7822_5331
Cyan7822_5332
Cyan7822_5333
Cyan7822_5370
Cyan7822_5372
Cyan7822_5409
Cyan7822_5424
Cyan7822_5425
Cyan7822_5426
Cyan7822_5460
Cyan7822_5463
Cyan7822_5468
Cyan7822_5475
Cyan7822_5477
Cyan7822_5482
Cyan7822_5483
Cyan7822_5486
Cyan7822_5553
Cyan7822_5554
Cyan7822_5555
Cyan7822_5574
Cyan7822_5584
Cyan7822_5613
Cyan7822_5628
Cyan7822_5629
Cyan7822_5631
Cyan7822_5632
Cyan7822_5634
Cyan7822_5670
Cyan7822_5699
Cyan7822_5719
Cyan7822_5724
Cyan7822_5732
Cyan7822_5742
Cyan7822_5746
Cyan7822_5747
Cyan7822_5759
Cyan7822_5765
Cyan7822_5768
Cyan7822_5777
Cyan7822_5808
Cyan7822_5810
Cyan7822_5811
Cyan7822_5826
Cyan7822_5834
Cyan7822_5839
Cyan7822_5845
Cyan7822_5856
Cyan7822_5884
Cyan7822_5894
Cyan7822_5902
Cyan7822_5906
Cyan7822_5913
Cyan7822_5914
Cyan7822_5917
Cyan7822_5930
Cyan7822_5933
Cyan7822_5958
Cyan7822_5975
Cyan7822_5980
Cyan7822_5982
Cyan7822_5984
Cyan7822_5995
Cyan7822_6005
Cyan7822_6006
Cyan7822_6016
Cyan7822_6019
Cyan7822_6022
Cyan7822_6024
Cyan7822_6027
Cyan7822_6028
Cyan7822_6034
Cyan7822_6040
Cyan7822_6042
Cyan7822_6062
Cyan7822_6076
Cyan7822_6078
Cyan7822_6087
Cyan7822_6094
Cyan7822_6103
Cyan7822_6104
Cyan7822_6106
Cyan7822_6108
Cyan7822_6111
Cyan7822_6119
Cyan7822_6128
Cyan7822_6129
Cyan7822_6130
Cyan7822_6131
Cyan7822_6143
Cyan7822_6155
Cyan7822_6157
Cyan7822_6162
Cyan7822_6163
Cyan7822_6164
Cyan7822_6165
Cyan7822_6166
Cyan7822_6172
Cyan7822_6173
Cyan7822_6184
Cyan7822_6193
Cyan7822_6197
Cyan7822_6199
Cyan7822_6221
Cyan7822_6233
Cyan7822_6235
Cyan7822_6239
Cyan7822_6240
Cyan7822_6242
Cyan7822_6253
Cyan7822_6264
Cyan7822_6265
Cyan7822_6277
Cyan7822_6302
Cyan7822_6309
Cyan7822_6314
Cyan7822_6337
Cyan7822_6338
Cyan7822_6339
Cyan7822_6349
Cyan7822_6354
Cyan7822_6355
Cyan7822_6356
Cyan7822_6358
Cyan7822_6362
Cyan7822_6368
Cyan7822_6369
Cyan7822_6370
Cyan7822_6371
Cyan7822_6372
Cyan7822_6374
Cyan7822_6376
Cyan7822_6377
Cyan7822_6378
Cyan7822_6379
Cyan7822_6381
Cyan7822_6388
Cyan7822_6392
Cyan7822_6403
Cyan7822_6414
Cyan7822_6418
Cyan7822_6419
Cyan7822_6420
Cyan7822_6422
Cyan7822_6424
Cyan7822_6429
Cyan7822_6431
Cyan7822_6435
Cyan7822_6437
Cyan7822_6441
Cyan7822_6445
Cyan7822_6447
Cyan7822_6452
Cyan7822_6460
Cyan7822_6464
Cyan7822_6467
Cyan7822_6475
Cyan7822_6480
Cyan7822_6497
Cyan7822_6498
Cyan7822_6508
Cyan7822_6509
Cyan7822_6510
Cyan7822_6516
Cyan7822_6528
Cyan7822_6559
Cyan7822_6572
Cyan7822_6582
Cyan7822_6592
Cyan7822_6602
Cyan7822_6612
Cyan7822_6614
Cyan7822_6625
Cyan7822_6635
Cyan7822_6659
Cyan7822_6672
Cyan7822_6682
Cyan7822_6687
Cyan7822_6701
Cyan7822_6702
Cyan7822_6703
Cyan7822_6708
Cyan7822_6709
Cyan7822_6711
Cyan7822_6725
Cyan7822_6739
Cyan7822_6740
Cyan7822_6741
Cyan7822_6747
Cyan7822_6754
Cyan7822_6764
Cyan7822_6775
Cyan7822_6781
Cyan7822_6787
Cyan7822_6790
Cyan7822_6798
Cyan7822_6807
Cyan7822_6808
Cyan7822_6811
Cyan7822_6812
Cyan7822_6813
Cyan7822_6814
Cyan7822_6819
Cyan7822_6821
Cyan7822_6828
Cyan7822_6831
Cyan7822_6842
Cyan7822_6848
Cyan7822_6857
Cyan7822_6858
Cyan7822_6860
Cyan7822_6865
Cyan7822_6870
Cyan7822_6875
Cyan7822_6877
Cyan7822_6878
Cyan7822_6879
Cyan7822_6884
Cyan7822_6890
Cyan7822_6892
Cyan7822_6899
Cyan7822_6901
Cyan7822_6902
Cyan7822_6903
Cyan7822_6905
Cyan7822_6911
Cyan7822_6914
Cyan7822_6923
Cyan7822_6926
Cyan7822_6930
Cyan7822_6931
Cyan7822_6932
Cyan7822_6942
Cyan7822_6943
Cyan7822_6947
Cyan7822_6949
Cyan7822_6954
Cyan7822_6955
Cyan7822_6957
Cyan7822_6959
Cyan7822_6960
Cyan7822_6961
Cyan7822_6962
Cyan7822_6979
