# Supplementary material for: Transcriptomic and proteomic dynamics in the metabolism of a diazotrophic cyanobacterium, Cyanothece sp. PCC 7822 during a diurnal light–dark cycle
Source: BMC Genomics. 2014 Dec 29;15(1):1185. doi: 10.1186/1471-2164-15-1185 (PMC4320622; doi:10.1186/1471-2164-15-1185)
Supplement: Supplementary file 2 — Additional file 2: Table S2: Functional mRNA Expression. (XLSX 403 KB) [file 12864_2014_6950_MOESM2_ESM.xlsx]

## Sheet: ST2 - Legend
Supplemental Table 2 Functional mRNA Expression
Transcriptional expression for genes comprising various metabolic categories are presented in the following sheets
The pathway, locus tag, gene id, and functional annotation descriptions are displayed for each
Differential expression across time points is displayed in fold change, log2 fold change, and 1/fold change
List of Sheets:
Bioenergetics
Nitrogen Metabolism
Glycolysis
TCA
PPP
Photosynthesis
Photosynthesis - Antenna
Carbon fixation
Starch and sucrose metabolism
Butanoate metabolism

## Sheet: Bioenergetics
				RNA-Seq_method D0 vs ALL													Microarray_method D0 vs ALL														RNA-Seq_method D3 vs ALL													Microarray_method D3 vs ALL
Pathway	locus tag	ID	Description	log2FC(D0vsD3)	log2(D0vsL0)	log2(D0vsL3)	FC(D0vsD3)	FC(D0vsL0)	FC(D0vsL3)	1/FC(D0vsD3)	1/FC(D0vsL0)	1/FC(D0vsL3)	F	P.Value	adj.P.Val		log2FC(D0vsD4)	log2FC(D0vsL0)	log2FC(D0vsL4)	FC(D0vsD4)	FC(D0vsL0)	FC(D0vsL4)	1/FC(D0vsD3)	1/FC(D0vsL0)	1/FC(D0vsL3)	AveExpr	F	P.Value	adj.P.Val		log2FC(D3vsD0)	log2(D3vsL0)	log2(D3vsL3)	FC(D3vsD0)	FC(D3vsL0)	FC(D3vsL3)	1/FC(D3vsD0)	1/FC(D3vsL0)	1/FC(D3vsL3)	F	P.Value	adj.P.Val		log2FC(D4vsD0)	log2FC(D4vsL0)	log2FC(D4vsL4)	FC(D4vsD0)	FC(D4vsL0)	FC(D4vsL4)
Bioenergetics	Cyan7822_0108	gene110	proton-translocating NADH-quinone oxidoreductase subunit N	1.09723	0.0747236	-0.191541	2.13944	1.05316	0.87567	0.467413	0.949524	1.14198	2.62536	0.148011	0.355121		0.721732	0.548886	0.184184	1.64916	1.46296	1.13617	0.606369	0.683548	0.880147	13.4245	37.6402	1.02e-07	1.47e-07		-1.09723	-1.02251	-1.28877	0.467413	0.49226	0.409299	2.13944	2.03145	2.4432	2.62536	0.148011	0.355121		-0.721732	-0.172846	-0.537548	0.606369	0.887091	0.688941
Bioenergetics	Cyan7822_1270	gene1288	NAD(P)H-quinone oxidoreductase subunit M	0.266807	-1.29374	-0.428578	1.20314	0.407891	0.742994	0.831157	2.45163	1.34591	2.47414	0.161911	0.372741		0.052249	-0.433072	0.193922	1.03688	0.740683	1.14387	0.964432	1.35011	0.874226	13.8125	89.0036	1.39e-10	2.63e-10		-0.266807	-1.56055	-0.695386	0.831157	0.339022	0.617544	1.20314	2.94966	1.61932	2.47414	0.161911	0.372741		-0.052249	-0.485321	0.141673	0.964432	0.714338	1.10318
Bioenergetics	Cyan7822_1400	gene1419	isocitrate dehydrogenase, NADP-dependent	0.519077	3.79337	3.4941	1.43304	13.865	11.2675	0.697818	0.0721243	0.0887508	27.8389	0.000752135	0.0199567		0.420151	2.78393	2.46542	1.33807	6.88724	5.52286	0.747347	0.145196	0.181066	12.3527	2023.12	7.26e-22	3.57e-20		-0.519077	3.27429	2.97502	0.697818	9.67522	7.86267	1.43304	0.103357	0.127183	27.8389	0.000752135	0.0199567		-0.420151	2.36378	2.04527	0.747347	5.14716	4.12749
Bioenergetics	Cyan7822_1421	gene1440	proton-translocating NADH-quinone oxidoreductase subunit M	2.26071	-0.69094	-2.36813	4.79229	0.61945	0.193696	0.208669	1.61433	5.16273	23.772	0.0011476	0.0246376		-0.308682	-0.998172	-1.66465	0.807379	0.500634	0.315422	1.23858	1.99747	3.17036	10.0472	233.062	5.51e-14	1.82e-13		-2.26071	-2.95165	-4.62885	0.208669	0.12926	0.0404183	4.79229	7.73636	24.7413	23.772	0.0011476	0.0246376		0.308682	-0.68949	-1.35596	1.23858	0.620073	0.390674
Bioenergetics	Cyan7822_1423	gene1442	NAD(P)H dehydrogenase subunit NdhF3 family protein	2.22962	0.224345	-2.4643	4.6901	1.16825	0.181206	0.213215	0.855983	5.51858	32.2334	0.000505895	0.016948		0.114284	-0.0353977	-1.3033	1.08244	0.975763	0.405198	0.923841	1.02484	2.46793	13.5553	206.192	1.52e-13	4.61e-13		-2.22962	-2.00527	-4.69392	0.213215	0.249088	0.0386359	4.6901	4.01465	25.8827	32.2334	0.000505895	0.016948		-0.114284	-0.149682	-1.41759	0.923841	0.901449	0.374338
Bioenergetics	Cyan7822_1523	gene1547	pyruvate kinase	-0.0174241	-0.393953	-0.127218	0.987995	0.761042	0.915595	1.01215	1.31399	1.09219	0.447738	0.728248	0.816525		-0.195833	-0.223936	-0.348371	0.873069	0.856226	0.78547	1.14538	1.16792	1.27312	13.9995	9.85854	0.000538876	0.000617884		0.0174241	-0.376529	-0.109794	1.01215	0.770289	0.92672	0.987995	1.29821	1.07907	0.447738	0.728248	0.816525		0.195833	-0.0281032	-0.152539	1.14538	0.980709	0.899666
Bioenergetics	Cyan7822_1633	gene1658	enolase	2.12878	4.11537	2.51606	4.37346	17.332	5.72017	0.228652	0.0576966	0.17482	23.7199	0.00115432	0.0246376		1.7736	3.47743	2.22138	3.41906	11.1381	4.66341	0.292478	0.0897819	0.214435	12.6905	947.66	4.4e-19	6.83e-18		-2.12878	1.98659	0.387282	0.228652	3.963	1.30793	4.37346	0.252334	0.764568	23.7199	0.00115432	0.0246376		-1.7736	1.70383	0.447784	0.292478	3.25765	1.36394
Bioenergetics	Cyan7822_1661	gene1686	hydrogenase accessory protein HypB	2.26082	5.61515	6.4011	4.79264	49.0151	84.5127	0.208653	0.0204019	0.0118325	44.5868	0.000207636	0.0115073		2.21396	5.59522	5.00615	4.63948	48.3425	32.1366	0.215542	0.0206857	0.0311171	11.6765	8337.62	4.48e-27	1.47e-23		-2.26082	3.35433	4.14028	0.208653	10.2272	17.6339	4.79264	0.0977789	0.0567091	44.5868	0.000207636	0.0115073		-2.21396	3.38126	2.79218	0.215542	10.4198	6.92678
Bioenergetics	Cyan7822_1662	gene1687	hydrogenase nickel insertion protein HypA	2.50564	5.73412	7.24014	5.67901	53.2283	151.181	0.176087	0.018787	0.00661457	49.1739	0.000158236	0.0102375		1.89893	4.92856	4.26092	3.72936	30.4541	19.1719	0.268142	0.0328363	0.0521598	11.0349	6424.67	4.08e-26	3.35e-23		-2.50564	3.22848	4.7345	0.176087	9.37281	26.6211	5.67901	0.106692	0.0375642	49.1739	0.000158236	0.0102375		-1.89893	3.02963	2.36199	0.268142	8.16602	5.14078
Bioenergetics	Cyan7822_1663	gene1688	NHL repeat containing protein	1.91484	7.09927	7.64376	3.77072	137.117	199.986	0.265201	0.00729303	0.00500034	126.489	1.1e-05	0.00495457		1.62793	4.13424	3.09285	3.0907	17.5602	8.53177	0.323551	0.0569469	0.117209	11.0124	1801.76	1.93e-21	7.07e-20		-1.91484	5.18442	5.72892	0.265201	36.3636	53.0366	3.77072	0.0275	0.0188549	126.489	1.1e-05	0.00495457		-1.62793	2.50631	1.46491	0.323551	5.68163	2.76047
Bioenergetics	Cyan7822_1664	gene1689	Rieske (2Fe-2S) iron-sulfur domain-containing protein	1.46542	7.92951	7.74691	2.76144	243.793	214.808	0.362129	0.00410185	0.00465531	116.233	1.4e-05	0.00495457		1.36288	6.56335	6.18968	2.57198	94.5723	72.9925	0.388806	0.0105739	0.0137	12.0701	344.472	2.15e-15	1e-14		-1.46542	6.46409	6.28148	0.362129	88.2845	77.7884	2.76144	0.011327	0.0128554	116.233	1.4e-05	0.00495457		-1.36288	5.20047	4.8268	0.388806	36.7702	28.3799
Bioenergetics	Cyan7822_1667	gene1692	hypothetical protein	1.85326	11.9653	8.76229	3.61315	3998.79	434.222	0.276767	0.000250075	0.00230297	20.5392	0.00168829	0.0295166		1.32758	6.52194	5.92681	2.50981	91.8969	60.8342	0.398437	0.0108818	0.0164381	11.1769	2886.6	3.59e-23	3.97e-21		-1.85326	10.1121	6.90903	0.276767	1106.73	120.178	3.61315	0.000903559	0.00832098	20.5392	0.00168829	0.0295166		-1.32758	5.19437	4.59924	0.398437	36.6151	24.2386
Bioenergetics	Cyan7822_1668	gene1693	NADH ubiquinone oxidoreductase 20 kDa subunit	0.511937	6.70363	6.66862	1.42596	104.231	101.731	0.70128	0.00959412	0.00982981	111.711	1.57e-05	0.00495457		0.614265	4.00565	4.06707	1.53078	16.0628	16.7614	0.653263	0.0622556	0.0596607	13.4462	1209.85	5.6e-20	1.23e-18		-0.511937	6.1917	6.15668	0.70128	73.0948	71.3422	1.42596	0.0136809	0.0140169	111.711	1.57e-05	0.00495457		-0.614265	3.39139	3.45281	0.653263	10.4932	10.9496
Bioenergetics	Cyan7822_1669	gene1694	nickel-dependent hydrogenase large subunit	0.386579	6.49203	5.88045	1.30729	90.0111	58.9105	0.764942	0.0111097	0.0169749	46.3367	0.000186628	0.0107021		0.594273	4.27559	4.16022	1.50971	19.3678	17.8794	0.662378	0.0516322	0.0559304	12.649	138.357	3.98e-12	9.44e-12		-0.386579	6.10545	5.49387	0.764942	68.8532	45.0631	1.30729	0.0145236	0.0221911	46.3367	0.000186628	0.0107021		-0.594273	3.68131	3.56595	0.662378	12.8288	11.8429
Bioenergetics	Cyan7822_1670	gene1695	hydrogenase maturation protease	1.47734	1.81755	2.67861	2.78436	3.52481	6.40238	0.359149	0.283703	0.156192	10.6581	0.00883065	0.0770572		0.382069	3.74194	3.23623	1.30321	13.3794	9.42326	0.767336	0.0747416	0.10612	9.825	5058.05	3.1e-25	1.27e-22		-1.47734	0.340202	1.20126	0.359149	1.26593	2.29941	2.78436	0.789931	0.434894	10.6581	0.00883065	0.0770572		-0.382069	3.35987	2.85416	0.767336	10.2665	7.23081
Bioenergetics	Cyan7822_2041	gene2067	hydrogenase nickel insertion protein HypA	-0.565359	0.36469	0.511399	0.675787	1.2876	1.42543	1.47976	0.776636	0.701542	1.69359	0.269362	0.490844		-0.522002	0.386258	0.540647	0.696405	1.307	1.45463	1.43595	0.765112	0.687462	12.2759	202.235	1.78e-13	5.33e-13		0.565359	0.930049	1.07676	1.47976	1.90534	2.10929	0.675787	0.524841	0.474093	1.69359	0.269362	0.490844		0.522002	0.90826	1.06265	1.43595	1.87678	2.08876
Bioenergetics	Cyan7822_2042	gene2068	hydrogenase accessory protein HypB	-0.907347	0.169023	0.193338	0.533165	1.1243	1.14341	1.87559	0.889445	0.87458	2.35886	0.173688	0.387971		-0.379893	-0.0494126	0.43344	0.768495	0.96633	1.35045	1.30125	1.03484	0.740494	11.1582	76.249	4.71e-10	8.39e-10		0.907347	1.07637	1.10068	1.87559	2.10872	2.14456	0.533165	0.474221	0.466295	2.35886	0.173688	0.387971		0.379893	0.33048	0.813333	1.30125	1.25743	1.75727
Bioenergetics	Cyan7822_2117	gene2144	2-methylcitrate synthase/citrate synthase II	1.68492	2.46926	3.63896	3.21522	5.5376	12.4577	0.311021	0.180584	0.0802718	27.8762	0.000749424	0.0199567		0.773207	2.26221	2.30291	1.70907	4.79726	4.93451	0.585115	0.208452	0.202654	13.2137	861.297	9.84e-19	1.34e-17		-1.68492	0.784344	1.95404	0.311021	1.72231	3.87459	3.21522	0.580616	0.258092	27.8762	0.000749424	0.0199567		-0.773207	1.489	1.5297	0.585115	2.80695	2.88726
Bioenergetics	Cyan7822_2196	gene2223	formate acetyltransferase	1.06624	4.38932	3.76347	2.09397	20.9565	13.5805	0.477561	0.0477179	0.0736349	23.8312	0.00114004	0.0245653		0.761114	2.88492	2.52554	1.6948	7.38663	5.75787	0.590041	0.13538	0.173675	10.797	1055.93	1.77e-19	3.27e-18		-1.06624	3.32308	2.69722	0.477561	10.008	6.48552	2.09397	0.0999201	0.15419	23.8312	0.00114004	0.0245653		-0.761114	2.1238	1.76442	0.590041	4.35841	3.39738
Bioenergetics	Cyan7822_2352	gene2379	NAD(P)H-quinone oxidoreductase subunit L	0.0367272	-1.80387	-1.06439	1.02578	0.286406	0.478176	0.974864	3.49155	2.09128	5.5934	0.0375819	0.16155		-0.0115905	-0.831275	-0.509676	0.991998	0.562032	0.70238	1.00807	1.77926	1.42373	13.8104	64.8206	1.68e-09	2.82e-09		-0.0367272	-1.8406	-1.10111	0.974864	0.279207	0.466156	1.02578	3.58158	2.1452	5.5934	0.0375819	0.16155		0.0115905	-0.819684	-0.498086	1.00807	0.566566	0.708046
Bioenergetics	Cyan7822_2520	gene2548	respiratory-chain NADH dehydrogenase subunit 1	1.96287	0.529097	0.741936	3.89838	1.44303	1.67242	0.256517	0.692988	0.597937	6.34348	0.0288297	0.140419		1.06159	0.581522	0.598454	2.08722	1.49643	1.51409	0.479105	0.668258	0.660461	12.5179	234.392	5.26e-14	1.74e-13		-1.96287	-1.43378	-1.22094	0.256517	0.370161	0.429003	3.89838	2.70153	2.33098	6.34348	0.0288297	0.140419		-1.06159	-0.480064	-0.463132	0.479105	0.716946	0.72541
Bioenergetics	Cyan7822_2521	gene2549	NADH-plastoquinone oxidoreductase, I subunit	1.84612	0.413599	0.563937	3.59531	1.332	1.4783	0.27814	0.750748	0.676454	7.70515	0.0188018	0.113684		1.07015	0.550025	0.635341	2.09966	1.46411	1.5533	0.476268	0.683008	0.643789	13.0739	161.882	1.11e-12	2.84e-12		-1.84612	-1.43252	-1.28218	0.27814	0.370484	0.411174	3.59531	2.69917	2.43206	7.70515	0.0188018	0.113684		-1.07015	-0.52013	-0.434814	0.476268	0.697309	0.739789
Bioenergetics	Cyan7822_2522	gene2550	NADH-ubiquinone/plastoquinone oxidoreductase chain 6	1.99603	0.644898	0.783175	3.98902	1.56363	1.72091	0.250688	0.639538	0.581087	5.01547	0.0469198	0.185175		1.28328	0.80334	0.627089	2.43391	1.74514	1.54445	0.410862	0.573021	0.647482	11.0234	364.611	1.34e-15	6.61e-15		-1.99603	-1.35113	-1.21286	0.250688	0.391984	0.431413	3.98902	2.55113	2.31796	5.01547	0.0469198	0.185175		-1.28328	-0.479936	-0.656187	0.410862	0.717009	0.634553
Bioenergetics	Cyan7822_2523	gene2551	NADH-ubiquinone oxidoreductase chain 4L	2.44294	0.377582	0.656105	5.43748	1.29916	1.57582	0.183909	0.769727	0.634589	8.89879	0.0135256	0.0953826		1.04544	0.95957	0.598503	2.064	1.94473	1.51414	0.484496	0.51421	0.660439	12.7441	119.748	1.28e-11	2.8e-11		-2.44294	-2.06536	-1.78683	0.183909	0.238927	0.289807	5.43748	4.18538	3.45057	8.89879	0.0135256	0.0953826		-1.04544	-0.0858739	-0.446941	0.484496	0.942214	0.733597
Bioenergetics	Cyan7822_2645	gene2674	phosphoenolpyruvate carboxylase	-0.113422	1.46886	1.588	0.924393	2.76804	3.00633	1.08179	0.361267	0.332631	5.35633	0.0410808	0.17021		-0.0195673	1.40347	1.57067	0.986529	2.64537	2.97042	1.01366	0.378019	0.336652	11.6005	592.546	2.29e-17	1.9e-16		0.113422	1.58229	1.70143	1.08179	2.99444	3.25222	0.924393	0.333952	0.307482	5.35633	0.0410808	0.17021		0.0195673	1.42304	1.59024	1.01366	2.68149	3.01098
Bioenergetics	Cyan7822_2824	gene2858	fumarate hydratase, class II	0.711294	1.9272	1.64743	1.63727	3.80317	3.13275	0.610772	0.262938	0.319209	5.42634	0.0400037	0.167077		0.248459	1.07902	0.915205	1.18794	2.11261	1.88584	0.841795	0.473349	0.530268	12.2903	307.97	5.46e-15	2.25e-14		-0.711294	1.21591	0.936134	0.610772	2.32287	1.91339	1.63727	0.430502	0.522631	5.42634	0.0400037	0.167077		-0.248459	0.830565	0.666746	0.841795	1.77838	1.58749
Bioenergetics	Cyan7822_2891	gene2926	proton-translocating NADH-quinone oxidoreductase subunit M	0.55033	-4.16939	-3.86018	1.46442	0.0555762	0.0688605	0.682864	17.9933	14.5221	42.8764	0.000231358	0.0118324		-0.136227	-2.38827	-2.17744	0.909896	0.191012	0.221067	1.09903	5.23528	4.52351	9.24369	403.309	5.75e-16	3.16e-15		-0.55033	-4.71972	-4.41051	0.682864	0.037951	0.0470224	1.46442	26.3498	21.2665	42.8764	0.000231358	0.0118324		0.136227	-2.25204	-2.04122	1.09903	0.209927	0.242959
Bioenergetics	Cyan7822_2892	gene2927	NAD(P)H dehydrogenase subunit NdhF3 family protein	-0.493067	-4.17286	-3.96539	0.710513	0.0554428	0.0640173	1.40743	18.0366	15.6208	26.3096	0.000875396	0.0219368		-0.463453	-2.74145	-2.66802	0.725248	0.149534	0.157343	1.37884	6.68744	6.35555	12.1414	1059.27	1.72e-19	3.21e-18		0.493067	-3.67979	-3.47233	1.40743	0.0780321	0.0901001	0.710513	12.8152	11.0988	26.3096	0.000875396	0.0219368		0.463453	-2.278	-2.20456	1.37884	0.206183	0.21695
Bioenergetics	Cyan7822_3004	gene3040	malate dehydrogenase, NAD-dependent	-0.28031	1.59792	2.85924	0.823414	3.02707	7.25633	1.21446	0.330353	0.137811	25.0478	0.000998407	0.0233008		0.194682	1.8253	2.14323	1.14447	3.54381	4.41751	0.873765	0.282182	0.226372	13.9032	659.747	9.27e-18	8.76e-17		0.28031	1.87823	3.13955	1.21446	3.67624	8.8125	0.823414	0.272017	0.113475	25.0478	0.000998407	0.0233008		-0.194682	1.63062	1.94855	0.873765	3.09646	3.85987
Bioenergetics	Cyan7822_3398	gene3435	glutamine synthetase	1.4913	3.81923	3.36277	2.81142	14.1157	10.2872	0.355692	0.0708433	0.0972086	28.5206	0.000704675	0.0195322		0.883334	3.7626	2.99585	1.84463	13.5724	7.97703	0.542113	0.0736789	0.12536	13.7987	1297.67	3.1e-20	7.64e-19		-1.4913	2.32793	1.87147	0.355692	5.02083	3.65906	2.81142	0.19917	0.273294	28.5206	0.000704675	0.0195322		-0.883334	2.87927	2.11252	0.542113	7.35778	4.32445
Bioenergetics	Cyan7822_3468	gene3505	NADH:ubiquinone oxidoreductase subunit G, iron-sulfur-binding protein	1.67019	2.91207	4.67418	3.18257	7.52698	25.531	0.314211	0.132855	0.0391681	33.2003	0.000466792	0.0167996		1.33728	2.57693	2.60097	2.52674	5.96667	6.06695	0.395766	0.167598	0.164827	10.9731	785.932	2.13e-18	2.52e-17		-1.67019	1.24188	3.00398	0.314211	2.36506	8.02211	3.18257	0.422822	0.124655	33.2003	0.000466792	0.0167996		-1.33728	1.23965	1.26369	0.395766	2.36141	2.40109
Bioenergetics	Cyan7822_3471	gene3508	NADH dehydrogenase	1.6261	3.37067	3.44777	3.08677	10.3436	10.9115	0.323963	0.0966778	0.0916468	24.6589	0.00104097	0.0235558		1.88114	4.25337	2.82597	3.68366	19.0717	7.09091	0.271469	0.0524336	0.141026	9.90709	2481	1.29e-22	9.56e-21		-1.6261	1.74457	1.82167	0.323963	3.35096	3.53491	3.08677	0.298422	0.282893	24.6589	0.00104097	0.0235558		-1.88114	2.37222	0.944829	0.271469	5.17739	1.92496
Bioenergetics	Cyan7822_3472	gene3509	NADH dehydrogenase (ubiquinone) 24 kDa subunit	2.24947	4.29107	4.04992	4.75507	19.5768	16.5633	0.210302	0.051081	0.0603744	6.253	0.0297297	0.142818		2.46984	5.01744	2.07612	5.53983	32.3891	4.21671	0.180511	0.0308746	0.237152	10.8853	3185.23	1.56e-23	2.43e-21		-2.24947	2.0416	1.80045	0.210302	4.11703	3.48329	4.75507	0.242894	0.287085	6.253	0.0297297	0.142818		-2.46984	2.5476	-0.393725	0.180511	5.84659	0.761162
Bioenergetics	Cyan7822_3581	gene3621	NADH dehydrogenase	0.638048	0.123996	-0.0341348	1.55622	1.08975	0.976617	0.642582	0.917642	1.02394	0.911538	0.49084	0.651427		0.0931669	0.475092	0.216658	1.06671	1.39001	1.16204	0.937463	0.719421	0.860557	12.5355	24.3439	2.23e-06	2.92e-06		-0.638048	-0.514052	-0.672183	0.642582	0.700253	0.627556	1.55622	1.42805	1.59348	0.911538	0.49084	0.651427		-0.0931669	0.381925	0.123491	0.937463	1.30308	1.08937
Bioenergetics	Cyan7822_3644	gene3684	proton-translocating NADH-quinone oxidoreductase subunit M	1.10884	-0.67462	-0.578051	2.15672	0.626497	0.669868	0.463666	1.59618	1.49283	2.5916	0.150973	0.358544		0.602537	-1.65497	-0.469773	1.51838	0.317544	0.722078	0.658595	3.14917	1.38489	9.40072	363.613	1.37e-15	6.74e-15		-1.10884	-1.78346	-1.68689	0.463666	0.290485	0.310595	2.15672	3.44251	3.21963	2.5916	0.150973	0.358544		-0.602537	-2.25751	-1.07231	0.658595	0.209133	0.475557
Bioenergetics	Cyan7822_3829	gene3869	NADH dehydrogenase I subunit N	0.761812	-0.326463	0.189159	1.69562	0.797489	1.1401	0.589755	1.25394	0.877117	2.31171	0.17883	0.394182		-0.165138	-0.307659	0.0102105	0.891843	0.807952	1.0071	1.12127	1.2377	0.992948	12.2427	5.29734	0.00922618	0.0100468		-0.761812	-1.08827	-0.572653	0.589755	0.470323	0.672379	1.69562	2.1262	1.48726	2.31171	0.17883	0.394182		0.165138	-0.142521	0.175349	1.12127	0.905935	1.12924
Bioenergetics	Cyan7822_4335	gene4382	proton-translocating NADH-quinone oxidoreductase subunit M	2.23612	6.38026	4.82948	4.71127	83.3008	28.4327	0.212257	0.0120047	0.0351707	82.7297	3.67e-05	0.00557942		1.88341	4.23581	3.52008	3.68945	18.841	11.4723	0.271043	0.0530757	0.0871665	12.2681	2390.31	1.77e-22	1.18e-20		-2.23612	4.14414	2.59337	0.212257	17.6812	6.03505	4.71127	0.0565573	0.165699	82.7297	3.67e-05	0.00557942		-1.88341	2.3524	1.63668	0.271043	5.10673	3.10948
Bioenergetics	Cyan7822_4378	gene4425	cytochrome c oxidase subunit II	-0.2325	4.38881	4.39536	0.851159	20.949	21.0444	1.17487	0.047735	0.0475186	22.5074	0.00132663	0.0260173		0.0959474	2.8031	2.70596	1.06877	6.97938	6.5249	0.935658	0.143279	0.153259	13.3386	949.821	4.31e-19	6.73e-18		0.2325	4.62131	4.62786	1.17487	24.6123	24.7244	0.851159	0.0406301	0.0404459	22.5074	0.00132663	0.0260173		-0.0959474	2.70715	2.61001	0.935658	6.53031	6.10507
Bioenergetics	Cyan7822_4379	gene4426	cytochrome c oxidase subunit I	-0.085342	4.75451	4.59589	0.942561	26.9929	24.1824	1.06094	0.0370468	0.0413524	25.5913	0.000942747	0.0227947		0.165283	2.77405	2.68166	1.12139	6.84024	6.41593	0.891754	0.146194	0.155862	13.265	938.664	4.76e-19	7.29e-18		0.085342	4.83985	4.68123	1.06094	28.6378	25.6561	0.942561	0.0349189	0.0389772	25.5913	0.000942747	0.0227947		-0.165283	2.60876	2.51638	0.891754	6.09981	5.72143
Bioenergetics	Cyan7822_4380	gene4427	cytochrome-c oxidase	-0.223766	4.63531	4.8154	0.856327	24.8524	28.1566	1.16778	0.0402376	0.0355156	15.4372	0.00353032	0.0444357		0.153684	2.74972	2.64526	1.11241	6.72589	6.25608	0.898952	0.148679	0.159844	12.0489	556.813	3.86e-17	2.98e-16		0.223766	4.85908	5.03917	1.16778	29.022	32.8807	0.856327	0.0344566	0.030413	15.4372	0.00353032	0.0444357		-0.153684	2.59604	2.49158	0.898952	6.04625	5.62392
Bioenergetics	Cyan7822_4711	gene4759	cytochrome-c oxidase	0.907222	4.02769	3.84728	1.87543	16.3101	14.3929	0.533211	0.0613118	0.0694789	37.2578	0.000340592	0.0144478		1.23798	3.2745	3.22825	2.35867	9.67662	9.37131	0.423967	0.103342	0.106709	14.6539	944.613	4.52e-19	7e-18		-0.907222	3.12047	2.94006	0.533211	8.69671	7.67443	1.87543	0.114986	0.130303	37.2578	0.000340592	0.0144478		-1.23798	2.03653	1.99028	0.423967	4.10257	3.97313
Bioenergetics	Cyan7822_4712	gene4760	cytochrome c oxidase subunit I	0.954242	7.23079	6.68187	1.93756	150.205	102.67	0.516113	0.00665756	0.00973993	116.893	1.38e-05	0.00495457		1.0151	4.57997	4.09637	2.02104	23.9171	17.1053	0.494795	0.041811	0.0584615	14.4814	61.234	2.61e-09	4.29e-09		-0.954242	6.27655	5.72763	0.516113	77.5228	52.9894	1.93756	0.0128994	0.0188717	116.893	1.38e-05	0.00495457		-1.0151	3.56488	3.08127	0.494795	11.8341	8.46361
Bioenergetics	Cyan7822_4713	gene4761	cytochrome c oxidase subunit II	1.04828	7.4938	6.87087	2.06806	180.243	117.041	0.483545	0.00554808	0.00854403	148.759	6.91e-06	0.00495457		1.20889	4.5705	4.16343	2.3116	23.7607	17.9191	0.432601	0.0420863	0.0558064	13.3171	1950.8	9.88e-22	4.49e-20		-1.04828	6.44552	5.82259	0.483545	87.1554	56.5945	2.06806	0.0114738	0.0176696	148.759	6.91e-06	0.00495457		-1.20889	3.36161	2.95454	0.432601	10.2789	7.75183
Bioenergetics	Cyan7822_4887	gene4937	proton-translocating NADH-quinone oxidoreductase subunit M	-6.01004	-5.5746	-2.88651	0.0155166	0.0209836	0.13523	64.4469	47.6563	7.39482	22.9438	0.00126086	0.0256128		-3.28178	-3.51341	-0.756456	0.102822	0.0875704	0.591949	9.72556	11.4194	1.68934	12.6843	2054.06	6.39e-22	3.29e-20		6.01004	0.435444	3.12352	64.4469	1.35233	8.71514	0.0155166	0.739466	0.114743	22.9438	0.00126086	0.0256128		3.28178	-0.231632	2.52533	9.72556	0.851671	5.75703
Bioenergetics	Cyan7822_5013	gene5064	NADH dehydrogenase (ubiquinone) 30 kDa subunit	1.40953	0.276581	0.576322	2.65651	1.21132	1.49104	0.376434	0.825545	0.670672	4.51301	0.0577392	0.208132		0.474558	0.614285	0.408479	1.38949	1.5308	1.32729	0.719687	0.653253	0.753417	14.0833	47.2503	1.89e-08	2.86e-08		-1.40953	-1.13295	-0.833211	0.376434	0.455982	0.561279	2.65651	2.19307	1.78165	4.51301	0.0577392	0.208132		-0.474558	0.139728	-0.0660787	0.719687	1.1017	0.955231
Bioenergetics	Cyan7822_5014	gene5065	NADH-quinone oxidoreductase subunit B	1.14523	0.355347	1.02529	2.21181	1.27929	2.03537	0.452118	0.781681	0.491312	3.44996	0.0945811	0.274297		0.340541	0.53244	0.698715	1.26623	1.44637	1.62306	0.789745	0.691385	0.616121	12.6302	97.9765	6.45e-11	1.28e-10		-1.14523	-0.78988	-0.119938	0.452118	0.578392	0.920227	2.21181	1.72893	1.08669	3.44996	0.0945811	0.274297		-0.340541	0.191898	0.358173	0.789745	1.14227	1.2818
Bioenergetics	Cyan7822_5015	gene5066	NADH-ubiquinone/plastoquinone oxidoreductase chain 3	1.41089	0.374569	0.915767	2.65901	1.29645	1.88657	0.37608	0.771336	0.530062	3.26153	0.104179	0.291754		0.296621	0.0860405	0.316184	1.22826	1.06145	1.24503	0.814157	0.942105	0.803192	12.3977	43.0736	3.77e-08	5.59e-08		-1.41089	-1.03632	-0.495122	0.37608	0.48757	0.709502	2.65901	2.05099	1.40944	3.26153	0.104179	0.291754		-0.296621	-0.210581	0.0195624	0.814157	0.864189	1.01365
Bioenergetics	Cyan7822_5122	gene5173	pyruvate kinase	0.80318	0.575851	0.777784	1.74494	1.49056	1.71449	0.573085	0.670891	0.583262	0.838161	0.521775	0.675016		0.358326	1.18882	1.18083	1.28194	2.27967	2.26708	0.780069	0.43866	0.441097	9.81078	444.753	2.54e-16	1.55e-15		-0.80318	-0.227329	-0.0253959	0.573085	0.854215	0.982551	1.74494	1.17067	1.01776	0.838161	0.521775	0.675016		-0.358326	0.830498	0.822506	0.780069	1.7783	1.76848
Bioenergetics	Cyan7822_5584	gene5641	proton-translocating NADH-quinone oxidoreductase subunit L	0.0951161	2.27784	1.81708	1.06815	4.8495	3.52368	0.936197	0.206207	0.283794	9.3628	0.0120125	0.0902069		0.424882	2.44503	2.03164	1.34246	5.44536	4.0887	0.744899	0.183643	0.244576	14.5842	603.682	1.96e-17	1.67e-16		-0.0951161	2.18272	1.72197	0.936197	4.54009	3.29886	1.06815	0.22026	0.303135	9.3628	0.0120125	0.0902069		-0.424882	2.02014	1.60676	0.744899	4.05624	3.04567
Bioenergetics	Cyan7822_5867	p4_gene260	cytochrome c oxidase subunit II	0.391985	-2.47845	-5.43786	1.3122	0.179437	0.0230696	0.762081	5.57297	43.347	8.21365	0.016266	0.104516		-0.0373754	0.090526	-0.270088	0.974426	1.06476	0.829269	1.02625	0.93918	1.20588	8.18718	15.8666	3.57e-05	4.36e-05		-0.391985	-2.87043	-5.82985	0.762081	0.136746	0.0175809	1.3122	7.31284	56.8798	8.21365	0.016266	0.104516		0.0373754	0.127901	-0.232713	1.02625	1.0927	0.851033
Bioenergetics	Cyan7822_5868	p4_gene261	cytochrome c oxidase subunit I	-0.669115	-1.67326	-4.43127	0.628892	0.313545	0.0463504	1.5901	3.18934	21.5748	13.1841	0.00524892	0.0563717		0.00253816	-0.0529721	-0.00622123	1.00176	0.963948	0.995697	0.998242	1.0374	1.00432	7.0783	0.56743	0.643961	0.651031		0.669115	-1.00414	-3.76216	1.5901	0.498567	0.0737016	0.628892	2.00575	13.5682	13.1841	0.00524892	0.0563717		-0.00253816	-0.0555103	-0.00875939	0.998242	0.962254	0.993947
Bioenergetics	Cyan7822_5869	p4_gene262	cytochrome-c oxidase	2.29564	-0.176545	-3.83026	4.90971	0.88482	0.0703035	0.203678	1.13017	14.224	1.06195	0.434087	0.618885		0.0170288	-0.113252	-0.0708489	1.01187	0.924502	0.952078	0.988266	1.08166	1.05033	6.82288	1.44153	0.265717	0.273627		-2.29564	-2.47218	-6.1259	0.203678	0.180218	0.0143193	4.90971	5.54883	69.8359	1.06195	0.434087	0.618885		-0.0170288	-0.130281	-0.0878777	0.988266	0.913653	0.940906
[truncated: 57 more columns]

## Sheet: Nitrogen Metabolism
				RNA-Seq_method D0 vs ALL													Microarray_method D0 vs ALL														RNA-Seq_method D3 vs ALL													Microarray_method D3 vs ALL
Pathway	locus tag	ID	Description	log2FC(D0vsD3)	log2(D0vsL0)	log2(D0vsL3)	FC(D0vsD3)	FC(D0vsL0)	FC(D0vsL3)	1/FC(D0vsD3)	1/FC(D0vsL0)	1/FC(D0vsL3)	F	P.Value	adj.P.Val		log2FC(D0vsD4)	log2FC(D0vsL0)	log2FC(D0vsL4)	FC(D0vsD4)	FC(D0vsL0)	FC(D0vsL4)	1/FC(D0vsD3)	1/FC(D0vsL0)	1/FC(D0vsL3)	AveExpr	F	P.Value	adj.P.Val		log2FC(D3vsD0)	log2(D3vsL0)	log2(D3vsL3)	FC(D3vsD0)	FC(D3vsL0)	FC(D3vsL3)	1/FC(D3vsD0)	1/FC(D3vsL0)	1/FC(D3vsL3)	F	P.Value	adj.P.Val		log2FC(D4vsD0)	log2FC(D4vsL0)	log2FC(D4vsL4)	FC(D4vsD0)	FC(D4vsL0)	FC(D4vsL4)
Nitrogen Metabolism	Cyan7822_0059	gene58	L-asparaginase II; K01424 L-asparaginase [EC:3.5.1.1] [KO:K01424] [EC:3.5.1.1]	0.578077	0.386064	0.367589	1.49286	1.30682	1.2902	0.669856	0.765214	0.775076	0.50015	0.696229	0.800068		0.385664	0.263997	0.49759	1.30646	1.2008	1.41185	0.765427	0.832778	0.708289	12.1771	44.8576	2.79e-08	4.17e-08		-0.578077	-0.192012	-0.210487	0.669856	0.875384	0.864245	1.49286	1.14236	1.15708	0.50015	0.696229	0.800068		-0.385664	-0.121667	0.111926	0.765427	0.919125	1.08067
Nitrogen Metabolism	Cyan7822_0613	gene619	glutamate--ammonia ligase; K01915 glutamine synthetase [EC:6.3.1.2] [KO:K01915] [EC:6.3.1.2]	0.670441	-0.632957	0.22257	1.59156	0.644853	1.16681	0.628315	1.55074	0.857038	3.4377	0.0951689	0.275088		0.0728248	-0.309564	-0.427077	1.05177	0.806886	0.743767	0.950775	1.23933	1.34451	10.2567	20.1292	7.91e-06	1e-05		-0.670441	-1.3034	-0.447871	0.628315	0.405171	0.733124	1.59156	2.4681	1.36403	3.4377	0.0951689	0.275088		-0.0728248	-0.382388	-0.499902	0.950775	0.767167	0.707155
Nitrogen Metabolism	Cyan7822_0741	gene748	peptidase T2 asparaginase 2; K01424 L-asparaginase [EC:3.5.1.1] [KO:K01424] [EC:3.5.1.1]	-0.642665	-2.35849	-1.65417	0.640529	0.194995	0.31772	1.56121	5.12833	3.14743	7.56968	0.0195659	0.117049		-0.329077	-1.45515	-0.806611	0.796045	0.364718	0.571723	1.25621	2.74184	1.7491	11.5464	130.431	6.43e-12	1.47e-11		0.642665	-1.71582	-1.01151	1.56121	0.304429	0.496028	0.640529	3.28484	2.01602	7.56968	0.0195659	0.117049		0.329077	-1.12607	-0.477534	1.25621	0.458162	0.718204
Nitrogen Metabolism	Cyan7822_0768	gene775	cyanate lyase; K01725 cyanate lyase [EC:4.2.1.104] [KO:K01725] [EC:4.2.1.104]	-0.658485	-2.44136	-0.636784	0.633543	0.18411	0.643145	1.57842	5.43154	1.55486	7.54447	0.0197127	0.117099		-0.328728	-1.61318	-1.179	0.796238	0.326876	0.441657	1.25591	3.05926	2.2642	10.8131	266.821	1.8e-14	6.6e-14		0.658485	-1.78288	0.021701	1.57842	0.290603	1.01516	0.633543	3.44112	0.985071	7.54447	0.0197127	0.117099		0.328728	-1.28446	-0.850272	1.25591	0.410526	0.55468
Nitrogen Metabolism	Cyan7822_1050	gene1064	carbonate dehydratase; K01673 carbonic anhydrase [EC:4.2.1.1] [KO:K01673] [EC:4.2.1.1]	-0.701814	-2.68964	-1.64079	0.614799	0.155003	0.320681	1.62655	6.45151	3.11837	13.5406	0.0049113	0.0540995		0.0820917	-1.5642	-0.665893	1.05855	0.338164	0.630299	0.944687	2.95714	1.58655	12.8351	615.021	1.67e-17	1.45e-16		0.701814	-1.98782	-0.938976	1.62655	0.252119	0.521603	0.614799	3.96638	1.91717	13.5406	0.0049113	0.0540995		-0.0820917	-1.6463	-0.747984	0.944687	0.319459	0.595435
Nitrogen Metabolism	Cyan7822_1114	gene1130	carbonic anhydrase; K01673 carbonic anhydrase [EC:4.2.1.1] [KO:K01673] [EC:4.2.1.1]	-1.12875	-0.472106	4.38244	0.457312	0.720911	20.8567	2.18669	1.38713	0.0479463	52.0809	0.000134854	0.00971103		0.00361808	-0.138024	-0.0661675	1.00251	0.908763	0.955172	0.997495	1.1004	1.04693	7.17045	3.41113	0.0415102	0.0441076		1.12875	0.656642	5.51118	2.18669	1.57641	45.607	0.457312	0.634353	0.0219265	52.0809	0.000134854	0.00971103		-0.00361808	-0.141642	-0.0697856	0.997495	0.906487	0.95278
Nitrogen Metabolism	Cyan7822_1296	gene1314	nitrate reductase; K00367 ferredoxin-nitrate reductase [EC:1.7.7.2] [KO:K00367] [EC:1.7.7.2]	0.434455	2.33985	1.19346	1.3514	5.0625	2.28701	0.739973	0.197531	0.437253	0.718272	0.577401	0.716367		-1.62339	-1.10774	0.504468	0.324571	0.464022	1.4186	3.08099	2.15507	0.70492	11.9948	581.6	2.68e-17	2.17e-16		-0.434455	1.9054	0.759006	0.739973	3.74612	1.69232	1.3514	0.266943	0.590904	0.718272	0.577401	0.716367		1.62339	0.515657	2.12786	3.08099	1.42965	4.37069
Nitrogen Metabolism	Cyan7822_1422	gene1441	carbonic anhydrase; K01673 carbonic anhydrase [EC:4.2.1.1] [KO:K01673] [EC:4.2.1.1]	2.14352	-0.40951	-2.06116	4.41839	0.752879	0.239623	0.226327	1.32823	4.17322	19.0969	0.00204213	0.0333745		0.126456	-0.771322	-0.866667	1.09161	0.58588	0.548412	0.916079	1.70683	1.82345	14.5867	146.379	2.52e-12	6.12e-12		-2.14352	-2.55303	-4.20468	0.226327	0.170397	0.0542332	4.41839	5.86865	18.4389	19.0969	0.00204213	0.0333745		-0.126456	-0.897778	-0.993123	0.916079	0.536713	0.502389
Nitrogen Metabolism	Cyan7822_2184	gene2211	Glutaminase; K01425 glutaminase [EC:3.5.1.2] [KO:K01425] [EC:3.5.1.2]	-1.05038	-1.46793	-0.379974	0.482839	0.361501	0.768452	2.07108	2.76624	1.30132	2.65997	0.145054	0.350888		-0.131976	-0.299404	0.206327	0.912581	0.812588	1.15375	1.09579	1.23064	0.866741	8.9482	39.0318	7.82e-08	1.13e-07		1.05038	-0.417542	0.670411	2.07108	0.748699	1.59153	0.482839	1.33565	0.628327	2.65997	0.145054	0.350888		0.131976	-0.167429	0.338303	1.09579	0.890428	1.26427
Nitrogen Metabolism	Cyan7822_2665	gene2694	glycine cleavage system T protein; K00605 aminomethyltransferase [EC:2.1.2.10] [KO:K00605] [EC:2.1.2.10]	-0.10748	-2.0969	-0.831632	0.928208	0.23376	0.561893	1.07734	4.2779	1.7797	6.1991	0.0302838	0.143992		-0.86354	-0.604165	0.0686116	0.549602	0.657852	1.04871	1.8195	1.5201	0.953555	10.4121	97.0949	6.93e-11	1.37e-10		0.10748	-1.98942	-0.724153	1.07734	0.25184	0.605352	0.928208	3.97078	1.65193	6.1991	0.0302838	0.143992		0.86354	0.259375	0.932151	1.8195	1.19696	1.90812
Nitrogen Metabolism	Cyan7822_2990	gene3025	glutamate synthase; K00266 glutamate synthase (NADPH/NADH) small chain [EC:1.4.1.13 1.4.1.14] [KO:K00266] [EC:1.4.1.14 1.4.1.13]	1.46483	5.95136	6.34538	2.76031	61.8781	81.311	0.362278	0.0161608	0.0122985	90.0156	2.89e-05	0.00557942		1.44592	5.60139	5.05687	2.72436	48.5497	33.2867	0.367058	0.0205975	0.0300421	11.5223	1959.76	9.5e-22	4.47e-20		-1.46483	4.48653	4.88055	0.362278	22.4171	29.4572	2.76031	0.0446088	0.0339476	90.0156	2.89e-05	0.00557942		-1.44592	4.15547	3.61095	0.367058	17.8206	12.2181
Nitrogen Metabolism	Cyan7822_2992	gene3027	Glutamate synthase (ferredoxin); K00284 glutamate synthase (ferredoxin) [EC:1.4.7.1] [KO:K00284] [EC:1.4.7.1]	1.14464	4.78369	4.4071	2.21091	27.5444	21.2163	0.452302	0.036305	0.0471335	39.6315	0.000287432	0.0134957		1.48726	4.08093	3.85844	2.80357	16.9232	14.5046	0.356689	0.0590904	0.0689438	14.0477	1290.71	3.24e-20	7.91e-19		-1.14464	3.63905	3.26246	0.452302	12.4584	9.59621	2.21091	0.080267	0.104208	39.6315	0.000287432	0.0134957		-1.48726	2.59367	2.37117	0.356689	6.03632	5.17361
Nitrogen Metabolism	Cyan7822_3387	gene3424	carbamate kinase; K00926 carbamate kinase [EC:2.7.2.2] [KO:K00926] [EC:2.7.2.2]	-1.02408	-0.813866	-1.41114	0.491724	0.568855	0.376014	2.03366	1.75792	2.65947	1.92579	0.229523	0.452697		0.391065	1.89784	1.39977	1.31136	3.72656	2.63859	0.762567	0.268344	0.37899	9.53821	337.614	2.54e-15	1.16e-14		1.02408	0.210215	-0.38706	2.03366	1.15686	0.764686	0.491724	0.864409	1.30773	1.92579	0.229523	0.452697		-0.391065	1.50678	1.0087	0.762567	2.84175	2.0121
Nitrogen Metabolism	Cyan7822_3398	gene3435	glutamine synthetase; K01915 glutamine synthetase [EC:6.3.1.2] [KO:K01915] [EC:6.3.1.2]	1.4913	3.81923	3.36277	2.81142	14.1157	10.2872	0.355692	0.0708433	0.0972086	28.5206	0.000704675	0.0195322		0.883334	3.7626	2.99585	1.84463	13.5724	7.97703	0.542113	0.0736789	0.12536	13.7987	1297.67	3.1e-20	7.64e-19		-1.4913	2.32793	1.87147	0.355692	5.02083	3.65906	2.81142	0.19917	0.273294	28.5206	0.000704675	0.0195322		-0.883334	2.87927	2.11252	0.542113	7.35778	4.32445
Nitrogen Metabolism	Cyan7822_3569	gene3609	nitrite and sulfite reductase 4Fe-4S region; K00366 ferredoxin-nitrite reductase [EC:1.7.7.1] [KO:K00366] [EC:1.7.7.1]	1.21776	1.6727	0.201025	2.32586	3.1881	1.14951	0.429949	0.313666	0.869933	0.669433	0.60198	0.73427		-1.47785	-1.77853	-0.595466	0.359024	0.29148	0.661831	2.78533	3.43077	1.51096	14.0297	463.345	1.8e-16	1.17e-15		-1.21776	0.454935	-1.01674	0.429949	1.37072	0.494233	2.32586	0.729543	2.02334	0.669433	0.60198	0.73427		1.47785	-0.300684	0.88238	2.78533	0.811867	1.84341
Nitrogen Metabolism	Cyan7822_3666	gene3706	nitrogen fixation protein FixT	-1.16594	-0.0812299	1.50764	0.445674	0.945251	2.84345	2.24379	1.05792	0.351685	5.68275	0.0363669	0.158237		-0.000399324	-0.396004	2.54109	0.999723	0.75996	5.82028	1.00028	1.31586	0.171813	16.8612	146.76	2.46e-12	6e-12		1.16594	1.08471	2.67358	2.24379	2.12095	6.38012	0.445674	0.471487	0.156737	5.68275	0.0363669	0.158237		0.000399324	-0.395605	2.54149	1.00028	0.760171	5.82189
Nitrogen Metabolism	Cyan7822_3667	gene3707	NifZ family protein	-1.39257	5.07872	6.84992	0.380887	33.7945	115.354	2.62545	0.0295906	0.00866899	57.2138	0.000103723	0.00866409		-0.170365	4.12359	4.62721	0.888618	17.4311	24.7132	1.12534	0.0573688	0.0404642	12.6552	2824.51	4.31e-23	4.37e-21		1.39257	6.47128	8.24249	2.62545	88.7258	302.855	0.380887	0.0112707	0.00330191	57.2138	0.000103723	0.00866409		0.170365	4.29395	4.79758	1.12534	19.6159	27.8109
Nitrogen Metabolism	Cyan7822_3671	gene3711	nitrogenase cofactor biosynthesis protein NifB	-2.83154	3.99533	5.05484	0.140482	15.9483	33.2399	7.11833	0.0627025	0.0300843	49.2246	0.000157783	0.0102375		-1.87285	1.5801	2.34518	0.273033	2.9899	5.08124	3.66255	0.33446	0.196803	12.7844	507.142	8.45e-17	5.91e-16		2.83154	6.82687	7.88638	7.11833	113.525	236.613	0.140482	0.0088086	0.00422632	49.2246	0.000157783	0.0102375		1.87285	3.45295	4.21803	3.66255	10.9507	18.6103
Nitrogen Metabolism	Cyan7822_3674	gene3714	Fe-S cluster assembly protein NifU	-1.4936	3.76276	4.00355	0.355126	13.5738	16.0395	2.8159	0.0736712	0.0623463	31.1455	0.000555342	0.0173753		-0.192573	3.87299	3.60381	0.875044	14.6516	12.1578	1.1428	0.0682518	0.0822517	14.8912	863.99	9.58e-19	1.31e-17		1.4936	5.25635	5.49715	2.8159	38.2226	45.1656	0.355126	0.0261625	0.0221408	31.1455	0.000555342	0.0173753		0.192573	4.06556	3.79638	1.1428	16.7439	13.8939
Nitrogen Metabolism	Cyan7822_3675	gene3715	nitrogenase iron protein; K02588 nitrogenase iron protein NifH [EC:1.18.6.1] [KO:K02588] [EC:1.18.6.1]	-2.14822	4.09027	6.09804	0.225591	17.0331	68.5004	4.4328	0.0587091	0.0145985	33.6443	0.000450196	0.0165545		-0.554228	2.32174	3.47016	0.681021	4.99934	11.0821	1.46838	0.200026	0.0902356	16.8593	123.289	1.01e-11	2.24e-11		2.14822	6.23849	8.24626	4.4328	75.5044	303.648	0.225591	0.0132443	0.00329328	33.6443	0.000450196	0.0165545		0.554228	2.87597	4.02439	1.46838	7.34095	16.2728
Nitrogen Metabolism	Cyan7822_3676	gene3716	nitrogenase molybdenum-iron protein subunit alpha; K02586 nitrogenase molybdenum-iron protein alpha chain [EC:1.18.6.1] [KO:K02586] [EC:1.18.6.1]	-2.19741	4.10248	6.01675	0.218029	17.1778	64.7472	4.58654	0.0582146	0.0154447	30.685	0.000578235	0.0175568		-0.896607	2.61383	3.63273	0.537148	6.12126	12.4039	1.86168	0.163365	0.0806195	14.6675	322.571	3.71e-15	1.61e-14		2.19741	6.29988	8.21415	4.58654	78.7868	296.965	0.218029	0.0126925	0.00336739	30.685	0.000578235	0.0175568		0.896607	3.51044	4.52933	1.86168	11.3958	23.0922
Nitrogen Metabolism	Cyan7822_3677	gene3717	nitrogenase molybdenum-iron protein subunit beta; K02591 nitrogenase molybdenum-iron protein beta chain [EC:1.18.6.1] [KO:K02591] [EC:1.18.6.1]	-2.28903	4.38076	6.28231	0.204613	20.8325	77.833	4.88728	0.0480019	0.012848	32.0959	0.000511811	0.016948		-0.8398	3.84037	4.52997	0.558721	14.3241	23.1024	1.7898	0.0698124	0.0432856	14.2975	317.878	4.19e-15	1.78e-14		2.28903	6.6698	8.57134	4.88728	101.814	380.392	0.204613	0.00982181	0.00262887	32.0959	0.000511811	0.016948		0.8398	4.68017	5.36977	1.7898	25.6373	41.3487
Nitrogen Metabolism	Cyan7822_3678	gene3718	nitrogenase MoFe cofactor biosynthesis protein NifE	-1.54649	5.09439	5.55569	0.342343	34.1636	47.0359	2.92105	0.0292709	0.0212604	24.9446	0.00100947	0.0233008		-0.754347	4.5977	5.37471	0.592815	24.2129	41.4904	1.68687	0.0413003	0.024102	11.4351	2733.71	5.69e-23	5.09e-21		1.54649	6.64087	7.10218	2.92105	99.7936	137.394	0.342343	0.0100207	0.00727834	24.9446	0.00100947	0.0233008		0.754347	5.35205	6.12905	1.68687	40.8439	69.9888
Nitrogen Metabolism	Cyan7822_3679	gene3719	nitrogenase molybdenum-iron cofactor biosynthesis protein NifN	-1.90166	5.95035	7.55938	0.267636	61.8347	188.625	3.73642	0.0161721	0.00530151	30.6768	0.000578654	0.0175568		-0.828574	3.81812	5.0298	0.563085	14.1049	32.6679	1.77593	0.0708974	0.030611	11.6832	572.906	3.04e-17	2.41e-16		1.90166	7.852	9.46104	3.73642	231.04	704.783	0.267636	0.00432825	0.00141888	30.6768	0.000578654	0.0175568		0.828574	4.6467	5.85838	1.77593	25.0493	58.016
Nitrogen Metabolism	Cyan7822_3681	gene3721	nitrogen fixation protein NifX	-1.94157	4.88944	10.4413	0.260332	29.6393	1390.37	3.84124	0.033739	0.00071923	8.88348	0.0135798	0.0953826		-0.739298	4.10586	5.38893	0.599031	17.2182	41.9015	1.66936	0.0580782	0.0238655	12.6364	4801.14	4.82e-25	1.66e-22		1.94157	6.83101	12.3828	3.84124	113.852	5340.77	0.260332	0.00878335	0.000187239	8.88348	0.0135798	0.0953826		0.739298	4.84516	6.12823	1.66936	28.7434	69.9489
Nitrogen Metabolism	Cyan7822_3684	gene3724	nitrogen fixation protein NifW	-1.29574	5.59703	6.19319	0.407326	48.4033	73.1705	2.45504	0.0206598	0.0136667	84.8252	3.42e-05	0.00557942		-0.297524	3.92657	5.19346	0.813648	15.206	36.592	1.22903	0.0657634	0.0273284	12.3195	930.439	5.13e-19	7.73e-18		1.29574	6.89278	7.48893	2.45504	118.832	179.636	0.407326	0.00841526	0.00556681	84.8252	3.42e-05	0.00557942		0.297524	4.2241	5.49098	1.22903	18.6887	44.9728
Nitrogen Metabolism	Cyan7822_3879	gene3920	Glutaminase; K01425 glutaminase [EC:3.5.1.2] [KO:K01425] [EC:3.5.1.2]	1.04208	1.25363	1.16513	2.0592	2.38441	2.24254	0.485626	0.419391	0.445924	0.740615	0.566535	0.708011		0.506586	-0.000515168	0.112772	1.42068	0.999643	1.0813	0.703886	1.00036	0.924809	9.24257	67.8326	1.18e-09	2.01e-09		-1.04208	0.21155	0.123047	0.485626	1.15793	1.08903	2.0592	0.863609	0.918246	0.740615	0.566535	0.708011		-0.506586	-0.507101	-0.393814	0.703886	0.703635	0.761115
Nitrogen Metabolism	Cyan7822_4149	gene4192	Glutamate synthase (ferredoxin); K00284 glutamate synthase (ferredoxin) [EC:1.4.7.1] [KO:K00284] [EC:1.4.7.1]	-0.0826347	0.65824	0.651006	0.944331	1.57816	1.57026	1.05895	0.633651	0.636836	0.725601	0.573811	0.714192		-0.0261485	0.576651	0.741235	0.982039	1.49138	1.67161	1.01829	0.670518	0.598227	9.30917	103.555	4.14e-11	8.39e-11		0.0826347	0.740875	0.73364	1.05895	1.67119	1.66283	0.944331	0.598376	0.601385	0.725601	0.573811	0.714192		0.0261485	0.6028	0.767384	1.01829	1.51866	1.70218
Nitrogen Metabolism	Cyan7822_4278	gene4325	Glu/Leu/Phe/Val dehydrogenase; K00262 glutamate dehydrogenase (NADP+) [EC:1.4.1.4] [KO:K00262] [EC:1.4.1.4]	-0.773714	-2.19121	-1.72031	0.58491	0.218968	0.303483	1.70967	4.56688	3.29508	2.01911	0.215689	0.43798		0.146742	-0.412637	-0.773413	1.10707	0.751249	0.585032	0.903288	1.33112	1.70931	11.5588	405.953	5.44e-16	3.01e-15		0.773714	-1.41749	-0.946598	1.70967	0.374362	0.518855	0.58491	2.67121	1.92732	2.01911	0.215689	0.43798		-0.146742	-0.559379	-0.920155	0.903288	0.678594	0.528452
Nitrogen Metabolism	Cyan7822_4379	gene4426	cytochrome c oxidase subunit I; K02274 cytochrome c oxidase subunit I [EC:1.9.3.1] [KO:K02274] [EC:1.9.3.1]	-0.085342	4.75451	4.59589	0.942561	26.9929	24.1824	1.06094	0.0370468	0.0413524	25.5913	0.000942747	0.0227947		0.165283	2.77405	2.68166	1.12139	6.84024	6.41593	0.891754	0.146194	0.155862	13.265	938.664	4.76e-19	7.29e-18		0.085342	4.83985	4.68123	1.06094	28.6378	25.6561	0.942561	0.0349189	0.0389772	25.5913	0.000942747	0.0227947		-0.165283	2.60876	2.51638	0.891754	6.09981	5.72143
Nitrogen Metabolism	Cyan7822_4712	gene4760	cytochrome c oxidase subunit I; K02274 cytochrome c oxidase subunit I [EC:1.9.3.1] [KO:K02274] [EC:1.9.3.1]	0.954242	7.23079	6.68187	1.93756	150.205	102.67	0.516113	0.00665756	0.00973993	116.893	1.38e-05	0.00495457		1.0151	4.57997	4.09637	2.02104	23.9171	17.1053	0.494795	0.041811	0.0584615	14.4814	61.234	2.61e-09	4.29e-09		-0.954242	6.27655	5.72763	0.516113	77.5228	52.9894	1.93756	0.0128994	0.0188717	116.893	1.38e-05	0.00495457		-1.0151	3.56488	3.08127	0.494795	11.8341	8.46361
Nitrogen Metabolism	Cyan7822_4942	gene4992	carbonate dehydratase; K01673 carbonic anhydrase [EC:4.2.1.1] [KO:K01673] [EC:4.2.1.1]	-0.369858	0.286201	3.98749	0.773859	1.21943	15.8619	1.29223	0.820059	0.0630441	4.8211	0.0507538	0.192597		0.19834	0.0654934	0.281626	1.14738	1.04644	1.21556	0.871553	0.955618	0.822663	7.49498	15.5484	4.05e-05	4.91e-05		0.369858	0.656059	4.35735	1.29223	1.57577	20.4972	0.773859	0.63461	0.0487873	4.8211	0.0507538	0.192597		-0.19834	-0.132847	0.083286	0.871553	0.91203	1.05943
Nitrogen Metabolism	Cyan7822_4951	gene5001	carbonate dehydratase; K01674 carbonic anhydrase [EC:4.2.1.1] [KO:K01674] [EC:4.2.1.1]	1.01784	9.64087	5.12811	2.02489	798.348	34.9715	0.493855	0.00125259	0.0285947	14.2755	0.00430221	0.0500151		1.32662	2.97566	3.39868	2.50815	7.86617	10.5464	0.3987	0.127127	0.0948192	9.42578	1903.71	1.21e-21	5.23e-20		-1.01784	8.62303	4.11027	0.493855	394.269	17.2708	2.02489	0.00253634	0.057901	14.2755	0.00430221	0.0500151		-1.32662	1.64904	2.07205	0.3987	3.13624	4.20484
Nitrogen Metabolism	Cyan7822_5868	p4_gene261	cytochrome c oxidase subunit I; K02274 cytochrome c oxidase subunit I [EC:1.9.3.1] [KO:K02274] [EC:1.9.3.1]	-0.669115	-1.67326	-4.43127	0.628892	0.313545	0.0463504	1.5901	3.18934	21.5748	13.1841	0.00524892	0.0563717		0.00253816	-0.0529721	-0.00622123	1.00176	0.963948	0.995697	0.998242	1.0374	1.00432	7.0783	0.56743	0.643961	0.651031		0.669115	-1.00414	-3.76216	1.5901	0.498567	0.0737016	0.628892	2.00575	13.5682	13.1841	0.00524892	0.0563717		-0.00253816	-0.0555103	-0.00875939	0.998242	0.962254	0.993947
Nitrogen Metabolism	Cyan7822_6490	p5_gene275	asparagine synthase; K01953 asparagine synthase (glutamine-hydrolysing) [EC:6.3.5.4] [KO:K01953] [EC:6.3.5.4]	-0.177695	-1.2701	-0.689772	0.884115	0.414631	0.619952	1.13107	2.41178	1.61303	1.2005	0.388836	0.582343		-0.133926	-0.492877	-0.464243	0.911348	0.710607	0.724851	1.09728	1.40725	1.37959	11.1253	84.4314	2.11e-10	3.91e-10		0.177695	-1.09241	-0.512077	1.13108	0.468979	0.701212	0.884115	2.13229	1.4261	1.2005	0.388836	0.582343		0.133926	-0.358951	-0.330317	1.09728	0.779731	0.795362
Nitrogen Metabolism	Cyan7822_6493	p5_gene278	asparagine synthase; K01953 asparagine synthase (glutamine-hydrolysing) [EC:6.3.5.4] [KO:K01953] [EC:6.3.5.4]	0.771613	-1.37921	0.575533	1.70718	0.38443	1.49023	0.585762	2.60126	0.671038	1.53191	0.302544	0.521843		0.0534621	-0.943896	-0.557777	1.03775	0.519827	0.679348	0.963621	1.92372	1.472	11.0494	424.099	3.78e-16	2.2e-15		-0.771613	-2.15082	-0.19608	0.585762	0.225184	0.872919	1.70718	4.4408	1.14558	1.53191	0.302544	0.521843		-0.0534621	-0.997358	-0.611239	0.963621	0.500917	0.654634
[truncated: 57 more columns]

## Sheet: Glycolysis
				RNA-Seq_method D0 vs ALL													Microarray_method D0 vs ALL														RNA-Seq_method D3 vs ALL													Microarray_method D3 vs ALL
Pathway	locus tag	ID	Description	log2FC(D0vsD3)	log2(D0vsL0)	log2(D0vsL3)	FC(D0vsD3)	FC(D0vsL0)	FC(D0vsL3)	1/FC(D0vsD3)	1/FC(D0vsL0)	1/FC(D0vsL3)	F	P.Value	adj.P.Val		log2FC(D0vsD4)	log2FC(D0vsL0)	log2FC(D0vsL4)	FC(D0vsD4)	FC(D0vsL0)	FC(D0vsL4)	1/FC(D0vsD3)	1/FC(D0vsL0)	1/FC(D0vsL3)	AveExpr	F	P.Value	adj.P.Val		log2FC(D3vsD0)	log2(D3vsL0)	log2(D3vsL3)	FC(D3vsD0)	FC(D3vsL0)	FC(D3vsL3)	1/FC(D3vsD0)	1/FC(D3vsL0)	1/FC(D3vsL3)	F	P.Value	adj.P.Val		log2FC(D4vsD0)	log2FC(D4vsL0)	log2FC(D4vsL4)	FC(D4vsD0)	FC(D4vsL0)	FC(D4vsL4)
Glycolysis / Gluconeogenesis	Cyan7822_0159	gene161	phosphofructokinase; K00850 6-phosphofructokinase 1 [EC:2.7.1.11] [KO:K00850] [EC:2.7.1.11]	2.21354	5.02777	3.96934	4.63812	32.622	15.6636	0.215605	0.0306541	0.0638424	24.8614	0.00101851	0.0233008		2.05625	5.19142	3.40705	4.15903	36.5403	10.6078	0.240441	0.027367	0.0942704	11.1977	2280.8	2.63e-22	1.66e-20		-2.21354	2.81424	1.7558	0.215605	7.03346	3.37714	4.63812	0.142177	0.296109	24.8614	0.00101851	0.0233008		-2.05625	3.13517	1.3508	0.240441	8.78578	2.55054
Glycolysis / Gluconeogenesis	Cyan7822_0764	gene771	acetate/CoA ligase; K01895 acetyl-CoA synthetase [EC:6.2.1.1] [KO:K01895] [EC:6.2.1.1]	0.674863	-0.995603	-1.02198	1.59645	0.501526	0.492439	0.626392	1.99391	2.03071	4.62694	0.0550144	0.202178		0.318512	1.18929	-0.140479	1.24704	2.2804	0.907218	0.801896	0.43852	1.10227	10.0266	400.693	6.07e-16	3.31e-15		-0.674863	-1.67047	-1.69684	0.626392	0.314152	0.30846	1.59645	3.18317	3.24191	4.62694	0.0550144	0.202178		-0.318512	0.870773	-0.458991	0.801896	1.82864	0.727495
Glycolysis / Gluconeogenesis	Cyan7822_1455	gene1475	phosphoglycerate kinase; K00927 phosphoglycerate kinase [EC:2.7.2.3] [KO:K00927] [EC:2.7.2.3]	-0.090052	-3.39166	-2.87355	0.939489	0.0952817	0.136451	1.06441	10.4952	7.32866	16.6584	0.00290678	0.0403423		0.218571	-1.28722	-1.39875	1.16358	0.409739	0.379257	0.859416	2.44058	2.63673	13.6215	296.455	7.49e-15	3e-14		0.090052	-3.30161	-2.7835	1.06441	0.101419	0.145239	0.939489	9.86012	6.88519	16.6584	0.00290678	0.0403423		-0.218571	-1.50579	-1.61732	0.859416	0.352136	0.32594
Glycolysis / Gluconeogenesis	Cyan7822_1498	gene1522	glucokinase; K00845 glucokinase [EC:2.7.1.2] [KO:K00845] [EC:2.7.1.2]	-0.422263	1.07301	-0.136925	0.746253	2.10381	0.909456	1.34003	0.475327	1.09956	1.92817	0.229157	0.452166		0.401597	0.371236	0.0908869	1.32097	1.29346	1.06502	0.75702	0.77312	0.938945	12.3181	14.5238	6.11e-05	7.34e-05		0.422263	1.49527	0.285338	1.34003	2.81917	1.2187	0.746253	0.354714	0.820549	1.92817	0.229157	0.452166		-0.401597	-0.0303618	-0.31071	0.75702	0.979175	0.806245
Glycolysis / Gluconeogenesis	Cyan7822_1523	gene1547	pyruvate kinase; K00873 pyruvate kinase [EC:2.7.1.40] [KO:K00873] [EC:2.7.1.40]	-0.0174241	-0.393953	-0.127218	0.987995	0.761042	0.915595	1.01215	1.31399	1.09219	0.447738	0.728248	0.816525		-0.195833	-0.223936	-0.348371	0.873069	0.856226	0.78547	1.14538	1.16792	1.27312	13.9995	9.85854	0.000538876	0.000617884		0.0174241	-0.376529	-0.109794	1.01215	0.770289	0.92672	0.987995	1.29821	1.07907	0.447738	0.728248	0.816525		0.195833	-0.0281032	-0.152539	1.14538	0.980709	0.899666
Glycolysis / Gluconeogenesis	Cyan7822_1604	gene1629	iron-containing alcohol dehydrogenase; K04072 acetaldehyde dehydrogenase / alcohol dehydrogenase [EC:1.2.1.10 1.1.1.1] [KO:K04072] [EC:1.1.1.1 1.2.1.10]	0.858567	2.65224	3.02214	1.81324	6.28643	8.12369	0.5515	0.159073	0.123097	24.8222	0.00102281	0.0233008		0.779443	3.7002	3.18775	1.71647	12.9978	9.11187	0.582592	0.0769359	0.109747	10.0891	3595.69	5.58e-24	1.28e-21		-0.858567	1.79367	2.16357	0.5515	3.46697	4.48022	1.81324	0.288436	0.223203	24.8222	0.00102281	0.0233008		-0.779443	2.92076	2.4083	0.582592	7.57243	5.3085
Glycolysis / Gluconeogenesis	Cyan7822_1612	gene1637	deoxyribose-phosphate aldolase/phospho-2-dehydro-3-deoxyheptonate aldolase; K11645 fructose-bisphosphate aldolase, class I [EC:4.1.2.13] [KO:K11645] [EC:4.1.2.13]	0.448404	1.99931	1.07436	1.36453	3.99809	2.10578	0.732853	0.25012	0.474882	2.20608	0.191104	0.40905		-0.0317705	0.612763	0.327826	0.978219	1.52919	1.25512	1.02227	0.653943	0.796736	11.0985	153.632	1.7e-12	4.24e-12		-0.448404	1.55091	0.625954	0.732853	2.93001	1.54323	1.36453	0.341296	0.647991	2.20608	0.191104	0.40905		0.0317705	0.644534	0.359596	1.02227	1.56323	1.28307
Glycolysis / Gluconeogenesis	Cyan7822_1633	gene1658	enolase; K01689 enolase [EC:4.2.1.11] [KO:K01689] [EC:4.2.1.11]	2.12878	4.11537	2.51606	4.37346	17.332	5.72017	0.228652	0.0576966	0.17482	23.7199	0.00115432	0.0246376		1.7736	3.47743	2.22138	3.41906	11.1381	4.66341	0.292478	0.0897819	0.214435	12.6905	947.66	4.4e-19	6.83e-18		-2.12878	1.98659	0.387282	0.228652	3.963	1.30793	4.37346	0.252334	0.764568	23.7199	0.00115432	0.0246376		-1.7736	1.70383	0.447784	0.292478	3.25765	1.36394
Glycolysis / Gluconeogenesis	Cyan7822_1659	gene1684	fructose-bisphosphate aldolase; K01624 fructose-bisphosphate aldolase, class II [EC:4.1.2.13] [KO:K01624] [EC:4.1.2.13]	-0.850167	-3.42111	-3.2488	0.554721	0.0933562	0.105199	1.80271	10.7117	9.50577	20.6207	0.00167084	0.0293633		-0.781358	-1.82677	-1.71416	0.581819	0.281895	0.30478	1.71875	3.54743	3.28105	15.1376	216.087	1.03e-13	3.23e-13		0.850167	-2.57094	-2.39864	1.80271	0.168294	0.189644	0.554721	5.94198	5.27305	20.6207	0.00167084	0.0293633		0.781358	-1.04541	-0.932802	1.71875	0.484506	0.52384
Glycolysis / Gluconeogenesis	Cyan7822_1688	gene1713	triosephosphate isomerase; K01803 triosephosphate isomerase (TIM) [EC:5.3.1.1] [KO:K01803] [EC:5.3.1.1]	0.456272	-2.26346	-1.93114	1.37199	0.208271	0.262221	0.728867	4.80143	3.81358	19.978	0.00181535	0.0311743		-0.0445711	-1.12953	-0.892157	0.969578	0.457063	0.538808	1.03138	2.18788	1.85595	12.7416	246.232	3.5e-14	1.21e-13		-0.456272	-2.71974	-2.38742	0.728867	0.151802	0.191124	1.37199	6.58752	5.23219	19.978	0.00181535	0.0311743		0.0445711	-1.08496	-0.847586	1.03138	0.471404	0.555714
Glycolysis / Gluconeogenesis	Cyan7822_1703	gene1728	pyruvate dehydrogenase (acetyl-transferring) E1 component subunit alpha; K00161 pyruvate dehydrogenase E1 component subunit alpha [EC:1.2.4.1] [KO:K00161] [EC:1.2.4.1]	-0.280178	-1.81963	-1.40315	0.82349	0.283294	0.378103	1.21434	3.5299	2.64478	7.554	0.019657	0.117095		0.299308	-1.28689	-0.486167	1.23055	0.409833	0.713919	0.812642	2.44002	1.40072	13.384	172.148	6.68e-13	1.78e-12		0.280178	-1.53945	-1.12297	1.21434	0.344017	0.459147	0.82349	2.90683	2.17795	7.554	0.019657	0.117095		-0.299308	-1.5862	-0.785475	0.812642	0.333048	0.580161
Glycolysis / Gluconeogenesis	Cyan7822_1778	gene1803	aldehyde dehydrogenase; K00128 aldehyde dehydrogenase (NAD+) [EC:1.2.1.3] [KO:K00128] [EC:1.2.1.3]	1.4277	2.04399	1.70641	2.69018	4.12384	3.26349	0.371723	0.242493	0.306421	6.88914	0.0241083	0.126815		0.372434	1.06772	1.11518	1.29453	2.09612	2.16622	0.772478	0.477071	0.461635	10.6409	258.497	2.34e-14	8.45e-14		-1.4277	0.616287	0.278714	0.371723	1.53292	1.21311	2.69018	0.652348	0.824326	6.88914	0.0241083	0.126815		-0.372434	0.69529	0.742743	0.772478	1.61921	1.67335
Glycolysis / Gluconeogenesis	Cyan7822_1909	gene1935	dihydrolipoamide dehydrogenase; K00382 dihydrolipoamide dehydrogenase [EC:1.8.1.4] [KO:K00382] [EC:1.8.1.4]	-0.666585	-2.20014	-1.10323	0.629996	0.217616	0.465474	1.58731	4.59524	2.14835	8.99741	0.0131835	0.0939929		-0.669568	-1.54654	-0.896445	0.628695	0.342329	0.537209	1.5906	2.92117	1.86147	11.6921	310.708	5.07e-15	2.11e-14		0.666585	-1.53356	-0.436643	1.58731	0.345425	0.738852	0.629996	2.89499	1.35345	8.99741	0.0131835	0.0939929		0.669568	-0.876976	-0.226878	1.5906	0.544508	0.854482
Glycolysis / Gluconeogenesis	Cyan7822_2491	gene2519	phosphoglucomutase; K01835 phosphoglucomutase [EC:5.4.2.2] [KO:K01835] [EC:5.4.2.2]	0.88113	-1.0946	-1.40819	1.84182	0.468267	0.376785	0.542942	2.13553	2.65403	9.66609	0.0111443	0.0870711		0.379958	-0.0897351	-0.514586	1.3013	0.939695	0.699994	0.76846	1.06417	1.42858	11.3228	98.7701	6.05e-11	1.2e-10		-0.88113	-1.97573	-2.28932	0.542942	0.254242	0.204573	1.84182	3.93326	4.88824	9.66609	0.0111443	0.0870711		-0.379958	-0.469693	-0.894544	0.76846	0.722118	0.537917
Glycolysis / Gluconeogenesis	Cyan7822_2730	gene2763	transketolase central region; K00162 pyruvate dehydrogenase E1 component subunit beta [EC:1.2.4.1] [KO:K00162] [EC:1.2.4.1]	-0.255514	-1.78068	-0.735395	0.837689	0.291046	0.600653	1.19376	3.43589	1.66485	5.45682	0.0395466	0.16568		-0.465939	-1.37796	-0.597013	0.724	0.384761	0.661121	1.38122	2.59901	1.51258	12.0814	392.132	7.27e-16	3.87e-15		0.255514	-1.52517	-0.479881	1.19376	0.347439	0.717037	0.837689	2.8782	1.39463	5.45682	0.0395466	0.16568		0.465939	-0.912026	-0.131075	1.38122	0.531438	0.913151
Glycolysis / Gluconeogenesis	Cyan7822_2919	gene2954	fructose-1; K11532 fructose-1,6-bisphosphatase II / sedoheptulose-1,7-bisphosphatase [EC:3.1.3.11 3.1.3.37] [KO:K11532] [EC:3.1.3.37 3.1.3.11]	-0.769313	-3.73394	-2.90834	0.586697	0.0751573	0.133199	1.70446	13.3054	7.50756	22.565	0.00131769	0.0259725		-0.516583	-2.58319	-2.20484	0.699026	0.166872	0.216909	1.43056	5.99263	4.61023	14.0807	459.659	1.92e-16	1.23e-15		0.769313	-2.96463	-2.13903	1.70446	0.128103	0.227032	0.586697	7.80625	4.40466	22.565	0.00131769	0.0259725		0.516583	-2.06661	-1.68825	1.43056	0.23872	0.310302
Glycolysis / Gluconeogenesis	Cyan7822_3027	gene3063	S-(hydroxymethyl)glutathione dehydrogenase/class III alcohol dehydrogenase; K00121 S-(hydroxymethyl)glutathione dehydrogenase / alcohol dehydrogenase [EC:1.1.1.284 1.1.1.1] [KO:K00121] [EC:1.1.1.1 1.1.1.284]	0.463389	-0.476591	-0.223823	1.37878	0.718674	0.856293	0.72528	1.39145	1.16782	0.751268	0.561436	0.704111		-0.23331	0.0597538	0.299025	0.850681	1.04229	1.23031	1.17553	0.959428	0.812801	8.96225	23.0027	3.27e-06	4.24e-06		-0.463389	-0.93998	-0.687213	0.72528	0.52124	0.621053	1.37878	1.9185	1.61017	0.751268	0.561436	0.704111		0.23331	0.293063	0.532335	1.17553	1.22524	1.44627
Glycolysis / Gluconeogenesis	Cyan7822_3033	gene3069	phosphofructokinase; K00850 6-phosphofructokinase 1 [EC:2.7.1.11] [KO:K00850] [EC:2.7.1.11]	1.77006	3.15313	3.68155	3.41068	8.89584	12.8309	0.293197	0.112412	0.0779367	26.2564	0.000880158	0.0219747		1.00769	2.59227	2.44073	2.01069	6.03046	5.42916	0.497342	0.165825	0.18419	10.3048	1283.28	3.4e-20	8.21e-19		-1.77006	1.38307	1.9115	0.293197	2.60823	3.76199	3.41068	0.383401	0.265817	26.2564	0.000880158	0.0219747		-1.00769	1.58458	1.43304	0.497342	2.9992	2.70015
Glycolysis / Gluconeogenesis	Cyan7822_3393	gene3430	phosphoglycerate mutase; K15633 2,3-bisphosphoglycerate-independent phosphoglycerate mutase [EC:5.4.2.1] [KO:K15633] [EC:5.4.2.1]	0.522551	0.251342	0.317863	1.43649	1.19031	1.24648	0.69614	0.840115	0.802257	0.581063	0.649412	0.770998		0.385799	0.574614	0.642182	1.30658	1.48928	1.56069	0.765355	0.671466	0.640743	10.7664	67.0191	1.29e-09	2.2e-09		-0.522551	-0.271209	-0.204687	0.69614	0.828625	0.867727	1.43649	1.20682	1.15244	0.581063	0.649412	0.770998		-0.385799	0.188815	0.256383	0.765355	1.13983	1.19448
Glycolysis / Gluconeogenesis	Cyan7822_3470	gene3507	alcohol dehydrogenase GroES domain-containing protein; K13953 alcohol dehydrogenase, propanol-preferring [EC:1.1.1.1] [KO:K13953] [EC:1.1.1.1]	1.54763	3.20865	3.23393	2.92336	9.24484	9.40829	0.342072	0.108168	0.106289	16.4944	0.00298143	0.040639		0.81613	1.95785	1.53787	1.76068	3.88482	2.90366	0.567964	0.257412	0.344393	9.97512	183.225	4.01e-13	1.12e-12		-1.54763	1.66102	1.68631	0.342072	3.16241	3.21832	2.92336	0.316215	0.310722	16.4944	0.00298143	0.040639		-0.81613	1.14172	0.721741	0.567964	2.20644	1.64917
Glycolysis / Gluconeogenesis	Cyan7822_3701	gene3741	phosphoglycerate mutase; K15634 probable phosphoglycerate mutase [EC:5.4.2.1] [KO:K15634] [EC:5.4.2.1]	0.81119	3.09866	3.57691	1.75466	8.56621	11.9332	0.569912	0.116738	0.0838	4.4857	0.0584189	0.209244		0.438736	0.47248	0.48033	1.35542	1.38749	1.39506	0.737781	0.720725	0.716814	9.68613	39.0497	7.8e-08	1.13e-07		-0.81119	2.28747	2.76572	0.569912	4.88198	6.80086	1.75466	0.204835	0.14704	4.4857	0.0584189	0.209244		-0.438736	0.0337438	0.0415943	0.737781	1.02367	1.02925
Glycolysis / Gluconeogenesis	Cyan7822_4171	gene4214	inositol phosphatase/fructose-16-bisphosphatase; K03841 fructose-1,6-bisphosphatase I [EC:3.1.3.11] [KO:K03841] [EC:3.1.3.11]	1.78733	6.35251	5.62123	3.45175	81.7137	49.2221	0.289708	0.0122379	0.0203161	31.7391	0.000527596	0.0169841		1.07589	4.55582	4.0971	2.10803	23.52	17.114	0.474378	0.042517	0.0584318	11.2208	2636.59	7.72e-23	6.39e-21		-1.78733	4.56518	3.8339	0.289708	23.6731	14.26	3.45175	0.0422421	0.0701261	31.7391	0.000527596	0.0169841		-1.07589	3.47993	3.02121	0.474378	11.1574	8.11848
Glycolysis / Gluconeogenesis	Cyan7822_4412	gene4459	phosphoglucose isomerase; K01810 glucose-6-phosphate isomerase [EC:5.3.1.9] [KO:K01810] [EC:5.3.1.9]	1.79438	4.69041	4.83358	3.46867	25.8199	28.5137	0.288295	0.0387299	0.0350709	69.9105	5.91e-05	0.00666375		1.42948	3.55571	3.49141	2.69349	11.7591	11.2465	0.371265	0.0850404	0.0889164	10.8698	683.195	6.91e-18	6.75e-17		-1.79438	2.89603	3.0392	0.288295	7.44374	8.22035	3.46867	0.134341	0.121649	69.9105	5.91e-05	0.00666375		-1.42948	2.12623	2.06193	0.371265	4.36575	4.17544
Glycolysis / Gluconeogenesis	Cyan7822_4413	gene4460	L-lactate dehydrogenase; K00016 L-lactate dehydrogenase [EC:1.1.1.27] [KO:K00016] [EC:1.1.1.27]	0.348643	-0.351471	0.717684	1.27336	0.783785	1.64454	0.785322	1.27586	0.608073	1.32984	0.35183	0.5504		-0.158406	-0.0977297	0.186968	0.896014	0.934502	1.13837	1.11605	1.07009	0.87845	10.3827	15.8876	3.54e-05	4.32e-05		-0.348643	-0.700114	0.36904	0.785322	0.615523	1.29149	1.27336	1.62463	0.774297	1.32984	0.35183	0.5504		0.158406	0.0606765	0.345374	1.11605	1.04295	1.27048
Glycolysis / Gluconeogenesis	Cyan7822_4423	gene4470	glyceraldehyde-3-phosphate dehydrogenase; K00134 glyceraldehyde 3-phosphate dehydrogenase [EC:1.2.1.12] [KO:K00134] [EC:1.2.1.12]	2.15206	4.94183	4.60946	4.44462	30.7354	24.4111	0.224991	0.0325358	0.040965	28.4387	0.000710156	0.0195322		2.86376	4.74086	4.14539	7.27908	26.7388	17.6965	0.13738	0.0373989	0.0565084	13.2121	920.33	5.63e-19	8.27e-18		-2.15206	2.78977	2.4574	0.224991	6.91519	5.49228	4.44462	0.144609	0.182074	28.4387	0.000710156	0.0195322		-2.86376	1.87711	1.28164	0.13738	3.67338	2.43115
Glycolysis / Gluconeogenesis	Cyan7822_4638	gene4686	glyceraldehyde-3-phosphate dehydrogenase; K00150 glyceraldehyde-3-phosphate dehydrogenase (NAD(P)) [EC:1.2.1.59] [KO:K00150] [EC:1.2.1.59]	-0.836918	-3.84145	-3.85906	0.559838	0.0697604	0.0689142	1.78623	14.3348	14.5108	31.9814	0.000516804	0.016948		-0.233373	-1.27615	-1.19118	0.850644	0.412897	0.437945	1.17558	2.42191	2.28339	15.8552	8.44188	0.00118418	0.00133785		0.836918	-3.00453	-3.02214	1.78623	0.124608	0.123097	0.559838	8.02516	8.1237	31.9814	0.000516804	0.016948		0.233373	-1.04277	-0.957805	1.17558	0.485394	0.51484
Glycolysis / Gluconeogenesis	Cyan7822_4864	gene4913	hypothetical protein; K00627 pyruvate dehydrogenase E2 component (dihydrolipoamide acetyltransferase) [EC:2.3.1.12] [KO:K00627] [EC:2.3.1.12]	0.148906	-2.21118	-2.01589	1.10873	0.215958	0.247261	0.901934	4.63052	4.0443	10.6385	0.0088697	0.0771367		-0.574609	-0.638077	-0.744569	0.671468	0.642569	0.596846	1.48927	1.55625	1.67547	12.1957	44.68	2.87e-08	4.29e-08		-0.148906	-2.36008	-2.1648	0.901934	0.19478	0.223013	1.10873	5.13399	4.48404	10.6385	0.0088697	0.0771367		0.574609	-0.0634675	-0.169959	1.48927	0.956961	0.888868
Glycolysis / Gluconeogenesis	Cyan7822_5005	gene5056	aldehyde dehydrogenase; K00128 aldehyde dehydrogenase (NAD+) [EC:1.2.1.3] [KO:K00128] [EC:1.2.1.3]	0.0907032	-1.29417	-0.835353	1.06489	0.40777	0.560446	0.939065	2.45236	1.78429	2.60218	0.150036	0.357243		0.29384	1.58288	0.284772	1.2259	2.99567	1.21822	0.815728	0.333815	0.820871	12.2089	415.623	4.47e-16	2.54e-15		-0.0907032	-1.38487	-0.926057	0.939065	0.382923	0.526295	1.06489	2.61149	1.90008	2.60218	0.150036	0.357243		-0.29384	1.28904	-0.00906783	0.815728	2.44365	0.993734
Glycolysis / Gluconeogenesis	Cyan7822_5122	gene5173	pyruvate kinase; K00873 pyruvate kinase [EC:2.7.1.40] [KO:K00873] [EC:2.7.1.40]	0.80318	0.575851	0.777784	1.74494	1.49056	1.71449	0.573085	0.670891	0.583262	0.838161	0.521775	0.675016		0.358326	1.18882	1.18083	1.28194	2.27967	2.26708	0.780069	0.43866	0.441097	9.81078	444.753	2.54e-16	1.55e-15		-0.80318	-0.227329	-0.0253959	0.573085	0.854215	0.982551	1.74494	1.17067	1.01776	0.838161	0.521775	0.675016		-0.358326	0.830498	0.822506	0.780069	1.7783	1.76848
Glycolysis / Gluconeogenesis	Cyan7822_5279	gene5332	phosphoglycerate mutase; K15634 probable phosphoglycerate mutase [EC:5.4.2.1] [KO:K15634] [EC:5.4.2.1]	0.374097	-3.11363	-2.35571	1.29603	0.115532	0.195371	0.771588	8.6556	5.11847	24.1932	0.00109522	0.0242642		-0.187048	-2.20483	-1.12948	0.878401	0.21691	0.457081	1.13843	4.61021	2.18779	11.5942	253.392	2.76e-14	9.8e-14		-0.374097	-3.48773	-2.72981	0.771588	0.0891433	0.150746	1.29603	11.2179	6.63368	24.1932	0.00109522	0.0242642		0.187048	-2.01778	-0.942429	1.13843	0.246937	0.520356
Glycolysis / Gluconeogenesis	Cyan7822_5417	gene5472	phosphoenolpyruvate carboxykinase (ATP); K01610 phosphoenolpyruvate carboxykinase (ATP) [EC:4.1.1.49] [KO:K01610] [EC:4.1.1.49]	0.438316	0.125056	0.860818	1.35502	1.09055	1.81607	0.737996	0.916969	0.55064	0.60139	0.63816	0.762995		-0.143148	2.85525	1.92556	0.905541	7.23628	3.79884	1.10431	0.138192	0.263238	11.318	2664.15	7.07e-23	6.08e-21		-0.438316	-0.31326	0.422502	0.737996	0.804821	1.34025	1.35502	1.24251	0.746129	0.60139	0.63816	0.762995		0.143148	2.9984	2.06871	1.10431	7.99112	4.19511
Glycolysis / Gluconeogenesis	Cyan7822_5605	gene5662	ROK family protein; K00845 glucokinase [EC:2.7.1.2] [KO:K00845] [EC:2.7.1.2]	-1.20757	-2.64951	-1.92533	0.432997	0.159374	0.26328	2.30949	6.27453	3.79823	7.44599	0.0203004	0.118756		-0.512667	-1.33589	-0.920119	0.700925	0.396148	0.528465	1.42669	2.52431	1.89227	9.95826	55.936	5.23e-09	8.36e-09		1.20757	-1.44194	-0.717756	2.30949	0.368073	0.608042	0.432997	2.71685	1.64462	7.44599	0.0203004	0.118756		0.512667	-0.82322	-0.407452	1.42669	0.565179	0.753954
Glycolysis / Gluconeogenesis	Cyan7822_5767	p4_gene160	phosphoglycerate mutase 1 family; K01834 2,3-bisphosphoglycerate-dependent phosphoglycerate mutase [EC:5.4.2.1] [KO:K01834] [EC:5.4.2.1]	0.30535	-0.765238	-1.59467	1.23572	0.588356	0.331099	0.809246	1.69965	3.02025	0.624371	0.625686	0.752602		-0.100625	-0.13144	-0.705943	0.932629	0.91292	0.613042	1.07224	1.09539	1.63121	9.83972	133.11	5.45e-12	1.26e-11		-0.30535	-1.07059	-1.90002	0.809246	0.476125	0.26794	1.23572	2.10029	3.73217	0.624371	0.625686	0.752602		0.100625	-0.0308143	-0.605318	1.07224	0.978868	0.657327
Glycolysis / Gluconeogenesis	Cyan7822_6559	p5_gene343	phosphoglycerate mutase; K15634 probable phosphoglycerate mutase [EC:5.4.2.1] [KO:K15634] [EC:5.4.2.1]	0.627596	-0.447487	3.27069	1.54499	0.733319	9.6511	0.647254	1.36366	0.103615	0.891572	0.499035	0.657925		-0.0304919	-0.101614	0.141858	0.979086	0.93199	1.10333	1.02136	1.07297	0.906351	9.00042	8.28774	0.00129589	0.00146154		-0.627596	-1.07508	2.6431	0.647254	0.474644	6.24671	1.54499	2.10684	0.160084	0.891572	0.499035	0.657925		0.0304919	-0.0711223	0.17235	1.02136	0.951897	1.12689
[truncated: 57 more columns]

## Sheet: TCA
				RNA-Seq_method D0 vs ALL													Microarray_method D0 vs ALL														RNA-Seq_method D3 vs ALL													Microarray_method D3 vs ALL
Pathway	locus tag	ID	Description	log2FC(D0vsD3)	log2(D0vsL0)	log2(D0vsL3)	FC(D0vsD3)	FC(D0vsL0)	FC(D0vsL3)	1/FC(D0vsD3)	1/FC(D0vsL0)	1/FC(D0vsL3)	F	P.Value	adj.P.Val		log2FC(D0vsD4)	log2FC(D0vsL0)	log2FC(D0vsL4)	FC(D0vsD4)	FC(D0vsL0)	FC(D0vsL4)	1/FC(D0vsD3)	1/FC(D0vsL0)	1/FC(D0vsL3)	AveExpr	F	P.Value	adj.P.Val		log2FC(D3vsD0)	log2(D3vsL0)	log2(D3vsL3)	FC(D3vsD0)	FC(D3vsL0)	FC(D3vsL3)	1/FC(D3vsD0)	1/FC(D3vsL0)	1/FC(D3vsL3)	F	P.Value	adj.P.Val		log2FC(D4vsD0)	log2FC(D4vsL0)	log2FC(D4vsL4)	FC(D4vsD0)	FC(D4vsL0)	FC(D4vsL4)
TCA	Cyan7822_0752	gene759	aconitate hydratase 2; K01682 aconitate hydratase 2 / 2-methylisocitrate dehydratase [EC:4.2.1.3 4.2.1.99] [KO:K01682] [EC:4.2.1.99 4.2.1.3]	0.399392	1.36492	1.54313	1.31895	2.57562	2.91427	0.758178	0.388257	0.343139	3.11408	0.112614	0.305822		0.128207	0.494453	0.44396	1.09293	1.40879	1.36033	0.914968	0.709831	0.735114	11.0125	59.7328	3.16e-09	5.16e-09		-0.399392	0.965525	1.14374	0.758178	1.95277	2.20953	1.31895	0.512092	0.452584	3.11408	0.112614	0.305822		-0.128207	0.366246	0.315754	0.914968	1.28899	1.24466
TCA	Cyan7822_1400	gene1419	isocitrate dehydrogenase; K00031 isocitrate dehydrogenase [EC:1.1.1.42] [KO:K00031] [EC:1.1.1.42]	0.519077	3.79337	3.4941	1.43304	13.865	11.2675	0.697818	0.0721243	0.0887508	27.8389	0.000752135	0.0199567		0.420151	2.78393	2.46542	1.33807	6.88724	5.52286	0.747347	0.145196	0.181066	12.3527	2023.12	7.26e-22	3.57e-20		-0.519077	3.27429	2.97502	0.697818	9.67522	7.86267	1.43304	0.103357	0.127183	27.8389	0.000752135	0.0199567		-0.420151	2.36378	2.04527	0.747347	5.14716	4.12749
TCA	Cyan7822_1551	gene1575	succinate dehydrogenase and fumarate reductase iron-sulfur protein; K00240 succinate dehydrogenase iron-sulfur subunit [EC:1.3.99.1] [KO:K00240] [EC:1.3.99.1]	0.163875	1.43558	1.24229	1.12029	2.70492	2.36573	0.892624	0.369697	0.422702	5.77074	0.0352213	0.156267		0.353666	2.3201	1.73628	1.2778	4.99366	3.33175	0.782593	0.200254	0.300143	12.1352	867.583	9.25e-19	1.28e-17		-0.163875	1.27171	1.07841	0.892624	2.41447	2.11171	1.12029	0.414169	0.47355	5.77074	0.0352213	0.156267		-0.353666	1.96643	1.38261	0.782593	3.908	2.6074
TCA	Cyan7822_1703	gene1728	pyruvate dehydrogenase (acetyl-transferring) E1 component subunit alpha; K00161 pyruvate dehydrogenase E1 component subunit alpha [EC:1.2.4.1] [KO:K00161] [EC:1.2.4.1]	-0.280178	-1.81963	-1.40315	0.82349	0.283294	0.378103	1.21434	3.5299	2.64478	7.554	0.019657	0.117095		0.299308	-1.28689	-0.486167	1.23055	0.409833	0.713919	0.812642	2.44002	1.40072	13.384	172.148	6.68e-13	1.78e-12		0.280178	-1.53945	-1.12297	1.21434	0.344017	0.459147	0.82349	2.90683	2.17795	7.554	0.019657	0.117095		-0.299308	-1.5862	-0.785475	0.812642	0.333048	0.580161
TCA	Cyan7822_1909	gene1935	dihydrolipoamide dehydrogenase; K00382 dihydrolipoamide dehydrogenase [EC:1.8.1.4] [KO:K00382] [EC:1.8.1.4]	-0.666585	-2.20014	-1.10323	0.629996	0.217616	0.465474	1.58731	4.59524	2.14835	8.99741	0.0131835	0.0939929		-0.669568	-1.54654	-0.896445	0.628695	0.342329	0.537209	1.5906	2.92117	1.86147	11.6921	310.708	5.07e-15	2.11e-14		0.666585	-1.53356	-0.436643	1.58731	0.345425	0.738852	0.629996	2.89499	1.35345	8.99741	0.0131835	0.0939929		0.669568	-0.876976	-0.226878	1.5906	0.544508	0.854482
TCA	Cyan7822_2117	gene2144	2-methylcitrate synthase/citrate synthase II; K01647 citrate synthase [EC:2.3.3.1] [KO:K01647] [EC:2.3.3.1]	1.68492	2.46926	3.63896	3.21522	5.5376	12.4577	0.311021	0.180584	0.0802718	27.8762	0.000749424	0.0199567		0.773207	2.26221	2.30291	1.70907	4.79726	4.93451	0.585115	0.208452	0.202654	13.2137	861.297	9.84e-19	1.34e-17		-1.68492	0.784344	1.95404	0.311021	1.72231	3.87459	3.21522	0.580616	0.258092	27.8762	0.000749424	0.0199567		-0.773207	1.489	1.5297	0.585115	2.80695	2.88726
TCA	Cyan7822_2730	gene2763	transketolase central region; K00162 pyruvate dehydrogenase E1 component subunit beta [EC:1.2.4.1] [KO:K00162] [EC:1.2.4.1]	-0.255514	-1.78068	-0.735395	0.837689	0.291046	0.600653	1.19376	3.43589	1.66485	5.45682	0.0395466	0.16568		-0.465939	-1.37796	-0.597013	0.724	0.384761	0.661121	1.38122	2.59901	1.51258	12.0814	392.132	7.27e-16	3.87e-15		0.255514	-1.52517	-0.479881	1.19376	0.347439	0.717037	0.837689	2.8782	1.39463	5.45682	0.0395466	0.16568		0.465939	-0.912026	-0.131075	1.38122	0.531438	0.913151
TCA	Cyan7822_2824	gene2858	class II fumarate hydratase; K01679 fumarate hydratase, class II [EC:4.2.1.2] [KO:K01679] [EC:4.2.1.2]	0.711294	1.9272	1.64743	1.63727	3.80317	3.13275	0.610772	0.262938	0.319209	5.42634	0.0400037	0.167077		0.248459	1.07902	0.915205	1.18794	2.11261	1.88584	0.841795	0.473349	0.530268	12.2903	307.97	5.46e-15	2.25e-14		-0.711294	1.21591	0.936134	0.610772	2.32287	1.91339	1.63727	0.430502	0.522631	5.42634	0.0400037	0.167077		-0.248459	0.830565	0.666746	0.841795	1.77838	1.58749
TCA	Cyan7822_3004	gene3040	malate dehydrogenase; K00024 malate dehydrogenase [EC:1.1.1.37] [KO:K00024] [EC:1.1.1.37]	-0.28031	1.59792	2.85924	0.823414	3.02707	7.25633	1.21446	0.330353	0.137811	25.0478	0.000998407	0.0233008		0.194682	1.8253	2.14323	1.14447	3.54381	4.41751	0.873765	0.282182	0.226372	13.9032	659.747	9.27e-18	8.76e-17		0.28031	1.87823	3.13955	1.21446	3.67624	8.8125	0.823414	0.272017	0.113475	25.0478	0.000998407	0.0233008		-0.194682	1.63062	1.94855	0.873765	3.09646	3.85987
TCA	Cyan7822_3071	gene3107	succinate dehydrogenase or fumarate reductase; K00239 succinate dehydrogenase flavoprotein subunit [EC:1.3.99.1] [KO:K00239] [EC:1.3.99.1]	1.83764	3.39808	2.47285	3.57425	10.542	5.5514	0.279779	0.0948582	0.180135	23.5952	0.0011706	0.0248291		0.772682	2.49242	1.60168	1.70844	5.62721	3.03496	0.585329	0.177708	0.329493	12.204	1238.48	4.6e-20	1.04e-18		-1.83764	1.56044	0.635212	0.279779	2.94944	1.55317	3.57425	0.339047	0.643846	23.5952	0.0011706	0.0248291		-0.772682	1.71974	0.828997	0.585329	3.29377	1.77645
TCA	Cyan7822_3782	gene3822	succinate--CoA ligase; K01903 succinyl-CoA synthetase beta subunit [EC:6.2.1.5] [KO:K01903] [EC:6.2.1.5]	0.0108713	-1.26977	-0.0420474	1.00756	0.414725	0.971276	0.992493	2.41124	1.02957	4.29353	0.0635192	0.219494		0.0404948	-0.476278	0.208968	1.02847	0.71883	1.15586	0.972321	1.39115	0.865156	10.3548	111.028	2.36e-11	4.97e-11		-0.0108713	-1.28064	-0.0529187	0.992493	0.411612	0.963984	1.00756	2.42947	1.03736	4.29353	0.0635192	0.219494		-0.0404948	-0.516773	0.168473	0.972321	0.698933	1.12387
TCA	Cyan7822_3783	gene3823	CoA-binding domain-containing protein; K01902 succinyl-CoA synthetase alpha subunit [EC:6.2.1.5] [KO:K01902] [EC:6.2.1.5]	-0.0937694	-1.46296	0.3358	0.937071	0.362748	1.26208	1.06715	2.75673	0.792345	6.35722	0.0286962	0.14039		0.0471228	-0.544607	-0.275273	1.0332	0.685578	0.826294	0.967865	1.45862	1.21022	10.003	38.0255	9.48e-08	1.36e-07		0.0937694	-1.36919	0.42957	1.06715	0.387109	1.34683	0.937071	2.58325	0.742483	6.35722	0.0286962	0.14039		-0.0471228	-0.59173	-0.322395	0.967865	0.663547	0.799741
TCA	Cyan7822_4864	gene4913	hypothetical protein; K00627 pyruvate dehydrogenase E2 component (dihydrolipoamide acetyltransferase) [EC:2.3.1.12] [KO:K00627] [EC:2.3.1.12]	0.148906	-2.21118	-2.01589	1.10873	0.215958	0.247261	0.901934	4.63052	4.0443	10.6385	0.0088697	0.0771367		-0.574609	-0.638077	-0.744569	0.671468	0.642569	0.596846	1.48927	1.55625	1.67547	12.1957	44.68	2.87e-08	4.29e-08		-0.148906	-2.36008	-2.1648	0.901934	0.19478	0.223013	1.10873	5.13399	4.48404	10.6385	0.0088697	0.0771367		0.574609	-0.0634675	-0.169959	1.48927	0.956961	0.888868
TCA	Cyan7822_5417	gene5472	phosphoenolpyruvate carboxykinase (ATP); K01610 phosphoenolpyruvate carboxykinase (ATP) [EC:4.1.1.49] [KO:K01610] [EC:4.1.1.49]	0.438316	0.125056	0.860818	1.35502	1.09055	1.81607	0.737996	0.916969	0.55064	0.60139	0.63816	0.762995		-0.143148	2.85525	1.92556	0.905541	7.23628	3.79884	1.10431	0.138192	0.263238	11.318	2664.15	7.07e-23	6.08e-21		-0.438316	-0.31326	0.422502	0.737996	0.804821	1.34025	1.35502	1.24251	0.746129	0.60139	0.63816	0.762995		0.143148	2.9984	2.06871	1.10431	7.99112	4.19511
[truncated: 57 more columns]

## Sheet: PPP
				RNA-Seq_method D0 vs ALL													Microarray_method D0 vs ALL														RNA-Seq_method D3 vs ALL													Microarray_method D3 vs ALL
Pathway	locus tag	ID	Description	log2FC(D0vsD3)	log2(D0vsL0)	log2(D0vsL3)	FC(D0vsD3)	FC(D0vsL0)	FC(D0vsL3)	1/FC(D0vsD3)	1/FC(D0vsL0)	1/FC(D0vsL3)	F	P.Value	adj.P.Val		log2FC(D0vsD4)	log2FC(D0vsL0)	log2FC(D0vsL4)	FC(D0vsD4)	FC(D0vsL0)	FC(D0vsL4)	1/FC(D0vsD3)	1/FC(D0vsL0)	1/FC(D0vsL3)	AveExpr	F	P.Value	adj.P.Val		log2FC(D3vsD0)	log2(D3vsL0)	log2(D3vsL3)	FC(D3vsD0)	FC(D3vsL0)	FC(D3vsL3)	1/FC(D3vsD0)	1/FC(D3vsL0)	1/FC(D3vsL3)	F	P.Value	adj.P.Val		log2FC(D4vsD0)	log2FC(D4vsL0)	log2FC(D4vsL4)	FC(D4vsD0)	FC(D4vsL0)	FC(D4vsL4)
Pentose phosphate pathway	Cyan7822_0018	gene17	ribose 5-phosphate isomerase; K01807 ribose 5-phosphate isomerase A [EC:5.3.1.6] [KO:K01807] [EC:5.3.1.6]	0.190571	-1.94897	-1.29028	1.14122	0.259002	0.408872	0.876259	3.86098	2.44575	8.35468	0.0156448	0.10257		-0.0619817	-2.89872	-2.00216	0.957947	0.134091	0.249627	1.0439	7.45763	4.00598	12.4169	1449.06	1.22e-20	3.53e-19		-0.190571	-2.13954	-1.48085	0.876259	0.226953	0.358278	1.14122	4.40621	2.79113	8.35468	0.0156448	0.10257		0.0619817	-2.83674	-1.94018	1.0439	0.139977	0.260585
Pentose phosphate pathway	Cyan7822_0124	gene126	ribulose-phosphate 3-epimerase; K01783 ribulose-phosphate 3-epimerase [EC:5.1.3.1] [KO:K01783] [EC:5.1.3.1]	-1.07676	-3.74881	-2.95607	0.474091	0.074387	0.128865	2.1093	13.4432	7.76005	21.5207	0.00149332	0.0275308		-0.444408	-2.1235	-1.11452	0.734886	0.22949	0.461844	1.36076	4.35748	2.16523	15.7657	274.807	1.41e-14	5.26e-14		1.07676	-2.67204	-1.8793	2.1093	0.156904	0.271815	0.474091	6.37331	3.67897	21.5207	0.00149332	0.0275308		0.444408	-1.67909	-0.670115	1.36076	0.31228	0.628457
Pentose phosphate pathway	Cyan7822_0159	gene161	phosphofructokinase; K00850 6-phosphofructokinase 1 [EC:2.7.1.11] [KO:K00850] [EC:2.7.1.11]	2.21354	5.02777	3.96934	4.63812	32.622	15.6636	0.215605	0.0306541	0.0638424	24.8614	0.00101851	0.0233008		2.05625	5.19142	3.40705	4.15903	36.5403	10.6078	0.240441	0.027367	0.0942704	11.1977	2280.8	2.63e-22	1.66e-20		-2.21354	2.81424	1.7558	0.215605	7.03346	3.37714	4.63812	0.142177	0.296109	24.8614	0.00101851	0.0233008		-2.05625	3.13517	1.3508	0.240441	8.78578	2.55054
Pentose phosphate pathway	Cyan7822_0172	gene174	6-phosphogluconolactonase; K01057 6-phosphogluconolactonase [EC:3.1.1.31] [KO:K01057] [EC:3.1.1.31]	0.501466	1.4442	1.65766	1.41565	2.72113	3.15504	0.706389	0.367495	0.316953	6.99499	0.0233149	0.126098		0.132315	0.817677	1.01959	1.09605	1.76257	2.02735	0.912366	0.567355	0.493256	12.8547	293.504	8.14e-15	3.23e-14		-0.501466	0.942738	1.15619	0.706389	1.92217	2.22868	1.41565	0.520245	0.448695	6.99499	0.0233149	0.126098		-0.132315	0.685362	0.887277	0.912366	1.60811	1.84968
Pentose phosphate pathway	Cyan7822_1076	gene1091	transketolase; K00615 transketolase [EC:2.2.1.1] [KO:K00615] [EC:2.2.1.1]	-0.303676	-1.5433	-0.652773	0.810185	0.343099	0.636057	1.23429	2.91461	1.57219	2.69249	0.142346	0.346943		-0.197539	-0.596082	-0.287095	0.872037	0.661548	0.81955	1.14674	1.51161	1.22018	12.6715	54.0187	6.83e-09	1.08e-08		0.303676	-1.23963	-0.349096	1.23429	0.423482	0.785076	0.810185	2.36138	1.27376	2.69249	0.142346	0.346943		0.197539	-0.398543	-0.0895564	1.14674	0.758624	0.939812
Pentose phosphate pathway	Cyan7822_1612	gene1637	deoxyribose-phosphate aldolase/phospho-2-dehydro-3-deoxyheptonate aldolase; K11645 fructose-bisphosphate aldolase, class I [EC:4.1.2.13] [KO:K11645] [EC:4.1.2.13]	0.448404	1.99931	1.07436	1.36453	3.99809	2.10578	0.732853	0.25012	0.474882	2.20608	0.191104	0.40905		-0.0317705	0.612763	0.327826	0.978219	1.52919	1.25512	1.02227	0.653943	0.796736	11.0985	153.632	1.7e-12	4.24e-12		-0.448404	1.55091	0.625954	0.732853	2.93001	1.54323	1.36453	0.341296	0.647991	2.20608	0.191104	0.40905		0.0317705	0.644534	0.359596	1.02227	1.56323	1.28307
Pentose phosphate pathway	Cyan7822_1659	gene1684	fructose-bisphosphate aldolase; K01624 fructose-bisphosphate aldolase, class II [EC:4.1.2.13] [KO:K01624] [EC:4.1.2.13]	-0.850167	-3.42111	-3.2488	0.554721	0.0933562	0.105199	1.80271	10.7117	9.50577	20.6207	0.00167084	0.0293633		-0.781358	-1.82677	-1.71416	0.581819	0.281895	0.30478	1.71875	3.54743	3.28105	15.1376	216.087	1.03e-13	3.23e-13		0.850167	-2.57094	-2.39864	1.80271	0.168294	0.189644	0.554721	5.94198	5.27305	20.6207	0.00167084	0.0293633		0.781358	-1.04541	-0.932802	1.71875	0.484506	0.52384
Pentose phosphate pathway	Cyan7822_2200	gene2227	deoxyribose-phosphate aldolase; K01619 deoxyribose-phosphate aldolase [EC:4.1.2.4] [KO:K01619] [EC:4.1.2.4]	-0.278009	-1.39319	-0.858864	0.824728	0.380722	0.551387	1.21252	2.62659	1.81361	2.85069	0.130089	0.32982		0.0699429	0.252634	0.326714	1.04968	1.19138	1.25415	0.952676	0.839363	0.797351	13.8378	15.7026	3.81e-05	4.63e-05		0.278009	-1.11518	-0.580855	1.21252	0.461634	0.668568	0.824728	2.16622	1.49574	2.85069	0.130089	0.32982		-0.0699429	0.182691	0.256771	0.952676	1.135	1.1948
Pentose phosphate pathway	Cyan7822_2491	gene2519	phosphoglucomutase; K01835 phosphoglucomutase [EC:5.4.2.2] [KO:K01835] [EC:5.4.2.2]	0.88113	-1.0946	-1.40819	1.84182	0.468267	0.376785	0.542942	2.13553	2.65403	9.66609	0.0111443	0.0870711		0.379958	-0.0897351	-0.514586	1.3013	0.939695	0.699994	0.76846	1.06417	1.42858	11.3228	98.7701	6.05e-11	1.2e-10		-0.88113	-1.97573	-2.28932	0.542942	0.254242	0.204573	1.84182	3.93326	4.88824	9.66609	0.0111443	0.0870711		-0.379958	-0.469693	-0.894544	0.76846	0.722118	0.537917
Pentose phosphate pathway	Cyan7822_2624	gene2652	thermoresistant glucokinase family carbohydrate kinase; K00851 gluconokinase [EC:2.7.1.12] [KO:K00851] [EC:2.7.1.12]	-1.91818	0.347573	0.528858	0.264588	1.27242	1.44279	3.77946	0.785905	0.693103	0.259132	0.852428	0.904142		-0.0856341	-0.377069	-0.19614	0.94237	0.77	0.872883	1.06115	1.2987	1.14563	7.51499	27.7843	8.96e-07	1.2e-06		1.91818	2.26575	2.44704	3.77946	4.80905	5.45295	0.264588	0.207941	0.183387	0.259132	0.852428	0.904142		0.0856341	-0.291435	-0.110506	1.06115	0.817089	0.926263
Pentose phosphate pathway	Cyan7822_2919	gene2954	fructose-1; K11532 fructose-1,6-bisphosphatase II / sedoheptulose-1,7-bisphosphatase [EC:3.1.3.11 3.1.3.37] [KO:K11532] [EC:3.1.3.37 3.1.3.11]	-0.769313	-3.73394	-2.90834	0.586697	0.0751573	0.133199	1.70446	13.3054	7.50756	22.565	0.00131769	0.0259725		-0.516583	-2.58319	-2.20484	0.699026	0.166872	0.216909	1.43056	5.99263	4.61023	14.0807	459.659	1.92e-16	1.23e-15		0.769313	-2.96463	-2.13903	1.70446	0.128103	0.227032	0.586697	7.80625	4.40466	22.565	0.00131769	0.0259725		0.516583	-2.06661	-1.68825	1.43056	0.23872	0.310302
Pentose phosphate pathway	Cyan7822_3017	gene3053	6-phosphogluconate dehydrogenase; K00033 6-phosphogluconate dehydrogenase [EC:1.1.1.44] [KO:K00033] [EC:1.1.1.44]	0.999251	6.60595	6.0669	1.99896	97.4071	67.0378	0.50026	0.0102662	0.014917	103.579	1.94e-05	0.00495457		1.25362	5.26834	4.91662	2.3844	38.5416	30.2031	0.419393	0.025946	0.0331092	14.1759	244.94	3.65e-14	1.26e-13		-0.999251	5.6067	5.06765	0.50026	48.7288	33.5363	1.99896	0.0205217	0.0298184	103.579	1.94e-05	0.00495457		-1.25362	4.01472	3.663	0.419393	16.1641	12.667
Pentose phosphate pathway	Cyan7822_3033	gene3069	phosphofructokinase; K00850 6-phosphofructokinase 1 [EC:2.7.1.11] [KO:K00850] [EC:2.7.1.11]	1.77006	3.15313	3.68155	3.41068	8.89584	12.8309	0.293197	0.112412	0.0779367	26.2564	0.000880158	0.0219747		1.00769	2.59227	2.44073	2.01069	6.03046	5.42916	0.497342	0.165825	0.18419	10.3048	1283.28	3.4e-20	8.21e-19		-1.77006	1.38307	1.9115	0.293197	2.60823	3.76199	3.41068	0.383401	0.265817	26.2564	0.000880158	0.0219747		-1.00769	1.58458	1.43304	0.497342	2.9992	2.70015
Pentose phosphate pathway	Cyan7822_3603	gene3643	transaldolase; K00616 transaldolase [EC:2.2.1.2] [KO:K00616] [EC:2.2.1.2]	0.363645	-0.240483	1.59542	1.28667	0.846462	3.02182	0.777199	1.18139	0.330927	1.66132	0.275594	0.495606		-0.173705	-0.280999	-0.202989	0.886563	0.823021	0.868749	1.12795	1.21504	1.15108	9.12536	8.24768	0.00132682	0.00149539		-0.363645	-0.604128	1.23177	0.777199	0.657869	2.34855	1.28667	1.52006	0.425794	1.66132	0.275594	0.495606		0.173705	-0.107295	-0.0292844	1.12795	0.928327	0.979906
Pentose phosphate pathway	Cyan7822_4139	gene4182	ribose-phosphate pyrophosphokinase; K00948 ribose-phosphate pyrophosphokinase [EC:2.7.6.1] [KO:K00948] [EC:2.7.6.1]	0.518783	-0.583285	-0.26812	1.43275	0.667442	0.830401	0.697961	1.49826	1.20424	2.32086	0.177817	0.393046		0.435881	0.315548	0.489504	1.35274	1.24448	1.40396	0.739242	0.803546	0.71227	10.7461	41.1967	5.25e-08	7.71e-08		-0.518783	-1.10207	-0.786903	0.697961	0.465848	0.579587	1.43275	2.14662	1.72537	2.32086	0.177817	0.393046		-0.435881	-0.120333	0.0536223	0.739242	0.919975	1.03787
Pentose phosphate pathway	Cyan7822_4171	gene4214	inositol phosphatase/fructose-16-bisphosphatase; K03841 fructose-1,6-bisphosphatase I [EC:3.1.3.11] [KO:K03841] [EC:3.1.3.11]	1.78733	6.35251	5.62123	3.45175	81.7137	49.2221	0.289708	0.0122379	0.0203161	31.7391	0.000527596	0.0169841		1.07589	4.55582	4.0971	2.10803	23.52	17.114	0.474378	0.042517	0.0584318	11.2208	2636.59	7.72e-23	6.39e-21		-1.78733	4.56518	3.8339	0.289708	23.6731	14.26	3.45175	0.0422421	0.0701261	31.7391	0.000527596	0.0169841		-1.07589	3.47993	3.02121	0.474378	11.1574	8.11848
Pentose phosphate pathway	Cyan7822_4172	gene4215	transaldolase; K00616 transaldolase [EC:2.2.1.2] [KO:K00616] [EC:2.2.1.2]	1.68539	4.29836	4.16494	3.21628	19.6759	17.9379	0.310918	0.0508237	0.0557478	49.5724	0.000154724	0.0102375		0.855105	3.49351	3.45488	1.80889	11.2629	10.9653	0.552825	0.088787	0.0911964	10.637	3366.04	9.76e-24	1.79e-21		-1.68539	2.61296	2.47955	0.310918	6.11758	5.57722	3.21628	0.163463	0.179301	49.5724	0.000154724	0.0102375		-0.855105	2.6384	2.59977	0.552825	6.22642	6.06192
Pentose phosphate pathway	Cyan7822_4173	gene4216	glucose-6-phosphate 1-dehydrogenase; K00036 glucose-6-phosphate 1-dehydrogenase [EC:1.1.1.49] [KO:K00036] [EC:1.1.1.49]	1.67079	6.53657	6.9694	3.18389	92.833	125.314	0.314081	0.010772	0.00797998	72.0553	5.43e-05	0.006557		1.20559	4.52072	4.39834	2.30631	22.9548	21.0878	0.433593	0.0435639	0.0474207	12.3562	676.129	7.55e-18	7.32e-17		-1.67079	4.86578	5.29861	0.314081	29.1571	39.3586	3.18389	0.034297	0.0254074	72.0553	5.43e-05	0.006557		-1.20559	3.31514	3.19275	0.433593	9.95305	9.14355
Pentose phosphate pathway	Cyan7822_4299	gene4346	2-dehydro-3-deoxyphosphogluconate aldolase; K01625 2-dehydro-3-deoxyphosphogluconate aldolase / 4-hydroxy-2-oxoglutarate aldolase [EC:4.1.2.14 4.1.3.16] [KO:K01625] [EC:4.1.3.16 4.1.2.14]	0.256774	-1.3127	-0.578245	1.1948	0.402566	0.669778	0.836958	2.48406	1.49303	3.05761	0.116085	0.310592		0.0821542	-0.48414	0.171082	1.0586	0.714923	1.1259	0.944646	1.39875	0.888177	9.32455	160.36	1.2e-12	3.06e-12		-0.256774	-1.56948	-0.835019	0.836958	0.336931	0.560576	1.1948	2.96797	1.78388	3.05761	0.116085	0.310592		-0.0821542	-0.566294	0.0889273	0.944646	0.675349	1.06358
Pentose phosphate pathway	Cyan7822_4412	gene4459	phosphoglucose isomerase; K01810 glucose-6-phosphate isomerase [EC:5.3.1.9] [KO:K01810] [EC:5.3.1.9]	1.79438	4.69041	4.83358	3.46867	25.8199	28.5137	0.288295	0.0387299	0.0350709	69.9105	5.91e-05	0.00666375		1.42948	3.55571	3.49141	2.69349	11.7591	11.2465	0.371265	0.0850404	0.0889164	10.8698	683.195	6.91e-18	6.75e-17		-1.79438	2.89603	3.0392	0.288295	7.44374	8.22035	3.46867	0.134341	0.121649	69.9105	5.91e-05	0.00666375		-1.42948	2.12623	2.06193	0.371265	4.36575	4.17544
Pentose phosphate pathway	Cyan7822_4422	gene4469	phosphoketolase; K01621 phosphoketolase [EC:4.1.2.9] [KO:K01621] [EC:4.1.2.9]	0.852021	1.5586	0.845464	1.80503	2.94568	1.79684	0.554008	0.339481	0.556532	3.56802	0.0891616	0.265756		0.859183	1.3657	0.795596	1.81401	2.57701	1.73579	0.551265	0.388047	0.576105	9.03661	327.646	3.26e-15	1.44e-14		-0.852021	0.706578	-0.00655702	0.554008	1.63193	0.995465	1.80503	0.612772	1.00456	3.56802	0.0891616	0.265756		-0.859183	0.506512	-0.0635877	0.551265	1.42061	0.956882
Pentose phosphate pathway	Cyan7822_4957	gene5007	ribokinase; K00852 ribokinase [EC:2.7.1.15] [KO:K00852] [EC:2.7.1.15]	0.670759	-1.01681	0.217507	1.59191	0.494208	1.16272	0.628176	2.02344	0.860051	1.92556	0.22956	0.452697		-0.213703	-0.677975	-0.504776	0.862321	0.625042	0.70477	1.15966	1.59989	1.4189	8.516	57.6508	4.15e-09	6.7e-09		-0.670759	-1.68757	-0.453253	0.628176	0.31045	0.730394	1.59191	3.22113	1.36912	1.92556	0.22956	0.452697		0.213703	-0.464271	-0.291073	1.15966	0.724837	0.817294
Pentose phosphate pathway	Cyan7822_5424	gene5479	transaldolase; K00616 transaldolase [EC:2.2.1.2] [KO:K00616] [EC:2.2.1.2]	-0.15069	3.138	3.04649	0.90082	8.80302	8.262	1.1101	0.113597	0.121036	22.3766	0.00134724	0.0261227		0.135132	1.89194	2.49892	1.09819	3.71134	5.6526	0.910587	0.269444	0.17691	14.1745	731.627	3.89e-18	4.2e-17		0.15069	3.28869	3.19718	1.1101	9.77224	9.17165	0.90082	0.102331	0.109032	22.3766	0.00134724	0.0261227		-0.135132	1.75681	2.36378	0.910587	3.3795	5.14719
Pentose phosphate pathway	Cyan7822_5687	p4_gene80	short-chain dehydrogenase/reductase SDR; K00034 glucose 1-dehydrogenase [EC:1.1.1.47] [KO:K00034] [EC:1.1.1.47]	1.43755	-2.71393	-2.63414	2.7086	0.152414	0.161081	0.369195	6.56108	6.20806	1.15023	0.40454	0.595073		0.0331473	-0.0778286	-0.248885	1.02324	0.947483	0.841547	0.977286	1.05543	1.18829	7.50933	3.07149	0.0559387	0.059074		-1.43755	-4.15148	-4.07169	0.369195	0.0562704	0.0594702	2.7086	17.7713	16.8151	1.15023	0.40454	0.595073		-0.0331473	-0.110976	-0.282032	0.977286	0.925961	0.822432
Pentose phosphate pathway	Cyan7822_6104	p4_gene497	gluconolactonase; K01053 gluconolactonase [EC:3.1.1.17] [KO:K01053] [EC:3.1.1.17]	-1.08496	3.11002	5.33974	0.471405	8.63397	40.4969	2.12132	0.115822	0.0246932	9.24817	0.0123643	0.0914279		-0.0155069	0.479761	0.417073	0.989309	1.39451	1.33522	1.01081	0.717096	0.748943	7.75521	29.8938	5.36e-07	7.32e-07		1.08496	4.19499	6.4247	2.12132	18.3154	85.9069	0.471405	0.0545988	0.0116405	9.24817	0.0123643	0.0914279		0.0155069	0.495268	0.43258	1.01081	1.40958	1.34964
Pentose phosphate pathway	Cyan7822_6114	p4_gene507	short-chain dehydrogenase/reductase SDR; K00034 glucose 1-dehydrogenase [EC:1.1.1.47] [KO:K00034] [EC:1.1.1.47]	-1.60414	-3.41016	-2.8193	0.328933	0.0940674	0.141679	3.04014	10.6307	7.0582	2.98544	0.120731	0.318883		0.11232	-0.0292381	-0.222679	1.08096	0.979938	0.856972	0.9251	1.02047	1.1669	7.37929	16.2097	3.13e-05	3.83e-05		1.60414	-1.80603	-1.21516	3.04014	0.285978	0.430724	0.328933	3.49678	2.32167	2.98544	0.120731	0.318883		-0.11232	-0.141558	-0.334999	0.9251	0.90654	0.792785
[truncated: 57 more columns]

## Sheet: Photosynthesis 
				RNA-Seq_method D0 vs ALL													Microarray_method D0 vs ALL														RNA-Seq_method D3 vs ALL													Microarray_method D3 vs ALL
Pathway	locus tag	ID	Description	log2FC(D0vsD3)	log2(D0vsL0)	log2(D0vsL3)	FC(D0vsD3)	FC(D0vsL0)	FC(D0vsL3)	1/FC(D0vsD3)	1/FC(D0vsL0)	1/FC(D0vsL3)	F	P.Value	adj.P.Val		log2FC(D0vsD4)	log2FC(D0vsL0)	log2FC(D0vsL4)	FC(D0vsD4)	FC(D0vsL0)	FC(D0vsL4)	1/FC(D0vsD3)	1/FC(D0vsL0)	1/FC(D0vsL3)	AveExpr	F	P.Value	adj.P.Val		log2FC(D3vsD0)	log2(D3vsL0)	log2(D3vsL3)	FC(D3vsD0)	FC(D3vsL0)	FC(D3vsL3)	1/FC(D3vsD0)	1/FC(D3vsL0)	1/FC(D3vsL3)	F	P.Value	adj.P.Val		log2FC(D4vsD0)	log2FC(D4vsL0)	log2FC(D4vsL4)	FC(D4vsD0)	FC(D4vsL0)	FC(D4vsL4)
Photosynthesis	Cyan7822_0088	gene90	ferredoxin 2Fe-2S; K02639 ferredoxin [KO:K02639]	-0.193769	-4.40914	-3.47091	0.874318	0.0470669	0.0901888	1.14375	21.2464	11.0879	22.3427	0.00135265	0.0261227		-0.948506	-2.85495	-2.64357	0.518169	0.138222	0.160032	1.92987	7.23476	6.24875	16.2416	91.9117	1.07e-10	2.07e-10		0.193769	-4.21537	-3.27714	1.14375	0.0538327	0.103153	0.874318	18.5761	9.69432	22.3427	0.00135265	0.0261227		0.948506	-1.90644	-1.69506	1.92987	0.26675	0.308841
Photosynthesis	Cyan7822_0089	gene91	ferredoxin 2Fe-2S; K02639 ferredoxin [KO:K02639]	-0.238291	-4.23137	-3.16847	0.847749	0.0532391	0.111223	1.17959	18.7832	8.99093	22.1501	0.00138396	0.0262231		-1.02869	-3.06503	-2.74896	0.490154	0.119491	0.148758	2.04017	8.36886	6.72234	17.1356	47.6067	1.78e-08	2.71e-08		0.238291	-3.99308	-2.93018	1.17959	0.0628005	0.131198	0.847749	15.9234	7.62205	22.1501	0.00138396	0.0262231		1.02869	-2.03634	-1.72027	2.04017	0.243782	0.303492
Photosynthesis	Cyan7822_0161	gene163	photosystem II reaction center protein Psb28; K08903 photosystem II 13kDa protein [KO:K08903]	-0.0106384	-2.3748	-2.29891	0.992653	0.192803	0.203217	1.0074	5.18665	4.92086	12.7106	0.0057472	0.0594912		-0.567427	-2.09684	-1.47148	0.674819	0.233769	0.360612	1.48188	4.27772	2.77307	12.7956	732.178	3.86e-18	4.19e-17		0.0106384	-2.36416	-2.28827	1.0074	0.19423	0.204721	0.992653	5.14854	4.88471	12.7106	0.0057472	0.0594912		0.567427	-1.52942	-0.904056	1.48188	0.346417	0.534382
Photosynthesis	Cyan7822_0194	gene196	photosystem II reaction center protein Psb28; K08904 photosystem II Psb28-2 protein [KO:K08904]	0.327632	-3.09307	-2.85836	1.25495	0.11719	0.137895	0.796844	8.53312	7.25188	19.5965	0.00190915	0.0319736		-0.427586	-2.19508	-2.02051	0.743505	0.218382	0.246471	1.34498	4.57914	4.05728	10.7894	1096.64	1.28e-19	2.48e-18		-0.327632	-3.42071	-3.18599	0.796844	0.0933824	0.109881	1.25495	10.7087	9.10076	19.5965	0.00190915	0.0319736		0.427586	-1.76749	-1.59293	1.34498	0.293719	0.331498
Photosynthesis	Cyan7822_0195	gene197	PetM of cytochrome b6f complex subunit 7; K02643 cytochrome b6-f complex subunit 7 [KO:K02643]	1.33665	-2.91873	-2.09777	2.52564	0.132243	0.233618	0.395939	7.56182	4.28049	14.5153	0.00412557	0.0488		0.0518066	-1.16364	-1.44122	1.03656	0.446385	0.368257	0.964728	2.24022	2.7155	16.717	84.5727	2.08e-10	3.86e-10		-1.33665	-4.25538	-3.43442	0.395939	0.0523604	0.0924987	2.52564	19.0984	10.811	14.5153	0.00412557	0.0488		-0.0518066	-1.21545	-1.49302	0.964728	0.43064	0.355268
Photosynthesis	Cyan7822_0236	gene240	cytochrome b6-f complex Fe-S subunit; K02636 cytochrome b6-f complex iron-sulfur subunit [EC:1.10.9.1] [KO:K02636] [EC:1.10.9.1]	0.263987	-3.92988	-3.92096	1.20079	0.065613	0.0660199	0.832783	15.2409	15.147	45.9404	0.000191126	0.0107021		-0.283042	-1.53177	-1.79307	0.821856	0.345852	0.288557	1.21676	2.89141	3.46551	14.0425	125.419	8.84e-12	1.97e-11		-0.263987	-4.19386	-4.18494	0.832783	0.0546414	0.0549803	1.20079	18.3011	18.1883	45.9404	0.000191126	0.0107021		0.283042	-1.24873	-1.51003	1.21676	0.420818	0.351104
Photosynthesis	Cyan7822_0237	gene241	cytochrome f; K02634 apocytochrome f [KO:K02634]	0.597417	-3.64285	-3.48478	1.51301	0.0800559	0.0893256	0.660936	12.4913	11.195	42.6459	0.00023483	0.0118571		-0.00385562	-1.51597	-1.82958	0.997331	0.349661	0.281347	1.00268	2.85992	3.55434	14.206	319.81	3.98e-15	1.71e-14		-0.597417	-4.24027	-4.0822	0.660936	0.0529118	0.0590385	1.51301	18.8994	16.9381	42.6459	0.00023483	0.0118571		0.00385562	-1.51212	-1.82572	1.00268	0.350596	0.282099
Photosynthesis	Cyan7822_0331	gene336	ferredoxin 2Fe-2S; K02639 ferredoxin [KO:K02639]	0.617574	-1.99701	-0.363059	1.53429	0.250519	0.777514	0.651766	3.99171	1.28615	5.33638	0.0413948	0.171301		0.00963635	-1.33121	0.0580388	1.0067	0.397434	1.04105	0.993343	2.51614	0.960569	9.56134	740.071	3.53e-18	3.88e-17		-0.617574	-2.61458	-0.980632	0.651766	0.16328	0.506758	1.53429	6.12446	1.97333	5.33638	0.0413948	0.171301		-0.00963635	-1.34085	0.0484025	0.993343	0.394788	1.03412
Photosynthesis	Cyan7822_0347	gene352	photosystem I iron-sulfur protein PsaC; K02691 photosystem I subunit VII [KO:K02691]	1.39089	-1.00191	-1.41039	2.6224	0.499339	0.376211	0.38133	2.00265	2.65808	4.62765	0.054998	0.202178		1.15247	0.402441	-0.19831	2.22294	1.32174	0.871571	0.449856	0.756577	1.14735	17.9761	8.96276	0.00087912	0.000998556		-1.39089	-2.3928	-2.80128	0.38133	0.190413	0.14346	2.6224	5.25174	6.97056	4.62765	0.054998	0.202178		-1.15247	-0.750025	-1.35078	0.449856	0.594593	0.392081
Photosynthesis	Cyan7822_0375	gene380	oxidoreductase FAD/NAD(P)-binding domain-containing protein; K02641 ferredoxin--NADP+ reductase [EC:1.18.1.2] [KO:K02641] [EC:1.18.1.2]	0.587605	2.30021	2.57944	1.50275	4.92528	5.97708	0.665447	0.203034	0.167306	17.1593	0.00269379	0.0389448		0.836898	1.59396	1.90651	1.78621	3.01877	3.749	0.559846	0.331261	0.266738	15.7649	134.045	5.15e-12	1.2e-11		-0.587605	1.7126	1.99183	0.665447	3.27751	3.97743	1.50275	0.30511	0.251419	17.1593	0.00269379	0.0389448		-0.836898	0.757064	1.06961	0.559846	1.69005	2.09886
Photosynthesis	Cyan7822_0979	gene987	photosystem q(b) protein; K02703 photosystem II P680 reaction center D1 protein [KO:K02703]	-0.0496666	-1.13996	-2.35446	0.96616	0.453771	0.195541	1.03503	2.20375	5.11403	8.80663	0.0138562	0.0961406		-0.209597	-0.450683	-0.560008	0.864779	0.731697	0.678299	1.15637	1.36669	1.47428	17.9293	2.86761	0.0672042	0.0707994		0.0496666	-1.0903	-2.30479	1.03503	0.469665	0.20239	0.96616	2.12918	4.94097	8.80663	0.0138562	0.0961406		0.209597	-0.241086	-0.350411	1.15637	0.846108	0.784361
Photosynthesis	Cyan7822_1057	gene1072	ferredoxin 2Fe-2S; K02639 ferredoxin [KO:K02639]	0.0124948	-0.483089	-0.724707	1.0087	0.715444	0.60512	0.991377	1.39773	1.65257	1.12138	0.413912	0.601231		-0.328938	-0.0989441	-0.118773	0.796122	0.933716	0.920971	1.25609	1.07099	1.08581	11.0457	31.3578	3.82e-07	5.27e-07		-0.0124948	-0.495584	-0.737202	0.991377	0.709274	0.599902	1.0087	1.40989	1.66694	1.12138	0.413912	0.601231		0.328938	0.229994	0.210166	1.25609	1.17283	1.15682
Photosynthesis	Cyan7822_1135	gene1151	ferredoxin 2Fe-2S; K02639 ferredoxin [KO:K02639]	6.69124	-1.59735	3.47811	103.339	0.330483	11.1434	0.00967687	3.02587	0.0897396	6.69211	0.0256844	0.131197		-0.590408	-2.20015	-0.710634	0.664155	0.217614	0.611051	1.50567	4.59529	1.63652	9.29606	621.023	1.54e-17	1.36e-16		-6.69124	-8.2886	-3.21313	0.00967687	0.00319804	0.107833	103.339	312.692	9.27362	6.69211	0.0256844	0.131197		0.590408	-1.60975	-0.120226	1.50567	0.327656	0.920044
Photosynthesis	Cyan7822_1140	gene1156	plastocyanin; K02638 plastocyanin [KO:K02638]	-0.381769	-3.22707	-2.23976	0.767496	0.106796	0.211721	1.30294	9.36362	4.7232	13.7976	0.00468585	0.052404		-1.00866	-2.92525	-1.52194	0.497008	0.131647	0.348218	2.01204	7.59607	2.87176	15.0121	562.415	3.55e-17	2.76e-16		0.381769	-2.8453	-1.85799	1.30294	0.139149	0.275859	0.767496	7.18654	3.62503	13.7976	0.00468585	0.052404		1.00866	-1.91659	-0.513279	2.01204	0.264879	0.700628
Photosynthesis	Cyan7822_1257	gene1275	photosystem II chlorophyll-binding protein CP47; K02704 photosystem II CP47 chlorophyll apoprotein [KO:K02704]	0.213832	-2.64381	-2.88403	1.15976	0.160005	0.135463	0.862244	6.24979	7.38211	17.6545	0.00250332	0.0369008		0.425344	-0.678122	-1.01914	1.34289	0.624978	0.493412	0.744661	1.60006	2.02671	16.6592	61.6264	2.48e-09	4.09e-09		-0.213832	-2.85764	-3.09787	0.862244	0.137964	0.116802	1.15976	7.24829	8.56151	17.6545	0.00250332	0.0369008		-0.425344	-1.10347	-1.44448	0.744661	0.465397	0.367425
Photosynthesis	Cyan7822_1265	gene1283	photosystem II protein PsbT; K02718 photosystem II PsbT protein [KO:K02718]	-0.455704	-3.39857	-3.20331	0.729154	0.0948263	0.10857	1.37145	10.5456	9.21068	16.5846	0.00294005	0.0403423		0.115583	-1.64185	-1.65886	1.08341	0.320444	0.31669	0.923009	3.12067	3.15767	16.0123	208.338	1.39e-13	4.25e-13		0.455704	-2.94287	-2.7476	1.37145	0.13005	0.148898	0.729154	7.68937	6.71601	16.5846	0.00294005	0.0403423		-0.115583	-1.75744	-1.77444	0.923009	0.295773	0.292307
Photosynthesis	Cyan7822_1278	gene1296	ferredoxin 2Fe-2S; K02639 ferredoxin [KO:K02639]	1.82873	-1.40406	-1.3753	3.55224	0.377864	0.385474	0.281513	2.64646	2.59421	6.02718	0.0321464	0.149586		0.0165244	-0.343265	-0.565287	1.01152	0.788256	0.675821	0.988612	1.26862	1.47968	10.6246	72.091	7.32e-10	1.28e-09		-1.82873	-3.23279	-3.20402	0.281513	0.106373	0.108516	3.55224	9.40085	9.21525	6.02718	0.0321464	0.149586		-0.0165244	-0.359789	-0.581811	0.988612	0.779279	0.668125
Photosynthesis	Cyan7822_1595	gene1620	hypothetical protein; K02702 photosystem I 4.8kDa protein [KO:K02702]	-0.122584	-0.460384	-2.68803	0.918541	0.726793	0.155175	1.08868	1.37591	6.44432	6.59879	0.0264794	0.133701		-0.0341515	-1.77376	-1.35781	0.976606	0.292446	0.390175	1.02395	3.41943	2.56295	13.5725	498.021	9.83e-17	6.79e-16		0.122584	-0.3378	-2.56544	1.08868	0.791247	0.168937	0.918541	1.26383	5.91937	6.59879	0.0264794	0.133701		0.0341515	-1.73961	-1.32366	1.02395	0.299452	0.399521
Photosynthesis	Cyan7822_1683	gene1708	photosystem II protein PsbX; K02722 photosystem II PsbX protein [KO:K02722]	0.241786	-2.43996	-1.84822	1.18246	0.184289	0.277736	0.845698	5.42626	3.60055	15.0564	0.00376121	0.0460187		-0.127872	-0.747648	-1.0122	0.915181	0.595574	0.49579	1.09268	1.67905	2.01698	17.5426	9.33413	0.000715252	0.000816254		-0.241786	-2.68174	-2.09	0.845698	0.155853	0.23488	1.18246	6.4163	4.25749	15.0564	0.00376121	0.0460187		0.127872	-0.619776	-0.884326	1.09268	0.650772	0.541741
Photosynthesis	Cyan7822_1697	gene1722	photosystem II 44 kDa subunit reaction center protein; K02705 photosystem II CP43 chlorophyll apoprotein [KO:K02705]	-0.576629	-3.51165	-3.54339	0.670529	0.0876776	0.0857696	1.49136	11.4054	11.6591	22.3801	0.00134668	0.0261227		-0.189118	-1.62159	-2.07729	0.877142	0.324978	0.236959	1.14007	3.07713	4.22013	14.9891	219.59	9.02e-14	2.85e-13		0.576629	-2.93502	-2.96676	1.49136	0.130759	0.127913	0.670529	7.64767	7.81779	22.3801	0.00134668	0.0261227		0.189118	-1.43247	-1.88817	1.14007	0.370496	0.270149
Photosynthesis	Cyan7822_1698	gene1723	photosystem II D2 protein (photosystem q(a) protein); K02706 photosystem II P680 reaction center D2 protein [KO:K02706]	-0.604328	-3.67023	-3.59631	0.657777	0.078551	0.0826802	1.52027	12.7306	12.0948	16.5975	0.00293419	0.0403423		-0.389019	-1.27446	-1.58712	0.763649	0.413381	0.332834	1.3095	2.41908	3.0045	15.4982	53.4692	7.39e-09	1.16e-08		0.604328	-3.0659	-2.99198	1.52027	0.119419	0.125696	0.657777	8.37389	7.95568	16.5975	0.00293419	0.0403423		0.389019	-0.885438	-1.19811	1.3095	0.541323	0.435847
Photosynthesis	Cyan7822_1825	gene1851	photosystem q(b) protein; K02703 photosystem II P680 reaction center D1 protein [KO:K02703]	-0.569189	-0.864389	-1.05045	0.673996	0.549279	0.482818	1.48369	1.82057	2.07117	0.631984	0.621611	0.7497		-0.261107	-0.486883	-0.599306	0.834447	0.713565	0.660071	1.1984	1.40141	1.51499	18.1245	1.42351	0.270614	0.278582		0.569189	-0.295201	-0.481259	1.48369	0.814959	0.716352	0.673996	1.22706	1.39596	0.631984	0.621611	0.7497		0.261107	-0.225776	-0.338199	1.1984	0.855135	0.791028
Photosynthesis	Cyan7822_1974	gene2000	photosystem II protein Psb27; K08902 photosystem II Psb27 protein [KO:K08902]	0.320925	-2.74186	-1.95338	1.24913	0.149492	0.25821	0.800557	6.6893	3.87282	12.2076	0.00634882	0.0632638		-0.0405865	-1.21058	-1.03745	0.97226	0.432094	0.487189	1.02853	2.31431	2.05259	15.8598	140.509	3.51e-12	8.38e-12		-0.320925	-3.06278	-2.27431	0.800557	0.119677	0.206711	1.24913	8.35581	4.83766	12.2076	0.00634882	0.0632638		0.0405865	-1.17	-0.996862	1.02853	0.444423	0.501089
Photosynthesis	Cyan7822_2187	gene2214	photosystem II reaction center protein PsbM; K02714 photosystem II PsbM protein [KO:K02714]	-0.466998	-4.01346	-2.96438	0.723469	0.0619194	0.128124	1.38223	16.15	7.80491	15.7206	0.00337066	0.0439719		-0.256877	-1.12261	-1.11528	0.836898	0.459261	0.461601	1.19489	2.17741	2.16637	16.5861	61.3994	2.55e-09	4.21e-09		0.466998	-3.54647	-2.49738	1.38223	0.0855869	0.177098	0.723469	11.684	5.64661	15.7206	0.00337066	0.0439719		0.256877	-0.865737	-0.858404	1.19489	0.548766	0.551562
Photosynthesis	Cyan7822_2323	gene2350	photosystem II protein PsbI; K02710 photosystem II PsbI protein [KO:K02710]	-0.224049	-3.21128	-2.58685	0.856159	0.107971	0.166449	1.16801	9.26173	6.00784	9.66385	0.0111504	0.0870711		0.0641319	-1.48985	-0.93933	1.04546	0.356049	0.521475	0.956521	2.8086	1.91764	15.9615	128.816	7.11e-12	1.61e-11		0.224049	-2.98723	-2.3628	1.16801	0.126111	0.194414	0.856159	7.92951	5.14366	9.66385	0.0111504	0.0870711		-0.0641319	-1.55398	-1.00346	0.956521	0.340568	0.498802
Photosynthesis	Cyan7822_2685	gene2715	photosystem II protein PsbY; K02723 photosystem II PsbY protein [KO:K02723]	-1.70531	-5.27097	-4.33999	0.306656	0.0258988	0.049378	3.26099	38.6118	20.2519	44.4666	0.000209192	0.0115073		-0.539273	-2.41975	-2.50662	0.688118	0.186888	0.175967	1.45324	5.35078	5.68288	15.724	374.615	1.07e-15	5.4e-15		1.70531	-3.56566	-2.63468	3.26099	0.0844557	0.161021	0.306656	11.8405	6.21037	44.4666	0.000209192	0.0115073		0.539273	-1.88048	-1.96735	1.45324	0.271594	0.255722
Photosynthesis	Cyan7822_2810	gene2844	cytochrome c class I; K08906 cytochrome c6 [KO:K08906]	-0.127127	-0.75539	-0.778809	0.915653	0.592386	0.582848	1.09212	1.68809	1.71571	1.38711	0.336877	0.543704		-0.0421458	-0.249758	-0.0175098	0.971209	0.841037	0.987936	1.02964	1.18901	1.01221	10.2104	11.4519	0.000240372	0.000279586		0.127127	-0.628263	-0.651682	1.09212	0.646955	0.636538	0.915653	1.5457	1.571	1.38711	0.336877	0.543704		0.0421458	-0.207612	0.024636	1.02964	0.865969	1.01722
Photosynthesis	Cyan7822_2968	gene3003	photosystem q(b) protein; K02703 photosystem II P680 reaction center D1 protein [KO:K02703]	-0.8454	-0.631158	0.457778	0.556557	0.645658	1.37342	1.79676	1.54881	0.728107	1.06662	0.432458	0.617171		-0.29807	-0.453015	-0.519336	0.81334	0.730515	0.697693	1.2295	1.3689	1.4333	17.9624	3.66415	0.0334322	0.0356574		0.8454	0.214242	1.30318	1.79676	1.16009	2.46772	0.556557	0.861999	0.405233	1.06662	0.432458	0.617171		0.29807	-0.154944	-0.221266	1.2295	0.898167	0.857812
Photosynthesis	Cyan7822_2988	gene3023	photosystem I protein PsaD; K02692 photosystem I subunit II [KO:K02692]	0.762233	-2.03698	-2.34415	1.69611	0.243673	0.196943	0.589583	4.10387	5.07761	9.8179	0.0107412	0.0855002		0.626077	-0.200949	-0.886685	1.54336	0.869978	0.540856	0.647936	1.14945	1.84892	15.9731	141.577	3.3e-12	7.92e-12		-0.762233	-2.79922	-3.10638	0.589583	0.143665	0.116114	1.69611	6.96063	8.6122	9.8179	0.0107412	0.0855002		-0.626077	-0.827026	-1.51276	0.647936	0.56369	0.35044
Photosynthesis	Cyan7822_3149	gene3186	photosystem I reaction centre subunit IX / PsaJ; K02697 photosystem I subunit IX [KO:K02697]	0.968015	-1.52918	-1.12015	1.95615	0.346475	0.460045	0.511209	2.88621	2.1737	6.58573	0.0265932	0.133939		0.846561	0.87851	0.290775	1.79821	1.83848	1.2233	0.556109	0.543929	0.817463	16.0811	68.3287	1.11e-09	1.9e-09		-0.968015	-2.49719	-2.08817	0.511209	0.177121	0.235179	1.95615	5.64586	4.25208	6.58573	0.0265932	0.133939		-0.846561	0.0319494	-0.555786	0.556109	1.02239	0.680286
Photosynthesis	Cyan7822_3150	gene3187	photosystem I reaction center protein PsaF subunit III; K02694 photosystem I subunit III [KO:K02694]	0.855466	-1.4954	-1.34494	1.80934	0.354682	0.39367	0.552687	2.81943	2.5402	6.98669	0.0233758	0.126125		0.702232	0.867176	0.250709	1.62702	1.82409	1.18979	0.614621	0.548219	0.840483	15.5746	25.6693	1.55e-06	2.05e-06		-0.855466	-2.35087	-2.20041	0.552687	0.196028	0.217576	1.80934	5.10131	4.59609	6.98669	0.0233758	0.126125		-0.702232	0.164944	-0.451523	0.614621	1.12112	0.731271
Photosynthesis	Cyan7822_3382	gene3419	photosystem I reaction center subunit PsaK; K02698 photosystem I subunit X [KO:K02698]	0.55671	-1.2123	-1.65706	1.47091	0.431579	0.317084	0.679851	2.31707	3.15374	2.40706	0.16863	0.380698		0.269921	0.359596	-1.17539	1.20574	1.28307	0.442765	0.829365	0.779383	2.25853	14.7832	296.435	7.49e-15	3e-14		-0.55671	-1.76901	-2.21377	0.679851	0.29341	0.21557	1.47091	3.4082	4.63886	2.40706	0.16863	0.380698		-0.269921	0.0896747	-1.44531	0.829365	1.06413	0.367214
Photosynthesis	Cyan7822_3522	gene3562	photosystem II manganese-stabilizing protein PsbO; K02716 photosystem II oxygen-evolving enhancer protein 1 [KO:K02716]	-0.102957	-4.30226	-3.75862	0.931122	0.0506863	0.0738826	1.07397	19.7292	13.535	25.5066	0.000951138	0.0227947		0.471369	-1.4711	-1.60365	1.38642	0.360708	0.329042	0.72128	2.77233	3.03912	15.6595	135.809	4.63e-12	1.09e-11		0.102957	-4.1993	-3.65566	1.07397	0.0544357	0.0793479	0.931122	18.3703	12.6027	25.5066	0.000951138	0.0227947		-0.471369	-1.94247	-2.07502	0.72128	0.260171	0.237332
Photosynthesis	Cyan7822_3563	gene3603	photosystem II phosphoprotein PsbH; K02709 photosystem II PsbH protein [KO:K02709]	-1.03794	-4.56542	-3.66256	0.487023	0.0422349	0.0789697	2.05329	23.6771	12.6631	16.2787	0.00308357	0.0413994		-0.417322	-1.94466	-2.29069	0.748813	0.259776	0.204377	1.33545	3.84946	4.89292	17.2491	33.8493	2.21e-07	3.09e-07		1.03794	-3.52748	-2.62462	2.05329	0.0867205	0.162148	0.487023	11.5313	6.16721	16.2787	0.00308357	0.0413994		0.417322	-1.52734	-1.87337	1.33545	0.346918	0.272935
Photosynthesis	Cyan7822_3641	gene3681	photosystem I reaction center subunit VIII; K02696 photosystem I subunit VIII [KO:K02696]	1.83908	-1.63668	-1.73336	3.57782	0.321595	0.300752	0.2795	3.1095	3.325	13.3384	0.00509905	0.055344		1.72362	-0.0230004	-0.653269	3.30264	0.984184	0.635838	0.302788	1.01607	1.57273	16.0815	295.362	7.72e-15	3.08e-14		-1.83908	-3.47576	-3.57244	0.2795	0.0898859	0.0840601	3.57782	11.1252	11.8963	13.3384	0.00509905	0.055344		-1.72362	-1.74662	-2.37689	0.302788	0.297999	0.192524
Photosynthesis	Cyan7822_3642	gene3682	photosystem I reaction centre subunit XI PsaL; K02699 photosystem I subunit XI [KO:K02699]	2.02651	-1.49223	-1.7005	4.07418	0.355462	0.30768	0.245448	2.81324	3.25013	10.4613	0.00923433	0.0786445		1.70441	0.00259854	-0.601724	3.25895	1.0018	0.658966	0.306847	0.9982	1.51753	15.6969	215.877	1.04e-13	3.25e-13		-2.02651	-3.51874	-3.72701	0.245448	0.0872474	0.0755194	4.07418	11.4617	13.2416	10.4613	0.00923433	0.0786445		-1.70441	-1.70181	-2.30613	0.306847	0.3074	0.202202
Photosynthesis	Cyan7822_3687	gene3727	ferredoxin 2Fe-2S; K02639 ferredoxin [KO:K02639]	-1.37192	3.84352	5.0753	0.386376	14.3553	33.7145	2.58815	0.0696605	0.0296608	55.743	0.000111558	0.00887999		-0.763868	4.78824	5.80164	0.588915	27.6314	55.7786	1.69804	0.0361907	0.017928	14.9581	538.094	5.14e-17	3.84e-16		1.37192	5.21544	6.44722	2.58815	37.1538	87.2582	0.386376	0.0269151	0.0114602	55.743	0.000111558	0.00887999		0.763868	5.55211	6.56551	1.69804	46.9192	94.7141
Photosynthesis	Cyan7822_3753	gene3793	photosystem q(b) protein; K02703 photosystem II P680 reaction center D1 protein [KO:K02703]	-0.153891	3.06857	5.38653	0.898823	8.38939	41.8318	1.11257	0.119198	0.0239053	23.091	0.00123967	0.0256128		-0.017925	5.32861	4.71713	0.987652	40.1856	26.3026	1.0125	0.0248845	0.038019	12.934	2768.34	5.11e-23	4.84e-21		0.153891	3.22246	5.54042	1.11257	9.33375	46.5406	0.898823	0.107138	0.0214866	23.091	0.00123967	0.0256128		0.017925	5.34653	4.73506	1.0125	40.688	26.6315
Photosynthesis	Cyan7822_3792	gene3832	cytochrome c-550; K02720 photosystem II cytochrome c550 [KO:K02720]	0.185631	-3.53088	-2.74321	1.13731	0.0865165	0.149352	0.879264	11.5585	6.69561	16.0084	0.00321836	0.0427783		0.599572	-1.59019	-1.51487	1.51527	0.332128	0.349929	0.65995	3.01089	2.85772	16.559	172.576	6.55e-13	1.75e-12		-0.185631	-3.71651	-2.92885	0.879264	0.0760709	0.13132	1.13731	13.1456	7.61501	16.0084	0.00321836	0.0427783		-0.599572	-2.18976	-2.11444	0.65995	0.219188	0.230935
Photosynthesis	Cyan7822_3867	gene3908	photosystem II oxygen evolving complex protein PsbP; K02717 photosystem II oxygen-evolving enhancer protein 2 [KO:K02717]	-0.839477	-3.95672	-2.46365	0.558846	0.0644032	0.181288	1.7894	15.5272	5.5161	10.8092	0.00853647	0.0759417		-0.498974	-2.22827	-1.32424	0.70761	0.213414	0.399359	1.41321	4.68572	2.50401	11.2904	521.364	6.7e-17	4.83e-16		0.839477	-3.11725	-1.62417	1.7894	0.115243	0.324396	0.558846	8.6773	3.08265	10.8092	0.00853647	0.0759417		0.498974	-1.7293	-0.825267	1.41321	0.301599	0.564378
Photosynthesis	Cyan7822_4026	gene4066	ATP synthase F1 subunit epsilon; K02114 F-type H+-transporting ATPase subunit epsilon [EC:3.6.3.14] [KO:K02114] [EC:3.6.3.14]	0.2197	-3.49572	-2.73728	1.16449	0.0886507	0.149968	0.858744	11.2802	6.6681	21.2764	0.00153889	0.028065		-0.357513	-1.57056	-1.09837	0.780509	0.336678	0.467043	1.28122	2.97019	2.14113	14.6233	203.174	1.71e-13	5.15e-13		-0.2197	-3.71542	-2.95698	0.858744	0.0761282	0.128784	1.16449	13.1357	7.76495	21.2764	0.00153889	0.028065		0.357513	-1.21304	-0.740859	1.28122	0.431357	0.598383
Photosynthesis	Cyan7822_4027	gene4067	ATP synthase F1 subunit beta; K02112 F-type H+-transporting ATPase subunit beta [EC:3.6.3.14] [KO:K02112] [EC:3.6.3.14]	0.0160376	-3.26857	-2.37563	1.01118	0.103768	0.192692	0.988945	9.63692	5.18964	25.8774	0.000915115	0.0225257		-0.28598	-1.13456	-0.774852	0.820184	0.455474	0.584449	1.21924	2.19551	1.71101	15.1623	188.285	3.2e-13	9.09e-13		-0.0160376	-3.28461	-2.39167	0.988945	0.10262	0.190561	1.01118	9.74464	5.24765	25.8774	0.000915115	0.0225257		0.28598	-0.848579	-0.488872	1.21924	0.555332	0.712582
Photosynthesis	Cyan7822_4125	gene4168	cytochrome c class I; K08906 cytochrome c6 [KO:K08906]	4.61941	0.611573	1.17073	24.58	1.52792	2.25125	0.0406835	0.654483	0.444197	1.26292	0.370389	0.565182		2.43367	3.11742	1.73938	5.40267	8.67837	3.33892	0.185094	0.115229	0.299498	13.8019	846.2	1.14e-18	1.52e-17		-4.61941	-4.00784	-3.44868	0.0406835	0.0621613	0.0915889	24.58	16.0872	10.9184	1.26292	0.370389	0.565182		-2.43367	0.683751	-0.694292	0.185094	1.60631	0.618012
Photosynthesis	Cyan7822_4301	gene4348	photosystem I reaction centre subunit IV/PsaE; K02693 photosystem I subunit IV [KO:K02693]	1.18832	0.117189	-2.56957	2.27888	1.08462	0.168455	0.438813	0.921982	5.93631	5.91248	0.0334753	0.153347		0.261439	-2.48774	-1.24986	1.19867	0.178286	0.420488	0.834255	5.60898	2.37819	10.5296	274.539	1.42e-14	5.3e-14		-1.18832	-1.07113	-3.75789	0.438813	0.475945	0.0739201	2.27888	2.10109	13.5281	5.91248	0.0334753	0.153347		-0.261439	-2.74918	-1.5113	0.834255	0.148736	0.350794
Photosynthesis	Cyan7822_4404	gene4451	photosystem II oxygen evolving complex protein PsbU; K02719 photosystem II PsbU protein [KO:K02719]	-0.4975	-3.61284	-3.3961	0.708333	0.0817387	0.094989	1.41176	12.2341	10.5275	12.2307	0.00631933	0.063156		-0.121879	-1.54229	-1.87356	0.91899	0.343339	0.272899	1.08815	2.91257	3.66436	15.7967	275.657	1.37e-14	5.14e-14		0.4975	-3.11534	-2.8986	1.41176	0.115396	0.134102	0.708333	8.66582	7.457	12.2307	0.00631933	0.063156		0.121879	-1.42042	-1.75168	1.08815	0.373605	0.296955
Photosynthesis	Cyan7822_4435	gene4482	cytochrome b559 subunit alpha; K02707 photosystem II cytochrome b559 subunit alpha [KO:K02707]	-0.724101	-4.32427	-3.80826	0.605374	0.049919	0.0713837	1.65187	20.0324	14.0088	33.9957	0.000437618	0.0164496		0.348553	-2.1975	-1.98534	1.27328	0.218015	0.252554	0.785372	4.58684	3.95955	15.2369	640.371	1.19e-17	1.1e-16		0.724101	-3.60017	-3.08416	1.65187	0.0824598	0.117917	0.605374	12.1271	8.48057	33.9957	0.000437618	0.0164496		-0.348553	-2.54605	-2.33389	0.785372	0.171223	0.198348
Photosynthesis	Cyan7822_4436	gene4483	cytochrome b559 subunit beta; K02708 photosystem II cytochrome b559 subunit beta [KO:K02708]	-0.449948	-4.04381	-3.43075	0.732069	0.0606304	0.0927348	1.36599	16.4934	10.7834	22.0843	0.00139487	0.0262888		0.0948129	-2.19354	-1.81706	1.06793	0.218614	0.2838	0.936394	4.57428	3.52361	15.7717	407.054	5.32e-16	2.95e-15		0.449948	-3.59387	-2.9808	1.36599	0.0828206	0.126675	0.732069	12.0743	7.89422	22.0843	0.00139487	0.0262888		-0.0948129	-2.28836	-1.91187	0.936394	0.204708	0.265748
Photosynthesis	Cyan7822_4437	gene4484	photosystem II protein PsbL; K02713 photosystem II PsbL protein [KO:K02713]	-0.729868	-4.31659	-3.91104	0.602959	0.0501855	0.0664753	1.65849	19.9261	15.0432	35.413	0.000391416	0.0154873																0.729868	-3.58672	-3.18117	1.65849	0.083232	0.110248	0.602959	12.0146	9.07042	35.413	0.000391416	0.0154873
Photosynthesis	Cyan7822_4438	gene4485	photosystem II protein PsbJ; K02711 photosystem II PsbJ protein [KO:K02711]	-0.750184	-3.92324	-3.23643	0.594528	0.0659155	0.106106	1.68201	15.1709	9.42457	22.8896	0.00126878	0.0256128		-0.0679954	-1.93774	-1.59458	0.953963	0.261025	0.331118	1.04826	3.83105	3.02007	16.6977	72.8232	6.76e-10	1.18e-09		0.750184	-3.17305	-2.48624	1.68201	0.11087	0.17847	0.594528	9.01954	5.60317	22.8896	0.00126878	0.0256128		0.0679954	-1.86974	-1.52659	1.04826	0.273622	0.347097
Photosynthesis	Cyan7822_4744	gene4792	cytochrome b6/f complex subunit 5; K02640 cytochrome b6-f complex subunit 5 [KO:K02640]	0.792704	-2.53345	-2.50901	1.73232	0.172725	0.175676	0.577261	5.78955	5.69228	22.9489	0.00126011	0.0256128		0.485067	-1.56173	-1.7914	1.39965	0.338746	0.288891	0.714464	2.95207	3.46152	15.49	452.704	2.19e-16	1.37e-15		-0.792704	-3.32615	-3.30171	0.577261	0.0997075	0.101411	1.73232	10.0293	9.86085	22.9489	0.00126011	0.0256128		-0.485067	-2.04679	-2.27647	0.714464	0.242021	0.206402
Photosynthesis	Cyan7822_4985	gene5036	photosystem I reaction centre subunit IV/PsaE; K02693 photosystem I subunit IV [KO:K02693]	0.790743	-1.00896	-1.39089	1.72997	0.496905	0.38133	0.578046	2.01246	2.6224	9.31295	0.0121638	0.090639		0.671087	0.532102	-0.100501	1.59227	1.44603	0.932709	0.628033	0.691547	1.07215	17.4325	10.985	0.000302175	0.000349791		-0.790743	-1.7997	-2.18163	0.578046	0.287234	0.220426	1.72997	3.48148	4.53666	9.31295	0.0121638	0.090639		-0.671087	-0.138985	-0.771587	0.628033	0.908158	0.585773
Photosynthesis	Cyan7822_4988	gene5039	photosystem I core protein PsaB; K02690 photosystem I P700 chlorophyll a apoprotein A2 [KO:K02690]	0.897575	0.389542	-0.0938046	1.86293	1.30998	0.937048	0.536788	0.763372	1.06718	1.7924	0.251386	0.47365		0.778263	0.905098	0.215965	1.71506	1.87267	1.16148	0.583068	0.533996	0.86097	17.5877	17.1791	2.18e-05	2.69e-05		-0.897575	-0.508034	-0.99138	0.536788	0.70318	0.502996	1.86293	1.42211	1.98809	1.7924	0.251386	0.47365		-0.778263	0.126836	-0.562298	0.583068	1.0919	0.677223
Photosynthesis	Cyan7822_4989	gene5040	photosystem I core protein PsaB; K02690 photosystem I P700 chlorophyll a apoprotein A2 [KO:K02690]	0.482037	-1.09514	-1.64222	1.39671	0.46809	0.320364	0.715966	2.13634	3.12145	6.19983	0.0302762	0.143992		0.887735	0.891566	0.173201	1.85027	1.85519	1.12756	0.540462	0.539029	0.886872	17.2638	27.009	1.09e-06	1.45e-06		-0.482037	-1.57718	-2.12425	0.715966	0.335137	0.22937	1.39671	2.98386	4.35977	6.19983	0.0302762	0.143992		-0.887735	0.00383093	-0.714534	0.540462	1.00266	0.609402
Photosynthesis	Cyan7822_4990	gene5041	photosystem I core protein PsaA; K02689 photosystem I P700 chlorophyll a apoprotein A1 [KO:K02689]	0.415403	-1.28654	-1.88052	1.33367	0.409934	0.271586	0.74981	2.43942	3.68207	5.50448	0.0388457	0.164179		0.984817	0.751425	-0.11641	1.97906	1.68346	0.92248	0.50529	0.594016	1.08403	17.3849	28.6334	7.26e-07	9.8e-07		-0.415403	-1.70194	-2.29592	0.74981	0.307373	0.203638	1.33367	3.25338	4.91067	5.50448	0.0388457	0.164179		-0.984817	-0.233392	-1.10123	0.50529	0.850633	0.46612
Photosynthesis	Cyan7822_5171	gene5223	photosystem I reaction center subunit XII; K02700 photosystem I subunit XII [KO:K02700]	0.697715	-2.30784	-2.12423	1.62193	0.201962	0.229373	0.616548	4.95142	4.35971	9.87148	0.0106037	0.0849008		0.0562933	-0.112889	-0.923591	1.03979	0.924734	0.527195	0.961732	1.08139	1.89683	17.2067	17.3515	2.05e-05	2.53e-05		-0.697715	-3.00556	-2.82195	0.616548	0.124519	0.141419	1.62193	8.03088	7.07117	9.87148	0.0106037	0.0849008		-0.0562933	-0.169182	-0.979885	0.961732	0.889347	0.50702
Photosynthesis	Cyan7822_5195	gene5247	cytochrome b/b6 domain-containing protein; K02635 cytochrome b6 [KO:K02635]	-0.363906	-3.09537	-2.7849	0.777058	0.117004	0.145098	1.28691	8.54669	6.89187	16.8557	0.00282027	0.0399203		0.0259718	-1.64377	-1.26385	1.01817	0.32002	0.41643	0.982159	3.12481	2.40137	15.4292	269.275	1.67e-14	6.14e-14		0.363906	-2.73146	-2.42099	1.28691	0.150574	0.186728	0.777058	6.64127	5.35538	16.8557	0.00282027	0.0399203		-0.0259718	-1.66974	-1.28983	0.982159	0.31431	0.409
Photosynthesis	Cyan7822_5196	gene5248	cytb6/f complex subunit IV; K02637 cytochrome b6-f complex subunit 4 [KO:K02637]	0.481514	-1.28679	-1.18351	1.39621	0.409862	0.44028	0.716226	2.43985	2.27128	5.59869	0.0375085	0.161439		0.232798	-0.725842	-0.480131	1.17511	0.604644	0.716913	0.850983	1.65387	1.39487	16.1425	85.6415	1.88e-10	3.52e-10		-0.481514	-1.7683	-1.66502	0.716226	0.293554	0.31534	1.39621	3.40653	3.17118	5.59869	0.0375085	0.161439		-0.232798	-0.95864	-0.712929	0.850983	0.514542	0.61008
Photosynthesis	Cyan7822_5339	gene5392	photosystem I reaction center subunit PsaK; K02698 photosystem I subunit X [KO:K02698]	0.992639	-3.3005	-3.3686	1.98982	0.101497	0.096817	0.502558	9.85255	10.3288	26.7801	0.000834755	0.0212329		1.42734	-0.673149	-1.20609	2.6895	0.627136	0.433443	0.371817	1.59455	2.30711	16.384	99.8564	5.54e-11	1.1e-10		-0.992639	-4.29314	-4.36124	0.502558	0.0510079	0.0486561	1.98982	19.6048	20.5524	26.7801	0.000834755	0.0212329		-1.42734	-2.10049	-2.63342	0.371817	0.23318	0.161161
Photosynthesis	Cyan7822_5494	gene5550	photosystem II core protein PsbZ; K02724 photosystem II PsbZ protein [KO:K02724]	-1.57758	-5.17718	-4.30397	0.335044	0.0276384	0.0506262	2.98469	36.1815	19.7526	16.5087	0.00297483	0.040639		-0.42414	-2.48204	-2.49336	0.745283	0.178991	0.177592	1.34177	5.58688	5.63088	15.455	565.853	3.37e-17	2.64e-16		1.57758	-3.5996	-2.72639	2.98469	0.082492	0.151103	0.335044	12.1224	6.61799	16.5087	0.00297483	0.040639		0.42414	-2.0579	-2.06922	1.34177	0.240165	0.238288
Photosynthesis	Cyan7822_5501	gene5557	ATP synthase F1 subunit gamma; K02115 F-type H+-transporting ATPase subunit gamma [EC:3.6.3.14] [KO:K02115] [EC:3.6.3.14]	0.18084	-3.48235	-2.06967	1.13354	0.089476	0.238214	0.882189	11.1762	4.1979	28.6954	0.000693153	0.01946		-0.245846	-2.04697	-1.43435	0.843321	0.241992	0.370013	1.18579	4.13237	2.70261	13.4407	195.105	2.39e-13	6.95e-13		-0.18084	-3.66319	-2.25051	0.882189	0.0789348	0.21015	1.13354	12.6687	4.75851	28.6954	0.000693153	0.01946		0.245846	-1.80112	-1.18851	1.18579	0.286951	0.438756
Photosynthesis	Cyan7822_5502	gene5558	ATP synthase F1 subunit alpha; K02111 F-type H+-transporting ATPase subunit alpha [EC:3.6.3.14] [KO:K02111] [EC:3.6.3.14]	0.224313	-3.1287	-2.08581	1.16822	0.114332	0.235564	0.856003	8.74648	4.24512	27.9166	0.000746514	0.0199567		-0.527653	-1.63346	-1.2522	0.693682	0.322315	0.419807	1.44158	3.10256	2.38204	12.1797	124.305	9.5e-12	2.11e-11		-0.224313	-3.35302	-2.31012	0.856003	0.0978682	0.201644	1.16822	10.2178	4.95924	27.9166	0.000746514	0.0199567		0.527653	-1.1058	-0.724547	1.44158	0.464643	0.605187
Photosynthesis	Cyan7822_5503	gene5559	ATP synthase F1 subunit delta; K02113 F-type H+-transporting ATPase subunit delta [EC:3.6.3.14] [KO:K02113] [EC:3.6.3.14]	0.22883	-3.78975	-2.59356	1.17188	0.0723055	0.165676	0.853327	13.8302	6.03587	33.7857	0.000445075	0.016546		-0.481207	-2.22841	-1.5868	0.716378	0.213394	0.33291	1.39591	4.68616	3.00381	13.3259	1154.86	8.29e-20	1.73e-18		-0.22883	-4.01858	-2.82239	0.853327	0.0617002	0.141376	1.17188	16.2074	7.07334	33.7857	0.000445075	0.016546		0.481207	-1.7472	-1.10559	1.39591	0.29788	0.464713
Photosynthesis	Cyan7822_5504	gene5560	ATP synthase F0 subunit B; K02109 F-type H+-transporting ATPase subunit b [EC:3.6.3.14] [KO:K02109] [EC:3.6.3.14]	0.302705	-3.90742	-2.61444	1.23345	0.066642	0.163295	0.810731	15.0056	6.12388	32.1898	0.00050776	0.016948		-0.585915	-2.68673	-1.70009	0.666226	0.155316	0.307767	1.50099	6.43851	3.24921	12.7767	962.767	3.85e-19	6.11e-18		-0.302705	-4.21013	-2.91715	0.810731	0.0540287	0.132389	1.23345	18.5087	7.55352	32.1898	0.00050776	0.016948		0.585915	-2.10081	-1.11417	1.50099	0.233127	0.461956
Photosynthesis	Cyan7822_5505	gene5561	H+transporting two-sector ATPase subunit B/B'; K02109 F-type H+-transporting ATPase subunit b [EC:3.6.3.14] [KO:K02109] [EC:3.6.3.14]	-0.18866	-4.26736	-2.97281	0.87742	0.0519274	0.127378	1.1397	19.2577	7.85065	51.6805	0.000137786	0.00971103		-0.498574	-2.75112	-1.66299	0.707806	0.148536	0.315783	1.41282	6.73238	3.16673	12.3666	1034.45	2.1e-19	3.81e-18		0.18866	-4.0787	-2.78415	1.1397	0.0591819	0.145173	0.87742	16.8971	6.88832	51.6805	0.000137786	0.00971103		0.498574	-2.25254	-1.16442	1.41282	0.209854	0.446143
Photosynthesis	Cyan7822_5506	gene5562	ATP synthase F0 subunit C; K02110 F-type H+-transporting ATPase subunit c [EC:3.6.3.14] [KO:K02110] [EC:3.6.3.14]	-0.281365	-4.05374	-2.84379	0.822812	0.0602146	0.139295	1.21534	16.6073	7.17901	43.0706	0.000228487	0.0118324		0.44665	-1.21286	-0.628267	1.36287	0.431412	0.646953	0.733745	2.31797	1.54571	15.9335	120.67	1.21e-11	2.64e-11		0.281365	-3.77238	-2.56242	1.21534	0.0731815	0.169291	0.822812	13.6647	5.90698	43.0706	0.000228487	0.0118324		-0.44665	-1.65951	-1.07492	0.733745	0.316546	0.474699
Photosynthesis	Cyan7822_5507	gene5563	ATP synthase F0 subunit A; K02108 F-type H+-transporting ATPase subunit a [EC:3.6.3.14] [KO:K02108] [EC:3.6.3.14]	0.0662768	-3.03251	-1.84021	1.04701	0.122215	0.279282	0.9551	8.18232	3.58061	18.5562	0.00220045	0.0346239		-0.429233	-1.62191	-1.15808	0.742656	0.324905	0.448109	1.34652	3.07783	2.2316	14.2181	194.089	2.49e-13	7.24e-13		-0.0662768	-3.09879	-1.90648	0.9551	0.116727	0.266742	1.04701	8.56698	3.74894	18.5562	0.00220045	0.0346239		0.429233	-1.19268	-0.728846	1.34652	0.43749	0.603386
Photosynthesis	Cyan7822_5532	gene5588	photosystem II D2 protein (photosystem q(a) protein); K02706 photosystem II P680 reaction center D2 protein [KO:K02706]	-1.38291	-2.5714	-2.43755	0.383445	0.16824	0.184597	2.60793	5.94388	5.41722	5.71512	0.0359397	0.157594		-0.827998	-0.882644	-0.969552	0.563311	0.542372	0.510665	1.77522	1.84375	1.95823	16.0903	45.8228	2.38e-08	3.58e-08		1.38291	-1.1885	-1.05464	2.60793	0.43876	0.481416	0.383445	2.27915	2.07721	5.71512	0.0359397	0.157594		0.827998	-0.0546467	-0.141554	1.77522	0.96283	0.906542
[truncated: 57 more columns]

## Sheet: Photosynthesis - Antenna
				RNA-Seq_method D0 vs ALL													Microarray_method D0 vs ALL														RNA-Seq_method D3 vs ALL													Microarray_method D3 vs ALL
Pathway	locus tag	ID	Description	log2FC(D0vsD3)	log2(D0vsL0)	log2(D0vsL3)	FC(D0vsD3)	FC(D0vsL0)	FC(D0vsL3)	1/FC(D0vsD3)	1/FC(D0vsL0)	1/FC(D0vsL3)	F	P.Value	adj.P.Val		log2FC(D0vsD4)	log2FC(D0vsL0)	log2FC(D0vsL4)	FC(D0vsD4)	FC(D0vsL0)	FC(D0vsL4)	1/FC(D0vsD3)	1/FC(D0vsL0)	1/FC(D0vsL3)	AveExpr	F	P.Value	adj.P.Val		log2FC(D3vsD0)	log2(D3vsL0)	log2(D3vsL3)	FC(D3vsD0)	FC(D3vsL0)	FC(D3vsL3)	1/FC(D3vsD0)	1/FC(D3vsL0)	1/FC(D3vsL3)	F	P.Value	adj.P.Val		log2FC(D4vsD0)	log2FC(D4vsL0)	log2FC(D4vsL4)	FC(D4vsD0)	FC(D4vsL0)	FC(D4vsL4)
Photosynthesis - antenna proteins	Cyan7822_1647	gene1672	phycocyanin; K02092 allophycocyanin alpha subunit [KO:K02092]	-2.0723	-4.68086	-4.07	0.237779	0.0389872	0.0595398	4.20558	25.6494	16.7955	24.507	0.00105826	0.023788		-0.888732	-1.25917	-1.56575	0.540089	0.417784	0.337801	1.85155	2.39358	2.96032	11.0854	444.426	2.55e-16	1.56e-15		2.0723	-2.60855	-1.9977	4.20558	0.163964	0.2504	0.237779	6.09891	3.99362	24.507	0.00105826	0.023788		0.888732	-0.370438	-0.677021	1.85155	0.773548	0.625456
Photosynthesis - antenna proteins	Cyan7822_1648	gene1673	allophycocyanin subunit beta; K02093 allophycocyanin beta subunit [KO:K02093]	-2.03705	-5.25996	-4.82126	0.243661	0.0260971	0.0353718	4.10406	38.3184	28.2711	59.6895	9.21e-05	0.00818685		-0.874113	-2.28518	-2.26947	0.545589	0.205159	0.207406	1.83288	4.87426	4.82146	14.3907	893.353	7.23e-19	1.04e-17		2.03705	-3.22291	-2.7842	4.10406	0.107104	0.145168	0.243661	9.33669	6.88856	59.6895	9.21e-05	0.00818685		0.874113	-1.41107	-1.39536	1.83288	0.376033	0.380151
Photosynthesis - antenna proteins	Cyan7822_1649	gene1674	CpcD phycobilisome linker domain-containing protein; K02094 phycobilisome core linker protein [KO:K02094]	-1.3035	-4.18478	-3.34392	0.405143	0.0549866	0.0984873	2.46827	18.1863	10.1536	21.9208	0.00142252	0.0265144		-0.0645203	-0.953421	-0.526453	0.956263	0.516406	0.69426	1.04574	1.93646	1.44038	15.4889	110.943	2.38e-11	5e-11		1.3035	-2.88128	-2.04042	2.46827	0.135722	0.243093	0.405143	7.36803	4.11366	21.9208	0.00142252	0.0265144		0.0645203	-0.888901	-0.461933	1.04574	0.540025	0.726013
Photosynthesis - antenna proteins	Cyan7822_1650	gene1675	phycocyanin; K02095 allophycocyanin-B [KO:K02095]	-1.42152	-4.29263	-3.54842	0.373319	0.0510257	0.0854712	2.67867	19.598	11.6999	26.8792	0.000826517	0.0211826		-0.303521	-1.21653	-0.965687	0.810273	0.430316	0.512034	1.23415	2.32387	1.95299	15.025	164.579	9.66e-13	2.51e-12		1.42152	-2.87111	-2.1269	2.67867	0.136681	0.228949	0.373319	7.31629	4.36778	26.8792	0.000826517	0.0211826		0.303521	-0.913011	-0.662166	1.23415	0.531076	0.631929
Photosynthesis - antenna proteins	Cyan7822_1651	gene1676	phycobilisome linker polypeptide; K02096 phycobilisome core-membrane linker protein [KO:K02096]	-0.511316	-4.18032	-3.61678	0.701582	0.0551565	0.0815153	1.42535	18.1302	12.2676	24.1848	0.00109623	0.0242642		0.280219	-1.53467	-1.25976	1.21438	0.345158	0.417615	0.823466	2.89723	2.39455	17.0166	70.8232	8.41e-10	1.46e-09		0.511316	-3.66901	-3.10547	1.42535	0.0786173	0.116188	0.701582	12.7198	8.60675	24.1848	0.00109623	0.0242642		-0.280219	-1.81489	-1.53998	0.823466	0.284226	0.343891
Photosynthesis - antenna proteins	Cyan7822_1652	gene1677	allophycocyanin subunit beta; K02097 phycobilisome core component [KO:K02097]	-0.510969	-4.16619	-3.65108	0.701751	0.0556997	0.0796002	1.42501	17.9534	12.5628	21.9243	0.00142192	0.0265144		0.080546	-1.33752	-1.09481	1.05742	0.395699	0.468197	0.9457	2.52717	2.13585	17.5767	23.4259	2.89e-06	3.76e-06		0.510969	-3.65522	-3.14012	1.42501	0.0793724	0.113431	0.701751	12.5988	8.81595	21.9243	0.00142192	0.0265144		-0.080546	-1.41807	-1.17536	0.9457	0.374213	0.442774
Photosynthesis - antenna proteins	Cyan7822_2446	gene2474	phycocyanin subunit alpha; K02284 phycocyanin alpha chain [KO:K02284]	0.00402524	-0.775829	-1.237	1.00279	0.584053	0.424255	0.997214	1.71217	2.35708	2.65777	0.14524	0.350967		0.00113068	-0.311752	-0.0189143	1.00078	0.805663	0.986975	0.999217	1.24121	1.0132	8.84122	37.409	1.07e-07	1.53e-07		-0.00402524	-0.779854	-1.24102	0.997214	0.582426	0.423072	1.00279	1.71696	2.36366	2.65777	0.14524	0.350967		-0.00113068	-0.312883	-0.020045	0.999217	0.805031	0.986202
Photosynthesis - antenna proteins	Cyan7822_2532	gene2560	phycocyanin subunit alpha; K02284 phycocyanin alpha chain [KO:K02284]	0.0479087	-3.98502	-3.39066	1.03377	0.0631521	0.0953474	0.967338	15.8348	10.488	21.6437	0.00147105	0.0271943		0.356583	-0.794149	-1.18163	1.28039	0.576683	0.440853	0.781012	1.73405	2.26833	15.4353	88.9991	1.39e-10	2.63e-10		-0.0479087	-4.03293	-3.43857	0.967338	0.0610894	0.0922331	1.03377	16.3694	10.8421	21.6437	0.00147105	0.0271943		-0.356583	-1.15073	-1.53821	0.781012	0.450397	0.344312
Photosynthesis - antenna proteins	Cyan7822_2540	gene2568	phycocyanin subunit beta; K02285 phycocyanin beta chain [KO:K02285]	0.354588	-3.25457	-3.05716	1.27862	0.10478	0.120144	0.782093	9.54384	8.32332	22.1286	0.00138751	0.0262231		0.135838	-1.96092	-2.03147	1.09873	0.256865	0.244606	0.910141	3.89309	4.08821	13.6552	715.563	4.68e-18	4.93e-17		-0.354588	-3.60916	-3.41175	0.782093	0.0819474	0.0939641	1.27862	12.2029	10.6424	22.1286	0.00138751	0.0262231		-0.135838	-2.09675	-2.16731	0.910141	0.233784	0.222626
Photosynthesis - antenna proteins	Cyan7822_3399	gene3436	phycocyanin subunit beta; K02285 phycocyanin beta chain [KO:K02285]	-0.0565364	-3.6941	-3.03637	0.96157	0.0772616	0.121888	1.03997	12.943	8.20426	26.3585	0.000871049	0.021909		1.02088	-1.36577	-1.52332	2.02916	0.388027	0.347883	0.492814	2.57714	2.87453	15.0572	433.274	3.16e-16	1.88e-15		0.0565364	-3.63757	-2.97984	1.03997	0.0803495	0.126759	0.96157	12.4456	7.88897	26.3585	0.000871049	0.021909		-1.02088	-2.38665	-2.54421	0.492814	0.191225	0.171442
Photosynthesis - antenna proteins	Cyan7822_3895	gene3936	phycobilisome linker polypeptide; K02286 phycocyanin-associated rod linker protein [KO:K02286]	0.948535	0.729472	-0.584981	1.92991	1.65803	0.666658	0.518159	0.603125	1.50002	0.758498	0.558005	0.702613		0.292287	0.0255687	-0.193435	1.22458	1.01788	0.874521	0.816607	0.982433	1.14348	7.83716	35.6706	1.51e-07	2.14e-07		-0.948535	-0.219063	-1.53352	0.518159	0.859123	0.345435	1.92991	1.16398	2.8949	0.758498	0.558005	0.702613		-0.292287	-0.266718	-0.485721	0.816607	0.831208	0.71414
Photosynthesis - antenna proteins	Cyan7822_3896	gene3937	phycobilisome linker polypeptide; K02286 phycocyanin-associated rod linker protein [KO:K02286]	1.14124	0.0269258	-0.124761	2.2057	1.01884	0.917156	0.45337	0.98151	1.09033	2.77867	0.135488	0.337648		0.0248605	-1.05458	-1.19775	1.01738	0.481437	0.435954	0.982916	2.07712	2.29382	10.1717	299.085	6.96e-15	2.81e-14		-1.14124	-1.11431	-1.266	0.45337	0.461911	0.415811	2.2057	2.16492	2.40494	2.77867	0.135488	0.337648		-0.0248605	-1.07944	-1.22261	0.982916	0.473212	0.428506
Photosynthesis - antenna proteins	Cyan7822_4029	gene4069	CpcD phycobilisome linker domain-containing protein; K02287 phycocyanin-associated, rod [KO:K02287]	-1.04851	-5.19334	-3.80838	0.483467	0.0273305	0.071378	2.06839	36.5891	14.0099	23.7315	0.00115282	0.0246376		-0.907971	-1.63623	-1.88428	0.532934	0.321696	0.27088	1.8764	3.10852	3.69168	9.95074	400.328	6.12e-16	3.33e-15		1.04851	-4.14483	-2.75986	2.06839	0.0565303	0.147638	0.483467	17.6896	6.77333	23.7315	0.00115282	0.0246376		0.907971	-0.728257	-0.976305	1.8764	0.603633	0.50828
Photosynthesis - antenna proteins	Cyan7822_4031	gene4071	PBS lyase HEAT domain-containing protein; K02288 phycocyanobilin lyase alpha subunit [EC:4.-.-.-] [KO:K02288] [EC:4.-.-.-]	-4.1979	-7.98869	-7.46095	0.0544885	0.00393698	0.00567584	18.3525	254.002	176.185	4.64864	0.0545149	0.201007		-0.702781	-1.66794	-2.05501	0.614387	0.314702	0.240648	1.62764	3.17761	4.15546	10.7905	1066.81	1.62e-19	3.04e-18		4.1979	-3.79079	-3.26305	18.3525	0.0722533	0.104166	0.0544885	13.8402	9.60009	4.64864	0.0545149	0.201007		0.702781	-0.965161	-1.35223	1.62764	0.512221	0.391687
Photosynthesis - antenna proteins	Cyan7822_4032	gene4072	HEAT domain-containing protein; K02289 phycocyanobilin lyase beta subunit [KO:K02289]	-0.96319	-4.96803	-4.14605	0.512921	0.0319503	0.0564827	1.94962	31.2986	17.7045	23.0705	0.0012426	0.0256128		-0.48554	-1.40965	-1.60933	0.71423	0.376402	0.32775	1.40011	2.65673	3.05111	12.3237	334.139	2.77e-15	1.24e-14		0.96319	-4.00484	-3.18286	1.94962	0.0622908	0.11012	0.512921	16.0537	9.08103	23.0705	0.0012426	0.0256128		0.48554	-0.924113	-1.12379	1.40011	0.527004	0.458886
Photosynthesis - antenna proteins	Cyan7822_4033	gene4073	phycobilisome linker polypeptide; K02290 phycobilisome rod-core linker protein [KO:K02290]	-0.996914	-4.59253	-4.02868	0.501071	0.0414487	0.0612696	1.99573	24.1262	16.3213	15.6823	0.00339167	0.0439719		-0.915456	-1.30798	-1.85254	0.530176	0.403885	0.276904	1.88616	2.47595	3.61137	14.1813	476.209	1.43e-16	9.49e-16		0.996914	-3.59562	-3.03177	1.99573	0.0827203	0.122277	0.501071	12.0889	8.17813	15.6823	0.00339167	0.0439719		0.915456	-0.392529	-0.937089	1.88616	0.761793	0.522286
Photosynthesis - antenna proteins	Cyan7822_4034	gene4074	phycocyanin; K05376 phycoerythrin alpha chain [KO:K05376]	-1.64841	-5.83221	-5.69909	0.318991	0.0175521	0.0192488	3.13489	56.9733	51.9512	46.2934	0.000187113	0.0107021		-1.24654	-1.81827	-3.19721	0.421457	0.28356	0.10903	2.37272	3.52658	9.17182	14.0429	285.124	1.04e-14	4.01e-14		1.64841	-4.1838	-4.05067	3.13489	0.0550238	0.0603429	0.318991	18.1739	16.572	46.2934	0.000187113	0.0107021		1.24654	-0.571728	-1.95067	2.37272	0.67281	0.258697
Photosynthesis - antenna proteins	Cyan7822_4035	gene4075	phycocyanin; K05377 phycoerythrin beta chain [KO:K05377]	-1.61018	-5.1842	-4.64708	0.327557	0.0275042	0.0399106	3.0529	36.358	25.056	21.1491	0.00156339	0.0281803		-0.769682	-0.494506	-1.1278	0.586547	0.709805	0.457612	1.70489	1.40884	2.18526	14.7281	18.1076	1.56e-05	1.94e-05		1.61018	-3.57402	-3.0369	3.0529	0.0839678	0.121843	0.327557	11.9093	8.20728	21.1491	0.00156339	0.0281803		0.769682	0.275176	-0.358123	1.70489	1.21014	0.780179
Photosynthesis - antenna proteins	Cyan7822_4043	gene4083	phycobilisome linker polypeptide; K05378 phycoerythrin-associated linker protein [KO:K05378]	-0.955285	-4.41038	-3.99472	0.51574	0.0470265	0.062729	1.93896	21.2646	15.9416	22.6287	0.0013079	0.0259725		-0.357091	-0.598912	-0.94333	0.780737	0.660252	0.520031	1.28084	1.51457	1.92296	17.0151	6.59725	0.00372292	0.00411852		0.955285	-3.4551	-3.03944	1.93896	0.0911826	0.121629	0.51574	10.967	8.22171	22.6287	0.0013079	0.0259725		0.357091	-0.241821	-0.586239	1.28084	0.845677	0.666077
Photosynthesis - antenna proteins	Cyan7822_4044	gene4084	phycobilisome linker polypeptide; K05379 phycoerythrin-associated linker protein [KO:K05379]	-1.04459	-4.65272	-4.20711	0.484783	0.039755	0.0541418	2.06278	25.1541	18.47	28.0361	0.000737977	0.0199099		-0.367494	-0.900626	-1.4872	0.775127	0.535654	0.356703	1.29011	1.86688	2.80345	16.4023	28.8078	6.95e-07	9.41e-07		1.04459	-3.60813	-3.16253	2.06278	0.0820057	0.111682	0.484783	12.1943	8.95396	28.0361	0.000737977	0.0199099		0.367494	-0.533132	-1.11971	1.29011	0.691053	0.460187
Photosynthesis - antenna proteins	Cyan7822_4045	gene4085	phycoerythrin-associated linker protein; K05381 phycoerythrin-associated linker protein [KO:K05381]	-1.40839	-2.92853	-2.40366	0.376732	0.131348	0.188985	2.65441	7.61337	5.29144	12.8548	0.00558897	0.0587605		-1.34859	-0.6307	-1.38734	0.392676	0.645863	0.38227	2.54663	1.54832	2.61596	13.255	879.518	8.25e-19	1.16e-17		1.40839	-1.52015	-0.995271	2.65441	0.348651	0.501642	0.376732	2.8682	1.99345	12.8548	0.00558897	0.0587605		1.34859	0.717888	-0.0387494	2.54663	1.64477	0.973498
Photosynthesis - antenna proteins	Cyan7822_4046	gene4086	hypothetical protein; K05382 phycoerythrin-associated linker protein [KO:K05382]	-0.9225	-2.41351	-1.64958	0.527594	0.187699	0.318733	1.8954	5.32768	3.13743	11.8588	0.00681647	0.0662648		-0.427947	-0.364144	-0.706704	0.743319	0.77693	0.612719	1.34532	1.28712	1.63207	9.85947	50.773	1.1e-08	1.7e-08		0.9225	-1.49101	-0.727081	1.8954	0.355764	0.604125	0.527594	2.81085	1.65529	11.8588	0.00681647	0.0662648		0.427947	0.0638034	-0.278756	1.34532	1.04522	0.824301
Photosynthesis - antenna proteins	Cyan7822_5518	gene5574	hypothetical protein; K05383 CpeT protein [KO:K05383]	-0.974608	-3.71584	-3.42379	0.508878	0.0761064	0.0931831	1.96511	13.1395	10.7316	20.8533	0.00162235	0.0288106		-0.285459	-0.77649	-1.32836	0.82048	0.583785	0.398222	1.2188	1.71296	2.51116	15.2387	137.57	4.17e-12	9.86e-12		0.974608	-2.74123	-2.44918	1.96511	0.149557	0.183115	0.508878	6.6864	5.46105	20.8533	0.00162235	0.0288106		0.285459	-0.491031	-1.0429	1.2188	0.711516	0.485352
Photosynthesis - antenna proteins	Cyan7822_5520	gene5576	PBS lyase HEAT domain-containing protein; K05384 bilin biosynthesis protein [KO:K05384]	-1.24698	-5.35622	-5.01572	0.421328	0.0244128	0.0309113	2.37345	40.9621	32.3506	34.2265	0.00042961	0.0162388		-0.499331	-1.62935	-2.06247	0.707435	0.323234	0.239407	1.41356	3.09373	4.177	16.94	130.808	6.28e-12	1.44e-11		1.24698	-4.10923	-3.76874	2.37345	0.0579426	0.0733664	0.421328	17.2585	13.6302	34.2265	0.00042961	0.0162388		0.499331	-1.13002	-1.56313	1.41356	0.456911	0.338415
Photosynthesis - antenna proteins	Cyan7822_5521	gene5577	PBS lyase HEAT domain-containing protein; K05385 bilin biosynthesis protein [KO:K05385]	-1.44316	-5.47054	-5.04686	0.367762	0.0225529	0.0302513	2.71915	44.3402	33.0565	32.8131	0.000481949	0.016943		-0.334443	-1.57713	-2.23829	0.79309	0.335148	0.211937	1.26089	2.98376	4.71838	16.0331	225.571	7.22e-14	2.33e-13		1.44316	-4.02739	-3.6037	2.71915	0.0613248	0.0822578	0.367762	16.3066	12.1569	32.8131	0.000481949	0.016943		0.334443	-1.24269	-1.90385	1.26089	0.422585	0.26723
Photosynthesis - antenna proteins	Cyan7822_5522	gene5578	PBS lyase HEAT domain-containing protein; K05386 bilin biosynthesis protein [KO:K05386]	-1.36085	-5.17113	-4.62594	0.389353	0.0277546	0.0404999	2.56836	36.0301	24.6914	23.0069	0.00125171	0.0256128		-0.491892	-1.04746	-1.36915	0.711092	0.483819	0.387118	1.40629	2.06689	2.58319	16.5649	103.275	4.23e-11	8.57e-11		1.36085	-3.81028	-3.26509	2.56836	0.0712839	0.104019	0.389353	14.0284	9.61367	23.0069	0.00125171	0.0256128		0.491892	-0.555567	-0.877262	1.40629	0.68039	0.5444
[truncated: 57 more columns]

## Sheet: Carbon fixation
				RNA-Seq_method D0 vs ALL													Microarray_method D0 vs ALL										RNA-Seq_method D3 vs ALL													Microarray_method D3 vs ALL
Pathway	locus tag	ID	Description	log2FC(D0vsD3)	log2(D0vsL0)	log2(D0vsL3)	FC(D0vsD3)	FC(D0vsL0)	FC(D0vsL3)	1/FC(D0vsD3)	1/FC(D0vsL0)	1/FC(D0vsL3)	F	P.Value	adj.P.Val		1/FC(D0vsD3)	1/FC(D0vsL0)	1/FC(D0vsL3)	AveExpr	F	P.Value	adj.P.Val	RefSeqGene	Chromosome_ID		log2FC(D3vsD0)	log2(D3vsL0)	log2(D3vsL3)	FC(D3vsD0)	FC(D3vsL0)	FC(D3vsL3)	1/FC(D3vsD0)	1/FC(D3vsL0)	1/FC(D3vsL3)	F	P.Value	adj.P.Val		log2FC(D4vsD0)	log2FC(D4vsL0)	log2FC(D4vsL4)	FC(D4vsD0)	FC(D4vsL0)	FC(D4vsL4)	1/FC(D4vsD0)	1/FC(D4vsL0)	1/FC(D4vsL3)	AveExpr
Carbon fixation	Cyan7822_0018	gene17	ribose 5-phosphate isomerase; K01807 ribose 5-phosphate isomerase A [EC:5.3.1.6] [KO:K01807] [EC:5.3.1.6]	0.190571	-1.94897	-1.29028	1.14122	0.259002	0.408872	0.876259	3.86098	2.44575	8.35468	0.0156448	0.10257		1.0439	7.45763	4.00598	12.4169	1449.06	1.22e-20	3.53e-19	9736471	NC_014501.1		-0.190571	-2.13954	-1.48085	0.876259	0.226953	0.358278	1.14122	4.40621	2.79113	8.35468	0.0156448	0.10257		0.0619817	-2.83674	-1.94018	1.0439	0.139977	0.260585	0.957947	7.14402	3.83752	12.4169
Carbon fixation	Cyan7822_0124	gene126	ribulose-phosphate 3-epimerase; K01783 ribulose-phosphate 3-epimerase [EC:5.1.3.1] [KO:K01783] [EC:5.1.3.1]	-1.07676	-3.74881	-2.95607	0.474091	0.074387	0.128865	2.1093	13.4432	7.76005	21.5207	0.00149332	0.0275308		1.36076	4.35748	2.16523	15.7657	274.807	1.41e-14	5.26e-14	9736580	NC_014501.1		1.07676	-2.67204	-1.8793	2.1093	0.156904	0.271815	0.474091	6.37331	3.67897	21.5207	0.00149332	0.0275308		0.444408	-1.67909	-0.670115	1.36076	0.31228	0.628457	0.734886	3.20225	1.5912	15.7657
Carbon fixation	Cyan7822_0374	gene379	phosphoribulokinase; K00855 phosphoribulokinase [EC:2.7.1.19] [KO:K00855] [EC:2.7.1.19]	0.0984772	-2.76975	-2.94808	1.07064	0.14663	0.129581	0.934018	6.81991	7.71719	22.9494	0.00126005	0.0256128		0.604751	2.72447	2.14868	16.4759	142.758	3.09e-12	7.41e-12	9736833	NC_014501.1		-0.0984772	-2.86823	-3.04655	0.934018	0.136955	0.121031	1.07064	7.30169	8.26235	22.9494	0.00126005	0.0256128		-0.725587	-2.17156	-1.82904	0.604751	0.22197	0.281452	1.65357	4.50512	3.55301	16.4759
Carbon fixation	Cyan7822_1076	gene1091	transketolase; K00615 transketolase [EC:2.2.1.1] [KO:K00615] [EC:2.2.1.1]	-0.303676	-1.5433	-0.652773	0.810185	0.343099	0.636057	1.23429	2.91461	1.57219	2.69249	0.142346	0.346943		1.14674	1.51161	1.22018	12.6715	54.0187	6.83e-09	1.08e-08	9737545	NC_014501.1		0.303676	-1.23963	-0.349096	1.23429	0.423482	0.785076	0.810185	2.36138	1.27376	2.69249	0.142346	0.346943		0.197539	-0.398543	-0.0895564	1.14674	0.758624	0.939812	0.872037	1.31818	1.06404	12.6715
Carbon fixation	Cyan7822_1455	gene1475	phosphoglycerate kinase; K00927 phosphoglycerate kinase [EC:2.7.2.3] [KO:K00927] [EC:2.7.2.3]	-0.090052	-3.39166	-2.87355	0.939489	0.0952817	0.136451	1.06441	10.4952	7.32866	16.6584	0.00290678	0.0403423		0.859416	2.44058	2.63673	13.6215	296.455	7.49e-15	3e-14	9737929	NC_014501.1		0.090052	-3.30161	-2.7835	1.06441	0.101419	0.145239	0.939489	9.86012	6.88519	16.6584	0.00290678	0.0403423		-0.218571	-1.50579	-1.61732	0.859416	0.352136	0.32594	1.16358	2.83981	3.06805	13.6215
Carbon fixation	Cyan7822_1523	gene1547	pyruvate kinase; K00873 pyruvate kinase [EC:2.7.1.40] [KO:K00873] [EC:2.7.1.40]	-0.0174241	-0.393953	-0.127218	0.987995	0.761042	0.915595	1.01215	1.31399	1.09219	0.447738	0.728248	0.816525		1.14538	1.16792	1.27312	13.9995	9.85854	0.000538876	0.000617884	9738001	NC_014501.1		0.0174241	-0.376529	-0.109794	1.01215	0.770289	0.92672	0.987995	1.29821	1.07907	0.447738	0.728248	0.816525		0.195833	-0.0281032	-0.152539	1.14538	0.980709	0.899666	0.873069	1.01967	1.11152	13.9995
Carbon fixation	Cyan7822_1612	gene1637	deoxyribose-phosphate aldolase/phospho-2-dehydro-3-deoxyheptonate aldolase; K11645 fructose-bisphosphate aldolase, class I [EC:4.1.2.13] [KO:K11645] [EC:4.1.2.13]	0.448404	1.99931	1.07436	1.36453	3.99809	2.10578	0.732853	0.25012	0.474882	2.20608	0.191104	0.40905		1.02227	0.653943	0.796736	11.0985	153.632	1.7e-12	4.24e-12	9738091	NC_014501.1		-0.448404	1.55091	0.625954	0.732853	2.93001	1.54323	1.36453	0.341296	0.647991	2.20608	0.191104	0.40905		0.0317705	0.644534	0.359596	1.02227	1.56323	1.28307	0.978219	0.6397	0.779383	11.0985
Carbon fixation	Cyan7822_1659	gene1684	fructose-bisphosphate aldolase; K01624 fructose-bisphosphate aldolase, class II [EC:4.1.2.13] [KO:K01624] [EC:4.1.2.13]	-0.850167	-3.42111	-3.2488	0.554721	0.0933562	0.105199	1.80271	10.7117	9.50577	20.6207	0.00167084	0.0293633		1.71875	3.54743	3.28105	15.1376	216.087	1.03e-13	3.23e-13	9738138	NC_014501.1		0.850167	-2.57094	-2.39864	1.80271	0.168294	0.189644	0.554721	5.94198	5.27305	20.6207	0.00167084	0.0293633		0.781358	-1.04541	-0.932802	1.71875	0.484506	0.52384	0.581819	2.06396	1.90898	15.1376
Carbon fixation	Cyan7822_1688	gene1713	triosephosphate isomerase; K01803 triosephosphate isomerase (TIM) [EC:5.3.1.1] [KO:K01803] [EC:5.3.1.1]	0.456272	-2.26346	-1.93114	1.37199	0.208271	0.262221	0.728867	4.80143	3.81358	19.978	0.00181535	0.0311743		1.03138	2.18788	1.85595	12.7416	246.232	3.5e-14	1.21e-13	9738167	NC_014501.1		-0.456272	-2.71974	-2.38742	0.728867	0.151802	0.191124	1.37199	6.58752	5.23219	19.978	0.00181535	0.0311743		0.0445711	-1.08496	-0.847586	1.03138	0.471404	0.555714	0.969578	2.12132	1.79949	12.7416
Carbon fixation	Cyan7822_2645	gene2674	phosphoenolpyruvate carboxylase; K01595 phosphoenolpyruvate carboxylase [EC:4.1.1.31] [KO:K01595] [EC:4.1.1.31]	-0.113422	1.46886	1.588	0.924393	2.76804	3.00633	1.08179	0.361267	0.332631	5.35633	0.0410808	0.17021		1.01366	0.378019	0.336652	11.6005	592.546	2.29e-17	1.9e-16	9739128	NC_014501.1		0.113422	1.58229	1.70143	1.08179	2.99444	3.25222	0.924393	0.333952	0.307482	5.35633	0.0410808	0.17021		0.0195673	1.42304	1.59024	1.01366	2.68149	3.01098	0.986529	0.372927	0.332117	11.6005
Carbon fixation	Cyan7822_2899	gene2934	ribulose-bisphosphate carboxylase; K01601 ribulose-bisphosphate carboxylase large chain [EC:4.1.1.39] [KO:K01601] [EC:4.1.1.39]	0.662446	-3.1786	-1.34161	1.58276	0.110445	0.39458	0.631806	9.05428	2.53434	23.5672	0.0011743	0.0248291		2.09319	2.52652	1.60683	16.621	9.74637	0.000572078	0.000654805	9739388	NC_014501.1		-0.662446	-3.84105	-2.00406	0.631806	0.0697798	0.249298	1.58276	14.3308	4.01126	23.5672	0.0011743	0.0248291		1.0657	-0.271452	0.381486	2.09319	0.828485	1.30268	0.47774	1.20702	0.767646	16.621
Carbon fixation	Cyan7822_2901	gene2936	ribulose-bisphosphate carboxylase; K01602 ribulose-bisphosphate carboxylase small chain [EC:4.1.1.39] [KO:K01602] [EC:4.1.1.39]	0.987448	-3.19577	-1.17584	1.98268	0.109138	0.442626	0.504369	9.16267	2.25924	28.015	0.00073947	0.0199099		1.7035	3.39267	1.52602	17.003	45.4325	2.53e-08	3.8e-08	9739390	NC_014501.1		-0.987448	-4.18322	-2.16329	0.504369	0.0550461	0.223247	1.98268	18.1666	4.47934	28.015	0.00073947	0.0199099		0.768498	-0.993923	0.158724	1.7035	0.502111	1.1163	0.587028	1.99159	0.895817	17.003
Carbon fixation	Cyan7822_2919	gene2954	fructose-1; K11532 fructose-1,6-bisphosphatase II / sedoheptulose-1,7-bisphosphatase [EC:3.1.3.11 3.1.3.37] [KO:K11532] [EC:3.1.3.37 3.1.3.11]	-0.769313	-3.73394	-2.90834	0.586697	0.0751573	0.133199	1.70446	13.3054	7.50756	22.565	0.00131769	0.0259725		1.43056	5.99263	4.61023	14.0807	459.659	1.92e-16	1.23e-15	9739408	NC_014501.1		0.769313	-2.96463	-2.13903	1.70446	0.128103	0.227032	0.586697	7.80625	4.40466	22.565	0.00131769	0.0259725		0.516583	-2.06661	-1.68825	1.43056	0.23872	0.310302	0.699026	4.189	3.22267	14.0807
Carbon fixation	Cyan7822_3004	gene3040	malate dehydrogenase; K00024 malate dehydrogenase [EC:1.1.1.37] [KO:K00024] [EC:1.1.1.37]	-0.28031	1.59792	2.85924	0.823414	3.02707	7.25633	1.21446	0.330353	0.137811	25.0478	0.000998407	0.0233008		0.873765	0.282182	0.226372	13.9032	659.747	9.27e-18	8.76e-17	9739494	NC_014501.1		0.28031	1.87823	3.13955	1.21446	3.67624	8.8125	0.823414	0.272017	0.113475	25.0478	0.000998407	0.0233008		-0.194682	1.63062	1.94855	0.873765	3.09646	3.85987	1.14447	0.32295	0.259076	13.9032
Carbon fixation	Cyan7822_4085	gene4127	phosphoribulokinase/uridine kinase; K00855 phosphoribulokinase [EC:2.7.1.19] [KO:K00855] [EC:2.7.1.19]	-0.0146423	-2.91023	-0.786206	0.989902	0.133025	0.579867	1.0102	7.51741	1.72453	8.09668	0.0168066	0.106245		1.48224	2.70242	1.56982	11.7763	205.032	1.59e-13	4.8e-13	9740581	NC_014501.1		0.0146423	-2.89559	-0.771564	1.0102	0.134382	0.585782	0.989902	7.4415	1.70712	8.09668	0.0168066	0.106245		0.567781	-0.866473	-0.0828189	1.48224	0.548486	0.944211	0.674654	1.8232	1.05909	11.7763
Carbon fixation	Cyan7822_4171	gene4214	inositol phosphatase/fructose-16-bisphosphatase; K03841 fructose-1,6-bisphosphatase I [EC:3.1.3.11] [KO:K03841] [EC:3.1.3.11]	1.78733	6.35251	5.62123	3.45175	81.7137	49.2221	0.289708	0.0122379	0.0203161	31.7391	0.000527596	0.0169841		0.474378	0.042517	0.0584318	11.2208	2636.59	7.72e-23	6.39e-21	9740668	NC_014501.1		-1.78733	4.56518	3.8339	0.289708	23.6731	14.26	3.45175	0.0422421	0.0701261	31.7391	0.000527596	0.0169841		-1.07589	3.47993	3.02121	0.474378	11.1574	8.11848	2.10803	0.0896268	0.123176	11.2208
Carbon fixation	Cyan7822_4422	gene4469	phosphoketolase; K01621 phosphoketolase [EC:4.1.2.9] [KO:K01621] [EC:4.1.2.9]	0.852021	1.5586	0.845464	1.80503	2.94568	1.79684	0.554008	0.339481	0.556532	3.56802	0.0891616	0.265756		0.551265	0.388047	0.576105	9.03661	327.646	3.26e-15	1.44e-14	9740923	NC_014501.1		-0.852021	0.706578	-0.00655702	0.554008	1.63193	0.995465	1.80503	0.612772	1.00456	3.56802	0.0891616	0.265756		-0.859183	0.506512	-0.0635877	0.551265	1.42061	0.956882	1.81401	0.703922	1.04506	9.03661
Carbon fixation	Cyan7822_4423	gene4470	glyceraldehyde-3-phosphate dehydrogenase; K00134 glyceraldehyde 3-phosphate dehydrogenase [EC:1.2.1.12] [KO:K00134] [EC:1.2.1.12]	2.15206	4.94183	4.60946	4.44462	30.7354	24.4111	0.224991	0.0325358	0.040965	28.4387	0.000710156	0.0195322		0.13738	0.0373989	0.0565084	13.2121	920.33	5.63e-19	8.27e-18	9740924	NC_014501.1		-2.15206	2.78977	2.4574	0.224991	6.91519	5.49228	4.44462	0.144609	0.182074	28.4387	0.000710156	0.0195322		-2.86376	1.87711	1.28164	0.13738	3.67338	2.43115	7.27908	0.272229	0.411329	13.2121
Carbon fixation	Cyan7822_4638	gene4686	glyceraldehyde-3-phosphate dehydrogenase; K00150 glyceraldehyde-3-phosphate dehydrogenase (NAD(P)) [EC:1.2.1.59] [KO:K00150] [EC:1.2.1.59]	-0.836918	-3.84145	-3.85906	0.559838	0.0697604	0.0689142	1.78623	14.3348	14.5108	31.9814	0.000516804	0.016948		1.17558	2.42191	2.28339	15.8552	8.44188	0.00118418	0.00133785	9741140	NC_014501.1		0.836918	-3.00453	-3.02214	1.78623	0.124608	0.123097	0.559838	8.02516	8.1237	31.9814	0.000516804	0.016948		0.233373	-1.04277	-0.957805	1.17558	0.485394	0.51484	0.850644	2.06018	1.94235	15.8552
Carbon fixation	Cyan7822_5122	gene5173	pyruvate kinase; K00873 pyruvate kinase [EC:2.7.1.40] [KO:K00873] [EC:2.7.1.40]	0.80318	0.575851	0.777784	1.74494	1.49056	1.71449	0.573085	0.670891	0.583262	0.838161	0.521775	0.675016		0.780069	0.43866	0.441097	9.81078	444.753	2.54e-16	1.55e-15	9741627	NC_014501.1		-0.80318	-0.227329	-0.0253959	0.573085	0.854215	0.982551	1.74494	1.17067	1.01776	0.838161	0.521775	0.675016		-0.358326	0.830498	0.822506	0.780069	1.7783	1.76848	1.28194	0.562335	0.565459	9.81078
Carbon fixation	Cyan7822_5417	gene5472	phosphoenolpyruvate carboxykinase (ATP); K01610 phosphoenolpyruvate carboxykinase (ATP) [EC:4.1.1.49] [KO:K01610] [EC:4.1.1.49]	0.438316	0.125056	0.860818	1.35502	1.09055	1.81607	0.737996	0.916969	0.55064	0.60139	0.63816	0.762995		1.10431	0.138192	0.263238	11.318	2664.15	7.07e-23	6.08e-21	9741926	NC_014501.1		-0.438316	-0.31326	0.422502	0.737996	0.804821	1.34025	1.35502	1.24251	0.746129	0.60139	0.63816	0.762995		0.143148	2.9984	2.06871	1.10431	7.99112	4.19511	0.905541	0.125139	0.238373	11.318
[truncated: 53 more columns]

## Sheet: Starch and sucrose metabolism
				RNA-Seq_method D0 vs ALL													Microarray_method D0 vs ALL										RNA-Seq_method D3 vs ALL													Microarray_method D3 vs ALL
Pathway	locus tag	ID	Description	log2FC(D0vsD3)	log2(D0vsL0)	log2(D0vsL3)	FC(D0vsD3)	FC(D0vsL0)	FC(D0vsL3)	1/FC(D0vsD3)	1/FC(D0vsL0)	1/FC(D0vsL3)	F	P.Value	adj.P.Val		1/FC(D0vsD3)	1/FC(D0vsL0)	1/FC(D0vsL3)	AveExpr	F	P.Value	adj.P.Val	RefSeqGene	Chromosome_ID		log2FC(D3vsD0)	log2(D3vsL0)	log2(D3vsL3)	FC(D3vsD0)	FC(D3vsL0)	FC(D3vsL3)	1/FC(D3vsD0)	1/FC(D3vsL0)	1/FC(D3vsL3)	F	P.Value	adj.P.Val		log2FC(D4vsD0)	log2FC(D4vsL0)	log2FC(D4vsL4)	FC(D4vsD0)	FC(D4vsL0)	FC(D4vsL4)	1/FC(D4vsD0)	1/FC(D4vsL0)	1/FC(D4vsL3)	AveExpr
Starch and sucrose metabolism	Cyan7822_0581	gene587	alpha-glucosidase; K01187 alpha-glucosidase [EC:3.2.1.20] [KO:K01187] [EC:3.2.1.20]	-0.558407	-0.733358	-2.20932	0.679052	0.601502	0.216236	1.47264	1.6625	4.62458	0.924343	0.485669	0.648006		1.25399	1.59192	1.30688	10.2378	106.443	3.32e-11	6.81e-11	9737041	NC_014501.1		0.558407	-0.174951	-1.65092	1.47264	0.885798	0.318438	0.679052	1.12893	3.14033	0.924343	0.485669	0.648006		0.326527	-0.34424	-0.0596017	1.25399	0.787723	0.959529	0.797454	1.26948	1.04218	10.2378
Starch and sucrose metabolism	Cyan7822_0729	gene736	glycoside hydrolase family protein; K05349 beta-glucosidase [EC:3.2.1.21] [KO:K05349] [EC:3.2.1.21]	0.0572334	0.0147315	-0.661802	1.04047	1.01026	0.632088	0.961105	0.989841	1.58206	1.48507	0.313136	0.53153		1.07065	0.410941	0.736351	10.5379	415.249	4.51e-16	2.55e-15	9737190	NC_014501.1		-0.0572334	-0.0425019	-0.719035	0.961105	0.97097	0.607504	1.04047	1.0299	1.64608	1.48507	0.313136	0.53153		0.098482	1.38148	0.540016	1.07065	2.60536	1.45399	0.934015	0.383825	0.687763	10.5379
Starch and sucrose metabolism	Cyan7822_1062	gene1077	UTP--glucose-1-phosphate uridylyltransferase; K00963 UTP--glucose-1-phosphate uridylyltransferase [EC:2.7.7.9] [KO:K00963] [EC:2.7.7.9]	-0.393171	-2.69141	-1.31852	0.761454	0.154812	0.400945	1.31328	6.45944	2.49411	4.47213	0.0587608	0.210135		1.15773	2.99531	1.77278	10.2648	339.568	2.42e-15	1.11e-14	9737531	NC_014501.1		0.393171	-2.29824	-0.925353	1.31328	0.203311	0.526552	0.761454	4.91857	1.89915	4.47213	0.0587608	0.210135		0.211305	-1.3714	-0.614705	1.15773	0.386515	0.653063	0.863756	2.58722	1.53125	10.2648
Starch and sucrose metabolism	Cyan7822_1108	gene1124	glycogen debranching protein GlgX; K02438 glycogen operon protein [EC:3.2.1.-] [KO:K02438] [EC:3.2.1.-]	1.8636	1.97581	2.34022	3.63914	3.93348	5.06378	0.27479	0.254228	0.197481	7.66566	0.0190203	0.114698		0.493959	0.318837	0.311228	8.19069	395.033	6.84e-16	3.66e-15	9737578	NC_014501.1		-1.8636	0.112208	0.476617	0.27479	1.08088	1.39148	3.63914	0.925171	0.718661	7.66566	0.0190203	0.114698		-1.01754	0.631573	0.66642	0.493959	1.54925	1.58713	2.02446	0.645472	0.630068	8.19069
Starch and sucrose metabolism	Cyan7822_1182	gene1198	4-alpha-glucanotransferase; K00705 4-alpha-glucanotransferase [EC:2.4.1.25] [KO:K00705] [EC:2.4.1.25]	2.12851	4.9309	4.53982	4.37267	30.5035	23.2607	0.228693	0.0327831	0.042991	27.4294	0.000782723	0.020422		0.338449	0.121333	0.122638	8.81976	1769.37	2.26e-21	8.06e-20	9737652	NC_014501.1		-2.12851	2.80239	2.41131	0.228693	6.97595	5.31956	4.37267	0.14335	0.187985	27.4294	0.000782723	0.020422		-1.56299	1.47997	1.46454	0.338449	2.78942	2.75975	2.95465	0.358497	0.362351	8.81976
Starch and sucrose metabolism	Cyan7822_1498	gene1522	glucokinase; K00845 glucokinase [EC:2.7.1.2] [KO:K00845] [EC:2.7.1.2]	-0.422263	1.07301	-0.136925	0.746253	2.10381	0.909456	1.34003	0.475327	1.09956	1.92817	0.229157	0.452166		0.75702	0.77312	0.938945	12.3181	14.5238	6.11e-05	7.34e-05	9737976	NC_014501.1		0.422263	1.49527	0.285338	1.34003	2.81917	1.2187	0.746253	0.354714	0.820549	1.92817	0.229157	0.452166		-0.401597	-0.0303618	-0.31071	0.75702	0.979175	0.806245	1.32097	1.02127	1.24032	12.3181
Starch and sucrose metabolism	Cyan7822_1547	gene1571	1; K00700 1,4-alpha-glucan branching enzyme [EC:2.4.1.18] [KO:K00700] [EC:2.4.1.18]	-2.48717	-5.61894	-4.78915	0.178355	0.0203484	0.0361679	5.60679	49.1438	27.6488	17.3577	0.00261519	0.0380524		0.998938	2.38302	1.07427	9.12337	18.4804	1.37e-05	1.72e-05	9738025	NC_014501.1		2.48717	-3.13176	-2.30197	5.60679	0.114089	0.202786	0.178355	8.76505	4.93131	17.3577	0.00261519	0.0380524		-0.00153349	-1.25433	-0.104888	0.998938	0.419189	0.929877	1.00106	2.38556	1.07541	9.12337
Starch and sucrose metabolism	Cyan7822_2049	gene2075	glucose-1-phosphate adenylyltransferase; K00975 glucose-1-phosphate adenylyltransferase [EC:2.7.7.27] [KO:K00975] [EC:2.7.7.27]	0.032377	-2.72461	-2.43237	1.0227	0.151291	0.18526	0.977808	6.60979	5.39781	17.0096	0.00275515	0.0394108		0.884969	3.16892	2.97041	13.1669	1207.58	5.69e-20	1.24e-18	9738529	NC_014501.1		-0.032377	-2.75698	-2.46475	0.977808	0.147933	0.181149	1.0227	6.75981	5.52031	17.0096	0.00275515	0.0394108		-0.176301	-1.84029	-1.74696	0.884969	0.279265	0.297928	1.12998	3.58082	3.35652	13.1669
Starch and sucrose metabolism	Cyan7822_2294	gene2321	glycogen/starch/alpha-glucan phosphorylase; K00688 starch phosphorylase [EC:2.4.1.1] [KO:K00688] [EC:2.4.1.1]	0.922003	0.499402	0.411847	1.89474	1.41363	1.33039	0.527776	0.7074	0.75166	0.783845	0.546169	0.693577		0.511081	0.54356	0.481651	11.5286	401.815	5.93e-16	3.25e-15	9738775	NC_014501.1		-0.922003	-0.422601	-0.510156	0.527776	0.746079	0.702147	1.89474	1.34034	1.4242	0.783845	0.546169	0.693577		-0.968375	-0.0888854	0.0855659	0.511081	0.940249	1.0611	1.95664	1.06355	0.942415	11.5286
Starch and sucrose metabolism	Cyan7822_2322	gene2349	glycogen/starch/alpha-glucan phosphorylase; K00688 starch phosphorylase [EC:2.4.1.1] [KO:K00688] [EC:2.4.1.1]	0.0279096	1.8744	1.85254	1.01953	3.66649	3.61136	0.98084	0.27274	0.276904	9.74691	0.0109272	0.0860695		0.896903	0.476847	0.433566	13.448	252.369	2.85e-14	1.01e-13	9738803	NC_014501.1		-0.0279096	1.84649	1.82463	0.98084	3.59624	3.54216	1.01953	0.278068	0.282313	9.74691	0.0109272	0.0860695		-0.156976	0.911424	1.0487	0.896903	1.8809	2.06867	1.11495	0.53166	0.483403	13.448
Starch and sucrose metabolism	Cyan7822_2491	gene2519	phosphoglucomutase; K01835 phosphoglucomutase [EC:5.4.2.2] [KO:K01835] [EC:5.4.2.2]	0.88113	-1.0946	-1.40819	1.84182	0.468267	0.376785	0.542942	2.13553	2.65403	9.66609	0.0111443	0.0870711		0.76846	1.06417	1.42858	11.3228	98.7701	6.05e-11	1.2e-10	9738973	NC_014501.1		-0.88113	-1.97573	-2.28932	0.542942	0.254242	0.204573	1.84182	3.93326	4.88824	9.66609	0.0111443	0.0870711		-0.379958	-0.469693	-0.894544	0.76846	0.722118	0.537917	1.3013	1.38482	1.85902	11.3228
Starch and sucrose metabolism	Cyan7822_2570	gene2598	glycogen/starch synthase; K00703 starch synthase [EC:2.4.1.21] [KO:K00703] [EC:2.4.1.21]	0.615579	-2.23149	-2.32804	1.53217	0.212939	0.199154	0.652668	4.69618	5.02124	16.7552	0.0028639	0.040185		0.923039	4.1154	2.68767	10.9095	876.014	8.53e-19	1.19e-17	9739052	NC_014501.1		-0.615579	-2.84707	-2.94362	0.652668	0.138978	0.129981	1.53217	7.19536	7.69341	16.7552	0.0028639	0.040185		-0.115536	-2.15657	-1.54189	0.923039	0.224289	0.343435	1.08338	4.45853	2.91176	10.9095
Starch and sucrose metabolism	Cyan7822_2652	gene2681	family 2 glycosyl transferase; K00694 cellulose synthase (UDP-forming) [EC:2.4.1.12] [KO:K00694] [EC:2.4.1.12]	1.4089	-2.63886	-2.01097	2.65534	0.160555	0.248106	0.376599	6.22841	4.03053	9.20414	0.0125031	0.0916576		1.11772	2.5197	1.60489	8.75306	231.598	5.81e-14	1.91e-13	9739135	NC_014501.1		-1.4089	-4.04776	-3.41987	0.376599	0.0604648	0.0934366	2.65534	16.5386	10.7024	9.20414	0.0125031	0.0916576		0.160564	-1.17269	-0.521909	1.11772	0.443594	0.69645	0.894675	2.25432	1.43585	8.75306
Starch and sucrose metabolism	Cyan7822_2889	gene2924	1; K00700 1,4-alpha-glucan branching enzyme [EC:2.4.1.18] [KO:K00700] [EC:2.4.1.18]	0.127047	-1.25806	-2.09517	1.09206	0.418107	0.23404	0.915704	2.39173	4.27277	9.45166	0.011749	0.0891599		1.30447	1.61527	1.6135	11.9317	23.9688	2.47e-06	3.23e-06	9739378	NC_014501.1		-0.127047	-1.3851	-2.22222	0.915704	0.382862	0.214311	1.09206	2.61191	4.66611	9.45166	0.011749	0.0891599		0.383467	-0.308308	-0.306728	1.30447	0.807589	0.808473	0.766593	1.23825	1.2369	11.9317
Starch and sucrose metabolism	Cyan7822_2930	gene2965	PfkB domain-containing protein; K00847 fructokinase [EC:2.7.1.4] [KO:K00847] [EC:2.7.1.4]	-0.458832	-1.4716	-1.65804	0.727575	0.360582	0.31687	1.37443	2.77329	3.15587	3.27431	0.103488	0.29042		1.13148	1.55519	1.16437	9.10036	56.5003	4.85e-09	7.76e-09	9739419	NC_014501.1		0.458832	-1.01277	-1.19921	1.37443	0.495594	0.435515	0.727575	2.01778	2.29613	3.27431	0.103488	0.29042		0.178213	-0.458876	-0.0413312	1.13148	0.727553	0.971758	0.883797	1.37447	1.02906	9.10036
Starch and sucrose metabolism	Cyan7822_3254	gene3291	glycogen debranching protein GlgX; K02438 glycogen operon protein [EC:3.2.1.-] [KO:K02438] [EC:3.2.1.-]	-0.0324256	-1.46308	-2.5667	0.977775	0.362717	0.16879	1.02273	2.75697	5.92452	1.67228	0.273455	0.493781		1.02057	1.27018	1.41832	7.25834	39.9521	6.59e-08	9.6e-08	9739745	NC_014501.1		0.0324256	-1.43066	-2.53427	1.02273	0.370962	0.172627	0.977775	2.69569	5.79285	1.67228	0.273455	0.493781		0.0293736	-0.315657	-0.474812	1.02057	0.803485	0.71956	0.979846	1.24458	1.38974	7.25834
Starch and sucrose metabolism	Cyan7822_4287	gene4334	malto-oligosyltrehalose trehalohydrolase; K01236 maltooligosyltrehalose trehalohydrolase [EC:3.2.1.141] [KO:K01236] [EC:3.2.1.141]	0.644158	0.60268	-1.93835	1.56283	1.51853	0.260915	0.639866	0.65853	3.83266	1.93941	0.227434	0.450693		1.00383	1.1355	1.36194	8.13875	43.7103	3.38e-08	5.03e-08	9740788	NC_014501.1		-0.644158	-0.0414783	-2.58251	0.639866	0.971659	0.166951	1.56283	1.02917	5.98979	1.93941	0.227434	0.450693		0.0055125	-0.177818	-0.440156	1.00383	0.884039	0.737055	0.996186	1.13117	1.35675	8.13875
Starch and sucrose metabolism	Cyan7822_4288	gene4335	malto-oligosyltrehalose synthase; K06044 (1->4)-alpha-D-glucan 1-alpha-D-glucosylmutase [EC:5.4.99.15] [KO:K06044] [EC:5.4.99.15]	0.187277	-0.625083	-2.63538	1.13861	0.648383	0.160943	0.878262	1.5423	6.21337	1.86464	0.239224	0.460612		0.842531	2.14002	1.49466	7.72672	67.2462	1.26e-09	2.14e-09	9740789	NC_014501.1		-0.187277	-0.81236	-2.82265	0.878262	0.56945	0.14135	1.13861	1.75608	7.07462	1.86464	0.239224	0.460612		-0.247199	-1.34483	-0.827019	0.842531	0.393702	0.563693	1.1869	2.53999	1.77402	7.72672
Starch and sucrose metabolism	Cyan7822_4412	gene4459	phosphoglucose isomerase; K01810 glucose-6-phosphate isomerase [EC:5.3.1.9] [KO:K01810] [EC:5.3.1.9]	1.79438	4.69041	4.83358	3.46867	25.8199	28.5137	0.288295	0.0387299	0.0350709	69.9105	5.91e-05	0.00666375		0.371265	0.0850404	0.0889164	10.8698	683.195	6.91e-18	6.75e-17	9740913	NC_014501.1		-1.79438	2.89603	3.0392	0.288295	7.44374	8.22035	3.46867	0.134341	0.121649	69.9105	5.91e-05	0.00666375		-1.42948	2.12623	2.06193	0.371265	4.36575	4.17544	2.69349	0.229056	0.239496	10.8698
Starch and sucrose metabolism	Cyan7822_4734	gene4782	glycogen/starch synthase; K00703 starch synthase [EC:2.4.1.21] [KO:K00703] [EC:2.4.1.21]	-0.178152	-2.68264	-2.77322	0.883835	0.155756	0.146277	1.13143	6.42029	6.83634	4.99757	0.0472562	0.185677		1.40731	7.03847	4.24812	13.0583	1138.6	9.35e-20	1.91e-18	9741236	NC_014501.1		0.178152	-2.50449	-2.59507	1.13143	0.176228	0.165503	0.883835	5.67448	6.04219	4.99757	0.0472562	0.185677		0.492936	-2.32233	-1.59389	1.40731	0.199945	0.331277	0.710577	5.00138	3.01862	13.0583
Starch and sucrose metabolism	Cyan7822_5078	gene5129	alpha amylase catalytic domain-containing protein; K00700 1,4-alpha-glucan branching enzyme [EC:2.4.1.18] [KO:K00700] [EC:2.4.1.18]	0.767056	1.47216	-1.23592	1.70179	2.77436	0.424572	0.587615	0.360443	2.35531	0.776692	0.549479	0.695952		0.85706	0.99705	1.11416	8.74893	6.07971	0.00528444	0.00580861	9741583	NC_014501.1		-0.767056	0.705099	-2.00297	0.587615	1.63026	0.249485	1.70179	0.6134	4.00826	0.776692	0.549479	0.695952		-0.222531	-0.218269	-0.378483	0.85706	0.859596	0.769246	1.16678	1.16334	1.29997	8.74893
Starch and sucrose metabolism	Cyan7822_5145	gene5197	4-alpha-glucanotransferase; K00705 4-alpha-glucanotransferase [EC:2.4.1.25] [KO:K00705] [EC:2.4.1.25]	-0.0905612	0.0538961	-1.07006	0.939157	1.03806	0.476298	1.06478	0.963331	2.09953	1.14375	0.406622	0.596105		0.829919	0.772556	0.705253	10.61	69.362	9.9e-10	1.7e-09	9741651	NC_014501.1		0.0905612	0.144457	-0.979502	1.06478	1.10531	0.507155	0.939157	0.90472	1.97178	1.14375	0.406622	0.596105		-0.268958	0.10333	0.23483	0.829919	1.07425	1.17677	1.20494	0.930882	0.849785	10.61
Starch and sucrose metabolism	Cyan7822_5147	gene5199	trehalose synthase; K05343 maltose alpha-D-glucosyltransferase/ alpha-amylase [EC:5.4.99.16 3.2.1.1] [KO:K05343] [EC:3.2.1.1 5.4.99.16]	0.556834	0.692211	-1.18392	1.47104	1.61576	0.440152	0.679793	0.618905	2.27194	1.3216	0.354048	0.551882		0.961984	0.550974	1.23888	9.0988	401.552	5.96e-16	3.26e-15	9741653	NC_014501.1		-0.556834	0.135377	-1.74076	0.679793	1.09838	0.299212	1.47104	0.910432	3.34211	1.3216	0.354048	0.551882		-0.0559158	0.804029	-0.364955	0.961984	1.74597	0.776493	1.03952	0.572748	1.28784	9.0988
Starch and sucrose metabolism	Cyan7822_5295	gene5348	nucleotide sugar dehydrogenase; K00012 UDPglucose 6-dehydrogenase [EC:1.1.1.22] [KO:K00012] [EC:1.1.1.22]	0.0850597	-2.54922	-2.52893	1.06073	0.170847	0.173267	0.942746	5.85318	5.77144	13.0816	0.00535165	0.0572026		1.21942	4.84254	2.76833	12.2108	694.974	5.99e-18	6.05e-17	9741802	NC_014501.1		-0.0850597	-2.63428	-2.61399	0.942746	0.161066	0.163347	1.06073	6.20865	6.12195	13.0816	0.00535165	0.0572026		0.286189	-1.98957	-1.18282	1.21942	0.251813	0.440488	0.820065	3.9712	2.27021	12.2108
Starch and sucrose metabolism	Cyan7822_5605	gene5662	ROK family protein; K00845 glucokinase [EC:2.7.1.2] [KO:K00845] [EC:2.7.1.2]	-1.20757	-2.64951	-1.92533	0.432997	0.159374	0.26328	2.30949	6.27453	3.79823	7.44599	0.0203004	0.118756		1.42669	2.52431	1.89227	9.95826	55.936	5.23e-09	8.36e-09	9742116	NC_014501.1		1.20757	-1.44194	-0.717756	2.30949	0.368073	0.608042	0.432997	2.71685	1.64462	7.44599	0.0203004	0.118756		0.512667	-0.82322	-0.407452	1.42669	0.565179	0.753954	0.700925	1.76935	1.32634	9.95826
Starch and sucrose metabolism	Cyan7822_5640	p4_gene33	glucan 1; K01178 glucoamylase [EC:3.2.1.3] [KO:K01178] [EC:3.2.1.3]	0.848346	-2.67357	-1.0735	1.80044	0.156739	0.475166	0.555421	6.38004	2.10453	3.21769	0.106597	0.296041		0.721421	4.18458	2.42951	14.7942	673.743	7.77e-18	7.5e-17	9750350	NC_014533.1		-0.848346	-3.52191	-1.92184	0.555421	0.087056	0.263917	1.80044	11.4869	3.78907	3.21769	0.106597	0.296041		-0.471086	-2.53617	-1.75175	0.721421	0.1724	0.296941	1.38615	5.80047	3.36768	14.7942
Starch and sucrose metabolism	Cyan7822_6005	p4_gene398	glycogen debranching enzyme GlgX; K02438 glycogen operon protein [EC:3.2.1.-] [KO:K02438] [EC:3.2.1.-]	-2.02771	-3.64792	0.404384	0.245245	0.0797751	1.32352	4.07756	12.5352	0.755559	0.248076	0.859965	0.909002		1.03892	1.51386	1.39415	7.61316	40.1543	6.35e-08	9.25e-08	9750715	NC_014533.1		2.02771	-1.62021	2.43209	4.07756	0.325288	5.39674	0.245245	3.0742	0.185297	0.248076	0.859965	0.909002		0.0550893	-0.543141	-0.424294	1.03892	0.686275	0.745203	0.962535	1.45714	1.34192	7.61316
Starch and sucrose metabolism	Cyan7822_6109	p4_gene502	glucan 1; K01178 glucoamylase [EC:3.2.1.3] [KO:K01178] [EC:3.2.1.3]	-0.267147	0.00732339	-0.5095	0.830961	1.00509	0.702466	1.20343	0.994937	1.42356	0.477345	0.710001	0.804668		1.04779	1.12576	1.53204	11.1992	124.907	9.13e-12	2.03e-11	9750819	NC_014533.1		0.267147	0.27447	-0.242354	1.20343	1.20955	0.845365	0.830961	0.826754	1.18292	0.477345	0.710001	0.804668		0.0673475	-0.103555	-0.548108	1.04779	0.930737	0.683916	0.954391	1.07442	1.46217	11.1992
[truncated: 53 more columns]

[truncated: 1 more sheets: Butanoate metabolism]
