# Supplementary material for: Transcriptomic and proteomic dynamics in the metabolism of a diazotrophic cyanobacterium, Cyanothece sp. PCC 7822 during a diurnal light–dark cycle
Source: BMC Genomics. 2014 Dec 29;15(1):1185. doi: 10.1186/1471-2164-15-1185 (PMC4320622; doi:10.1186/1471-2164-15-1185)
Supplement: Supplementary file 5 — Additional file 5: Table S3: Total mRNA Expression. (XLSX 6 MB) [file 12864_2014_6950_MOESM5_ESM.xlsx]

## Sheet: ST3 - Legend
Supplemental Table 3 Total mRNA Expression
Genes with p<0.05 were selected for each DE comparison, then sorted by differential expression (DE), or time point, with previous chronological time point
Within the "(p<0.05) RPKM All Genes" tabs, genes are color coded green for up-regulation, described by having a FC value greater than 2 and orange for down-regulation, described by having a FC value less than 0.5
These up and down regulates populations for each timepoint were then depicted in a Venn diagram using Venny* (see Figure 2)
List of Tabs:
RPKM All Genes L3
RPKM All Genes D0
RPKM All Genes D3
RPKM All Genes L0
(p<0.05) RPKM All Genes L3
(p<0.05) RPKM All Genes D0
(p<0.05) RPKM All Genes D3
(p<0.05) RPKM All Genes L0
>2FC L3vD3
>2FC D3vL3
>2FC L0vD3
>2FC L3vL0
>2FC L3vL0" and ">2FC L0vD3
>2FC L3vL0" and ">2FC D0vL3
>2FC D0vL3
>2FC D0vL3" and ">2FC D3vD0
>2FC D3vD0
>2FC D3vD0" and ">2FC L0vD3
>2FC L3vL0" and ">2FC D3vD0
<.5FC L3vL0
<.5FC L3vL0" and "<.5FC D0vL3
<.5FC D0vL3
<.5FC D0vL3" and "<.5FC D3vD0
<.5FC D3vD0
<.5FC D3vD0" and "<.5FC L0vD3
<.5FC L0vD3
<.5FC D0vL3" and "<.5FC L0vD3
<.5FC L3vL0" and "<.5FC L0vD3
<.5FC L3vL0" and "<.5FC D3vD0
* Oliveros, J.C. (2007) VENNY. An interactive tool for comparing lists with Venn Diagrams.
http://bioinfogp.cnb.csic.es/tools/venny/index.html.

## Sheet: RPKM All Genes L3
Chromosome_ID	Locus_Tag	Protein_ID	Gene_description	log2(L3vsD0)	log2(L3vsD3)	log2(L3vsL0)	FC(L3vsD0)	FC(L3vsD3)	FC(L3vsL0)	1/FC(L3vsD0)	1/FC(L3vsL0)	1/FC(L3vsD3)	F	P.Value	adj.P.Val
NC_014501.1	Cyan7822_0001	YP_003885330.1	chromosomal replication initiator protein DnaA	0.437054	0.318539	-0.0585373	1.35384	1.24707	0.960237	0.738641	0.801881	1.04141	0.194545	0.896322	0.935882
NC_014501.1	Cyan7822_0002	YP_003885331.1	UbiA prenyltransferase	4.32816	4.74674	0.196893	20.0866	26.8479	1.14623	0.0497844	0.0372469	0.872428	1.5558	0.297321	0.518019
NC_014501.1	Cyan7822_0003	YP_003885332.1	hypothetical protein	2.24771	5.12902	0.503066	4.74927	34.9935	1.41722	0.210559	0.0285767	0.705606	4.27496	0.0640434	0.220418
NC_014501.1	Cyan7822_0004	YP_003885333.1	XRE family transcriptional regulator	-0.427666	-0.427297	0.0732705	0.743464	0.743654	1.0521	1.34506	1.34471	0.950481	0.201647	0.891531	0.93178
NC_014501.1	Cyan7822_0005	YP_003885334.1	hypothetical protein	1.01064	0.406471	-0.220387	2.0148	1.32544	0.858335	0.496327	0.754467	1.16505	0.878577	0.504457	0.662492
NC_014501.1	Cyan7822_0006	YP_003885335.1	cyclic nucleotide-binding protein	0.772638	0.435414	-0.23063	1.70839	1.3523	0.852263	0.585346	0.739481	1.17335	1.31085	0.356973	0.554344
NC_014501.1	Cyan7822_0007	YP_003885336.1	type 11 methyltransferase	1.93494	1.09767	-0.200254	3.82363	2.14009	0.870397	0.261531	0.46727	1.1489	4.92209	0.0487114	0.189092
NC_014501.1	Cyan7822_0008	YP_003885337.1	peptidase M48 Ste24p	0.711095	0.257315	-0.787163	1.63705	1.19525	0.579483	0.610856	0.836643	1.72568	2.24618	0.186317	0.402884
NC_014501.1	Cyan7822_0009	YP_003885338.1	UDP-N-acetylglucosamine 2-epimerase	1.32519	0.696421	-1.12061	2.50565	1.62048	0.459898	0.399098	0.617101	2.17439	7.33974	0.0209612	0.119885
NC_014501.1	Cyan7822_0010	YP_003885339.1	short-chain dehydrogenase/reductase SDR	0.309183	-1.1394	-0.875224	1.23901	0.453949	0.545169	0.807099	2.20289	1.83429	1.66873	0.274146	0.494496
NC_014501.1	Cyan7822_0011	YP_003885340.1	DNA repair protein RadA	0.0382472	0.657116	-0.241677	1.02687	1.57693	0.845761	0.973837	0.634145	1.18237	1.89192	0.234832	0.456499
NC_014501.1	Cyan7822_0012	YP_003885341.1	winged helix family two component transcriptional regulator	-1.06041	0.306366	-0.644477	0.479496	1.23659	0.639725	2.08553	0.808676	1.56317	3.19738	0.107742	0.298397
NC_014501.1	Cyan7822_0013	YP_003885342.1	hypothetical protein	-1.322	0.0653558	-0.702356	0.399981	1.04634	0.614568	2.50012	0.95571	1.62716	2.65288	0.145654	0.351209
NC_014501.1	Cyan7822_0014	YP_003885343.1	AIG2 family protein	1.68308	2.00589	0.119286	3.21113	4.01636	1.0862	0.311417	0.248982	0.920643	6.23527	0.0299105	0.143053
NC_014501.1	Cyan7822_0015	YP_003885344.1	GAF sensor signal transduction histidine kinase	1.82983	1.52783	-0.640049	3.55495	2.88351	0.641691	0.281298	0.3468	1.55838	4.99909	0.0472275	0.185677
NC_014501.1	Cyan7822_0016	YP_003885345.1	PAS/PAC sensors-containing diguanylate cyclase/phosphodiesterase	-0.973921	-0.593627	-0.676029	0.50912	0.662675	0.625886	1.96417	1.50904	1.59774	0.822835	0.528527	0.679514
NC_014501.1	Cyan7822_0017	YP_003885346.1	N-acetyltransferase GCN5	1.47195	1.50471	-1.02607	2.77396	2.83767	0.491047	0.360496	0.352402	2.03647	4.66629	0.0541133	0.20029
NC_014501.1	Cyan7822_0018	YP_003885347.1	ribose 5-phosphate isomerase	1.29028	1.48085	-0.658688	2.44575	2.79113	0.633454	0.408872	0.358278	1.57865	8.35468	0.0156448	0.10257
NC_014501.1	Cyan7822_0019	YP_003885348.1	RNP-1 like RNA-binding protein	0.203914	0.484929	-0.707911	1.15182	1.39952	0.612206	0.868192	0.714532	1.63344	2.81372	0.132824	0.333465
NC_014501.1	Cyan7822_0020	YP_003885349.1	phycobilisome degradation protein	-4.55112	-4.13314	-0.0159534	0.0426557	0.0569904	0.989003	23.4435	17.5468	1.01112	8.96214	0.0133045	0.0943586
NC_014501.1	Cyan7822_0021	YP_003885350.1	RNA-directed DNA polymerase	-4.04822	-4.28956	0.564615	0.0604457	0.0511343	1.47899	16.5438	19.5563	0.676136	32.2606	0.000504738	0.016948
NC_014501.1	Cyan7822_0022	YP_003887496.1	pseudo	-3.69779	-3.17181	2.91054	0.0770643	0.110966	7.51902	12.9762	9.01174	0.132996	19.1361	0.00203126	0.0333408
NC_014501.1	Cyan7822_0023	YP_003885351.1	UspA domain-containing protein	-2.33179	-1.9753	0.0825461	0.198638	0.254317	1.05889	5.03429	3.93211	0.944389	12.8466	0.00559774	0.0587605
NC_014501.1	Cyan7822_0024	YP_003885352.1	serine/threonine protein kinase	-0.706894	-2.52242	-3.50643	0.612637	0.17405	0.0879955	1.63229	5.74547	11.3642	14.6504	0.00403028	0.0480086
NC_014501.1	Cyan7822_0025	YP_003885353.1	hypothetical protein	0.25824	0.136691	-0.390099	1.19602	1.09938	0.763077	0.836107	0.909603	1.31048	0.683657	0.594704	0.730133
NC_014501.1	Cyan7822_0026	YP_003885354.1	hypothetical protein	-0.450591	-0.0775919	-1.00594	0.731743	0.947638	0.497946	1.3666	1.05526	2.00825	2.69981	0.141746	0.345854
NC_014501.1	Cyan7822_0027	YP_003899714.1	pseudo	-0.269536	-0.588987	0.854813	0.829586	0.664809	1.80852	1.20542	1.50419	0.552937	1.26796	0.36895	0.565058
NC_014501.1	Cyan7822_0028	YP_003885355.1	TenA family transcriptional activator	5.13654	4.81336	0.360922	35.1764	28.1167	1.28425	0.0284281	0.035566	0.778667	1.69452	0.269184	0.490784
NC_014501.1	Cyan7822_0029	YP_003885356.1	pentapeptide repeat-containing protein	2.9243	4.4733	1.02162	7.59108	22.2125	2.03019	0.131734	0.0450197	0.492565	30.8845	0.000568161	0.0173945
NC_014501.1	Cyan7822_0030	YP_003885357.1	SNF2-like protein	0.653012	0.921693	-0.752568	1.57245	1.89434	0.593546	0.635951	0.527889	1.68479	3.626	0.0866506	0.261032
NC_014501.1	Cyan7822_0031	YP_003885358.1	hypothetical protein	-0.957315	-0.229586	-0.0282587	0.515014	0.85288	0.980603	1.94169	1.1725	1.01978	0.336083	0.800425	0.866509
NC_014501.1	Cyan7822_0032	YP_003885359.1	acetolactate synthase large subunit	-5.56945	-2.82675	0.0741467	0.0210585	0.140949	1.05274	47.4867	7.09474	0.949904	42.7941	0.00023259	0.0118324
NC_014501.1	Cyan7822_0033	YP_003885360.1	orange carotenoid protein	0.848607	2.25027	1.76262	1.80076	4.75771	3.39313	0.555321	0.210185	0.294713	1.32549	0.352998	0.551717
NC_014501.1	Cyan7822_0034	YP_003885361.1	hypothetical protein	0.291474	0.661972	-4.83836	1.22389	1.58224	0.0349549	0.817067	0.632014	28.6083	0.833139	0.523976	0.676311
NC_014501.1	Cyan7822_0035	YP_003885362.1	abortive infection protein	0.550951	1.87831	0.6098	1.46505	3.67644	1.52605	0.68257	0.272002	0.655288	3.53822	0.0904893	0.267242
NC_014501.1	Cyan7822_0036	YP_003885363.1	hypothetical protein	-1.94031	-0.720622	-0.868582	0.260561	0.606836	0.547685	3.83787	1.64789	1.82587	2.89625	0.126821	0.326631
NC_014501.1	Cyan7822_0037	YP_003885364.1	serine/threonine protein kinase	-0.400477	0.395516	1.06942	0.757608	1.31541	2.09859	1.31994	0.760217	0.476511	1.0162	0.450457	0.6301
NC_014501.1	Cyan7822_0038	YP_003885365.1	type IV pilus assembly protein PilM	-0.782588	-0.637849	-0.445774	0.581323	0.642671	0.73419	1.72021	1.55601	1.36205	0.563147	0.659499	0.777924
NC_014501.1	Cyan7822_0039	YP_003885366.1	fimbrial assembly family protein	-0.860573	-0.888691	-0.729278	0.550734	0.540104	0.603206	1.81576	1.8515	1.65781	0.746086	0.56391	0.705904
NC_014501.1	Cyan7822_0040	YP_003885367.1	type II and III secretion system protein	-0.867933	-0.712574	-0.598683	0.547931	0.61023	0.660357	1.82505	1.63873	1.51433	0.52567	0.681115	0.792977
NC_014501.1	Cyan7822_0041	YP_003885368.1	type II and III secretion system protein	0.419152	0.690982	1.08922	1.33714	1.61438	2.12759	0.747864	0.619432	0.470016	1.52606	0.303841	0.523342
NC_014501.1	Cyan7822_0042	YP_003885369.1	hypothetical protein	-6.91763	0	-4.5424	0.00827153	1	0.0429141	120.897	1	23.3024	3.24358	0.10516	0.293771
NC_014501.1	Cyan7822_0043	YP_003885370.1	hypothetical protein	1.68011	0.923063	-0.428947	3.20452	1.89614	0.742804	0.312059	0.527388	1.34625	1.86595	0.239011	0.460332
NC_014501.1	Cyan7822_0044	YP_003885371.1	radical SAM protein	0.927504	1.85824	0.163085	1.90198	3.62565	1.11968	0.525767	0.275813	0.893113	4.96046	0.0479644	0.187155
NC_014501.1	Cyan7822_0045	YP_003885372.1	hypothetical protein	-0.0029516	0.73862	0.257533	0.997956	1.66858	1.19543	1.00205	0.599313	0.836517	0.87471	0.506084	0.663852
NC_014501.1	Cyan7822_0046	YP_003885373.1	hypothetical protein	0.857452	-0.0910842	0.510587	1.81184	0.938817	1.42463	0.551926	1.06517	0.701937	0.249353	0.859094	0.908438
NC_014501.1	Cyan7822_0047	YP_003885374.1	family 3 extracellular solute-binding protein	1.97252	1.96262	0.0178681	3.92452	3.8977	1.01246	0.254808	0.256561	0.987691	3.40852	0.0965876	0.27792
NC_014501.1	Cyan7822_0048	YP_003885375.1	arsenite-activated ATPase ArsA	3.04336	2.0574	-0.314896	8.24408	4.16235	0.803909	0.121299	0.240249	1.24392	22.6509	0.00130451	0.0259725
NC_014501.1	Cyan7822_0049	YP_003885376.1	peptidoglycan-binding domain 1 protein	-0.66867	0.397065	-0.451191	0.629086	1.31683	0.731439	1.58961	0.759402	1.36717	2.47013	0.162302	0.373262
NC_014501.1	Cyan7822_0050	YP_003885377.1	metallophosphoesterase	-3.72466	-2.64153	-0.568467	0.0756424	0.160258	0.674333	13.2201	6.23994	1.48295	15.6884	0.0033883	0.0439719
NC_014501.1	Cyan7822_0051	YP_003885378.1	hopanoid-associated sugar epimerase	0.976716	2.60841	-1.15235	1.96798	6.09831	0.449893	0.508135	0.16398	2.22275	7.54758	0.0196945	0.117095
NC_014501.1	Cyan7822_0052	YP_003885379.1	aldo/keto reductase	0.658086	1.17565	0.585421	1.57799	2.25894	1.50048	0.633719	0.442685	0.666455	2.65486	0.145485	0.351087
NC_014501.1	Cyan7822_0053	YP_003885380.1	hypothetical protein	0.456023	0.765107	0.339785	1.37175	1.6995	1.26557	0.728993	0.58841	0.790159	0.319341	0.811631	0.875138
NC_014501.1	Cyan7822_0054	YP_003885381.1	aryl-alcohol dehydrogenase-like oxidoreductase	-0.27854	0.290646	1.29249	0.824425	1.22319	2.44951	1.21297	0.817536	0.408245	0.990042	0.460157	0.638102
NC_014501.1	Cyan7822_0055	YP_003885382.1	hypothetical protein	2.32412	2.154	1.23984	5.00761	4.4506	2.36172	0.199696	0.224689	0.423421	3.43054	0.0955147	0.275587
NC_014501.1	Cyan7822_0056	YP_003885383.1	metal dependent phosphohydrolase	0.621054	1.04506	0.778241	1.538	2.06345	1.71504	0.650196	0.484626	0.583077	1.41828	0.32908	0.543704
NC_014501.1	Cyan7822_0057	YP_003885384.1	iojap family protein	0.379748	0.409025	0.59945	1.30111	1.32779	1.51514	0.768572	0.753132	0.660006	0.543975	0.67047	0.786461
NC_014501.1	Cyan7822_0058	YP_003885385.1	hypothetical protein	-0.349577	0.489222	0.17443	0.784814	1.40369	1.12852	1.27419	0.712409	0.886117	1.20102	0.388676	0.582343
NC_014501.1	Cyan7822_0059	YP_003885386.1	L-asparaginase II	-0.367589	0.210487	0.018475	0.775076	1.15708	1.01289	1.2902	0.864245	0.987276	0.50015	0.696229	0.800068
NC_014501.1	Cyan7822_0060	YP_003885387.1	hypothetical protein	0.713103	-0.117442	0.0854581	1.63933	0.921821	1.06102	0.610007	1.08481	0.942485	0.776063	0.549772	0.696192
NC_014501.1	Cyan7822_0061	YP_003885388.1	Rieske (2Fe-2S) domain-containing protein	3.13049	2.32123	0.241247	8.75731	4.99759	1.18201	0.11419	0.200096	0.846014	7.59065	0.0194449	0.116532
NC_014501.1	Cyan7822_0062	YP_003885389.1	hypothetical protein	-0.392476	-0.920253	-1.09481	0.761821	0.528416	0.468198	1.31264	1.89245	2.13585	0.547604	0.66838	0.785307
NC_014501.1	Cyan7822_0063	YP_003885390.1	exoribonuclease II	0.200847	0.218962	-0.943664	1.14937	1.1639	0.519911	0.87004	0.859184	1.92341	2.2597	0.18474	0.401139
NC_014501.1	Cyan7822_0064	YP_003885391.1	hypothetical protein	1.56796	1.1314	-0.567121	2.96485	2.19071	0.674962	0.337285	0.456474	1.48156	4.19142	0.0664732	0.224206
NC_014501.1	Cyan7822_0065	YP_003885392.1	solanesyl diphosphate synthase	1.43476	0.794748	-0.537374	2.70336	1.73477	0.689024	0.36991	0.576444	1.45133	4.60982	0.0554126	0.203112
NC_014501.1	Cyan7822_0066	YP_003885393.1	hypothetical protein	0.470175	-0.0644776	-0.53475	1.38528	0.956292	0.690278	0.721877	1.04571	1.44869	1.02582	0.446952	0.628315
NC_014501.1	Cyan7822_0067	YP_003885394.1	leucine-rich repeat, ribonuclease inhibitor subtype	-0.478485	-0.802539	-0.406897	0.717731	0.573339	0.754244	1.39328	1.74417	1.32583	0.497162	0.698019	0.800068
NC_014501.1	Cyan7822_0068	YP_003885395.1	hypothetical protein	0.0726888	0.941508	0.107388	1.05167	1.92054	1.07728	0.950864	0.520688	0.928267	0.702386	0.585271	0.723013
NC_014501.1	Cyan7822_0069	YP_003885396.1	hypothetical protein	1.91236	1.33219	-1.07528	3.76424	2.51785	0.474579	0.265658	0.397164	2.10713	13.9756	0.00453778	0.0515144
NC_014501.1	Cyan7822_0070	YP_003885397.1	hypothetical protein	3.96288	3.44728	-0.307285	15.5936	10.9077	0.808161	0.064129	0.091678	1.23738	16.6476	0.0029116	0.0403423
NC_014501.1	Cyan7822_0071	YP_003885398.1	hypothetical protein	-3.06066	-4.37627	-5.35883	0.119853	0.0481518	0.0243686	8.34355	20.7676	41.0364	1.4626	0.318387	0.536139
NC_014501.1	Cyan7822_0072	YP_003885399.1	hypothetical protein	-2.92243	-2.14639	-2.0222	0.131905	0.225877	0.246183	7.58123	4.42719	4.06202	0.668534	0.602444	0.734703
NC_014501.1	Cyan7822_0073	YP_003885400.1	threonyl-tRNA synthetase	0.611291	0.481581	-0.788133	1.52763	1.39627	0.579093	0.654611	0.716193	1.72684	4.59363	0.0557929	0.204161
NC_014501.1	Cyan7822_0074	YP_003885401.1	hypothetical protein	1.21532	1.55897	-0.290622	2.32192	2.94643	0.81755	0.430678	0.339394	1.22317	3.93866	0.0746192	0.240073
NC_014501.1	Cyan7822_0075	YP_003885402.1	SMF family protein	0.897137	1.63593	-0.256139	1.86237	3.10787	0.837326	0.536951	0.321764	1.19428	1.84112	0.243098	0.463585
NC_014501.1	Cyan7822_0076	YP_003885403.1	imidazole glycerol phosphate synthase, glutamine amidotransferase subunit	-1.08072	-0.220778	-1.16798	0.472794	0.858102	0.445044	2.11509	1.16536	2.24697	2.14026	0.199317	0.420118
NC_014501.1	Cyan7822_0077	YP_003885404.1	hypothetical protein	0.213276	-0.0467737	-0.184433	1.15932	0.968099	0.879995	0.862576	1.03295	1.13637	0.251171	0.857855	0.907907
NC_014501.1	Cyan7822_0078	YP_003885405.1	hypothetical protein	1.43919	1.73504	-0.88392	2.71168	3.32889	0.541893	0.368775	0.300401	1.84538	10.7877	0.00857748	0.0760619
NC_014501.1	Cyan7822_0079	YP_003885406.1	ATP-dependent metalloprotease FtsH	1.80515	1.61067	-0.415381	3.49466	3.05395	0.749821	0.286151	0.327445	1.33365	10.9495	0.00827512	0.0747523
NC_014501.1	Cyan7822_0080	YP_003885407.1	putative signal transduction protein with Nacht domain	0.732832	1.97555	-0.924689	1.6619	3.93277	0.526794	0.601722	0.254274	1.89828	1.54646	0.299348	0.519919
NC_014501.1	Cyan7822_0081	YP_003885408.1	hypothetical protein	-3.81468	0	0	0.0710669	1	1	14.0712	1	1	1.41097	0.330887	0.543704
NC_014501.1	Cyan7822_0083	YP_003885410.1	hypothetical protein	3.42275	3.42275	0.308336	10.7238	10.7238	1.23828	0.0932505	0.0932505	0.807573	0.951403	0.474958	0.644033
NC_014501.1	Cyan7822_0084	YP_003885411.1	hypothetical protein	1.75217	2.08714	2.30792	3.36864	4.24904	4.95168	0.296855	0.235347	0.201952	0.505444	0.693067	0.800068
NC_014501.1	Cyan7822_0085	YP_003885412.1	transport-associated protein	2.22745	1.71288	1.6209	4.68305	3.27814	3.07566	0.213536	0.305051	0.325133	0.719604	0.576747	0.716275
NC_014501.1	Cyan7822_0086	YP_003885413.1	squalene/phytoene synthase	1.78351	2.35391	1.24941	3.44264	5.11208	2.37745	0.290475	0.195615	0.42062	12.9142	0.0055255	0.058547
NC_014501.1	Cyan7822_0087	YP_003885414.1	tRNA delta(2)-isopentenylpyrophosphate transferase	2.97564	-0.160089	0.229716	7.86607	0.89497	1.1726	0.127128	1.11736	0.852803	1.11845	0.414877	0.601985
NC_014501.1	Cyan7822_0088	YP_003885415.1	ferredoxin 2Fe-2S	3.47091	3.27714	-0.938235	11.0879	9.69432	0.521871	0.0901888	0.103153	1.91618	22.3427	0.00135265	0.0261227
NC_014501.1	Cyan7822_0089	YP_003885416.1	ferredoxin 2Fe-2S	3.16847	2.93018	-1.0629	8.99093	7.62205	0.478669	0.111223	0.131198	2.08913	22.1501	0.00138396	0.0262231
NC_014501.1	Cyan7822_0090	YP_003885417.1	oxidoreductase domain-containing protein	0.608172	0.870699	-0.384014	1.52433	1.82855	0.766302	0.656028	0.546882	1.30497	1.38759	0.336755	0.543704
NC_014501.1	Cyan7822_0091	YP_003885418.1	NRAMP family Mn2+/Fe2+ transporter	0.139102	-0.515696	-1.09626	1.10122	0.699455	0.467728	0.908084	1.42968	2.13799	1.93211	0.228551	0.451498
NC_014501.1	Cyan7822_0092	YP_003885419.1	hypothetical protein	-2.42899	0	-2.37744	0.185695	1	0.19245	5.38516	1	5.19615	0.933858	0.48187	0.645866
NC_014501.1	Cyan7822_0093	YP_003885420.1	cadmium-translocating P-type ATPase	-3.59264	-2.55659	0.271421	0.0828909	0.169976	1.207	12.064	5.88317	0.828503	21.6449	0.00147084	0.0271943
NC_014501.1	Cyan7822_0094	YP_003885421.1	hypothetical protein	0.497146	-0.615073	-1.60155	1.41142	0.652897	0.329522	0.708507	1.53164	3.0347	6.89923	0.0240312	0.126815
NC_014501.1	Cyan7822_0095	YP_003885422.1	VacB and RNase II family 3'-5' exoribonuclease	-0.340254	-1.30191	-1.89499	0.789902	0.405588	0.268876	1.26598	2.46556	3.71919	9.30561	0.0121863	0.0907068
NC_014501.1	Cyan7822_0096	YP_003885423.1	hypothetical protein	1.67575	2.22478	0.283255	3.19485	4.67439	1.21694	0.313004	0.213932	0.821735	5.13857	0.0446901	0.179714
NC_014501.1	Cyan7822_0097	YP_003885424.1	ATP-dependent Clp protease, proteolytic subunit ClpP	-0.342164	0.27446	0.503108	0.788857	1.20954	1.41726	1.26766	0.82676	0.705585	1.35243	0.34583	0.545772
NC_014501.1	Cyan7822_0098	YP_003890396.1	pseudo	0.0332041	1.91269	-0.105354	1.02328	3.76511	0.929577	0.977248	0.265597	1.07576	1.37218	0.340694	0.544204
NC_014501.1	Cyan7822_0099	YP_003885425.1	guanylate kinase	1.25688	2.29341	0.918499	2.38978	4.90213	1.89015	0.418448	0.203993	0.529059	4.21741	0.0657043	0.223544
NC_014501.1	Cyan7822_0100	YP_003885426.1	hypothetical protein	0.82532	1.86703	0.925442	1.77193	3.6478	1.89927	0.564357	0.274138	0.526519	3.41775	0.096136	0.277026
NC_014501.1	Cyan7822_0101	YP_003885427.1	precorrin-6y C5,15-methyltransferase subunit CbiT	-0.137965	-0.051423	-0.114966	0.9088	0.964984	0.923404	1.10035	1.03629	1.08295	0.0207361	0.995494	0.999162
NC_014501.1	Cyan7822_0102	YP_003885428.1	Orn/Lys/Arg decarboxylase major region	1.22847	1.49053	0.298051	2.34319	2.80992	1.22948	0.426769	0.355882	0.81335	4.13443	0.0682021	0.227879
NC_014501.1	Cyan7822_0103	YP_003885429.1	winged helix family two component transcriptional regulator	0.43737	0.587888	-0.675863	1.35413	1.50304	0.625958	0.73848	0.665316	1.59755	1.5185	0.305529	0.524589
NC_014501.1	Cyan7822_0104	YP_003885430.1	phosphatidate cytidylyltransferase	-0.0764322	-0.571282	-0.910532	0.9484	0.673019	0.531989	1.05441	1.48584	1.87974	1.16677	0.399284	0.590881
NC_014501.1	Cyan7822_0105	YP_003885431.1	apolipoprotein N-acyltransferase	0.35985	-0.163076	0.475705	1.28329	0.893119	1.3906	0.779246	1.11967	0.719115	0.296753	0.826861	0.885038
NC_014501.1	Cyan7822_0106	YP_003885432.1	alpha/beta hydrolase fold protein	0.473149	0.581116	0.344832	1.38814	1.49601	1.27	0.72039	0.668447	0.7874	0.436316	0.735395	0.820799
NC_014501.1	Cyan7822_0107	YP_003885433.1	DNA topoisomerase I	-0.970969	-0.308709	-0.39661	0.510163	0.807364	0.759641	1.96016	1.2386	1.31641	0.871559	0.507415	0.664956
NC_014501.1	Cyan7822_0108	YP_003885434.1	proton-translocating NADH-quinone oxidoreductase subunit N	0.191541	1.28877	0.266264	1.14198	2.4432	1.20269	0.87567	0.409299	0.83147	2.62536	0.148011	0.355121
NC_014501.1	Cyan7822_0109	YP_003885435.1	hypothetical protein	1.40786	1.77154	0.0756255	2.65344	3.41419	1.05382	0.376869	0.292896	0.948931	3.79633	0.0798	0.249735
NC_014501.1	Cyan7822_0110	YP_003885436.1	RES domain-containing protein	1.30186	5.0412	-0.847396	2.46547	32.927	0.555787	0.405603	0.0303702	1.79925	2.2841	0.181935	0.397602
NC_014501.1	Cyan7822_0111	YP_003885437.1	D12 class N6 adenine-specific DNA methyltransferase	-0.255626	3.25847	-2.04665	0.837623	9.56969	0.242045	1.19385	0.104497	4.13146	4.99984	0.0472134	0.185677
NC_014501.1	Cyan7822_0112	YP_003885438.1	hypothetical protein	0.258765	0.56388	0.904681	1.19645	1.47824	1.87213	0.835803	0.676481	0.534151	0.670493	0.601434	0.734002
NC_014501.1	Cyan7822_0113	YP_003885439.1	hypothetical protein	-0.650014	0.303605	-0.836658	0.637274	1.23422	0.559939	1.56918	0.810225	1.78591	0.545374	0.669663	0.786212
NC_014501.1	Cyan7822_0114	YP_003885440.1	ketosteroid isomerase	0.82976	0.893069	-0.555463	1.77739	1.85712	0.680439	0.562623	0.538467	1.46964	4.60385	0.0555524	0.203391
NC_014501.1	Cyan7822_0115	YP_003885441.1	hypothetical protein	-3.68591	-2.7691	-0.719821	0.0777016	0.146696	0.607173	12.8697	6.81683	1.64698	6.61743	0.026318	0.133323
NC_014501.1	Cyan7822_0116	YP_003885442.1	hypothetical protein	-0.926211	-0.675403	-1.38755	0.526239	0.626157	0.382213	1.90028	1.59704	2.61634	1.1937	0.390913	0.583867
NC_014501.1	Cyan7822_0117	YP_003885443.1	mandelate racemase/muconate lactonizing protein	-0.426708	-0.661288	-1.49166	0.743957	0.632314	0.355603	1.34416	1.58149	2.81212	1.2129	0.385079	0.579246
NC_014501.1	Cyan7822_0118	YP_003885444.1	Lumazine-binding protein	0.817332	1.34695	-0.960765	1.76214	2.54374	0.513784	0.56749	0.393123	1.94634	7.2908	0.0212753	0.120762
NC_014501.1	Cyan7822_0119	YP_003885445.1	NUDIX hydrolase	4.54526	1.09849	1.05376	23.3485	2.14131	2.07593	0.0428293	0.467005	0.481711	2.21998	0.189426	0.407566
NC_014501.1	Cyan7822_0120	YP_003885446.1	hypothetical protein	0.0932685	-0.041047	-0.325939	1.06678	0.971949	0.797779	0.937397	1.02886	1.25348	0.236059	0.868157	0.914487
NC_014501.1	Cyan7822_0121	YP_003885447.1	S-adenosylmethionine decarboxylase	-0.0909035	-0.243431	-0.53082	0.938935	0.844734	0.692161	1.06504	1.1838	1.44475	0.590227	0.644314	0.768046
NC_014501.1	Cyan7822_0122	YP_003885448.1	pentapeptide repeat-containing protein	0.275143	0.987986	-0.00608488	1.21011	1.98341	0.995791	0.826369	0.504181	1.00423	2.75981	0.136951	0.339527
NC_014501.1	Cyan7822_0123	YP_003885449.1	squalene/oxidosqualene cyclase	0.715546	1.08477	2.49015	1.6421	2.12104	5.61835	0.608975	0.471466	0.177988	8.06843	0.0169408	0.106633
NC_014501.1	Cyan7822_0124	YP_003885450.1	ribulose-phosphate 3-epimerase	2.95607	1.8793	-0.792739	7.76005	3.67897	0.577247	0.128865	0.271815	1.73236	21.5207	0.00149332	0.0275308
NC_014501.1	Cyan7822_0125	YP_003885451.1	hypothetical protein	3.5	1.04655	3.5	11.3137	2.06559	11.3137	0.0883883	0.484123	0.0883883	0.97448	0.466049	0.643238
NC_014501.1	Cyan7822_0126	YP_003885452.1	hypothetical protein	1.14021	1.06053	-0.481744	2.20412	2.0857	0.716111	0.453695	0.479454	1.39643	6.64873	0.0260499	0.132523
NC_014501.1	Cyan7822_0127	YP_003885453.1	PBS lyase HEAT domain-containing protein	1.88489	0.648323	-1.12259	3.69324	1.56735	0.459269	0.270765	0.638021	2.17737	2.75042	0.137687	0.340034
NC_014501.1	Cyan7822_0128	YP_003885454.1	hypothetical protein	1.68937	1.38733	-0.715382	3.22515	2.61594	0.609044	0.310063	0.382271	1.64192	10.3359	0.00950464	0.0799856
NC_014501.1	Cyan7822_0129	YP_003885455.1	hypothetical protein	0.789547	1.07995	-0.00498671	1.72853	2.11396	0.996549	0.578526	0.473045	1.00346	1.73805	0.261073	0.482777
NC_014501.1	Cyan7822_0130	YP_003885456.1	hypothetical protein	0.325292	0.253879	-0.908389	1.25292	1.19241	0.53278	0.798137	0.838639	1.87695	0.696894	0.588019	0.725613
NC_014501.1	Cyan7822_0131	YP_003885457.1	hypothetical protein	-3.72561	-2.98864	-2.5222	0.0755929	0.125988	0.174078	13.2288	7.93725	5.74456	0.513248	0.688432	0.797591
NC_014501.1	Cyan7822_0132	YP_003885458.1	ketol-acid reductoisomerase	0.432724	0.530466	-0.415009	1.34978	1.4444	0.750015	0.740861	0.692331	1.33331	1.33525	0.350379	0.549265
NC_014501.1	Cyan7822_0133	YP_003885459.1	carboxyl-terminal protease	1.15317	2.75	1.74707	2.22401	6.72715	3.35675	0.449638	0.148651	0.297907	15.0929	0.00373816	0.0458314
NC_014501.1	Cyan7822_0134	YP_003885460.1	exonuclease RNase T and DNA polymerase III	0.150954	1.40978	-0.00871648	1.1103	2.65696	0.993976	0.900655	0.37637	1.00606	2.91809	0.125292	0.325037
NC_014501.1	Cyan7822_0135	YP_003885461.1	IS605 OrfB family transposase	-0.122856	0.502264	0.588366	0.918368	1.41643	1.50354	1.08889	0.705998	0.665096	0.900155	0.495492	0.654728
NC_014501.1	Cyan7822_0136	YP_003885462.1	N-acetyltransferase GCN5	-0.069503	1.38084	1.77201	0.952966	2.60419	3.4153	1.04936	0.383996	0.2928	8.81624	0.0138212	0.0961094
NC_014501.1	Cyan7822_0137	YP_003885463.1	hypothetical protein	-0.478294	-0.0876057	-1.36475	0.717826	0.941083	0.388302	1.3931	1.06261	2.57532	3.10117	0.113396	0.307101
NC_014501.1	Cyan7822_0138	YP_003885464.1	sun protein	-0.643282	-0.40368	-0.951774	0.640255	0.755928	0.516996	1.56188	1.32288	1.93425	1.89783	0.233894	0.45581
NC_014501.1	Cyan7822_0139	YP_003885465.1	hypothetical protein	0.735968	0.0772727	-0.593252	1.66552	1.05502	0.662847	0.600415	0.947848	1.50864	1.93436	0.228206	0.450946
NC_014501.1	Cyan7822_0140	YP_003885466.1	aspartyl-tRNA synthetase	-1.02888	-0.228283	-0.651682	0.490089	0.85365	0.636538	2.04044	1.17144	1.571	1.86064	0.239877	0.461178
NC_014501.1	Cyan7822_0141	YP_003885467.1	SH3 type 3 domain-containing protein	-0.94345	-0.499604	-0.312265	0.519988	0.707301	0.805376	1.92312	1.41383	1.24166	0.424033	0.743146	0.826132
NC_014501.1	Cyan7822_0142	YP_003885468.1	hypothetical protein	0.175734	1.02308	0.6224	1.12954	2.03225	1.53943	0.885317	0.492064	0.64959	1.32224	0.353876	0.551882
NC_014501.1	Cyan7822_0143	YP_003885469.1	tetratricopeptide domain-containing protein	1.97165	1.01126	-0.0843623	3.92218	2.01567	0.943201	0.25496	0.496112	1.06022	2.85822	0.129542	0.32982
NC_014501.1	Cyan7822_0144	YP_003885470.1	endonuclease/exonuclease/phosphatase	1.48468	1.51688	-0.274594	2.79856	2.86172	0.826683	0.357327	0.34944	1.20965	3.50294	0.0920963	0.270101
NC_014501.1	Cyan7822_0145	YP_003885471.1	mammalian cell entry domain-containing protein	-0.111161	1.12402	1.05289	0.925843	2.17954	2.07469	1.0801	0.458813	0.482	2.48197	0.161149	0.371748
NC_014501.1	Cyan7822_0146	YP_003885472.1	ABC transporter-like protein	-0.207722	0.260309	0.735549	0.865904	1.19773	1.66503	1.15486	0.834909	0.60059	1.25692	0.372114	0.566799
NC_014501.1	Cyan7822_0147	YP_003885473.1	hypothetical protein	1.35421	2.02442	0.610413	2.55656	4.06828	1.5267	0.39115	0.245804	0.655009	5.41485	0.0401778	0.167513
NC_014501.1	Cyan7822_0148	YP_003885474.1	DNA mismatch repair protein MutL	1.25452	1.38277	0.0496863	2.38588	2.60768	1.03504	0.419133	0.383482	0.966146	3.02426	0.118202	0.314368
NC_014501.1	Cyan7822_0149	YP_003885475.1	phycobilisome degradation protein nblA	0.858613	6.26539	2.88577	1.81329	76.9257	7.39103	0.551482	0.0129996	0.135299	1.66133	0.275591	0.495606
NC_014501.1	Cyan7822_0150	YP_003885476.1	transport-associated protein	2.6923	3.28555	3.29804	6.46343	9.75099	9.8358	0.154717	0.102554	0.101669	2.31722	0.178219	0.393548
NC_014501.1	Cyan7822_0151	YP_003885477.1	hypothetical protein	-0.22468	1.74383	2.55576	0.855785	3.34924	5.87977	1.16852	0.298576	0.170075	2.29717	0.180458	0.396164
NC_014501.1	Cyan7822_0152	YP_003885478.1	hypothetical protein	-0.434673	0.895474	1.2668	0.739862	1.86022	2.40627	1.3516	0.537571	0.415581	0.613874	0.631351	0.757129
NC_014501.1	Cyan7822_0153	YP_003885479.1	response regulator receiver protein	1.30509	0.30908	-1.02163	2.471	1.23892	0.492559	0.404695	0.807156	2.03021	2.47146	0.162172	0.373216
NC_014501.1	Cyan7822_0154	YP_003885480.1	RpoD subfamily RNA polymerase sigma-70 factor	1.63264	3.19601	3.3427	3.10079	9.1642	10.145	0.322498	0.10912	0.0985705	2.93855	0.123883	0.32263
NC_014501.1	Cyan7822_0155	YP_003885481.1	hypothetical protein	-0.419464	-0.0950178	0.980634	0.747702	0.936261	1.97333	1.33743	1.06808	0.506757	1.0039	0.454984	0.633989
NC_014501.1	Cyan7822_0156	YP_003885482.1	hypothetical protein	-0.886344	0.03389	-0.286256	0.540983	1.02377	0.820028	1.84849	0.976783	1.21947	1.94663	0.226336	0.449469
NC_014501.1	Cyan7822_0157	YP_003885483.1	sulfite reductase, ferredoxin dependent	-1.75086	-0.346392	-0.26088	0.297125	0.786549	0.834579	3.36558	1.27138	1.19821	8.37528	0.0155567	0.102266
NC_014501.1	Cyan7822_0158	YP_003885484.1	FHA modulated ABC efflux pump with fused ATPase and integral membrane subunits	0.277063	1.09785	0.319111	1.21173	2.14035	1.24756	0.82527	0.467213	0.801564	0.675495	0.598867	0.732454
NC_014501.1	Cyan7822_0159	YP_003885485.1	phosphofructokinase	-3.96934	-1.7558	1.05843	0.0638424	0.296109	2.08267	15.6636	3.37714	0.480153	24.8614	0.00101851	0.0233008
NC_014501.1	Cyan7822_0160	YP_003885486.1	molybdenum cofactor synthesis domain-containing protein	1.34753	1.13938	-1.4046	2.54476	2.20287	0.377723	0.392964	0.453954	2.64744	15.4862	0.00350197	0.0444357
NC_014501.1	Cyan7822_0161	YP_003885487.1	photosystem II reaction center protein Psb28	2.29891	2.28827	-0.0758924	4.92086	4.88471	0.948755	0.203217	0.204721	1.05401	12.7106	0.0057472	0.0594912
NC_014501.1	Cyan7822_0162	YP_003885488.1	Rad3-like DNA helicase-like protein	0.939741	1.17801	-0.0940333	1.91818	2.26265	0.9369	0.521326	0.44196	1.06735	1.12604	0.41238	0.600857
NC_014501.1	Cyan7822_0163	YP_003885489.1	AMP-dependent synthetase and ligase	-0.47768	-0.987698	-1.22221	0.718132	0.504282	0.428627	1.3925	1.98302	2.33303	1.8485	0.241873	0.462629
NC_014501.1	Cyan7822_0164	YP_003885490.1	hypothetical protein	0	-7.2447	-3	1	0.00659366	0.125	1	151.661	8	7.17132	0.0220691	0.123507
NC_014501.1	Cyan7822_0165	YP_003885491.1	class V aminotransferase	0.283984	0.60836	-0.762176	1.21755	1.52452	0.589606	0.82132	0.655942	1.69605	0.792748	0.542081	0.690069
NC_014501.1	Cyan7822_0166	YP_003885492.1	serine/threonine protein kinase	-1.29121	0.6975	0.279092	0.408609	1.62169	1.21343	2.44733	0.61664	0.82411	2.72477	0.139724	0.3429
NC_014501.1	Cyan7822_0167	YP_003885493.1	signal recognition particle-docking protein FtsY	0.945972	0.660834	-0.884418	1.92649	1.581	0.541706	0.51908	0.632513	1.84602	5.69934	0.0361471	0.15789
NC_014501.1	Cyan7822_0168	YP_003885494.1	GUN4 domain-containing protein	2.91792	3.49939	-0.479164	7.55755	11.3089	0.717393	0.132318	0.0884259	1.39394	1.13961	0.407958	0.597197
NC_014501.1	Cyan7822_0169	YP_003885495.1	NusB antitermination factor	0.607871	0.483273	-1.21246	1.52401	1.39791	0.431531	0.656164	0.715353	2.31733	3.48266	0.093037	0.271742
NC_014501.1	Cyan7822_0170	YP_003885496.1	hypothetical protein	1.08399	1.64917	-0.419819	2.11989	3.13652	0.747518	0.471723	0.318824	1.33776	1.9681	0.223111	0.446396
NC_014501.1	Cyan7822_0171	YP_003885497.1	hypothetical protein	2.00656	1.7738	-1.26481	4.01824	3.41953	0.416155	0.248865	0.292438	2.40295	6.22373	0.0300289	0.143283
NC_014501.1	Cyan7822_0172	YP_003885498.1	6-phosphogluconolactonase	-1.65766	-1.15619	-0.213454	0.316953	0.448695	0.86247	3.15504	2.22868	1.15946	6.99499	0.0233149	0.126098
NC_014501.1	Cyan7822_0173	YP_003885499.1	FHA domain-containing protein	-1.1639	-0.921142	0.146296	0.446303	0.528091	1.10672	2.24063	1.89361	0.903567	4.19319	0.0664206	0.224187
NC_014501.1	Cyan7822_0174	YP_003885500.1	peptidase M50	-0.965975	-1.32341	-0.49943	0.511932	0.399589	0.707386	1.95338	2.50257	1.41365	2.02355	0.215058	0.437482
NC_014501.1	Cyan7822_0175	YP_003885501.1	mechanosensitive ion channel protein MscS	1.12375	0.993765	1.14205	2.17913	1.99137	2.20694	0.458899	0.502166	0.453116	1.88909	0.235283	0.456793
NC_014501.1	Cyan7822_0176	YP_003885502.1	hypothetical protein	-0.616778	0.295621	-0.958593	0.652125	1.22741	0.514558	1.53345	0.814722	1.94341	0.835321	0.523019	0.676107
NC_014501.1	Cyan7822_0177	YP_003885503.1	Chase sensor-containing adenylate/guanylate cyclase	-0.38963	-0.336479	-0.536091	0.763326	0.791972	0.689637	1.31006	1.26267	1.45004	0.217349	0.88089	0.924164
NC_014501.1	Cyan7822_0178	YP_003885504.1	hypothetical protein	-0.486786	-0.686202	-0.620063	0.713613	0.621488	0.650642	1.40132	1.60904	1.53694	0.433819	0.736966	0.821874
NC_014501.1	Cyan7822_0179	YP_003885505.1	hypothetical protein	1.86352	1.19492	-1.39358	3.63895	2.28932	0.380619	0.274804	0.436811	2.6273	9.54731	0.011474	0.08842
NC_014501.1	Cyan7822_0180	YP_003889206.1	pseudo	-5.50399	-0.45229	-2.45766	0.0220361	0.730882	0.182041	45.3802	1.36821	5.49327	1.28216	0.364928	0.561287
NC_014501.1	Cyan7822_0181	YP_003885506.1	thioredoxin domain-containing protein	-5.53802	-3.27994	-1.42553	0.0215224	0.102953	0.372282	46.4632	9.71316	2.68613	32.5992	0.000490603	0.016948
NC_014501.1	Cyan7822_0182	YP_003885507.1	radical SAM protein	-4.10327	-2.04154	-0.232411	0.0581825	0.242905	0.851211	17.1873	4.11683	1.1748	12.8419	0.00560289	0.0587605
NC_014501.1	Cyan7822_0183	YP_003885508.1	DNA replication and repair protein RecF	-2.06647	-0.125313	-1.29866	0.238743	0.916805	0.406503	4.18861	1.09074	2.46001	1.75322	0.258322	0.480826
NC_014501.1	Cyan7822_0184	YP_003885509.1	HAD superfamily ATPase	-2.5622	-1.29926	-0.430063	0.169317	0.406333	0.74223	5.90607	2.46103	1.34729	10.3512	0.00947119	0.0799016
NC_014501.1	Cyan7822_0185	YP_003885510.1	family 2 glycosyl transferase	-4.99869	-3.74819	0.0363679	0.0312784	0.074419	1.02553	31.971	13.4374	0.975107	26.7991	0.000833168	0.0212329
NC_014501.1	Cyan7822_0186	YP_003885511.1	hypothetical protein	-0.113383	1.04136	0.574452	0.924418	2.05817	1.48911	1.08176	0.485869	0.671541	1.22887	0.380312	0.574245
NC_014501.1	Cyan7822_0187	YP_003885512.1	hypothetical protein	-0.547421	0.707222	-0.194046	0.684242	1.63266	0.874151	1.46147	0.612498	1.14397	1.03775	0.442654	0.625016
NC_014501.1	Cyan7822_0188	YP_003885513.1	serine/threonine protein kinase	-0.29329	0.470561	0.213482	0.816039	1.38565	1.15948	1.22543	0.721684	0.862453	1.24673	0.375066	0.569373
NC_014501.1	Cyan7822_0189	YP_003885514.1	pentapeptide repeat-containing protein	0.159195	0.569655	0.288702	1.11666	1.48417	1.22154	0.895525	0.673778	0.818638	0.503024	0.694511	0.800068
NC_014501.1	Cyan7822_0190	YP_003885515.1	hypothetical protein	1.63852	5.12238	-0.109575	3.11345	34.833	0.926861	0.321187	0.0287084	1.07891	2.18147	0.194122	0.41288
NC_014501.1	Cyan7822_0191	YP_003885516.1	hypothetical protein	1.44035	1.39555	0.745709	2.71386	2.63088	1.6768	0.368478	0.380101	0.596375	2.87398	0.128405	0.328664
NC_014501.1	Cyan7822_0192	YP_003885517.1	hypothetical protein	2.13071	1.8442	-0.709641	4.37932	3.59053	0.611472	0.228346	0.27851	1.6354	9.67319	0.011125	0.0870711
NC_014501.1	Cyan7822_0193	YP_003885518.1	hypothetical protein	2.57638	2.79887	0.160642	5.96441	6.95894	1.11778	0.167661	0.1437	0.894627	22.162	0.00138199	0.0262231
NC_014501.1	Cyan7822_0194	YP_003885519.1	photosystem II reaction center protein Psb28	2.85836	3.18599	-0.234718	7.25188	9.10076	0.849851	0.137895	0.109881	1.17668	19.5965	0.00190915	0.0319736
NC_014501.1	Cyan7822_0195	YP_003885520.1	PetM of cytochrome b6f complex subunit 7	2.09777	3.43442	-0.820958	4.28049	10.811	0.566066	0.233618	0.0924987	1.76658	14.5153	0.00412557	0.0488
NC_014501.1	Cyan7822_0196	YP_003885521.1	4-hydroxythreonine-4-phosphate dehydrogenase	0.104742	-0.034438	-0.939561	1.0753	0.976412	0.521392	0.929972	1.02416	1.91794	2.19856	0.19202	0.410232
NC_014501.1	Cyan7822_0197	YP_003885522.1	hypothetical protein	-8.18813	-7.08488	-2.54373	0.00342868	0.0073661	0.171499	291.657	135.757	5.83095	11.9506	0.00668897	0.0654011
NC_014501.1	Cyan7822_0198	YP_003885523.1	manganese/iron superoxide dismutase-like protein	3.31742	2.3759	-0.931241	9.96878	5.19061	0.524407	0.100313	0.192656	1.90692	29.3293	0.000653448	0.0188941
NC_014501.1	Cyan7822_0199	YP_003885524.1	P450 cytochrome	0.0226465	0.858159	0.641679	1.01582	1.81272	1.56014	0.984425	0.551656	0.640966	0.277116	0.840184	0.895367
NC_014501.1	Cyan7822_0200	YP_003885525.1	FAD-dependent pyridine nucleotide-disulfide oxidoreductase	2.05656	0.871392	0.440491	4.15994	1.82943	1.35707	0.240388	0.546619	0.736884	5.65609	0.0367238	0.159278
NC_014501.1	Cyan7822_0201	YP_003885526.1	porphobilinogen synthase	1.20269	2.22668	0.012765	2.30168	4.68056	1.00889	0.434466	0.21365	0.991191	6.74209	0.0252719	0.13003
NC_014501.1	Cyan7822_0202	YP_003885527.1	pentapeptide repeat-containing protein	0.743834	1.30613	-0.078632	1.67462	2.47278	0.946955	0.59715	0.404404	1.05602	4.26312	0.0643803	0.221115
NC_014501.1	Cyan7822_0203	YP_003885528.1	hypothetical protein	0.156426	0.772522	-0.112181	1.11452	1.70825	0.925189	0.897245	0.585393	1.08086	0.811899	0.533406	0.684695
NC_014501.1	Cyan7822_0204	YP_003885529.1	hypothetical protein	1.37765	1.55668	-0.538401	2.59846	2.94175	0.688534	0.384844	0.339934	1.45236	6.96519	0.0235347	0.126176
NC_014501.1	Cyan7822_0205	YP_003885530.1	CsbD family protein	2.21615	2.70628	1.98237	4.64651	6.52635	3.95142	0.215215	0.153225	0.253074	2.99985	0.119784	0.317454
NC_014501.1	Cyan7822_0206	YP_003885531.1	hypothetical protein	0.693776	1.35892	-0.596158	1.61751	2.56494	0.661513	0.618234	0.389873	1.51169	4.67776	0.0538544	0.19966
NC_014501.1	Cyan7822_0207	YP_003885532.1	peptidyl-tRNA hydrolase	0.654004	0.644277	-0.692605	1.57353	1.56296	0.618736	0.635514	0.639813	1.6162	1.43657	0.324611	0.540432
NC_014501.1	Cyan7822_0208	YP_003885533.1	hypothetical protein	0.18412	-0.0272613	-0.89535	1.13612	0.981281	0.537617	0.880186	1.01908	1.86006	0.624029	0.625869	0.752619
NC_014501.1	Cyan7822_0209	YP_003885534.1	peptidase S1 and S6 chymotrypsin/Hap	0.512088	0.287065	-0.0874841	1.42611	1.22016	0.941163	0.701207	0.819568	1.06252	0.843299	0.519535	0.673965
NC_014501.1	Cyan7822_0210	YP_003885535.1	hydrogenase maturation protease	-7.51305	-7.10412	-7.4367	0.00547454	0.00726855	0.00577206	182.664	137.579	173.248	89.1341	2.97e-05	0.00557942
NC_014501.1	Cyan7822_0211	YP_003885536.1	ATP-dependent Clp protease adaptor protein ClpS	0.97583	0.495182	-0.995883	1.96677	1.4095	0.501429	0.508447	0.709472	1.9943	2.52821	0.15675	0.366219
NC_014501.1	Cyan7822_0212	YP_003885537.1	hypothetical protein	1.57888	1.77571	-0.980264	2.98738	3.42406	0.506887	0.334742	0.292051	1.97283	1.42621	0.327132	0.542759
NC_014501.1	Cyan7822_0213	YP_003885538.1	sirohydrochlorin ferrochelatase	-0.462645	-0.270947	-0.0912038	0.725654	0.828775	0.938739	1.37807	1.2066	1.06526	0.211118	0.885119	0.927598
NC_014501.1	Cyan7822_0214	YP_003885539.1	hypothetical protein	-0.507612	-0.498704	0.304666	0.703386	0.707743	1.23513	1.4217	1.41294	0.80963	1.41588	0.329671	0.543704
NC_014501.1	Cyan7822_0215	YP_003885540.1	hypothetical protein	-0.580541	-0.0898508	-0.559861	0.668713	0.93962	0.678368	1.49541	1.06426	1.47413	0.886271	0.501238	0.659673
NC_014501.1	Cyan7822_0216	YP_003885541.1	hypothetical protein	-2.53955	-1.88058	-0.362203	0.171997	0.271574	0.777976	5.81407	3.68224	1.28539	5.82023	0.034598	0.155115
NC_014501.1	Cyan7822_0217	YP_003885542.1	multi-sensor signal transduction histidine kinase	0.418691	0.365412	0.0895801	1.33671	1.28825	1.06406	0.748103	0.776247	0.939796	0.240307	0.865262	0.913021
NC_014501.1	Cyan7822_0218	YP_003885543.1	ADP-ribosylation/Crystallin J1	-0.594518	-0.135807	1.55131	0.662266	0.91016	2.93084	1.50997	1.09871	0.341199	3.84822	0.0778572	0.24593
NC_014501.1	Cyan7822_0219	YP_003885544.1	pentapeptide repeat-containing protein	0.340258	0.696927	0.366904	1.26598	1.62105	1.28958	0.7899	0.616885	0.775445	0.681548	0.595776	0.730517
NC_014501.1	Cyan7822_0220	YP_003885545.1	bifunctional deaminase-reductase domain-containing protein	-3.38275	0.774152	-4.12908	0.0958716	1.71018	0.0571511	10.4306	0.584732	17.4975	1.21735	0.383744	0.577794
NC_014501.1	Cyan7822_0221	YP_003885546.1	nifR3 family TIM-barrel protein	-0.555197	-0.568354	-0.597802	0.680564	0.674386	0.66076	1.46937	1.48283	1.51341	0.266234	0.847589	0.900705
NC_014501.1	Cyan7822_0222	YP_003885547.1	hypothetical protein	-3.92165	-3.02252	-1.40957	0.0659882	0.123064	0.376423	15.1542	8.12588	2.65659	10.0895	0.0100676	0.0831368
NC_014501.1	Cyan7822_0223	YP_003899781.1	pseudo	-5.11685	3.7047	3.7047	0.0288187	13.0384	13.0384	34.6997	0.0766965	0.0766965	6.96271	0.0235531	0.126176
NC_014501.1	Cyan7822_0224	YP_003885548.1	hypothetical protein	-1.19098	0.0612234	3.79631	0.438004	1.04335	13.8932	2.28308	0.958451	0.0719776	0.671343	0.600997	0.733601
NC_014501.1	Cyan7822_0225	YP_003885549.1	hypothetical protein	-0.274175	0.91558	0.599197	0.826923	1.88633	1.51487	1.2093	0.530131	0.660121	0.14161	0.931271	0.962275
NC_014501.1	Cyan7822_0226	YP_003885550.1	hypothetical protein	0.914193	1.82265	0.717468	1.88451	3.5373	1.64429	0.530641	0.282702	0.608164	1.44926	0.321557	0.53796
NC_014501.1	Cyan7822_0227	YP_003885551.1	hypothetical protein	1.30381	2.14396	1.57538	2.4688	4.41973	2.98014	0.405056	0.226258	0.335555	5.82847	0.0344957	0.155115
NC_014501.1	Cyan7822_0228	YP_003885552.1	hypothetical protein	-3.86678	-2.52949	4.71418	0.0685462	0.1732	26.2488	14.5887	5.77367	0.038097	3.42449	0.0958079	0.276315
NC_014501.1	Cyan7822_0229	YP_003885553.1	Tex-like protein	1.55387	2.57623	0.441224	2.93604	5.9638	1.35776	0.340595	0.167678	0.736509	5.62365	0.0371645	0.160674
NC_014501.1	Cyan7822_0230	YP_003885554.1	hypothetical protein	-3.226	-3.22939	-4.14494	0.106875	0.106624	0.0565263	9.35673	9.37873	17.6909	1.02246	0.448174	0.628725
NC_014501.1	Cyan7822_0231	YP_003885555.1	sigma 54 interacting domain-containing protein	-1.25541	-0.484442	0.827594	0.418876	0.714774	1.77472	2.38734	1.39904	0.563468	6.75938	0.0251312	0.1298
NC_014501.1	Cyan7822_0232	YP_003885556.1	hypothetical protein	-1.60357	-0.832949	2.42345	0.329062	0.56138	5.36454	3.03894	1.78132	0.186409	10.3145	0.00955187	0.0800842
NC_014501.1	Cyan7822_0233	YP_003885557.1	hypothetical protein	-3.39132	-0.162363	-1.38441	0.0953042	0.89356	0.383045	10.4927	1.11912	2.61066	0.587833	0.645642	0.768545
NC_014501.1	Cyan7822_0234	YP_003885558.1	hypothetical protein	-1.7494	0.989621	-2.86691	0.297425	1.98566	0.13708	3.36219	0.50361	7.29503	0.840656	0.520686	0.674122
NC_014501.1	Cyan7822_0235	YP_003885559.1	hypothetical protein	0.73869	1.19268	-0.399459	1.66866	2.28576	0.758142	0.599283	0.43749	1.31901	4.88477	0.0494532	0.190222
NC_014501.1	Cyan7822_0236	YP_003885560.1	cytochrome b6-f complex Fe-S subunit	3.92096	4.18494	-0.00891971	15.147	18.1883	0.993836	0.0660199	0.0549803	1.0062	45.9404	0.000191126	0.0107021
NC_014501.1	Cyan7822_0237	YP_003885561.1	cytochrome f	3.48478	4.0822	-0.158066	11.195	16.9381	0.896226	0.0893256	0.0590385	1.11579	42.6459	0.00023483	0.0118571
NC_014501.1	Cyan7822_0238	YP_003885562.1	Fur family ferric uptake regulator	-1.53693	-0.861365	-0.243011	0.344618	0.550431	0.84498	2.90176	1.81676	1.18346	2.54319	0.155358	0.364351
NC_014501.1	Cyan7822_0239	YP_003885563.1	Fe-S metabolism associated SufE	-0.422379	-1.18555	-1.47972	0.746193	0.439658	0.358558	1.34014	2.2745	2.78895	2.62597	0.147958	0.355121
NC_014501.1	Cyan7822_0240	YP_003885564.1	hypothetical protein	-3.97918	-3.94264	-2.61843	0.0634087	0.0650348	0.162845	15.7707	15.3764	6.14081	1.06187	0.434116	0.618885
NC_014501.1	Cyan7822_0241	YP_003885565.1	transglutaminase domain-containing protein	-1.37657	-1.23259	0.122595	0.385132	0.425553	1.08869	2.59651	2.34988	0.918534	7.58124	0.0194991	0.116753
NC_014501.1	Cyan7822_0242	YP_003885566.1	exsB protein	-0.353407	-0.551021	-0.593041	0.782733	0.682537	0.662944	1.27757	1.46512	1.50842	0.645917	0.614227	0.744644
NC_014501.1	Cyan7822_0243	YP_003885567.1	hypothetical protein	-1.26807	-0.70051	-0.983466	0.415216	0.615354	0.505763	2.40839	1.62508	1.97721	2.06671	0.209053	0.429924
NC_014501.1	Cyan7822_0244	YP_003885568.1	radical SAM protein	-1.56008	-1.17865	-0.344335	0.339133	0.441766	0.787671	2.94869	2.26364	1.26957	3.78773	0.0801282	0.249945
NC_014501.1	Cyan7822_0245	YP_003885569.1	hypothetical protein	0.28145	0.252574	0.0126468	1.21542	1.19133	1.0088	0.822764	0.839398	0.991272	0.249343	0.859101	0.908438
NC_014501.1	Cyan7822_0246	YP_003885570.1	iron-containing alcohol dehydrogenase	-0.8314	-0.584686	-0.0381589	0.561984	0.666795	0.973897	1.77941	1.49971	1.0268	1.81713	0.247135	0.469299
NC_014501.1	Cyan7822_0247	YP_003885571.1	hypothetical protein	0.13577	0.326902	0.546046	1.09868	1.25432	1.46008	0.910184	0.797247	0.684895	0.36328	0.782406	0.853033
NC_014501.1	Cyan7822_0248	YP_003885572.1	hypothetical protein	1.51653	1.14619	-0.130865	2.86103	2.21329	0.913283	0.349525	0.451816	1.09495	1.97313	0.222365	0.445125
NC_014501.1	Cyan7822_0249	YP_003885573.1	small GTP-binding protein	-0.045018	-0.0952059	0.109898	0.969278	0.936139	1.07915	1.0317	1.06822	0.926654	0.0329817	0.991109	0.997894
NC_014501.1	Cyan7822_0250	YP_003885574.1	IS605 OrfB family transposase	0.367378	0.797484	0.29334	1.29001	1.73807	1.22547	0.77519	0.575351	0.816011	0.512662	0.688779	0.797856
NC_014501.1	Cyan7822_0251	YP_003888891.1	pseudo	0.387144	0.820131	0.613479	1.3078	1.76557	1.52994	0.764642	0.566391	0.653619	0.847523	0.517702	0.672812
NC_014501.1	Cyan7822_0252	YP_003885575.1	peptidase U62 modulator of DNA gyrase	0.448356	0.658173	0.104721	1.36448	1.57808	1.07529	0.732877	0.63368	0.929985	1.17064	0.398069	0.590683
NC_014501.1	Cyan7822_0253	YP_003885576.1	hypothetical protein	-3.52315	-0.32983	-0.849415	0.0869815	0.79563	0.55501	11.4967	1.25687	1.80177	0.404893	0.755354	0.835124
NC_014501.1	Cyan7822_0254	YP_003885577.1	hypothetical protein	-1.72136	0.120867	0.271773	0.303263	1.08739	1.20729	3.29747	0.919635	0.828301	1.7867	0.252381	0.474731
NC_014501.1	Cyan7822_0255	YP_003885578.1	hypothetical protein	-0.694748	0.706817	0.813556	0.617817	1.6322	1.75754	1.6186	0.61267	0.568978	1.09803	0.421697	0.607961
NC_014501.1	Cyan7822_0256	YP_003885579.1	hypothetical protein	3.94317	3.81766	4.29339	15.382	14.1004	19.6083	0.065011	0.07092	0.0509988	0.534369	0.676036	0.789311
NC_014501.1	Cyan7822_0257	YP_003885580.1	peptidase S9 prolyl oligopeptidase active site domain-containing protein	0.0816986	0.525785	-0.387012	1.05826	1.43972	0.764712	0.944944	0.694581	1.30768	0.683385	0.594842	0.73017
NC_014501.1	Cyan7822_0258	YP_003885581.1	FHA modulated ABC efflux pump with fused ATPase and integral membrane subunits	-0.287552	0.244577	-0.504749	0.819291	1.18475	0.704783	1.22057	0.844063	1.41888	0.312895	0.815965	0.877435
NC_014501.1	Cyan7822_0259	YP_003885582.1	hypothetical protein	-3.38764	-2.09086	-0.458292	0.0955475	0.23474	0.727847	10.466	4.26003	1.37391	4.37006	0.0614195	0.215766
NC_014501.1	Cyan7822_0260	YP_003885583.1	radical SAM protein	-3.10886	-1.67406	-0.854241	0.115915	0.313371	0.553156	8.62703	3.1911	1.80781	4.92692	0.0486166	0.188937
NC_014501.1	Cyan7822_0261	YP_003885584.1	type 11 methyltransferase	-3.26212	-1.53791	-0.854387	0.104233	0.344383	0.5531	9.59389	2.90374	1.80799	5.87561	0.0339181	0.154458
NC_014501.1	Cyan7822_0262	YP_003885585.1	hypothetical protein	-2.37236	-0.475986	-0.658257	0.19313	0.718975	0.633644	5.17787	1.39087	1.57817	2.57707	0.152271	0.360108
NC_014501.1	Cyan7822_0263	YP_003885586.1	radical SAM protein	-3.82553	-2.44868	-0.064341	0.0705343	0.183178	0.956382	14.1775	5.45916	1.04561	15.5884	0.00344392	0.044201
NC_014501.1	Cyan7822_0264	YP_003885587.1	alanine racemase	1.62388	1.14961	1.202	3.08202	2.21853	2.30059	0.324462	0.450749	0.434671	3.52486	0.0910936	0.268324
NC_014501.1	Cyan7822_0265	YP_003885588.1	HNH endonuclease	0.443489	-0.0579832	0.734206	1.35989	0.960606	1.66348	0.735354	1.04101	0.601149	0.229291	0.872768	0.91782
NC_014501.1	Cyan7822_0266	YP_003885589.1	hypothetical protein	-0.337718	0.587866	0.636507	0.791292	1.50302	1.55456	1.26376	0.665326	0.643269	1.07672	0.428963	0.614646
NC_014501.1	Cyan7822_0267	YP_003885490.1	pseudo	4.21618	0.588048	3.35755	18.5865	1.50321	10.25	0.0538025	0.665242	0.0975613	0.999968	0.456446	0.635063
NC_014501.1	Cyan7822_0268	YP_003885590.1	histidine kinase	0.503164	0.770691	-0.79476	1.41732	1.70609	0.576439	0.705558	0.586137	1.73479	1.78258	0.253102	0.475559
NC_014501.1	Cyan7822_0269	YP_003885591.1	class I/II aminotransferase	-5.29793	-2.902	0.505217	0.0254193	0.133786	1.41934	39.3402	7.47461	0.704554	33.8856	0.000441507	0.0165041
NC_014501.1	Cyan7822_0270	YP_003885592.1	integrase family protein	0.512327	0.446276	1.15498	1.42635	1.36252	2.22682	0.701091	0.733935	0.449071	0.407717	0.753543	0.833628
NC_014501.1	Cyan7822_0271	YP_003885593.1	rhodanese domain-containing protein	-1.81611	-1.95231	-1.40397	0.283985	0.258403	0.377887	3.52131	3.86993	2.64629	3.5089	0.0918223	0.269648
NC_014501.1	Cyan7822_0272	YP_003885594.1	hypothetical protein	1.39876	1.118	0.777873	2.63675	2.17046	1.7146	0.379255	0.460731	0.583226	1.10315	0.419973	0.606259
NC_014501.1	Cyan7822_0273	YP_003885595.1	hypothetical protein	0.225732	0.466351	-0.879985	1.16937	1.38161	0.543373	0.855161	0.723793	1.84036	0.805449	0.53631	0.686209
NC_014501.1	Cyan7822_0274	YP_003885596.1	O-methyltransferase family protein	0.129325	0.148602	-0.876407	1.09378	1.10849	0.544722	0.914259	0.902124	1.8358	2.0241	0.214981	0.437482
NC_014501.1	Cyan7822_0275	YP_003885597.1	hypothetical protein	-0.467547	-0.385198	-1.0226	0.723193	0.765674	0.49223	1.38276	1.30604	2.03157	0.763108	0.555831	0.700587
NC_014501.1	Cyan7822_0276	YP_003889480.1	pseudo	1.10781	0.762958	-1.2886	2.15519	1.69697	0.409348	0.463997	0.589287	2.44291	8.45738	0.0152123	0.10081
NC_014501.1	Cyan7822_0277	YP_003885598.1	cyclase/dehydrase	0.354854	0.246733	-0.896919	1.27886	1.18652	0.537032	0.781949	0.842803	1.86209	2.38057	0.171385	0.385118
NC_014501.1	Cyan7822_0278	YP_003885599.1	TetR family transcriptional regulator	1.48425	1.93421	0.46502	2.79771	3.82168	1.38034	0.357435	0.261665	0.724461	4.92189	0.0487154	0.189092
NC_014501.1	Cyan7822_0279	YP_003885600.1	glutathione S-transferase	-0.37784	-0.590991	-1.30877	0.769589	0.663887	0.403665	1.2994	1.50628	2.4773	1.41218	0.330586	0.543704
NC_014501.1	Cyan7822_0280	YP_003885601.1	pyridoxamine 5'-phosphate oxidase-like FMN-binding protein	0.12397	-0.310389	-0.246867	1.08973	0.806424	0.842724	0.917659	1.24004	1.18663	0.177355	0.907842	0.94514
NC_014501.1	Cyan7822_0281	YP_003885602.1	sulfatase	3.35022	-0.160964	-3.11228	10.198	0.894427	0.115641	0.0980581	1.11803	8.64748	1.68787	0.270452	0.491396
NC_014501.1	Cyan7822_0282	YP_003885603.1	hypothetical protein	0.289184	0.100832	-0.279753	1.22195	1.07239	0.823732	0.818365	0.932495	1.21399	0.240124	0.865386	0.913021
NC_014501.1	Cyan7822_0283	YP_003885604.1	hypothetical protein	-1.4295	-0.804847	-1.37817	0.37126	0.572423	0.384706	2.69353	1.74696	2.59939	0.0765267	0.970331	0.989037
NC_014501.1	Cyan7822_0284	YP_003885605.1	hypothetical protein	-0.486782	-1.30104	-1.16599	0.713615	0.405833	0.445657	1.40132	2.46407	2.24388	1.07276	0.43033	0.615433
NC_014501.1	Cyan7822_0285	YP_003885606.1	hypothetical protein	-1.42667	-1.95729	-1.97466	0.371989	0.257511	0.254429	2.68825	3.88333	3.93036	5.40786	0.0402842	0.167731
NC_014501.1	Cyan7822_0286	YP_003885607.1	ferredoxin	-0.637131	-0.431541	-0.500029	0.64299	0.741469	0.707093	1.55523	1.34867	1.41424	0.583811	0.647879	0.769838
NC_014501.1	Cyan7822_0287	YP_003885608.1	cobyric acid synthase CobQ	-0.361158	-0.393057	-0.638621	0.778539	0.761514	0.642327	1.28446	1.31317	1.55684	0.531355	0.677791	0.790595
NC_014501.1	Cyan7822_0288	YP_003885609.1	hypothetical protein	0.0469474	-1.05594	-1.83538	1.03308	0.480983	0.280218	0.967982	2.07908	3.56865	4.44917	0.0593451	0.211777
NC_014501.1	Cyan7822_0289	YP_003885610.1	alkyl hydroperoxide reductase/ thiol specific antioxidant/ Mal allergen	0.787625	0.517981	-0.413091	1.72623	1.43195	0.751013	0.579297	0.698348	1.33154	1.90248	0.23316	0.455776
NC_014501.1	Cyan7822_0290	YP_003885611.1	winged helix family two component transcriptional regulator	1.10394	1.69521	0.75106	2.14941	3.23824	1.68303	0.465244	0.30881	0.594167	4.51145	0.0577776	0.208159
NC_014501.1	Cyan7822_0291	YP_003885612.1	phosphotransferase KptA/Tpt1	0.444157	1.59371	0.787608	1.36052	3.01824	1.72621	0.735014	0.331319	0.579304	3.76438	0.0810285	0.251783
NC_014501.1	Cyan7822_0292	YP_003885613.1	heme oxygenase	5.17657	3.85625	-0.327033	36.1661	14.4826	0.797174	0.0276502	0.0690483	1.25443	27.4131	0.000783977	0.020422
NC_014501.1	Cyan7822_0293	YP_003885614.1	GAF modulated transcriptional regulator, LuxR family	0.397124	0.517708	-1.06814	1.31688	1.43168	0.476933	0.75937	0.698481	2.09673	1.53198	0.302529	0.521843
NC_014501.1	Cyan7822_0294	YP_003885615.1	ThiJ/PfpI domain-containing protein	0.163701	-0.341046	-0.491707	1.12016	0.789469	0.711183	0.892732	1.26667	1.40611	0.404794	0.755417	0.835124
NC_014501.1	Cyan7822_0295	YP_003885616.1	hypothetical protein	1.00314	2.45196	3.56978	2.00436	5.4716	11.8743	0.498912	0.182762	0.0842152	0.69646	0.588237	0.72575
NC_014501.1	Cyan7822_0296	YP_003885617.1	beta-lactamase	0.60932	0.0774896	-1.10971	1.52554	1.05518	0.463386	0.655506	0.947705	2.15803	4.13158	0.0682901	0.228061
NC_014501.1	Cyan7822_0297	YP_003885618.1	hypothetical protein	-0.422915	-1.08593	-1.34362	0.745916	0.471089	0.394031	1.34063	2.12274	2.53787	1.11758	0.415165	0.602083
NC_014501.1	Cyan7822_0298	YP_003885619.1	DEAD/DEAH box helicase	0.479483	0.866245	-0.876941	1.39424	1.82291	0.544521	0.717235	0.548573	1.83648	5.00984	0.0470252	0.185307
NC_014501.1	Cyan7822_0299	YP_003885620.1	hypothetical protein	2.2593	1.98753	0.617271	4.78759	3.96558	1.53397	0.208873	0.25217	0.651903	7.01314	0.0231824	0.125762
NC_014501.1	Cyan7822_0300	YP_003885621.1	hypothetical protein	-2.47434	0.499629	-0.276844	0.179949	1.41385	0.825395	5.55712	0.707289	1.21154	1.96796	0.223132	0.446396
NC_014501.1	Cyan7822_0301	YP_003885622.1	hypothetical protein	-1.94037	-0.179154	7.24621	0.260549	0.883221	151.819	3.83805	1.13222	0.00658679	22.5468	0.0013205	0.0259725
NC_014501.1	Cyan7822_0302	YP_003885623.1	Mo-dependent nitrogenase family protein	0.0663964	-0.962453	7.60522	1.0471	0.513184	194.715	0.95502	1.94862	0.00513571	14.9417	0.00383471	0.0464975
NC_014501.1	Cyan7822_0303	YP_003885624.1	DevC protein	-2.4019	-2.17085	-1.88569	0.189215	0.22208	0.270615	5.28498	4.50287	3.69529	0.645688	0.614347	0.744657
NC_014501.1	Cyan7822_0304	YP_003885625.1	DevB family ABC exporter membrane fusion protein	0.459206	2.67956	-0.236126	1.37479	6.40662	0.849022	0.727386	0.156089	1.17783	0.755889	0.559241	0.703096
NC_014501.1	Cyan7822_0305	YP_003885626.1	hypothetical protein	0.424623	2.27383	2.73024	1.34222	4.83605	6.63564	0.745033	0.20678	0.150701	9.14898	0.0126799	0.0921506
NC_014501.1	Cyan7822_0306	YP_003885627.1	ASPIC/UnbV domain-containing protein	-0.328939	0.988708	-0.170832	0.796122	1.98441	0.88833	1.25609	0.503929	1.12571	0.797953	0.539707	0.688863
NC_014501.1	Cyan7822_0307	YP_003885628.1	hypothetical protein	0.0351947	0.793835	4.57305	1.0247	1.73368	23.8026	0.9759	0.576809	0.0420123	2.45714	0.163579	0.374544
NC_014501.1	Cyan7822_0308	YP_003885629.1	hypothetical protein	-2.16096	-4.52764	0	0.223607	0.0433555	1	4.47214	23.0651	1	5.2339	0.0430597	0.175059
NC_014501.1	Cyan7822_0309	YP_003885630.1	6-deoxyerythronolide-B synthase	-0.0577386	-0.218703	-0.0437314	0.960769	0.859338	0.970142	1.04083	1.16369	1.03078	0.0535506	0.982102	0.994139
NC_014501.1	Cyan7822_0310	YP_003885631.1	hypothetical protein	-2.4771	-2.42899	-2.92899	0.179605	0.185695	0.131306	5.56776	5.38516	7.61577	0.484792	0.705476	0.804526
NC_014501.1	Cyan7822_0311	YP_003885632.1	hypothetical protein	4.33621	4.33621	-1.84091	20.199	20.199	0.279145	0.0495074	0.0495074	3.58236	2.95204	0.122965	0.321621
NC_014501.1	Cyan7822_0312	YP_003885633.1	hypothetical protein	2.96537	0.0240471	-2.74986	7.81025	1.01681	0.148666	0.128037	0.98347	6.72651	1.76701	0.255852	0.477939
NC_014501.1	Cyan7822_0313	YP_003885634.1	hypothetical protein	-0.482926	0.848553	2.54434	0.715525	1.80069	5.8334	1.39757	0.555341	0.171427	3.40424	0.0967983	0.277987
NC_014501.1	Cyan7822_0314	YP_003885635.1	recombinase B	-0.205591	0.104863	-0.361152	0.867183	1.07539	0.778542	1.15316	0.929893	1.28445	0.207137	0.887817	0.929296
NC_014501.1	Cyan7822_0315	YP_003885636.1	family 5 extracellular solute-binding protein	0.332217	-0.712733	-0.757491	1.25895	0.610163	0.591524	0.794315	1.63891	1.69055	1.42743	0.326835	0.542759
NC_014501.1	Cyan7822_0316	YP_003885637.1	hypothetical protein	-1.32468	-1.88796	-0.487062	0.399238	0.270189	0.713477	2.50477	3.70112	1.40159	5.68891	0.0362851	0.158084
NC_014501.1	Cyan7822_0317	YP_003885638.1	hypothetical protein	-1.42998	-2.4173	-1.28028	0.371136	0.187206	0.411716	2.69443	5.3417	2.42886	6.92961	0.0238007	0.126815
NC_014501.1	Cyan7822_0318	YP_003885639.1	ECF subfamily RNA polymerase sigma-24 factor	0.334648	-0.424526	0.167776	1.26107	0.745083	1.12333	0.792977	1.34213	0.890214	0.970612	0.467528	0.644033
NC_014501.1	Cyan7822_0319	YP_003885640.1	IS605 OrfB family transposase	0.678519	1.15052	0.0786038	1.6005	2.21995	1.056	0.624806	0.450461	0.946974	2.21815	0.189646	0.407566
NC_014501.1	Cyan7822_0320	YP_003885641.1	hypothetical protein	4.56551	3.76782	2.89608	23.6785	13.6216	7.44399	0.0422324	0.0734129	0.134337	10.9821	0.00821595	0.0744165
NC_014501.1	Cyan7822_0321	YP_003885642.1	family 2 glycosyl transferase	-0.209679	0.297135	-1.23152	0.86473	1.2287	0.425868	1.15643	0.813867	2.34815	4.00458	0.0723716	0.236554
NC_014501.1	Cyan7822_0322	YP_003885643.1	2-C-methyl-D-erythritol 4-phosphate cytidylyltransferase	1.91674	1.2841	-0.761672	3.77568	2.4353	0.589812	0.264853	0.410627	1.69545	11.8029	0.00689576	0.0667845
NC_014501.1	Cyan7822_0323	YP_003885644.1	all-trans-retinol 13,14-reductase	0.880199	0.0904064	-0.595876	1.84063	1.06467	0.661643	0.543293	0.939258	1.51139	2.62272	0.14824	0.355418
NC_014501.1	Cyan7822_0324	YP_003885645.1	ribonuclease BN	-0.104844	-0.0772746	-0.336069	0.929906	0.947847	0.792197	1.07538	1.05502	1.26231	0.190953	0.898739	0.937971
NC_014501.1	Cyan7822_0325	YP_003885646.1	hypothetical protein	-2.79502	-3.30484	-0.18515	0.144083	0.101191	0.879558	6.94042	9.88227	1.13693	7.59848	0.0194	0.116469
NC_014501.1	Cyan7822_0326	YP_003885647.1	hypothetical protein	-0.122556	-0.0390013	-4.04955	0.918559	0.973329	0.0603898	1.08866	1.0274	16.5591	0.551917	0.665904	0.783702
NC_014501.1	Cyan7822_0327	YP_003885648.1	ribonuclease III	1.67627	1.22128	-0.808684	3.19601	2.33153	0.570902	0.31289	0.428903	1.75161	5.7577	0.0353879	0.156592
NC_014501.1	Cyan7822_0328	YP_003885649.1	hypothetical protein	-1.59067	-2.10761	-1.76559	0.332018	0.232031	0.294107	3.01188	4.30976	3.40012	4.99241	0.0473539	0.185952
NC_014501.1	Cyan7822_0329	YP_003885650.1	signal peptide peptidase SppA, 67K type	0.130717	0.196113	-0.459367	1.09484	1.14561	0.727305	0.913377	0.872899	1.37494	0.655025	0.609451	0.740846
NC_014501.1	Cyan7822_0330	YP_003885651.1	hypothetical protein	-0.146083	0.314079	-1.27063	0.903701	1.24322	0.41448	1.10656	0.804364	2.41266	1.85992	0.239995	0.461178
NC_014501.1	Cyan7822_0331	YP_003885652.1	ferredoxin 2Fe-2S	0.363059	0.980632	-1.63395	1.28615	1.97333	0.322205	0.777514	0.506758	3.10361	5.33638	0.0413948	0.171301
NC_014501.1	Cyan7822_0332	YP_003885653.1	hypothetical protein	-0.471949	-1.82313	-2.24639	0.72099	0.282607	0.21075	1.38698	3.53848	4.74495	2.49012	0.160362	0.371472
NC_014501.1	Cyan7822_0333	YP_003885654.1	ferredoxin	0.0666731	-0.555342	-2.30363	1.0473	0.680496	0.202553	0.954837	1.46952	4.93697	4.49854	0.0580981	0.208758
NC_014501.1	Cyan7822_0334	YP_003885655.1	4-vinyl reductase 4VR	0.454617	0.414262	-0.777718	1.37042	1.33262	0.583289	0.729704	0.750403	1.71442	0.928935	0.483831	0.646701
NC_014501.1	Cyan7822_0335	YP_003885656.1	hypothetical protein	0.376036	-3.67243	-5.24499	1.29777	0.0784314	0.0263695	0.770552	12.75	37.9226	2.6547	0.145499	0.351087
NC_014501.1	Cyan7822_0336	YP_003885657.1	hypothetical protein	-6.37221	-2.72972	-7.52373	0.0120719	0.150756	0.00543414	82.8372	6.63325	184.022	7.97387	0.0174005	0.108608
NC_014501.1	Cyan7822_0337	YP_003885658.1	4-vinyl reductase 4VR	-2.35645	-1.75155	-3.4383	0.195272	0.296983	0.0922504	5.12107	3.3672	10.8401	0.917495	0.488426	0.650083
NC_014501.1	Cyan7822_0338	YP_003885659.1	coenzyme F420-dependent NADP oxidoreductase	1.3918	2.44653	-1.07038	2.62406	5.45103	0.476192	0.381089	0.183452	2.09999	10.1498	0.00992587	0.082302
NC_014501.1	Cyan7822_0339	YP_003885660.1	short-chain dehydrogenase/reductase SDR	0.0996286	0.894042	0.0951941	1.0715	1.85838	1.06821	0.933273	0.538104	0.936146	0.645065	0.614676	0.744788
NC_014501.1	Cyan7822_0340	YP_003885661.1	major facilitator superfamily protein	-0.0397422	1.54664	0.303076	0.972829	2.92137	1.23377	1.02793	0.342306	0.810522	0.841367	0.520376	0.674122
NC_014501.1	Cyan7822_0341	YP_003885662.1	hypothetical protein	0.0843645	1.17412	0.515776	1.06022	2.25656	1.42976	0.9432	0.443153	0.699416	1.58678	0.290717	0.512499
NC_014501.1	Cyan7822_0342	YP_003885663.1	peptidase M50	1.18197	1.32803	-0.0628724	2.26887	2.51059	0.957356	0.440749	0.398313	1.04454	4.25269	0.0646793	0.221917
NC_014501.1	Cyan7822_0343	YP_003885664.1	RpiR family transcriptional regulator	0.652698	0.195088	-0.580759	1.57211	1.14479	0.668612	0.63609	0.87352	1.49564	2.6445	0.146366	0.352048
NC_014501.1	Cyan7822_0344	YP_003885665.1	hypothetical protein	-0.0250983	0.0587393	-0.934338	0.982754	1.04156	0.523283	1.01755	0.960103	1.91101	2.49308	0.160077	0.371381
NC_014501.1	Cyan7822_0345	YP_003885666.1	hypothetical protein	-0.438988	0.23738	-0.78454	0.737652	1.17885	0.580537	1.35565	0.848284	1.72254	1.64827	0.278165	0.498771
NC_014501.1	Cyan7822_0346	YP_003885667.1	sulfate ABC transporter substrate-binding protein	1.31652	4.86932	1.52201	2.49064	29.2288	2.87191	0.401503	0.0342128	0.3482	2.53982	0.15567	0.364956
NC_014501.1	Cyan7822_0347	YP_003885668.1	photosystem I iron-sulfur protein PsaC	1.41039	2.80128	0.408479	2.65808	6.97056	1.32729	0.376211	0.14346	0.753417	4.62765	0.054998	0.202178
NC_014501.1	Cyan7822_0348	YP_003885669.1	putative Crp/Fnr family transcriptional regulator	0.193036	0.675976	0.574628	1.14317	1.59768	1.48929	0.874763	0.625909	0.671459	0.2748	0.841759	0.896339
NC_014501.1	Cyan7822_0349	YP_003885670.1	acetolactate synthase large subunit	-0.69776	-0.470708	-0.46197	0.616529	0.72161	0.725994	1.62198	1.38579	1.37742	0.673804	0.599734	0.732719
NC_014501.1	Cyan7822_0350	YP_003885671.1	hypothetical protein	1.60196	1.57733	0.152931	3.03555	2.98417	1.11183	0.329429	0.335102	0.899421	2.23778	0.187306	0.404506
NC_014501.1	Cyan7822_0351	YP_003885672.1	hypothetical protein	1.24425	-0.00659142	-0.644387	2.36896	0.995442	0.639765	0.422127	1.00458	1.56308	2.05926	0.210074	0.431608
NC_014501.1	Cyan7822_0352	YP_003885673.1	PAS/PAC sensor hybrid histidine kinase	-0.0587708	-0.0880541	-0.252389	0.960082	0.940791	0.839505	1.04158	1.06294	1.19118	0.0743748	0.971494	0.989376
NC_014501.1	Cyan7822_0353	YP_003885674.1	DNA methylase N-4/N-6 domain-containing protein	0.450878	0.169769	-1.36105	1.36687	1.12488	0.389299	0.731598	0.888985	2.56872	1.0828	0.426874	0.612562
NC_014501.1	Cyan7822_0354	YP_003885675.1	lipoprotein signal peptidase	0.833357	0.666386	0.100682	1.78183	1.58709	1.07228	0.561222	0.630083	0.932592	0.970492	0.467574	0.644033
NC_014501.1	Cyan7822_0355	YP_003885676.1	BioY protein	0.72072	0.911664	-0.426962	1.648	1.88121	0.743827	0.606795	0.531572	1.3444	2.95851	0.122528	0.321079
NC_014501.1	Cyan7822_0356	YP_003885677.1	biotin synthase	1.00286	0.787097	-0.936587	2.00397	1.7256	0.522467	0.499009	0.579509	1.91399	4.94887	0.0481883	0.187596
NC_014501.1	Cyan7822_0357	YP_003885678.1	hypothetical protein	-0.386162	1.13948	-0.66851	0.765163	2.20301	0.629156	1.30691	0.453924	1.58943	3.11565	0.11252	0.305822
NC_014501.1	Cyan7822_0358	YP_003885679.1	hypothetical protein	0.634373	0.861407	-0.681467	1.55226	1.81681	0.623531	0.644221	0.550416	1.60377	0.910302	0.491342	0.651592
NC_014501.1	Cyan7822_0359	YP_003885680.1	membrane-associated zinc metalloprotease	0.879151	0.988022	0.109598	1.83929	1.98346	1.07893	0.543687	0.504169	0.926846	2.48771	0.160594	0.371608
NC_014501.1	Cyan7822_0360	YP_003885681.1	endonuclease III	0.90733	1.17909	0.117618	1.87557	2.26433	1.08494	0.533171	0.441631	0.921708	2.04474	0.212083	0.434045
NC_014501.1	Cyan7822_0361	YP_003885682.1	group 1 glycosyl transferase	2.13566	2.07242	-0.414718	4.39438	4.20591	0.750166	0.227564	0.237761	1.33304	8.56753	0.014766	0.0992331
NC_014501.1	Cyan7822_0362	YP_003885683.1	hypothetical protein	0.717761	0.377958	-1.67793	1.64463	1.2995	0.312532	0.60804	0.769526	3.19968	7.90082	0.0177671	0.109883
NC_014501.1	Cyan7822_0363	YP_003885684.1	hypothetical protein	-0.912297	-0.0825996	0.0360932	0.531338	0.944354	1.02533	1.88204	1.05892	0.975292	1.66564	0.274749	0.494928
NC_014501.1	Cyan7822_0364	YP_003885685.1	hypothetical protein	-0.907788	-0.732817	-0.626328	0.533002	0.601728	0.647823	1.87617	1.66188	1.54363	1.51837	0.305558	0.524589
NC_014501.1	Cyan7822_0365	YP_003885686.1	hypothetical protein	-0.806935	-0.641872	-0.621064	0.571595	0.640881	0.650191	1.74949	1.56035	1.53801	0.76466	0.555101	0.700189
NC_014501.1	Cyan7822_0366	YP_003885687.1	hypothetical protein	-0.720652	-0.212953	-0.934779	0.606823	0.862769	0.523123	1.64793	1.15906	1.9116	0.869899	0.508117	0.665619
NC_014501.1	Cyan7822_0367	YP_003885688.1	chromosome partitioning-like ATPase	-0.641317	1.0742	-0.871752	0.641127	2.10555	0.546483	1.55975	0.474936	1.82988	2.25429	0.185368	0.401988
NC_014501.1	Cyan7822_0368	YP_003885689.1	hypothetical protein	-0.747388	0.350618	-1.02939	0.595681	1.27511	0.489919	1.67875	0.784248	2.04115	0.564058	0.658983	0.777874
NC_014501.1	Cyan7822_0369	YP_003885690.1	hypothetical protein	-1.15672	-0.263937	-1.19023	0.448531	0.832812	0.438233	2.2295	1.20075	2.28189	0.755648	0.559355	0.703096
NC_014501.1	Cyan7822_0370	YP_003885691.1	hypothetical protein	0.919647	1.04504	-0.209507	1.89165	2.06342	0.864833	0.528638	0.484632	1.15629	1.54362	0.29997	0.520211
NC_014501.1	Cyan7822_0371	YP_003885692.1	hypothetical protein	-0.404456	-0.273247	-0.222572	0.755521	0.827455	0.857036	1.32359	1.20853	1.16681	0.135481	0.935188	0.965144
NC_014501.1	Cyan7822_0372	YP_003885693.1	alpha/beta hydrolase fold protein	-0.207671	0.307523	0.564653	0.865934	1.23758	1.47903	1.15482	0.808028	0.676118	0.782768	0.546666	0.693947
NC_014501.1	Cyan7822_0373	YP_003885694.1	hypothetical protein	-0.767226	-0.80569	-1.20897	0.587546	0.572089	0.432578	1.70199	1.74798	2.31172	1.46292	0.31831	0.536139
NC_014501.1	Cyan7822_0374	YP_003885695.1	phosphoribulokinase	2.94808	3.04655	0.178323	7.71719	8.26235	1.13157	0.129581	0.121031	0.88373	22.9494	0.00126005	0.0256128
NC_014501.1	Cyan7822_0375	YP_003885696.1	oxidoreductase FAD/NAD(P)-binding domain-containing protein	-2.57944	-1.99183	-0.279234	0.167306	0.251419	0.824028	5.97708	3.97743	1.21355	17.1593	0.00269379	0.0389448
NC_014501.1	Cyan7822_0376	YP_003885697.1	Late competence development protein ComFB	0.43111	0.633161	-0.23227	1.34827	1.55096	0.851295	0.741691	0.644762	1.17468	0.1057	0.953618	0.978048
NC_014501.1	Cyan7822_0377	YP_003885698.1	hypothetical protein	1.2649	4.20589	-0.774163	2.4031	18.4544	0.584728	0.41613	0.0541875	1.7102	2.67478	0.143813	0.348731
NC_014501.1	Cyan7822_0378	YP_003885572.1	pseudo	-6.43054	0	-6.44017	0.0115935	1	0.0115163	86.2554	1	86.8332	80.8575	3.92e-05	0.00557942
NC_014501.1	Cyan7822_0379	YP_003885699.1	ATP-dependent metalloprotease FtsH	2.05383	1.39895	0.561466	4.15206	2.6371	1.47577	0.240844	0.379204	0.677613	5.59547	0.0375531	0.161529
NC_014501.1	Cyan7822_0380	YP_003885700.1	LysR family transcriptional regulator	1.1505	3.4016	2.47555	2.21991	10.5678	5.56181	0.450469	0.094627	0.179798	9.06496	0.0129558	0.0932541
NC_014501.1	Cyan7822_0381	YP_003885701.1	hypothetical protein	-2.02411	-0.604174	4.17189	0.245857	0.657848	18.0245	4.0674	1.52011	0.05548	1.9192	0.230545	0.453687
NC_014501.1	Cyan7822_0382	YP_003885702.1	hypothetical protein	2.04779	2.62738	0.493896	4.13473	6.17903	1.40824	0.241854	0.161838	0.710105	11.6365	0.00713892	0.0681007
NC_014501.1	Cyan7822_0383	YP_003885703.1	family 2 glycosyl transferase	2.22899	2.53767	0.824789	4.68805	5.80651	1.77128	0.213308	0.172221	0.564565	11.7864	0.00691929	0.0667845
NC_014501.1	Cyan7822_0384	YP_003885704.1	hypothetical protein	-2.31023	-0.816854	1.1242	0.201628	0.567679	2.1798	4.95963	1.76156	0.458757	3.12764	0.111802	0.304651
NC_014501.1	Cyan7822_0385	YP_003885705.1	Crossover junction endodeoxyribonuclease	-5.10403	-5.2305	-0.757287	0.0290759	0.0266357	0.591608	34.3927	37.5436	1.69031	2.16278	0.196456	0.416292
NC_014501.1	Cyan7822_0386	YP_003885706.1	patatin	0.293471	1.83914	0.377724	1.22559	3.57797	1.29929	0.815937	0.279488	0.769651	0.9375	0.480425	0.645415
NC_014501.1	Cyan7822_0387	YP_003885707.1	light-independent protochlorophyllide reductase subunit B	1.52976	1.89364	0.370043	2.88738	3.71572	1.29239	0.346334	0.269127	0.773759	8.07791	0.0168956	0.106538
NC_014501.1	Cyan7822_0388	YP_003885708.1	hypothetical protein	2.08643	6.38105	1.58665	4.24695	83.3465	3.00351	0.235463	0.0119981	0.332944	2.99785	0.119915	0.317552
NC_014501.1	Cyan7822_0389	YP_003885709.1	hypothetical protein	0.91796	4.51609	0.337088	1.88944	22.8812	1.2632	0.529257	0.043704	0.791638	1.46383	0.318097	0.536139
NC_014501.1	Cyan7822_0390	YP_003885710.1	hypothetical protein	1.43981	1.04601	-0.497839	2.71286	2.06481	0.708167	0.368615	0.484306	1.4121	0.994157	0.458614	0.637293
NC_014501.1	Cyan7822_0391	YP_003885711.1	hypothetical protein	0.675163	1.78464	-0.241028	1.59678	3.44532	0.846142	0.626261	0.290249	1.18183	1.91526	0.231157	0.454286
NC_014501.1	Cyan7822_0392	YP_003885712.1	argininosuccinate synthase	-6.00116	-4.18488	0.167706	0.0156125	0.0549827	1.12327	64.0513	18.1875	0.890257	81.1582	3.88e-05	0.00557942
NC_014501.1	Cyan7822_0393	YP_003885713.1	FAD dependent oxidoreductase	-3.28629	-1.7731	-0.923809	0.102501	0.29258	0.527115	9.75603	3.41787	1.89712	13.2804	0.00515472	0.0557138
NC_014501.1	Cyan7822_0394	YP_003885714.1	hypothetical protein	-3.65741	-0.221002	-4.18291	0.0792517	0.857969	0.0550576	12.618	1.16554	18.1628	0.694106	0.58942	0.726496
NC_014501.1	Cyan7822_0395	YP_003885715.1	hypothetical protein	-2.05521	-1.16481	-1.0101	0.240613	0.446024	0.496511	4.15605	2.24203	2.01405	2.68027	0.143356	0.34815
NC_014501.1	Cyan7822_0396	YP_003885716.1	Mov34/MPN/PAD-1 family protein	-1.99034	2.10581	0.353675	0.25168	4.30439	1.27781	3.9733	0.232321	0.782588	1.17335	0.397218	0.590028
NC_014501.1	Cyan7822_0397	YP_003885717.1	chaperonin Cpn10	-3.88368	-1.92296	-1.31883	0.0677479	0.263712	0.400859	14.7606	3.79201	2.49464	15.4729	0.00350965	0.0444357
NC_014501.1	Cyan7822_0398	YP_003885718.1	chaperonin GroEL	-4.07198	-2.16584	-1.37323	0.0594582	0.222853	0.386027	16.8185	4.48726	2.59049	19.7677	0.00186628	0.0316473
NC_014501.1	Cyan7822_0399	YP_003885719.1	hypothetical protein	0.546659	1.80098	-0.0538962	1.4607	3.48457	0.963331	0.684604	0.286979	1.03806	6.74634	0.0252372	0.13003
NC_014501.1	Cyan7822_0400	YP_003885720.1	hypothetical protein	1.33798	2.28366	-0.248936	2.52797	4.8691	0.841517	0.395575	0.205377	1.18833	7.04964	0.0229189	0.125362
NC_014501.1	Cyan7822_0401	YP_003885721.1	XRE family transcriptional regulator	-0.238653	0.43445	0.332489	0.847536	1.3514	1.25918	1.17989	0.739976	0.794165	0.818218	0.53058	0.681843
NC_014501.1	Cyan7822_0402	YP_003885722.1	hypothetical protein	-0.96534	-0.18306	-0.102012	0.512158	0.880833	0.931732	1.95252	1.13529	1.07327	1.90882	0.232164	0.455168
NC_014501.1	Cyan7822_0403	YP_003885723.1	hypothetical protein	4.72271	2.81675	-0.272196	26.4045	7.04574	0.828058	0.0378723	0.14193	1.20764	1.1045	0.419522	0.605995
NC_014501.1	Cyan7822_0404	YP_003885724.1	hypothetical protein	-5.88735	-5.02999	-2.32811	0.0168939	0.0306072	0.199144	59.1928	32.6721	5.02148	1.62781	0.282263	0.503372
NC_014501.1	Cyan7822_0405	YP_003885725.1	hypothetical protein	-9.26069	-12.7528	-8.25968	0.00163025	0.000144889	0.00326279	613.404	6901.83	306.486	7.56586	0.019588	0.117078
NC_014501.1	Cyan7822_0406	YP_003885726.1	hypothetical protein	-4.13071	-3.45858	-4.48132	0.0570863	0.0909628	0.0447702	17.5173	10.9935	22.3363	2.16005	0.196799	0.416856
NC_014501.1	Cyan7822_0407	YP_003885727.1	hypothetical protein	2.00261	1.91802	-0.745268	4.00725	3.77903	0.596557	0.249548	0.264618	1.67629	6.37917	0.0284848	0.140064
NC_014501.1	Cyan7822_0408	YP_003885728.1	Hrp-dependent type III effector-domain containing protein	1.96443	1.2699	-1.11291	3.90258	2.41145	0.462359	0.256241	0.414689	2.16282	16.4532	0.00300058	0.040639
NC_014501.1	Cyan7822_0409	YP_003885729.1	septum formation inhibitor MinC	1.70326	1.701	-0.553896	3.25636	3.25127	0.681178	0.307091	0.307572	1.46805	8.9046	0.0135051	0.0953826
NC_014501.1	Cyan7822_0410	YP_003885730.1	septum site-determining protein MinD	1.42609	1.61137	-0.678428	2.68718	3.05542	0.624846	0.372137	0.327287	1.6004	10.005	0.010271	0.0839987
NC_014501.1	Cyan7822_0411	YP_003885731.1	cell division topological specificity factor MinE	1.39663	1.98774	-0.19608	2.63286	3.96614	0.872919	0.379814	0.252134	1.14558	8.03257	0.0171132	0.10741
NC_014501.1	Cyan7822_0412	YP_003885732.1	abortive infection protein	-0.943366	0.858212	-0.575974	0.520018	1.81279	0.670833	1.92301	0.551636	1.49068	3.2536	0.104611	0.292842
NC_014501.1	Cyan7822_0413	YP_003885733.1	N-acetyltransferase GCN5	-1.15961	0.777058	-0.788722	0.447633	1.71363	0.578857	2.23397	0.583555	1.72754	2.43766	0.165519	0.376292
NC_014501.1	Cyan7822_0414	YP_003885734.1	DevA family ABC exporter ATP-binding subunit	2.61704	7.90544	3.0987	6.1349	239.759	8.56645	0.163002	0.00417086	0.116734	7.72623	0.0186865	0.11342
NC_014501.1	Cyan7822_0415	YP_003885735.1	hypothetical protein	2.23181	7.0624	2.8158	4.69724	133.658	7.04109	0.212891	0.00748178	0.142023	4.67856	0.0538365	0.19966
NC_014501.1	Cyan7822_0416	YP_003885736.1	DevC protein	2.06379	4.35719	3.61993	4.18084	20.4949	12.2944	0.239187	0.0487926	0.0813376	26.2066	0.000884651	0.0220057
NC_014501.1	Cyan7822_0417	YP_003885737.1	DevB family ABC exporter membrane fusion protein	1.67969	3.5212	2.57347	3.20359	11.4812	5.95238	0.31215	0.0870987	0.168	5.88539	0.0337999	0.154416
NC_014501.1	Cyan7822_0418	YP_003885738.1	TetR family transcriptional regulator	1.58824	2.57897	0.950894	3.00682	5.97513	1.93307	0.332578	0.16736	0.517312	4.78617	0.0514869	0.194397
NC_014501.1	Cyan7822_0419	YP_003885739.1	hypothetical protein	2.95345	2.95345	2.95345	7.74597	7.74597	7.74597	0.129099	0.129099	0.129099	1.38466	0.3375	0.544174
NC_014501.1	Cyan7822_0420	YP_003885740.1	hypothetical protein	-1.5	0	-3.90368	0.353553	1	0.0668153	2.82843	1	14.9666	7.34735	0.0209129	0.119755
NC_014501.1	Cyan7822_0421	YP_003885741.1	short-chain dehydrogenase/reductase SDR	-1.72972	0	-1.66096	0.301511	1	0.316228	3.31662	1	3.16228	0.901786	0.494822	0.654285
NC_014501.1	Cyan7822_0422	YP_003885742.1	class I/II aminotransferase	1.35213	-1.2118	2.37744	2.55289	0.43173	5.19615	0.391713	2.31626	0.19245	1.62868	0.282088	0.503279
NC_014501.1	Cyan7822_0423	YP_003885743.1	hypothetical protein	0	0	-2.12396	1	1	0.229416	1	1	4.3589	1.32698	0.352597	0.551217
NC_014501.1	Cyan7822_0425	YP_003885745.1	LuxR family two component transcriptional regulator	-0.728063	1.57667	1.90148	0.603714	2.9828	3.73597	1.65641	0.335256	0.267668	2.05459	0.210717	0.43253
NC_014501.1	Cyan7822_0426	YP_003885746.1	integral membrane sensor signal transduction histidine kinase	-1.41957	-0.339256	0.42418	0.373825	0.790449	1.34181	2.67505	1.2651	0.745262	1.01974	0.449162	0.629044
NC_014501.1	Cyan7822_0427	YP_003885747.1	FHA modulated glycosyl transferase/transpeptidase	-0.161614	0.853041	0.30156	0.894024	1.8063	1.23248	1.11854	0.553616	0.811374	2.24042	0.186996	0.404221
NC_014501.1	Cyan7822_0428	YP_003885748.1	radical SAM protein	1.4038	0.857698	-0.194497	2.64598	1.81214	0.873877	0.377932	0.551832	1.14433	1.47292	0.315961	0.534073
NC_014501.1	Cyan7822_0429	YP_003885749.1	hypothetical protein	0.763429	0.359727	-0.395733	1.69752	1.28318	0.760103	0.589095	0.779312	1.31561	0.359356	0.784991	0.855136
NC_014501.1	Cyan7822_0430	YP_003885750.1	family 3 extracellular solute-binding protein	0.790928	1.78206	-0.150051	1.73019	3.43917	0.901219	0.577972	0.290768	1.10961	1.91857	0.230642	0.453687
NC_014501.1	Cyan7822_0431	YP_003885751.1	hypothetical protein	0.746899	1.67768	0.0839762	1.67818	3.19913	1.05994	0.595883	0.312585	0.943454	2.4482	0.164466	0.375485
NC_014501.1	Cyan7822_0432	YP_003885752.1	uracil phosphoribosyltransferase	0.133969	1.129	-0.384294	1.09731	2.18707	0.766154	0.911321	0.457233	1.30522	0.915545	0.489215	0.650479
NC_014501.1	Cyan7822_0433	YP_003885753.1	class II aldolase/adducin family protein	-2.65619	-2.60587	-3.32339	0.158638	0.164269	0.099899	6.30367	6.08758	10.0101	0.476691	0.7104	0.804985
NC_014501.1	Cyan7822_0434	YP_003885754.1	hypothetical protein	0.32704	0.600945	0.53492	1.25444	1.51671	1.44886	0.79717	0.659322	0.690197	0.42024	0.745553	0.827495
NC_014501.1	Cyan7822_0435	YP_003885755.1	hypothetical protein	-0.815226	0.637608	1.09145	0.568319	1.55575	2.13088	1.75957	0.642778	0.46929	2.33041	0.176767	0.391589
NC_014501.1	Cyan7822_0436	YP_003885756.1	isochorismate synthase	2.20374	1.52872	-1.78431	4.60673	2.8853	0.290315	0.217074	0.346584	3.44453	7.3706	0.0207664	0.119275
NC_014501.1	Cyan7822_0437	YP_003885757.1	1,4-dihydroxy-2-naphthoate phytyltransferase	2.56678	2.24816	-1.11114	5.92486	4.75075	0.462927	0.16878	0.210493	2.16017	10.5787	0.00899057	0.0776886
NC_014501.1	Cyan7822_0438	YP_003885758.1	3'(2'),5'-bisphosphate nucleotidase	2.2039	2.47621	-1.3521	4.60722	5.56435	0.391722	0.21705	0.179716	2.55283	33.2988	0.000463042	0.0167537
NC_014501.1	Cyan7822_0439	YP_003885759.1	peptidase M48 Ste24p	0.569522	0.11849	-0.0796535	1.48403	1.0856	0.946285	0.67384	0.921151	1.05676	0.623518	0.626144	0.752619
NC_014501.1	Cyan7822_0440	YP_003885760.1	hypothetical protein	0.0297224	0.200398	-0.436561	1.02082	1.14902	0.738894	0.979609	0.87031	1.35337	0.386849	0.767002	0.843004
NC_014501.1	Cyan7822_0441	YP_003885761.1	L-sorbosone dehydrogenase	1.22459	1.97775	0.513657	2.3369	3.9388	1.42766	0.427918	0.253885	0.700445	4.80716	0.0510448	0.193376
NC_014501.1	Cyan7822_0442	YP_003885762.1	diguanylate cyclase	-0.263315	-0.304346	-0.961184	0.833172	0.809809	0.513635	1.20023	1.23486	1.94691	0.47413	0.711963	0.805138
NC_014501.1	Cyan7822_0443	YP_003885763.1	arginyl-tRNA synthetase	-0.68835	0.0436364	-0.648788	0.620563	1.03071	0.637816	1.61144	0.970206	1.56785	1.91538	0.231138	0.454286
NC_014501.1	Cyan7822_0444	YP_003885764.1	hypothetical protein	-0.564813	-0.556788	-0.95076	0.676043	0.679814	0.51736	1.4792	1.47099	1.93289	1.17017	0.398216	0.590683
NC_014501.1	Cyan7822_0445	YP_003885765.1	hypothetical protein	-1.16899	-0.735393	-1.13481	0.444733	0.600654	0.455396	2.24854	1.66485	2.19589	1.87947	0.236823	0.458425
NC_014501.1	Cyan7822_0446	YP_003885766.1	hypothetical protein	-5.31056	-5.17946	-0.747055	0.0251977	0.0275949	0.595819	39.6861	36.2386	1.67836	1.86614	0.23898	0.460332
NC_014501.1	Cyan7822_0447	YP_003885767.1	hypothetical protein	2.77729	2.77729	-2.54913	6.85565	6.85565	0.170858	0.145865	0.145865	5.8528	4.65649	0.0543358	0.200784
NC_014501.1	Cyan7822_0448	YP_003885768.1	putative methylase/helicase	1.00319	0.564162	-0.471575	2.00443	1.47853	0.721177	0.498895	0.676348	1.38662	2.90166	0.12644	0.326026
NC_014501.1	Cyan7822_0449	YP_003885769.1	GUN4 domain-containing protein	-0.575359	-0.450454	0.229184	0.671119	0.731812	1.17217	1.49005	1.36647	0.853117	1.4099	0.331153	0.543704
NC_014501.1	Cyan7822_0450	YP_003885770.1	hypothetical protein	-1.05343	-0.843045	-0.299216	0.481822	0.557466	0.812694	2.07546	1.79383	1.23048	2.27007	0.183541	0.399589
NC_014501.1	Cyan7822_0451	YP_003885771.1	DNA-binding domain-containing protein	-1.21324	-1.02249	-0.0954119	0.431298	0.492265	0.936005	2.31858	2.03143	1.06837	2.32818	0.177011	0.391776
NC_014501.1	Cyan7822_0452	YP_003885772.1	hypothetical protein	-3.44741	0	0	0.0916698	1	1	10.9087	1	1	1.40202	0.333117	0.543704
NC_014501.1	Cyan7822_0453	YP_003885773.1	hypothetical protein	0	0	-3.07487	1	1	0.118678	1	1	8.42615	1.38966	0.336228	0.543704
NC_014501.1	Cyan7822_0454	YP_003885774.1	hypothetical protein	1.47968	1.63339	-0.306705	2.78887	3.10242	0.808486	0.358569	0.322329	1.23688	9.52204	0.0115458	0.0885255
NC_014501.1	Cyan7822_0455	YP_003885775.1	hypothetical protein	-0.272108	-0.00323277	-0.569671	0.828109	0.997762	0.673771	1.20757	1.00224	1.48418	0.125406	0.941544	0.96919
NC_014501.1	Cyan7822_0456	YP_003885776.1	hypothetical protein	0	-5.15871	-2.54373	1	0.0279946	0.171499	1	35.7211	5.83095	5.05806	0.0461318	0.183173
NC_014501.1	Cyan7822_0457	YP_003885777.1	hypothetical protein	-2.22819	0.0343564	-2.22895	0.213426	1.0241	0.213313	4.68545	0.976467	4.68794	0.577222	0.651561	0.772601
NC_014501.1	Cyan7822_0458	YP_003885778.1	hypothetical protein	-5.45794	-6.08402	-6.21927	0.0227508	0.014741	0.0134219	43.9545	67.838	74.505	25.5159	0.000950211	0.0227947
NC_014501.1	Cyan7822_0459	YP_003885779.1	hypothetical protein	0.331801	0.386893	0.549495	1.25858	1.30757	1.46357	0.794544	0.764775	0.683259	0.139788	0.932439	0.963188
NC_014501.1	Cyan7822_0460	YP_003885780.1	hypothetical protein	-0.118296	-0.214477	0.25283	0.921275	0.861859	1.19154	1.08545	1.16028	0.839249	0.131912	0.937452	0.966536
NC_014501.1	Cyan7822_0461	YP_003885781.1	hypothetical protein	0.0860335	0.938277	0.526185	1.06145	1.91624	1.44012	0.942109	0.521856	0.694389	0.807895	0.535207	0.685316
NC_014501.1	Cyan7822_0462	YP_003885782.1	RDD domain-containing protein	1.37747	3.95015	-0.944507	2.59813	15.4566	0.519607	0.384892	0.0646972	1.92453	1.54344	0.300008	0.520211
NC_014501.1	Cyan7822_0463	YP_003885783.1	putative thiol-disulfide oxidoreductase DCC	0.821668	1.54574	-0.462566	1.76745	2.91954	0.725694	0.565787	0.342519	1.37799	3.54191	0.0903236	0.267242
NC_014501.1	Cyan7822_0464	YP_003885784.1	DNA topoisomerase I	1.11052	0.281371	-0.834744	2.15923	1.21535	0.560682	0.463128	0.822808	1.78354	0.828336	0.526091	0.677877
NC_014501.1	Cyan7822_0465	YP_003899847.1	pseudo	0.0760015	-3.32768	-3.17348	1.05409	0.0996024	0.110838	0.948683	10.0399	9.02219	1.46341	0.318196	0.536139
NC_014501.1	Cyan7822_0466	YP_003885785.1	hypothetical protein	0.506046	0.209664	-0.366754	1.42015	1.15642	0.775525	0.704149	0.864739	1.28945	1.39537	0.334787	0.543704
NC_014501.1	Cyan7822_0467	YP_003885786.1	glyoxalase/bleomycin resistance protein/dioxygenase	-0.501875	-0.223921	0.724764	0.706189	0.856235	1.65263	1.41605	1.1679	0.605096	0.623618	0.62609	0.752619
NC_014501.1	Cyan7822_0468	YP_003885787.1	putative plasmid conjugation system NikA protein	0.144157	6.41228	-0.744267	1.10508	85.1704	0.596971	0.904908	0.0117412	1.67512	80.2532	4e-05	0.00557942
NC_014501.1	Cyan7822_0469	YP_003885788.1	Relaxase/mobilization nuclease family protein	1.39395	5.8474	0.557739	2.62797	57.576	1.47196	0.380521	0.0173683	0.679366	19.5157	0.00192985	0.0322404
NC_014501.1	Cyan7822_0470	YP_003900215.1	pseudo	0.0825296	2.60473	-3.04373	1.05887	6.08276	0.121268	0.9444	0.164399	8.24621	2.23437	0.187711	0.40512
NC_014501.1	Cyan7822_0471	YP_003885789.1	phage/plasmid-like protein	0.729716	-2.05824	2.89068	1.65831	0.240108	7.4162	0.603023	4.16479	0.13484	1.72372	0.263707	0.485665
NC_014501.1	Cyan7822_0472	YP_003885790.1	hypothetical protein	-3.82005	-2.77763	-3.84756	0.070803	0.145831	0.0694653	14.1237	6.85727	14.3957	0.665264	0.604131	0.736231
NC_014501.1	Cyan7822_0473	YP_003885791.1	transcriptional modulator of MazE/toxin MazF	0.0703967	0.802563	-0.425163	1.05001	1.7442	0.744755	0.952376	0.57333	1.34272	0.383232	0.769352	0.844298
NC_014501.1	Cyan7822_0474	YP_003885792.1	TRAG family protein	1.60748	1.1679	-0.757828	3.0472	2.24684	0.591386	0.32817	0.44507	1.69094	1.64884	0.278053	0.498757
NC_014501.1	Cyan7822_0476	YP_003885794.1	hypothetical protein	1.86201	5.61591	3.23847	3.63515	49.0408	9.43791	0.275092	0.0203912	0.105956	5.20279	0.043583	0.17626
NC_014501.1	Cyan7822_0478	YP_003885796.1	hypothetical protein	1.81468	1.61852	2.31468	3.51781	3.0706	4.97494	0.284268	0.325669	0.201008	0.48932	0.702738	0.803027
NC_014501.1	Cyan7822_0479	YP_003885797.1	hypothetical protein	0	0	-2.40368	1	1	0.188982	1	1	5.2915	1.35256	0.345798	0.545772
NC_014501.1	Cyan7822_0480	YP_003885798.1	hypothetical protein	0.234743	2.08496	0.181285	1.1767	4.24264	1.13389	0.849837	0.235702	0.881917	0.470365	0.714266	0.806126
NC_014501.1	Cyan7822_0481	YP_003885799.1	hypothetical protein	-1.72972	0	0	0.301511	1	1	3.31662	1	1	1.27129	0.368	0.564479
NC_014501.1	Cyan7822_0482	YP_003885800.1	hypothetical protein	-0.193512	2.35022	2.35022	0.874475	5.09902	5.09902	1.14354	0.196116	0.196116	0.936435	0.480847	0.645415
NC_014501.1	Cyan7822_0483	YP_003885801.1	hypothetical protein	0.247382	2.4771	0.215317	1.18705	5.56776	1.16096	0.842424	0.179605	0.861357	0.474862	0.711516	0.805036
NC_014501.1	Cyan7822_0484	YP_003885802.1	hypothetical protein	-2.6427	-2.54525	-1.5	0.160128	0.171319	0.353553	6.245	5.83707	2.82843	1.26404	0.370068	0.565182
NC_014501.1	Cyan7822_0486	YP_003885804.1	hypothetical protein	-0.382767	-0.131517	-3.2413	0.766965	0.912871	0.105748	1.30384	1.09545	9.45648	0.561133	0.660643	0.779002
NC_014501.1	Cyan7822_0487	YP_003885805.1	hypothetical protein	-2.07994	-3.51832	-0.278998	0.236525	0.0872733	0.824163	4.22788	11.4583	1.21335	0.498691	0.697102	0.800068
NC_014501.1	Cyan7822_0489	YP_003885807.1	hypothetical protein	1.42243	0.311844	-0.422708	2.68036	1.24129	0.746023	0.373084	0.805612	1.34044	0.549464	0.66731	0.784676
NC_014501.1	Cyan7822_0490	YP_003885808.1	AAA ATPase	-0.134615	3.47126	-0.306037	0.910913	11.0905	0.808861	1.0978	0.090167	1.23631	3.51385	0.0915954	0.269216
NC_014501.1	Cyan7822_0491	YP_003885809.1	helicase c2	2.44628	2.77558	0.994446	5.45009	6.84751	1.99232	0.183483	0.146039	0.501929	3.61884	0.0869558	0.261522
NC_014501.1	Cyan7822_0492	YP_003885810.1	purine or other phosphorylase family 1	-1.36955	-0.871346	-0.226499	0.387011	0.546637	0.854707	2.58391	1.82937	1.16999	0.552296	0.665686	0.783583
NC_014501.1	Cyan7822_0493	YP_003885811.1	magnesium chelatase	-0.454858	-0.265746	-0.265027	0.729582	0.831769	0.832183	1.37065	1.20226	1.20166	0.237505	0.867172	0.914164
NC_014501.1	Cyan7822_0494	YP_003885812.1	Mg-chelatase subunit ChlI-like protein	0.24823	0.554537	0.251394	1.18775	1.4687	1.19036	0.841929	0.680876	0.840084	0.249976	0.85867	0.908343
NC_014501.1	Cyan7822_0495	YP_003885813.1	SEFIR domain-containing protein	-0.901932	0.585583	-0.111189	0.535169	1.50065	0.925825	1.86857	0.66638	1.08012	0.76311	0.55583	0.700587
NC_014501.1	Cyan7822_0496	YP_003885814.1	hypothetical protein	-0.87481	-0.0205277	-0.706431	0.545326	0.985872	0.612834	1.83377	1.01433	1.63176	0.462199	0.719285	0.809707
NC_014501.1	Cyan7822_0497	YP_003886532.1	pseudo	-1.3735	-0.162666	-0.264194	0.385954	0.893373	0.832664	2.59098	1.11935	1.20096	1.3157	0.355649	0.55305
NC_014501.1	Cyan7822_0498	YP_003885815.1	purine or other phosphorylase family 1	-0.0744437	1.01035	0.645158	0.949708	2.0144	1.56391	1.05295	0.496425	0.639423	0.503689	0.694114	0.800068
NC_014501.1	Cyan7822_0499	YP_003885816.1	purine or other phosphorylase family 1	-0.920493	-0.483449	-0.423114	0.528328	0.715266	0.745813	1.89276	1.39808	1.34082	0.502596	0.694767	0.800068
NC_014501.1	Cyan7822_0500	YP_003885817.1	integral membrane protein	-2.83214	-2.52284	-4.79692	0.140424	0.174001	0.0359736	7.1213	5.74711	27.7982	1.01524	0.450808	0.630261
NC_014501.1	Cyan7822_0501	YP_003885818.1	hypothetical protein	-0.138576	-0.427655	-1.70627	0.908415	0.743469	0.306451	1.10082	1.34505	3.26316	2.12248	0.201616	0.422986
NC_014501.1	Cyan7822_0502	YP_003885819.1	hypothetical protein	0	-3.63339	0	1	0.0805823	1	1	12.4097	1	1.40688	0.331905	0.543704
NC_014501.1	Cyan7822_0503	YP_003885820.1	hypothetical protein	1.05267	0.337686	0.197662	2.07436	1.26373	1.14684	0.482076	0.791309	0.871963	1.34219	0.348533	0.547775
NC_014501.1	Cyan7822_0504	YP_003885821.1	hypothetical protein	0	0	-3.0222	1	1	0.123091	1	1	8.12404	1.38756	0.336761	0.543704
NC_014501.1	Cyan7822_0505	YP_003900418.1	pseudo	0.757799	-0.189058	-1.85923	1.69091	0.877178	0.275623	0.591398	1.14002	3.62814	5.67627	0.0364532	0.158409
NC_014501.1	Cyan7822_0506	YP_003885822.1	hypothetical protein	1.81056	4.38623	-0.831962	3.50778	20.9116	0.561765	0.28508	0.0478204	1.78011	2.10001	0.204569	0.426275
NC_014501.1	Cyan7822_0507	YP_003885823.1	hypothetical protein	0.975888	1.63718	0.360261	1.96685	3.11057	1.28366	0.508427	0.321484	0.779024	0.950853	0.475173	0.644033
NC_014501.1	Cyan7822_0508	YP_003885824.1	hypothetical protein	0.201841	0.660333	0.254499	1.15017	1.58045	1.19292	0.86944	0.632732	0.838278	0.491962	0.701145	0.801743
NC_014501.1	Cyan7822_0509	YP_003885825.1	hypothetical protein	-4.33215	-2.81435	-2.66029	0.049647	0.142166	0.158188	20.1422	7.03403	6.3216	0.924557	0.485583	0.648006
NC_014501.1	Cyan7822_0510	YP_003885826.1	hypothetical protein	-2.29598	-1.67111	0.144822	0.20363	0.314012	1.10559	4.91087	3.18459	0.904491	3.91255	0.0755352	0.242099
NC_014501.1	Cyan7822_0511	YP_003885821.1	pseudo	2.54373	2.54373	2.54373	5.83095	5.83095	5.83095	0.171499	0.171499	0.171499	1.36258	0.34318	0.544633
NC_014501.1	Cyan7822_0514	YP_003885829.1	hypothetical protein	-1.72972	0	-4.83444	0.301511	1	0.03505	3.31662	1	28.5307	8.4843	0.0151016	0.100371
NC_014501.1	Cyan7822_0515	YP_003885830.1	hypothetical protein	0.907334	3.97579	0.191237	1.87558	15.7337	1.14174	0.533169	0.0635578	0.875855	1.30033	0.359865	0.55662
NC_014501.1	Cyan7822_0516	YP_003885831.1	hypothetical protein	-2.42899	0	-2.45345	0.185695	1	0.182574	5.38516	1	5.47723	0.934798	0.481496	0.645832
NC_014501.1	Cyan7822_0517	YP_003885832.1	hypothetical protein	-5.92587	0	0	0.0164488	1	1	60.7947	1	1	79.2529	4.15e-05	0.00561317
NC_014501.1	Cyan7822_0519	YP_003885834.1	hypothetical protein	3.84744	6.30089	2.76248	14.3944	78.8416	6.78561	0.0694713	0.0126837	0.147371	2.00209	0.218129	0.440543
NC_014501.1	Cyan7822_0521	YP_003885836.1	hypothetical protein	-1.95345	0	0	0.258199	1	1	3.87298	1	1	1.30645	0.358179	0.555153
NC_014501.1	Cyan7822_0522	YP_003885837.1	hypothetical protein	-3.25841	0.0734881	0.239698	0.104501	1.05226	1.18075	9.56926	0.950337	0.846922	0.310883	0.81732	0.878194
NC_014501.1	Cyan7822_0523	YP_003885838.1	helicase, RecD/TraA family	0.325448	0.94975	1.28264	1.25305	1.93154	2.43284	0.798051	0.517722	0.411043	2.74182	0.138366	0.340873
NC_014501.1	Cyan7822_0524	YP_003885839.1	hypothetical protein	1.2031	3.79749	-1.43956	2.30234	13.9046	0.368679	0.434341	0.0719186	2.71239	1.43276	0.325535	0.541172
NC_014501.1	Cyan7822_0525	YP_003885840.1	DEAD/DEAH box helicase	0.417484	0.294193	-0.382118	1.3356	1.2262	0.76731	0.748729	0.815529	1.30325	0.454713	0.723913	0.813485
NC_014501.1	Cyan7822_0526	YP_003885841.1	hypothetical protein	1.33046	0.853318	-0.184388	2.51482	1.80665	0.880022	0.397643	0.55351	1.13634	1.72332	0.263782	0.485665
NC_014501.1	Cyan7822_0527	YP_003885835.1	pseudo	2.91645	2.91645	-4.37651	7.54983	7.54983	0.0481438	0.132453	0.132453	20.7711	7.45897	0.0202216	0.118756
NC_014501.1	Cyan7822_0528	YP_003885842.1	prophage antirepressor	-0.070512	0.688925	-0.371187	0.9523	1.61208	0.773146	1.05009	0.620316	1.29342	0.542959	0.671057	0.78662
NC_014501.1	Cyan7822_0529	YP_003885843.1	hypothetical protein	0	0	-2.56464	1	1	0.169031	1	1	5.91608	1.36394	0.342825	0.544496
NC_014501.1	Cyan7822_0530	YP_003885844.1	hypothetical protein	1.01481	-0.19332	-1.49031	2.02063	0.874591	0.355936	0.494894	1.14339	2.80949	13.7716	0.00470801	0.052565
NC_014501.1	Cyan7822_0531	YP_003885845.1	hypothetical protein	-0.925316	-1.08648	0.851785	0.526565	0.470908	1.80473	1.8991	2.12356	0.554099	1.9871	0.220309	0.442334
NC_014501.1	Cyan7822_0532	YP_003885846.1	integrase family protein	-0.54891	-0.306905	-0.216765	0.683536	0.808374	0.860493	1.46298	1.23705	1.16212	0.129245	0.939135	0.967593
NC_014501.1	Cyan7822_0533	YP_003885847.1	hypothetical protein	1.10384	1.31002	-0.236718	2.14927	2.47946	0.848674	0.465275	0.403314	1.17831	5.36912	0.0408812	0.169633
NC_014501.1	Cyan7822_0534	YP_003885848.1	peptidase S8 and S53 subtilisin kexin sedolisin	-0.974066	-0.636141	-0.763144	0.509069	0.643432	0.589211	1.96437	1.55417	1.69719	1.18305	0.394198	0.587477
NC_014501.1	Cyan7822_0535	YP_003885849.1	hypothetical protein	-5.25439	-6.6019	-6.10335	0.0261981	0.0102951	0.0145448	38.1707	97.1339	68.7532	25.5912	0.000942757	0.0227947
NC_014501.1	Cyan7822_0536	YP_003885850.1	G-D-S-L family lipolytic protein	0.765289	0.398942	-0.810536	1.69971	1.31854	0.57017	0.588336	0.758414	1.75386	2.04067	0.21265	0.434619
NC_014501.1	Cyan7822_0537	YP_003885851.1	Na+/H+ antiporter	0.870337	0.0168603	-0.698974	1.82809	1.01176	0.61601	0.547019	0.988381	1.62335	2.34116	0.175595	0.390068
NC_014501.1	Cyan7822_0538	YP_003885852.1	TrkA-N domain-containing protein	-0.258724	-0.315847	-0.935525	0.835827	0.803379	0.522852	1.19642	1.24474	1.91259	1.85122	0.241424	0.462314
NC_014501.1	Cyan7822_0539	YP_003885853.1	hypothetical protein	3.08745	2.19518	2.12848	8.49991	4.57945	4.37257	0.117648	0.218367	0.228698	2.57218	0.152712	0.360768
NC_014501.1	Cyan7822_0540	YP_003885854.1	natural resistance-associated macrophage protein	2.56681	2.21954	2.85149	5.92497	4.65746	7.21746	0.168777	0.214709	0.138553	1.46402	0.318051	0.536139
NC_014501.1	Cyan7822_0541	YP_003885855.1	hypothetical protein	1.32033	4.06652	0.129832	2.49723	16.755	1.09417	0.400443	0.0596836	0.913938	0.849676	0.51677	0.672139
NC_014501.1	Cyan7822_0542	YP_003885856.1	hypothetical protein	0.578616	0.457176	0.51616	1.49342	1.37285	1.43014	0.669606	0.72841	0.69923	0.0290174	0.992624	0.998527
NC_014501.1	Cyan7822_0543	YP_003885857.1	hypothetical protein	0.09433	-0.858164	-0.457435	1.06757	0.551654	0.72828	0.936707	1.81273	1.3731	0.895808	0.497283	0.656638
NC_014501.1	Cyan7822_0544	YP_003885858.1	hypothetical protein	2.52287	0.803176	-1.29911	5.74726	1.74494	0.406378	0.173996	0.573086	2.46076	8.31213	0.0158288	0.10288
NC_014501.1	Cyan7822_0545	YP_003885859.1	type 11 methyltransferase	1.53443	0.698129	-1.55585	2.89674	1.6224	0.340129	0.345216	0.616371	2.94006	13.2812	0.0051539	0.0557138
NC_014501.1	Cyan7822_0546	YP_003885860.1	hypothetical protein	-0.112073	0.987385	0.432639	0.925258	1.98259	1.3497	1.08078	0.504391	0.740906	1.41126	0.330816	0.543704
NC_014501.1	Cyan7822_0547	YP_003885861.1	hypothetical protein	1.4901	0.334184	0.610717	2.80909	1.26066	1.52702	0.355987	0.793233	0.654871	0.329582	0.804767	0.870095
NC_014501.1	Cyan7822_0548	YP_003885862.1	hypothetical protein	-6.28017	0	-2.12396	0.0128671	1	0.229416	77.7174	1	4.3589	8.69549	0.0142695	0.0971302
NC_014501.1	Cyan7822_0549	YP_003885863.1	ribulose-bisphosphate carboxylase	-0.503846	-1.06021	-2.27544	0.705224	0.479563	0.206549	1.41799	2.08523	4.84146	1.62877	0.28207	0.503279
NC_014501.1	Cyan7822_0550	YP_003885864.1	hypothetical protein	-0.0401702	0.197334	1.97274	0.97254	1.14658	3.92513	1.02824	0.872161	0.254769	0.149896	0.925922	0.957918
NC_014501.1	Cyan7822_0551	YP_003885865.1	ABC transporter ATPase	1.21945	1.11342	-1.94222	2.32858	2.16358	0.260215	0.429446	0.462197	3.84297	17.0404	0.00274237	0.0393946
NC_014501.1	Cyan7822_0552	YP_003885866.1	hypothetical protein	-3.30735	0	0	0.101015	1	1	9.89949	1	1	1.39784	0.334166	0.543704
NC_014501.1	Cyan7822_0553	YP_003885867.1	hypothetical protein	0.0425494	0.132979	-0.0423224	1.02993	1.09656	0.97109	0.970938	0.911947	1.02977	0.0204249	0.995594	0.999162
NC_014501.1	Cyan7822_0554	YP_003900453.1	pseudo	-0.206192	3.54373	-4.34822	0.866822	11.6619	0.0490972	1.15364	0.0857493	20.3678	2.23682	0.187421	0.404623
NC_014501.1	Cyan7822_0555	YP_003885868.1	hypothetical protein	-3.68336	-3.35303	-2.26581	0.0778392	0.0978673	0.207933	12.847	10.2179	4.80923	0.713995	0.579508	0.718123
NC_014501.1	Cyan7822_0556	YP_003885869.1	glutathione transferase	-0.893818	0.260096	-0.0742236	0.538188	1.19756	0.949853	1.85809	0.835032	1.05279	1.80598	0.24904	0.471301
NC_014501.1	Cyan7822_0557	YP_003885870.1	hopanoid biosynthesis associated radical SAM protein HpnH	1.57118	2.27085	2.40439	2.97147	4.82608	5.29411	0.336534	0.207208	0.188889	5.07047	0.0459055	0.182596
NC_014501.1	Cyan7822_0558	YP_003885871.1	pentapeptide repeat-containing protein	1.74748	-0.156194	-0.832592	3.35772	0.897389	0.561519	0.297821	1.11434	1.78088	1.80332	0.249496	0.471666
NC_014501.1	Cyan7822_0559	YP_003885872.1	putative Crp/Fnr family transcriptional regulator	1.98137	2.97348	-0.0957815	3.94869	7.85429	0.935765	0.253248	0.127319	1.06864	10.7366	0.00867609	0.0763601
NC_014501.1	Cyan7822_0560	YP_003885873.1	sulfate ABC transporter substrate-binding protein	5.17343	10.7394	1.89083	36.0875	1709.5	3.70847	0.0277104	0.000584967	0.269653	82.7433	3.67e-05	0.00557942
NC_014501.1	Cyan7822_0561	YP_003885874.1	NIL domain-containing protein	6.7474	9.2245	5.33382	107.441	598.206	40.331	0.00930744	0.00167167	0.0247948	3.5316	0.090788	0.26789
NC_014501.1	Cyan7822_0562	YP_003885875.1	sulfate ABC transporter permease	6.229	4.38014	3.00089	75.0096	20.8235	8.00493	0.0133316	0.0480228	0.124923	3.23612	0.105571	0.294433
NC_014501.1	Cyan7822_0563	YP_003885876.1	sulfate ABC transporter permease	4.28546	7.34617	2.21177	19.5008	162.711	4.63243	0.05128	0.00614588	0.215869	9.53423	0.011511	0.0885255
NC_014501.1	Cyan7822_0564	YP_003885877.1	sulfate ABC transporter ATPase	2.06996	2.50147	0.97702	4.19876	5.66263	1.9684	0.238166	0.176596	0.508028	5.09283	0.0455015	0.181523
NC_014501.1	Cyan7822_0565	YP_003885878.1	hypothetical protein	2.11474	0.336917	-1.4925	4.33112	1.26305	0.355396	0.230887	0.791731	2.81377	1.79131	0.251576	0.473877
NC_014501.1	Cyan7822_0566	YP_003885879.1	putative signal transduction protein with Nacht domain	-2.09247	-0.184583	0.534666	0.234479	0.879903	1.44861	4.26477	1.13649	0.690318	8.83465	0.0137546	0.0958428
NC_014501.1	Cyan7822_0567	YP_003885880.1	IS605 OrfB family transposase	-0.884022	-0.0120139	0.264872	0.541855	0.991707	1.20153	1.84551	1.00836	0.832273	0.962732	0.470559	0.644033
NC_014501.1	Cyan7822_0568	YP_003885866.1	pseudo	2.98864	2.98864	-1.98481	7.93725	7.93725	0.252646	0.125988	0.125988	3.95811	3.55861	0.089578	0.266425
NC_014501.1	Cyan7822_0569	YP_003885881.1	hypothetical protein	-1.48456	-1.16654	-0.0155976	0.357358	0.445488	0.989247	2.79831	2.24473	1.01087	2.61888	0.148574	0.355588
NC_014501.1	Cyan7822_0570	YP_003885882.1	homogentisate 12-dioxygenase	-0.332433	-0.639266	0.338171	0.794196	0.64204	1.26415	1.25913	1.55754	0.791044	1.48627	0.312859	0.531192
NC_014501.1	Cyan7822_0571	YP_003885883.1	4-hydroxyphenylpyruvate dioxygenase	-1.08791	-1.36402	0.441902	0.470441	0.388498	1.35839	2.12566	2.57402	0.736163	2.61262	0.14912	0.356391
NC_014501.1	Cyan7822_0572	YP_003885884.1	hypothetical protein	-0.13256	-0.193558	-0.524271	0.912211	0.874447	0.695311	1.09624	1.14358	1.43821	0.18449	0.903076	0.941771
NC_014501.1	Cyan7822_0573	YP_003885885.1	fumarylacetoacetase	0.136657	0.615291	-1.13655	1.09935	1.53187	0.454846	0.909625	0.652798	2.19855	2.47079	0.162238	0.373241
NC_014501.1	Cyan7822_0574	YP_003885886.1	dihydroxyacetone kinase subunit DhaK	-0.331382	0.478361	-1.2485	0.794775	1.39316	0.420885	1.25822	0.717793	2.37595	1.56267	0.29584	0.51669
NC_014501.1	Cyan7822_0575	YP_003885887.1	hypothetical protein	2.4624	1.90168	1.95636	5.51133	3.73648	3.88082	0.181445	0.267631	0.257678	5.09927	0.045386	0.181383
NC_014501.1	Cyan7822_0576	YP_003885888.1	dihydroxyacetone kinase subunit DhaL	-3.646	-3.01917	-3.57943	0.0798811	0.12335	0.0836536	12.5186	8.10702	11.9541	1.04935	0.438523	0.622022
NC_014501.1	Cyan7822_0577	YP_003885889.1	kynurenine 3-monooxygenase	2.85402	3.00989	-2.03255	7.23014	8.05501	0.244423	0.13831	0.124146	4.09126	21.1141	0.0015702	0.0281803
NC_014501.1	Cyan7822_0578	YP_003885890.1	magnesium chelatase ATPase subunit I	3.80478	2.90545	-0.863345	13.9751	7.49249	0.549676	0.0715561	0.133467	1.81925	15.6487	0.00341024	0.0441179
NC_014501.1	Cyan7822_0579	YP_003885891.1	ChaB family protein	1.17819	2.01223	2.59921	2.26293	4.03406	6.05955	0.441905	0.247889	0.165029	1.14385	0.40659	0.596105
NC_014501.1	Cyan7822_0580	YP_003885892.1	short-chain dehydrogenase/reductase SDR	2.84458	2.50065	2.11848	7.18298	5.6594	4.34235	0.139218	0.176697	0.23029	1.44422	0.322765	0.538685
NC_014501.1	Cyan7822_0581	YP_003885893.1	alpha-glucosidase	2.20932	1.65092	1.47596	4.62458	3.14033	2.78169	0.216236	0.318438	0.359493	0.924343	0.485669	0.648006
NC_014501.1	Cyan7822_0582	YP_003885894.1	PilT protein domain-containing protein	4.15177	-0.624514	-0.869779	17.7749	0.648638	0.547231	0.0562591	1.54169	1.82738	1.88344	0.236186	0.457759
NC_014501.1	Cyan7822_0583	YP_003885895.1	polymorphic outer membrane protein	0.74717	0.0504459	-0.555772	1.6785	1.03558	0.680293	0.595771	0.965638	1.46996	1.98853	0.2201	0.442292
NC_014501.1	Cyan7822_0584	YP_003885896.1	polymorphic outer membrane protein	0	-2.66096	-2.9771	1	0.158114	0.127	1	6.32456	7.87401	0.945942	0.477096	0.644033
NC_014501.1	Cyan7822_0585	YP_003885897.1	hypothetical protein	3.16096	0.324751	0.5	8.94427	1.25245	1.41421	0.111803	0.798436	0.707107	0.483335	0.70636	0.804576
NC_014501.1	Cyan7822_0586	YP_003885898.1	prolipoprotein diacylglyceryl transferase	0.741163	0.86733	-1.31905	1.67152	1.82428	0.400798	0.598257	0.548161	2.49502	6.40042	0.028282	0.139425
NC_014501.1	Cyan7822_0587	YP_003885899.1	precorrin-4 C(11)-methyltransferase	0.384427	0.116456	-0.880973	1.30534	1.08407	0.543001	0.766083	0.922451	1.84162	0.837311	0.522147	0.675368
NC_014501.1	Cyan7822_0588	YP_003885900.1	alpha amylase catalytic domain-containing protein	-0.150424	0.115706	0.49044	0.900986	1.0835	1.40487	1.1099	0.922931	0.711808	0.383462	0.769203	0.844298
NC_014501.1	Cyan7822_0589	YP_003885901.1	hypothetical protein	0.119373	0.80888	0.0285861	1.08626	1.75185	1.02001	0.920588	0.570825	0.980381	0.474338	0.711836	0.805129
NC_014501.1	Cyan7822_0590	YP_003885902.1	hypothetical protein	-0.169192	0.433547	-0.758586	0.889341	1.35055	0.591075	1.12443	0.740439	1.69183	0.898189	0.496301	0.655597
NC_014501.1	Cyan7822_0591	YP_003885903.1	peptidase M24	0.887688	2.03061	0.510066	1.85021	4.08577	1.42412	0.54048	0.244752	0.70219	3.97842	0.0732528	0.237415
NC_014501.1	Cyan7822_0592	YP_003885904.1	hypothetical protein	2.1687	1.33383	0.263455	4.49617	2.52072	1.20035	0.222412	0.396713	0.83309	4.1078	0.0690304	0.229673
NC_014501.1	Cyan7822_0593	YP_003899767.1	pseudo	0.278532	1.39559	-0.774152	1.21296	2.63096	0.584732	0.82443	0.38009	1.71018	1.41582	0.329687	0.543704
NC_014501.1	Cyan7822_0594	YP_003885905.1	cytochrome P450	0.737477	0.532079	0.579863	1.66726	1.44601	1.49471	0.599787	0.691557	0.669027	1.13438	0.409654	0.598737
NC_014501.1	Cyan7822_0595	YP_003885906.1	Na-Ca exchanger/integrin-beta4	0.727701	0.496898	-0.96998	1.656	1.41118	0.510513	0.603865	0.708629	1.95881	4.00176	0.0724659	0.236679
NC_014501.1	Cyan7822_0596	YP_003885907.1	hypothetical protein	3.33194	5.84352	3.85004	10.0696	57.4216	14.4204	0.0993085	0.0174151	0.0693463	1.33574	0.350248	0.549195
NC_014501.1	Cyan7822_0597	YP_003885908.1	hypothetical protein	2.77574	5.72827	3.34493	6.84828	53.013	10.1607	0.146022	0.0188633	0.0984181	0.673443	0.599919	0.732813
NC_014501.1	Cyan7822_0598	YP_003885909.1	group 1 glycosyl transferase	3.33741	4.6342	2.4604	10.1079	24.8333	5.50368	0.0989323	0.0402685	0.181697	0.595461	0.641421	0.766065
NC_014501.1	Cyan7822_0599	YP_003885910.1	hypothetical protein	0.146524	-0.472053	0.823079	1.1069	0.720938	1.76918	0.903425	1.38708	0.565234	0.229983	0.872296	0.917735
NC_014501.1	Cyan7822_0600	YP_003885911.1	hypothetical protein	1.83994	0.973992	0.65071	3.57995	1.96427	1.56994	0.279334	0.509096	0.636967	0.780047	0.547924	0.694502
NC_014501.1	Cyan7822_0601	YP_003885912.1	hypothetical protein	0.887056	4.36934	0.657585	1.8494	20.6682	1.57744	0.540717	0.0483835	0.633939	0.787025	0.544705	0.692237
NC_014501.1	Cyan7822_0602	YP_003885913.1	orange carotenoid protein	0.457426	1.48807	0.21665	1.37309	2.80514	1.16203	0.728285	0.356488	0.860561	1.57181	0.293884	0.514732
NC_014501.1	Cyan7822_0603	YP_003885914.1	DSBA oxidoreductase	1.68346	1.20225	-2.12467	3.21197	2.30099	0.229304	0.311335	0.434596	4.36103	22.1835	0.00137845	0.0262231
NC_014501.1	Cyan7822_0604	YP_003885915.1	peptidase U62 modulator of DNA gyrase	0.484974	0.437172	-0.0879827	1.39956	1.35395	0.940837	0.71451	0.738581	1.06288	0.930473	0.483217	0.646647
NC_014501.1	Cyan7822_0605	YP_003885916.1	hypothetical protein	0.602813	0.583118	0.399043	1.51868	1.49808	1.31863	0.658469	0.66752	0.758361	0.415623	0.748491	0.829355
NC_014501.1	Cyan7822_0606	YP_003885917.1	CDP-diacylglycerol/glycerol-3-phosphate 3-phosphatidyltransferase	1.44348	1.17121	0.499073	2.71976	2.25201	1.41331	0.367679	0.444048	0.707561	0.931196	0.482929	0.646389
NC_014501.1	Cyan7822_0607	YP_003885918.1	NAD-dependent epimerase/dehydratase	2.24242	2.4557	-0.482924	4.73191	5.4858	0.715526	0.211331	0.182289	1.39757	13.5042	0.00494447	0.0543089
NC_014501.1	Cyan7822_0608	YP_003885919.1	hypothetical protein	-5.31555	-3.65006	-0.772443	0.0251108	0.0796566	0.585425	39.8234	12.5539	1.70816	21.1435	0.00156447	0.0281803
NC_014501.1	Cyan7822_0609	YP_003885920.1	2-C-methyl-D-erythritol 2,4-cyclodiphosphate synthase	0.545595	-0.451833	-1.09102	1.45962	0.731113	0.469429	0.685109	1.36778	2.13025	5.28745	0.0421788	0.174013
NC_014501.1	Cyan7822_0610	YP_003885921.1	cytidine deaminase	1.29629	3.85039	4.08374	2.45596	14.4239	16.9562	0.407172	0.0693292	0.0589754	0.789242	0.543686	0.691333
NC_014501.1	Cyan7822_0611	YP_003885922.1	alpha/beta hydrolase fold protein	-2.47086	-2.34464	-2.22488	0.180383	0.196876	0.213916	5.54376	5.07934	4.67473	4.05592	0.0706834	0.233176
NC_014501.1	Cyan7822_0612	YP_003885923.1	amidohydrolase 2	-0.408814	-0.0101022	-1.49698	0.753242	0.993022	0.354294	1.32759	1.00703	2.82251	3.48549	0.0929051	0.271723
NC_014501.1	Cyan7822_0613	YP_003885924.1	glutamate--ammonia ligase	-0.22257	0.447871	-0.855527	0.857038	1.36403	0.552663	1.16681	0.733124	1.80942	3.4377	0.0951689	0.275088
NC_014501.1	Cyan7822_0614	YP_003885925.1	hypothetical protein	0.393686	0.904199	-0.860515	1.31375	1.87151	0.550756	0.761182	0.534329	1.81569	3.27786	0.103298	0.290254
NC_014501.1	Cyan7822_0615	YP_003885926.1	amidohydrolase 2	0.399369	1.48493	0.538378	1.31893	2.79904	1.45234	0.75819	0.357266	0.688545	1.12557	0.412535	0.600857
NC_014501.1	Cyan7822_0616	YP_003885927.1	hypothetical protein	-0.464366	0.796287	-1.24744	0.72479	1.73663	0.421195	1.37971	0.575829	2.3742	2.7538	0.137421	0.339837
NC_014501.1	Cyan7822_0617	YP_003885928.1	serine/threonine protein kinase	-0.231882	1.50685	-1.0585	0.851523	2.84188	0.480131	1.17437	0.351879	2.08277	3.50548	0.0919793	0.269875
NC_014501.1	Cyan7822_0618	YP_003885929.1	hypothetical protein	-0.402534	0.25994	-1.32085	0.756529	1.19743	0.4003	1.32183	0.835123	2.49813	1.56438	0.295472	0.516312
NC_014501.1	Cyan7822_0619	YP_003885930.1	hypothetical protein	0.162996	0.641077	0.159045	1.11961	1.55949	1.11655	0.893168	0.641234	0.895618	0.621769	0.627084	0.75349
NC_014501.1	Cyan7822_0620	YP_003885931.1	hypothetical protein	-0.901879	-0.941623	-1.63074	0.535189	0.520647	0.322922	1.8685	1.92069	3.09673	1.59064	0.289908	0.511611
NC_014501.1	Cyan7822_0621	YP_003885932.1	hypothetical protein	-4.41134	-4.34679	-3.18749	0.0469953	0.0491459	0.109767	21.2787	20.3476	9.11021	1.32136	0.354114	0.551882
NC_014501.1	Cyan7822_0622	YP_003885933.1	hypothetical protein	0.0502644	0.398551	-0.903328	1.03545	1.31818	0.534652	0.965759	0.75862	1.87038	1.14526	0.406136	0.596077
NC_014501.1	Cyan7822_0623	YP_003885934.1	hypothetical protein	-2.47935	-0.0830254	-0.000229105	0.179325	0.944076	0.999841	5.57646	1.05924	1.00016	1.70111	0.267937	0.489815
NC_014501.1	Cyan7822_0624	YP_003885935.1	hypothetical protein	0.0365832	1.75351	-0.106963	1.02568	3.37179	0.928541	0.974961	0.296579	1.07696	0.540251	0.672622	0.787189
NC_014501.1	Cyan7822_0625	YP_003885936.1	hypothetical protein	1.73825	0.954937	-0.0573447	3.33631	1.9385	0.961031	0.299733	0.515864	1.04055	3.44324	0.0949029	0.274828
NC_014501.1	Cyan7822_0626	YP_003885937.1	ECF subfamily RNA polymerase sigma-24 factor	-5.19508	-2.90368	-3.39068	0.0272976	0.133631	0.0953463	36.6333	7.48331	10.4881	1.28952	0.362867	0.559262
NC_014501.1	Cyan7822_0627	YP_003885938.1	hypothetical protein	0.00780002	-0.132602	-1.63545	1.00542	0.912185	0.32187	0.994608	1.09627	3.10685	5.55993	0.038051	0.162579
NC_014501.1	Cyan7822_0628	YP_003885939.1	fatty acid desaturase	-0.772473	-1.10026	-0.38264	0.585413	0.466433	0.767033	1.7082	2.14393	1.30372	1.21486	0.38449	0.578617
NC_014501.1	Cyan7822_0629	YP_003885940.1	fatty acid desaturase	2.26939	3.97406	2.9894	4.82119	15.7149	7.94146	0.207418	0.0636339	0.125922	5.66152	0.0366507	0.159063
NC_014501.1	Cyan7822_0630	YP_003885941.1	ABC-1 domain-containing protein	-1.55718	-0.32504	-1.61818	0.339816	0.798276	0.325747	2.94277	1.2527	3.06987	2.88	0.127974	0.328106
NC_014501.1	Cyan7822_0631	YP_003885942.1	hydrogenase assembly chaperone HypC/HupF	-3.53144	-1.78019	0.577521	0.086483	0.291144	1.49228	11.563	3.43472	0.670114	19.3549	0.00197195	0.0326927
NC_014501.1	Cyan7822_0632	YP_003885943.1	(NiFe) hydrogenase maturation protein HypF	-2.35372	-0.842345	0.500745	0.19564	0.557736	1.41494	5.11142	1.79296	0.706742	15.6809	0.00339245	0.0439719
NC_014501.1	Cyan7822_0633	YP_003885944.1	hypothetical protein	0.0535744	1.74794	-0.532127	1.03783	3.35878	0.691535	0.963546	0.297727	1.44606	5.35724	0.0410665	0.17021
NC_014501.1	Cyan7822_0634	YP_003885945.1	hypothetical protein	-2.19434	-2.90117	-1.74565	0.218493	0.133863	0.2982	4.5768	7.47034	3.35345	4.19632	0.0663275	0.224187
NC_014501.1	Cyan7822_0635	YP_003885946.1	hydrogenase expression/formation protein HypE	-0.11375	0.0696867	0.0857083	0.924183	1.04949	1.06121	1.08204	0.952845	0.942322	0.0546161	0.981591	0.994079
NC_014501.1	Cyan7822_0636	YP_003885947.1	hypothetical protein	0.377759	1.47465	2.2592	1.29932	2.77917	4.78726	0.769632	0.35982	0.208888	2.32966	0.17685	0.391589
NC_014501.1	Cyan7822_0637	YP_003885948.1	hypothetical protein	0.0771316	0.386688	-0.196919	1.05492	1.30739	0.872412	0.947941	0.764883	1.14625	0.399168	0.759035	0.837377
NC_014501.1	Cyan7822_0638	YP_003885949.1	cation diffusion facilitator family transporter	-0.0748379	3.87327	1.89438	0.949449	14.6545	3.71763	1.05324	0.0682385	0.268988	0.905786	0.493184	0.652883
NC_014501.1	Cyan7822_0639	YP_003885950.1	biotin/lipoate A/B protein ligase	0.0289609	2.9064	-0.739024	1.02028	7.49747	0.599145	0.980126	0.133378	1.66905	1.16048	0.401274	0.592152
NC_014501.1	Cyan7822_0640	YP_003885951.1	ABC transporter-like protein	7.90108	5.6393	-0.0415046	239.036	49.8424	0.971641	0.00418348	0.0200633	1.02919	16.9055	0.00279897	0.0397975
NC_014501.1	Cyan7822_0641	YP_003885952.1	ABC transporter-like protein	6.72873	5.82505	-0.334913	106.059	56.6911	0.792832	0.00942868	0.0176395	1.2613	7.44928	0.0202804	0.118756
NC_014501.1	Cyan7822_0642	YP_003885953.1	inner-membrane translocator	3.63943	2.61855	-0.935599	12.4617	6.14132	0.522826	0.0802456	0.162831	1.91268	14.2857	0.00429447	0.050011
NC_014501.1	Cyan7822_0643	YP_003885954.1	inner-membrane translocator	9.0864	7.00144	-0.720048	543.599	128.128	0.607077	0.00183959	0.00780472	1.64724	28.973	0.00067538	0.0192139
NC_014501.1	Cyan7822_0644	YP_003885955.1	extracellular ligand-binding receptor	7.22864	3.50848	-0.518615	149.982	11.3804	0.698042	0.00666747	0.0878701	1.43258	10.0837	0.0100814	0.0831368
NC_014501.1	Cyan7822_0645	YP_003885956.1	hypothetical protein	1.88114	4.97433	-0.404681	3.68365	31.4357	0.755403	0.27147	0.031811	1.3238	2.98268	0.120914	0.318883
NC_014501.1	Cyan7822_0646	YP_003885957.1	hypothetical protein	-0.866702	-0.320489	-0.0683516	0.548399	0.800798	0.953727	1.82349	1.24875	1.04852	0.49401	0.699912	0.80088
NC_014501.1	Cyan7822_0647	YP_003885958.1	PRC-barrel domain-containing protein	2.41159	2.24115	2.37897	5.32059	4.72775	5.20167	0.187949	0.211517	0.192246	1.62185	0.28347	0.504594
NC_014501.1	Cyan7822_0648	YP_003885959.1	sigma 54 interacting domain-containing protein	-2.53538	-1.98203	-0.0669016	0.172494	0.253134	0.954686	5.79731	3.95048	1.04746	8.97415	0.0132631	0.0943586
NC_014501.1	Cyan7822_0649	YP_003885960.1	Na+/solute symporter	1.15126	1.74456	-1.35869	2.22108	3.35094	0.389935	0.450232	0.298424	2.56453	19.7927	0.00186011	0.0316473
NC_014501.1	Cyan7822_0650	YP_003885961.1	methyl-accepting chemotaxis sensory transducer	-1.41226	-0.678727	-1.67161	0.375724	0.624716	0.313903	2.66153	1.60073	3.1857	0.989122	0.460502	0.638102
NC_014501.1	Cyan7822_0651	YP_003885962.1	CheR-type MCP methyltransferase	-1.09688	-0.411376	-1.29177	0.467526	0.751906	0.408449	2.13892	1.32995	2.44828	1.26404	0.370069	0.565182
NC_014501.1	Cyan7822_0652	YP_003885963.1	CheW protein	1.10155	1.28415	-1.1487	2.14586	2.43539	0.45103	0.466014	0.410612	2.21715	5.74132	0.0355989	0.15662
NC_014501.1	Cyan7822_0653	YP_003885964.1	hypothetical protein	-0.542062	-0.563485	-0.215037	0.686788	0.676666	0.861524	1.45605	1.47783	1.16073	0.539573	0.673015	0.787279
NC_014501.1	Cyan7822_0654	YP_003885965.1	hypothetical protein	0.323398	0.417789	0.134228	1.25127	1.33588	1.09751	0.799186	0.748571	0.911157	0.377	0.773414	0.846888
NC_014501.1	Cyan7822_0655	YP_003885966.1	peptide deformylase	-0.729113	-0.067691	-0.248917	0.603275	0.954164	0.841528	1.65762	1.04804	1.18832	1.17496	0.396715	0.58954
NC_014501.1	Cyan7822_0656	YP_003885967.1	glucose-6-phosphatedehydrogenase-6- phosphogluconolactonase	-0.0919416	-0.229829	0.377433	0.938259	0.852736	1.29903	1.0658	1.1727	0.769806	0.151992	0.92456	0.956916
NC_014501.1	Cyan7822_0657	YP_003885968.1	hypothetical protein	-1.11431	-2.16096	0.729716	0.461911	0.223607	1.65831	2.16492	4.47214	0.603023	8.05908	0.0169855	0.106707
NC_014501.1	Cyan7822_0659	YP_003885970.1	hypothetical protein	0	-3.35712	-3.17878	1	0.09759	0.110432	1	10.247	9.05539	0.949968	0.475519	0.644033
NC_014501.1	Cyan7822_0660	YP_003885971.1	hypothetical protein	1.23197	0.0370003	3.66096	2.34888	1.02598	12.6491	0.425735	0.974679	0.0790569	0.521228	0.683723	0.794448
NC_014501.1	Cyan7822_0662	YP_003885973.1	hypothetical protein	-0.5	-0.641607	-1.12218	0.707107	0.640999	0.459398	1.41421	1.56007	2.17676	0.832718	0.524161	0.676361
NC_014501.1	Cyan7822_0663	YP_003885974.1	DnaB domain-containing protein helicase domain-containing protein	-0.0717458	-0.303141	-1.45814	0.951486	0.810486	0.363961	1.05099	1.23383	2.74755	2.17451	0.194986	0.414215
NC_014501.1	Cyan7822_0664	YP_003885975.1	hypothetical protein	-3.24593	-6.13821	-6.75055	0.105409	0.0141976	0.00928717	9.48683	70.4344	107.675	4.55336	0.0567538	0.206281
NC_014501.1	Cyan7822_0665	YP_003885976.1	hypothetical protein	-3.47126	-3.09491	-8.11582	0.090167	0.117041	0.00360492	11.0905	8.544	277.399	2.88672	0.127496	0.327003
NC_014501.1	Cyan7822_0666	YP_003885977.1	XRE family transcriptional regulator	1.22766	3.76302	-0.554974	2.34187	13.5763	0.680669	0.427008	0.0736579	1.46914	1.23057	0.379806	0.573737
NC_014501.1	Cyan7822_0667	YP_003885978.1	XRE family transcriptional regulator	1.42526	-0.231979	-1.81777	2.68563	0.851466	0.283658	0.372352	1.17444	3.52537	3.61303	0.0872042	0.261767
NC_014501.1	Cyan7822_0668	YP_003885979.1	hypothetical protein	0.3882	0.416807	0.321484	1.30876	1.33497	1.24962	0.764082	0.74908	0.800246	0.343582	0.795433	0.862899
NC_014501.1	Cyan7822_0669	YP_003885980.1	hypothetical protein	0	-2.79248	-2.90368	1	0.144338	0.133631	1	6.9282	7.48331	0.943777	0.477947	0.644033
NC_014501.1	Cyan7822_0671	YP_003885982.1	hypothetical protein	3.31468	-0.341763	-0.156579	9.94987	0.789076	0.89715	0.100504	1.2673	1.11464	0.480798	0.7079	0.804653
NC_014501.1	Cyan7822_0672	YP_003885983.1	hypothetical protein	0	-3.16096	0	1	0.111803	1	1	8.94427	1	1.39289	0.335412	0.543704
NC_014501.1	Cyan7822_0673	YP_003885984.1	hypothetical protein	0	0	-2.80735	1	1	0.142857	1	1	7	1.37781	0.339249	0.544204
NC_014501.1	Cyan7822_0676	YP_003885987.1	hypothetical protein	0	0	-3.37744	1	1	0.096225	1	1	10.3923	1.39999	0.333625	0.543704
NC_014501.1	Cyan7822_0677	YP_003885988.1	hypothetical protein	2.91645	0.792481	0.203313	7.54983	1.73205	1.15134	0.132453	0.57735	0.868554	0.49783	0.697618	0.800068
NC_014501.1	Cyan7822_0678	YP_003885989.1	integrase family protein	0.0760015	1.66096	-0.923998	1.05409	3.16228	0.527046	0.948683	0.316228	1.89737	0.540152	0.67268	0.787189
NC_014501.1	Cyan7822_0679	YP_003885990.1	hypothetical protein	0	0	-6.27357	1	1	0.0129261	1	1	77.3628	111.267	1.58e-05	0.00495457
NC_014501.1	Cyan7822_0680	YP_003885991.1	hypothetical protein	0	-2.37744	0	1	0.19245	1	1	5.19615	1	1.3505	0.346338	0.546357
NC_014501.1	Cyan7822_0681	YP_003890445.1	pseudo	-1.12238	-1.08073	0.831483	0.459335	0.472789	1.77951	2.17706	2.11511	0.561951	3.63324	0.0863438	0.260688
NC_014501.1	Cyan7822_0682	YP_003885991.1	pseudo	0	-3.23787	0	1	0.106	1	1	9.43398	1	1.39557	0.334737	0.543704
NC_014501.1	Cyan7822_0683	YP_003885992.1	hypothetical protein	-0.512169	1.05051	-1.36301	0.701168	2.07126	0.38877	1.42619	0.482798	2.57222	1.72398	0.26366	0.485665
NC_014501.1	Cyan7822_0684	YP_003885993.1	plasmid stabilization system	-0.159224	0.823559	-4.3323	0.895507	1.76977	0.0496417	1.11669	0.565046	20.1444	0.841072	0.520505	0.674122
NC_014501.1	Cyan7822_0685	YP_003899915.1	pseudo	-4.05164	-3.98	-7.79057	0.0603023	0.0633724	0.00451653	16.5831	15.7797	221.409	1.79683	0.250618	0.472639
NC_014501.1	Cyan7822_0686	YP_003885994.1	XRE family transcriptional regulator	-0.679619	0.450709	-0.765971	0.62433	1.36671	0.588058	1.60172	0.731683	1.70051	0.475873	0.710899	0.805036
NC_014501.1	Cyan7822_0687	YP_003885995.1	hypothetical protein	0.0385989	1.38891	3.69586	1.02712	2.61881	12.9588	0.9736	0.381853	0.0771678	0.69502	0.58896	0.726343
NC_014501.1	Cyan7822_0688	YP_003885996.1	hypothetical protein	-0.707519	-0.784748	1.61905	0.612372	0.580453	3.07172	1.63299	1.72279	0.32555	3.90033	0.0759694	0.242985
NC_014501.1	Cyan7822_0689	YP_003885997.1	hypothetical protein	4.17436	4.17436	0.708995	18.0555	18.0555	1.63467	0.0553849	0.0553849	0.611746	0.962516	0.470642	0.644033
NC_014501.1	Cyan7822_0690	YP_003885998.1	helix-turn-helix domain-containing protein	-0.4325	0.440275	-0.00989671	0.740977	1.35686	0.993164	1.34957	0.736994	1.00688	0.677255	0.597966	0.732073
NC_014501.1	Cyan7822_0691	YP_003885781.1	pseudo	-0.538209	0.806693	0.780216	0.688625	1.7492	1.71739	1.45217	0.571691	0.58228	1.77367	0.254671	0.477182
NC_014501.1	Cyan7822_0692	YP_003885999.1	adenine-specific DNA-methyltransferase	-0.943362	0.830825	0.100379	0.52002	1.7787	1.07205	1.923	0.562208	0.932788	2.64505	0.146319	0.352048
NC_014501.1	Cyan7822_0693	YP_003886000.1	restriction modification system DNA specificity domain-containing protein	0.562106	2.72084	0.559876	1.47642	6.59257	1.47414	0.677313	0.151686	0.67836	5.56806	0.0379363	0.162248
NC_014501.1	Cyan7822_0694	YP_003886001.1	hypothetical protein	-3.04608	0.652592	-1.61699	0.121071	1.57199	0.326016	8.25965	0.636136	3.06734	0.507124	0.692067	0.800068
NC_014501.1	Cyan7822_0695	YP_003886002.1	HsdR family type I site-specific deoxyribonuclease	-1.22119	0.589096	-0.430269	0.428928	1.5043	0.742124	2.33139	0.664759	1.34748	3.37785	0.0981091	0.279797
NC_014501.1	Cyan7822_0696	YP_003886003.1	4-diphosphocytidyl-2-C-methyl-D-erythritol kinase	0.776448	0.648443	-1.0478	1.71291	1.56748	0.483706	0.583802	0.637968	2.06737	6.33739	0.0288891	0.140419
NC_014501.1	Cyan7822_0697	YP_003886004.1	hypothetical protein	0.0556686	-0.111986	-1.18884	1.03934	0.925313	0.438654	0.962148	1.08071	2.2797	3.61962	0.0869226	0.261522
NC_014501.1	Cyan7822_0698	YP_003886005.1	phospho-2-dehydro-3-deoxyheptonate aldolase	-0.382956	-0.153885	-1.52277	0.766865	0.898827	0.348018	1.30401	1.11256	2.87341	4.37306	0.0613391	0.215637
NC_014501.1	Cyan7822_0699	YP_003886006.1	radical SAM protein	0.693234	0.784233	-0.863634	1.6169	1.72218	0.549567	0.618466	0.580661	1.81962	0.844571	0.518982	0.67373
NC_014501.1	Cyan7822_0700	YP_003886007.1	helicase domain-containing protein	0.238347	0.462586	-0.880656	1.17964	1.37801	0.54312	0.847716	0.725684	1.84121	2.68299	0.143131	0.347978
NC_014501.1	Cyan7822_0701	YP_003886008.1	hypothetical protein	0.125488	-0.235391	-0.880068	1.09088	0.849455	0.543342	0.916694	1.17723	1.84046	1.29318	0.361847	0.558453
NC_014501.1	Cyan7822_0702	YP_003886009.1	hypothetical protein	-1.22578	-3.07507	-2.29434	0.427566	0.118662	0.203862	2.33882	8.4273	4.90528	6.05881	0.0317924	0.148357
NC_014501.1	Cyan7822_0703	YP_003886010.1	FAD dependent oxidoreductase	1.40234	1.60412	1.68526	2.6433	3.0401	3.21598	0.378314	0.328937	0.310947	1.46011	0.318974	0.536727
NC_014501.1	Cyan7822_0704	YP_003886011.1	orange carotenoid protein	2.16909	5.4705	2.50196	4.49738	44.3387	5.66456	0.222352	0.0225536	0.176536	1.53451	0.301971	0.521741
NC_014501.1	Cyan7822_0705	YP_003886012.1	DNA polymerase I	0.016476	0.0656223	0.0901377	1.01149	1.04654	1.06447	0.988645	0.955533	0.939433	0.0138787	0.99751	0.999311
NC_014501.1	Cyan7822_0706	YP_003886013.1	FkbM family methyltransferase	3.06713	1.53303	-0.285141	8.38102	2.89392	0.820661	0.119317	0.345552	1.21853	2.23911	0.18715	0.404425
NC_014501.1	Cyan7822_0707	YP_003886014.1	hypothetical protein	0.896219	4.37911	-2.60671	1.86118	20.8087	0.164174	0.537293	0.0480569	6.09111	1.52476	0.304132	0.523342
NC_014501.1	Cyan7822_0708	YP_003886015.1	phosphate ABC transporter substrate-binding protein	1.37327	0.935991	-0.400216	2.59058	1.9132	0.757745	0.386015	0.522683	1.31971	2.02213	0.215261	0.437637
NC_014501.1	Cyan7822_0709	YP_003886016.1	hypothetical protein	-0.150368	0.0448535	0.579773	0.90102	1.03158	1.49461	1.10985	0.969388	0.669069	0.760582	0.557021	0.701695
NC_014501.1	Cyan7822_0710	YP_003886017.1	ammonium transporter	2.16178	1.63185	-0.170446	4.47465	3.09911	0.888568	0.223481	0.322673	1.12541	6.16755	0.0306145	0.144832
NC_014501.1	Cyan7822_0711	YP_003886018.1	Roadblock/LC7 family protein	-1.23267	-1.03989	0.151984	0.425529	0.486365	1.1111	2.35002	2.05607	0.900012	2.97955	0.121121	0.318999
NC_014501.1	Cyan7822_0712	YP_003886019.1	lipopolysaccharide biosynthesis protein	-1.51159	-0.230104	-0.300286	0.350725	0.852573	0.812092	2.85124	1.17292	1.23139	1.6531	0.27721	0.497682
NC_014501.1	Cyan7822_0713	YP_003886020.1	polysaccharide export protein	0.332384	0.672932	-0.357611	1.25909	1.59431	0.780456	0.794223	0.627231	1.2813	1.50907	0.30765	0.526177
NC_014501.1	Cyan7822_0714	YP_003886021.1	hypothetical protein	0.729689	1.01808	-0.414681	1.65828	2.02523	0.750185	0.603034	0.493772	1.333	2.21507	0.190017	0.407756
NC_014501.1	Cyan7822_0715	YP_003886022.1	GTP-binding protein HSR1-like protein	1.23763	1.83164	0.544453	2.3581	3.55942	1.45847	0.42407	0.280945	0.685651	7.93565	0.017591	0.109596
NC_014501.1	Cyan7822_0716	YP_003886014.1	pseudo	-0.381966	2.86396	0.0566053	0.767391	7.28011	1.04002	1.30312	0.137361	0.961524	0.482576	0.70682	0.804576
NC_014501.1	Cyan7822_0717	YP_003886023.1	hypothetical protein	-0.534951	-0.164027	0.219556	0.690182	0.89253	1.16438	1.44889	1.12041	0.85883	0.0106609	0.998316	0.99935
NC_014501.1	Cyan7822_0718	YP_003886024.1	hypothetical protein	1.64656	1.48503	0.251978	3.13086	2.79923	1.19084	0.319401	0.357241	0.839744	2.40497	0.168845	0.380929
NC_014501.1	Cyan7822_0719	YP_003886025.1	hypothetical protein	0.422257	1.03707	-0.22502	1.34002	2.05205	0.855583	0.746256	0.487317	1.16879	0.763999	0.555412	0.70045
NC_014501.1	Cyan7822_0720	YP_003886026.1	IMP dehydrogenase family protein	0.0726839	-0.145864	-0.957278	1.05167	0.903838	0.515028	0.950867	1.10639	1.94164	1.72185	0.264054	0.486014
NC_014501.1	Cyan7822_0721	YP_003900341.1	pseudo	0.564604	-1.09076	0.200103	1.47898	0.469515	1.14878	0.676141	2.12986	0.870488	1.03648	0.443107	0.625117
NC_014501.1	Cyan7822_0722	YP_003886027.1	peptidase M50	-1.27846	-0.74475	-0.0340211	0.412234	0.596771	0.976694	2.4258	1.67568	1.02386	1.98504	0.22061	0.44266
NC_014501.1	Cyan7822_0723	YP_003886028.1	antibiotic biosynthesis monooxygenase	0.327273	0.357322	-0.597319	1.25464	1.28105	0.660981	0.797041	0.780612	1.5129	1.10331	0.419921	0.606259
NC_014501.1	Cyan7822_0724	YP_003886029.1	Nidogen extracellular domain-containing protein	2.44241	3.01362	2.05435	5.43548	8.07587	4.15357	0.183976	0.123826	0.240757	8.19895	0.0163326	0.104645
NC_014501.1	Cyan7822_0726	YP_003886030.1	nidogen, extracellular region	3.73145	3.89606	3.15997	13.2825	14.8878	8.93812	0.0752872	0.0671691	0.11188	16.7818	0.00285224	0.0401211
NC_014501.1	Cyan7822_0727	YP_003886031.1	hypothetical protein	-0.0885284	0.889281	0.543971	0.940482	1.85225	1.45798	1.06329	0.539883	0.68588	2.18444	0.193754	0.412397
NC_014501.1	Cyan7822_0728	YP_003886032.1	ribosome-binding factor A	-0.707583	-0.203105	0.549529	0.612345	0.868679	1.46361	1.63307	1.15117	0.683243	3.03577	0.117466	0.313273
NC_014501.1	Cyan7822_0729	YP_003886033.1	glycoside hydrolase family protein	0.661802	0.719035	0.676533	1.58206	1.64608	1.59829	0.632088	0.607504	0.625667	1.48507	0.313136	0.53153
NC_014501.1	Cyan7822_0731	YP_003886035.1	hypothetical protein	3.49627	0.977456	0.762829	11.2845	1.96899	1.69681	0.0886172	0.507874	0.58934	4.96201	0.0479345	0.187147
NC_014501.1	Cyan7822_0732	YP_003886036.1	PEBP family protein	0.00441104	1.79673	1.96531	1.00306	3.47433	3.90495	0.996947	0.287825	0.256085	6.2891	0.0293662	0.142024
NC_014501.1	Cyan7822_0733	YP_003886037.1	hypothetical protein	0.0776603	0.39479	-0.52212	1.05531	1.31475	0.696348	0.947593	0.7606	1.43606	1.07546	0.429397	0.614878
NC_014501.1	Cyan7822_0734	YP_003886038.1	rhodanese domain-containing protein	2.17565	2.42982	3.18246	4.5179	5.38828	9.07852	0.221342	0.185588	0.11015	1.44454	0.322689	0.538685
NC_014501.1	Cyan7822_0735	YP_003886039.1	dehydrogenase (flavoprotein)-like protein	1.69568	1.85132	-1.12712	3.23929	3.60831	0.457827	0.308709	0.277138	2.18423	16.4802	0.00298801	0.040639
NC_014501.1	Cyan7822_0736	YP_003886040.1	hypothetical protein	1.40167	1.40603	0.232941	2.64207	2.65007	1.17523	0.378491	0.377349	0.850899	2.15916	0.196912	0.416867
NC_014501.1	Cyan7822_0737	YP_003886041.1	hypothetical protein	2.23185	0.853827	-0.717904	4.69736	1.80729	0.60798	0.212885	0.553315	1.64479	15.9121	0.00326828	0.0431056
NC_014501.1	Cyan7822_0738	YP_003886042.1	hypothetical protein	2.06356	1.89946	2.7454	4.18016	3.73075	6.70577	0.239225	0.268043	0.149125	2.90284	0.126357	0.325937
NC_014501.1	Cyan7822_0739	YP_003886043.1	hypothetical protein	4.40007	3.98182	0.51918	21.1132	15.7997	1.43314	0.0473637	0.0632924	0.697768	1.12351	0.413211	0.600857
NC_014501.1	Cyan7822_0740	YP_003886044.1	hypothetical protein	1.33228	1.13437	0.088638	2.51799	2.19523	1.06337	0.397141	0.455534	0.94041	0.961024	0.471219	0.644033
NC_014501.1	Cyan7822_0741	YP_003886045.1	peptidase T2 asparaginase 2	1.65417	1.01151	-0.704316	3.14743	2.01602	0.613733	0.31772	0.496028	1.62937	7.56968	0.0195659	0.117049
NC_014501.1	Cyan7822_0742	YP_003886046.1	hypothetical protein	-3.09491	-4.00281	0	0.117041	0.0623783	1	8.544	16.0312	1	0.967664	0.468659	0.644033
NC_014501.1	Cyan7822_0743	YP_003886047.1	hypothetical protein	-8.14586	-9.39944	-1.44228	0.00353062	0.00148077	0.367985	283.237	675.326	2.7175	72.6203	5.31e-05	0.006557
NC_014501.1	Cyan7822_0744	YP_003886048.1	bifunctional protein LOR/SDH	0.158963	0.0161249	-1.11394	1.11648	1.01124	0.462031	0.895669	0.988885	2.16436	2.75023	0.137702	0.340034
NC_014501.1	Cyan7822_0745	YP_003886049.1	hypothetical protein	0.0709434	-0.623299	0.311746	1.0504	0.649185	1.24121	0.952015	1.54039	0.805666	0.289457	0.831804	0.888796
NC_014501.1	Cyan7822_0746	YP_003900425.1	pseudo	5.16803	5.53841	1.49241	35.9527	46.4758	2.81359	0.0278143	0.0215166	0.355418	1.67137	0.273631	0.493968
NC_014501.1	Cyan7822_0747	YP_003886050.1	hypothetical protein	0.600013	0.164389	-1.8604	1.51573	1.12069	0.275401	0.659748	0.892306	3.63107	0.955207	0.473475	0.644033
NC_014501.1	Cyan7822_0748	YP_003886051.1	hypothetical protein	-2.66096	0	-7.64053	0.158114	1	0.00501154	6.32456	1	199.539	8.31566	0.0158134	0.102878
NC_014501.1	Cyan7822_0749	YP_003886052.1	hypothetical protein	0.856466	0.193122	-0.143709	1.8106	1.14324	0.905189	0.552304	0.874711	1.10474	0.491577	0.701377	0.801743
NC_014501.1	Cyan7822_0750	YP_003886053.1	hypothetical protein	0.749777	0.404152	-0.54894	1.68153	1.32331	0.683522	0.594696	0.75568	1.46301	0.630371	0.622472	0.750419
NC_014501.1	Cyan7822_0751	YP_003885533.1	pseudo	0.971815	0.656167	-0.781802	1.96131	1.57589	0.58164	0.509864	0.634562	1.71928	1.99497	0.219161	0.441521
NC_014501.1	Cyan7822_0752	YP_003886054.1	aconitate hydratase 2	-1.54313	-1.14374	-0.178216	0.343139	0.452584	0.883795	2.91427	2.20953	1.13148	3.11408	0.112614	0.305822
NC_014501.1	Cyan7822_0753	YP_003886055.1	plasmid stabilization system	-0.502196	-2.08076	-1.71058	0.706031	0.236389	0.305538	1.41637	4.23031	3.27292	5.32281	0.0416103	0.172088
NC_014501.1	Cyan7822_0754	YP_003886056.1	hypothetical protein	-1.03611	-1.19863	-1.03716	0.487639	0.435689	0.487285	2.0507	2.29521	2.05219	1.13272	0.410196	0.599108
NC_014501.1	Cyan7822_0755	YP_003886057.1	hypothetical protein	0.968817	1.5976	0.472348	1.95723	3.02639	1.38737	0.510925	0.330427	0.72079	1.51562	0.306174	0.525114
NC_014501.1	Cyan7822_0756	YP_003886058.1	XisH protein	-0.889692	0.149016	-0.235392	0.539729	1.10881	0.849454	1.85278	0.901865	1.17723	0.850205	0.516542	0.672038
NC_014501.1	Cyan7822_0757	YP_003886059.1	XisI protein	-1.76848	-0.756878	-0.224562	0.293518	0.591775	0.855855	3.40694	1.68983	1.16842	2.01724	0.215956	0.438208
NC_014501.1	Cyan7822_0758	YP_003886060.1	hypothetical protein	-1.65881	-0.0950163	-0.334219	0.3167	0.936262	0.793213	3.15757	1.06808	1.2607	1.76863	0.255564	0.477799
NC_014501.1	Cyan7822_0759	YP_003886061.1	hypothetical protein	-2.0727	1.69792	-3.52052	0.237713	3.24432	0.0871402	4.20675	0.308231	11.4758	0.847102	0.517884	0.672812
NC_014501.1	Cyan7822_0760	YP_003885428.1	pseudo	3.93133	8.10348	3.39772	15.2563	275.036	10.5394	0.0655468	0.00363588	0.0948819	1.55216	0.298108	0.51891
NC_014501.1	Cyan7822_0761	YP_003886062.1	hypothetical protein	0.908385	1.35087	0.956026	1.87694	2.55066	1.93996	0.532781	0.392055	0.515475	0.442918	0.731257	0.818384
NC_014501.1	Cyan7822_0762	YP_003886063.1	hypothetical protein	-3.16993	0	-7.01019	0.111111	1	0.00775753	9	1	128.907	5.96943	0.0328064	0.151272
NC_014501.1	Cyan7822_0763	YP_003886064.1	hypothetical protein	-3.19616	0	0	0.109109	1	1	9.16515	1	1	1.39414	0.335097	0.543704
NC_014501.1	Cyan7822_0764	YP_003886065.1	acetate/CoA ligase	1.02198	1.69684	0.0263791	2.03071	3.24191	1.01845	0.492439	0.30846	0.981882	4.62694	0.0550144	0.202178
NC_014501.1	Cyan7822_0765	YP_003886066.1	hypothetical protein	-1.15141	1.72029	-2.7708	0.450185	3.29502	0.146523	2.22131	0.303488	6.82488	1.14532	0.406116	0.596077
NC_014501.1	Cyan7822_0766	YP_003886067.1	hypothetical protein	-0.600817	-0.178072	-3.4764	0.65938	0.883883	0.0898461	1.51658	1.13137	11.1301	0.50968	0.690547	0.799084
NC_014501.1	Cyan7822_0767	YP_003886068.1	hypothetical protein	-3.5222	0	-2.96537	0.0870388	1	0.128037	11.4891	1	7.81025	0.956049	0.473148	0.644033
NC_014501.1	Cyan7822_0768	YP_003886069.1	cyanate lyase	0.636784	-0.021701	-1.80458	1.55486	0.985071	0.286265	0.643145	1.01516	3.49327	7.54447	0.0197127	0.117099
NC_014501.1	Cyan7822_0769	YP_003886070.1	CutA1 divalent ion tolerance protein	1.20932	1.36239	0.630791	2.31228	2.57111	1.54841	0.432473	0.388937	0.645822	0.773342	0.551038	0.697144
NC_014501.1	Cyan7822_0770	YP_003886071.1	pentapeptide repeat-containing protein	0.23921	0.261422	-0.0313246	1.18035	1.19866	0.978521	0.847209	0.834265	1.02195	0.145005	0.929087	0.960752
NC_014501.1	Cyan7822_0771	YP_003886072.1	transposase IS3/IS911 family protein	0.138619	0.370765	0.0802191	1.10085	1.29304	1.05718	0.908388	0.773372	0.945914	0.139806	0.932427	0.963188
NC_014501.1	Cyan7822_0772	YP_003886073.1	carbamoyl-phosphate synthase small subunit	-4.54832	-3.49745	-0.384685	0.0427385	0.0885447	0.765946	23.3981	11.2937	1.30557	38.0347	0.000321836	0.0142143
NC_014501.1	Cyan7822_0773	YP_003886074.1	anti-sigma-factor antagonist	-0.761714	-0.335717	0.462562	0.589795	0.79239	1.37799	1.6955	1.262	0.725696	1.90471	0.232808	0.455518
NC_014501.1	Cyan7822_0774	YP_003886075.1	ribonuclease III	-1.06937	-0.936518	0.497141	0.476528	0.522492	1.41141	2.09851	1.9139	0.708509	6.84097	0.0244814	0.128182
NC_014501.1	Cyan7822_0775	YP_003886076.1	TrmH family RNA methyltransferase	-1.7937	-1.06556	0.650839	0.288431	0.477787	1.57008	3.46703	2.09298	0.63691	10.6269	0.00889297	0.0772398
NC_014501.1	Cyan7822_0776	YP_003886077.1	hypothetical protein	0.509556	0.386908	-0.377119	1.42361	1.30759	0.769974	0.702439	0.764767	1.29875	0.431712	0.738293	0.822811
NC_014501.1	Cyan7822_0777	YP_003886078.1	alpha/beta hydrolase fold protein	-1.24114	-1.37705	-1.27187	0.423039	0.385004	0.414124	2.36385	2.59737	2.41474	0.89099	0.499276	0.658086
NC_014501.1	Cyan7822_0778	YP_003886079.1	cof family hydrolase	0.264646	1.66611	-0.85359	1.20134	3.17357	0.553406	0.832403	0.315102	1.80699	3.71088	0.0831427	0.255238
NC_014501.1	Cyan7822_0779	YP_003886080.1	peptidase domain-containing protein	0.368747	0.74906	-0.0119357	1.29123	1.6807	0.991761	0.774455	0.594991	1.00831	0.83404	0.52358	0.676251
NC_014501.1	Cyan7822_0780	YP_003886081.1	cobalamin 5'-phosphate synthase	0.560142	0.348592	-0.910875	1.47441	1.27332	0.531863	0.678236	0.78535	1.88019	5.55768	0.0380828	0.162579
NC_014501.1	Cyan7822_0781	YP_003886082.1	hypothetical protein	-0.986989	-1.61872	-1.26015	0.50453	0.325623	0.417502	1.98204	3.07103	2.3952	4.25099	0.0647281	0.221972
NC_014501.1	Cyan7822_0782	YP_003886083.1	queuine tRNA-ribosyltransferase	-1.12047	-1.3517	-1.06183	0.459944	0.391829	0.479024	2.17418	2.55213	2.08758	4.07525	0.0700616	0.23203
NC_014501.1	Cyan7822_0783	YP_003886084.1	hypothetical protein	-0.948073	-0.719566	-0.206573	0.518324	0.60728	0.866593	1.92929	1.64669	1.15394	1.17524	0.396629	0.58954
NC_014501.1	Cyan7822_0784	YP_003886085.1	hypothetical protein	-0.505752	-0.425748	0.0578305	0.704293	0.744453	1.0409	1.41986	1.34327	0.960708	0.219167	0.879655	0.923313
NC_014501.1	Cyan7822_0785	YP_003886086.1	hypothetical protein	-3.65615	-3.51296	0.106899	0.079321	0.0875976	1.07691	12.607	11.4158	0.928582	30.3552	0.000595411	0.0179846
NC_014501.1	Cyan7822_0786	YP_003886087.1	methionine synthase	2.0057	1.96323	0.177506	4.01582	3.89934	1.13093	0.249015	0.256454	0.88423	9.07581	0.0129197	0.0931926
NC_014501.1	Cyan7822_0787	YP_003886088.1	hypothetical protein	4.96126	8.5412	0.360733	31.1522	372.527	1.28408	0.0321004	0.00268437	0.778769	6.82449	0.0246109	0.128287
NC_014501.1	Cyan7822_0788	YP_003886089.1	hypothetical protein	0.579828	3.35712	-0.73779	1.49467	10.247	0.599657	0.669043	0.09759	1.66762	0.513402	0.688341	0.797591
NC_014501.1	Cyan7822_0789	YP_003886090.1	hypothetical protein	-0.407484	-0.788015	-1.30133	0.753937	0.579141	0.405751	1.32637	1.7267	2.46456	1.45975	0.319061	0.53674
NC_014501.1	Cyan7822_0790	YP_003886091.1	hypothetical protein	3.16053	0.515489	-0.0407854	8.94161	1.42948	0.972126	0.111837	0.699556	1.02867	1.06591	0.432707	0.617396
NC_014501.1	Cyan7822_0791	YP_003886092.1	hypothetical protein	0.518908	0.821816	1.21183	1.43287	1.76763	2.31631	0.6979	0.565729	0.431721	1.02939	0.44566	0.627542
NC_014501.1	Cyan7822_0792	YP_003886093.1	small GTP-binding protein	-0.729123	-0.259122	-0.478537	0.603271	0.835597	0.717705	1.65763	1.19675	1.39333	0.416292	0.748064	0.829184
NC_014501.1	Cyan7822_0793	YP_003886094.1	hypothetical protein	1.18908	1.09813	0.0624175	2.28007	2.14078	1.04421	0.438584	0.46712	0.957658	3.54431	0.090216	0.267241
NC_014501.1	Cyan7822_0794	YP_003886095.1	hypothetical protein	0.373877	0.336442	-0.529795	1.29583	1.26264	0.692653	0.771706	0.791992	1.44372	1.18635	0.393178	0.586602
NC_014501.1	Cyan7822_0795	YP_003886096.1	group 1 glycosyl transferase	0.1196	-0.44833	-0.918567	1.08643	0.732891	0.529034	0.920443	1.36446	1.89024	2.03059	0.214064	0.43612
NC_014501.1	Cyan7822_0796	YP_003886097.1	UDP-N-acetylmuramyl tripeptide synthetase	2.89215	2.84577	1.43599	7.42378	7.18888	2.70568	0.134702	0.139104	0.369593	22.2628	0.00136553	0.0261732
NC_014501.1	Cyan7822_0797	YP_003886098.1	glutaredoxin	2.51053	4.21591	-0.0909829	5.6983	18.583	0.938883	0.175491	0.0538127	1.0651	1.23745	0.37778	0.571697
NC_014501.1	Cyan7822_0798	YP_003886099.1	hypothetical protein	0.423925	0.981942	-1.29493	1.34157	1.97512	0.407557	0.745394	0.506298	2.45365	1.87045	0.23828	0.45958
NC_014501.1	Cyan7822_0799	YP_003886100.1	ribonuclease H	-0.990567	-1.143	-1.30769	0.50328	0.452817	0.403967	1.98697	2.2084	2.47545	2.05423	0.210767	0.43253
NC_014501.1	Cyan7822_0800	YP_003886101.1	hypothetical protein	2.90478	2.2101	0.333092	7.48902	4.62707	1.25971	0.133529	0.216119	0.793833	8.10691	0.0167584	0.106088
NC_014501.1	Cyan7822_0801	YP_003886102.1	glutamyl-tRNA(Gln) amidotransferase subunit A	1.26852	1.68678	0.132186	2.40914	3.21937	1.09595	0.415086	0.31062	0.912448	5.7043	0.0360817	0.157808
NC_014501.1	Cyan7822_0802	YP_003886103.1	alpha/beta hydrolase fold protein	2.17916	0.864425	-1.06723	4.52891	1.82061	0.477236	0.220804	0.549265	2.0954	14.1797	0.00437567	0.0506082
NC_014501.1	Cyan7822_0803	YP_003886104.1	hypothetical protein	0.697408	0.783681	-1.25006	1.62159	1.72152	0.42043	0.616679	0.580883	2.37852	1.34588	0.347556	0.547129
NC_014501.1	Cyan7822_0804	YP_003886105.1	putative signal transduction protein with Nacht domain	0.248594	-0.72261	-1.04959	1.18805	0.606	0.483106	0.841716	1.65017	2.06994	1.68402	0.27119	0.491966
NC_014501.1	Cyan7822_0805	YP_003886106.1	TrkA-N domain-containing protein	-0.231488	-1.83643	-1.46472	0.851756	0.280013	0.362306	1.17405	3.57126	2.7601	7.39881	0.0205904	0.119113
NC_014501.1	Cyan7822_0806	YP_003886107.1	valyl-tRNA synthetase	0.571099	1.2369	-0.22796	1.48565	2.35692	0.853841	0.673104	0.424282	1.17118	3.66883	0.0848567	0.258511
NC_014501.1	Cyan7822_0807	YP_003886108.1	hypothetical protein	0.293745	0.268551	-0.722753	1.22582	1.2046	0.60594	0.815781	0.830153	1.65033	1.40751	0.331747	0.543704
NC_014501.1	Cyan7822_0808	YP_003886109.1	hypothetical protein	1.0221	0.95022	-0.889096	2.03087	1.93217	0.539952	0.4924	0.517553	1.85202	8.16248	0.0164996	0.10526
NC_014501.1	Cyan7822_0809	YP_003886110.1	peptidase U62 modulator of DNA gyrase	0.049397	0.308431	-0.328079	1.03483	1.23836	0.796596	0.96634	0.807519	1.25534	0.425707	0.742086	0.825543
NC_014501.1	Cyan7822_0810	YP_003886111.1	transcriptional modulator of MazE/toxin MazF	1.09562	0.929312	-1.02989	2.13705	1.90437	0.489748	0.467934	0.525109	2.04187	1.46923	0.316824	0.53494
NC_014501.1	Cyan7822_0811	YP_003886112.1	hypothetical protein	0.323566	-0.254222	-2.29246	1.25142	0.838439	0.204127	0.799092	1.19269	4.89892	2.27121	0.18341	0.399589
NC_014501.1	Cyan7822_0812	YP_003886113.1	hypothetical protein	3.27265	6.13661	-0.850556	9.66417	70.3562	0.554571	0.103475	0.0142134	1.8032	6.69035	0.0256991	0.131197
NC_014501.1	Cyan7822_0813	YP_003886114.1	hypothetical protein	1.38143	1.457	-0.188681	2.60526	2.74537	0.877408	0.383839	0.36425	1.13972	0.680437	0.596342	0.730951
NC_014501.1	Cyan7822_0814	YP_003886115.1	hypothetical protein	-0.495301	0.168025	-2.60346	0.709414	1.12352	0.164543	1.40961	0.890061	6.07742	0.485267	0.705189	0.804374
NC_014501.1	Cyan7822_0815	YP_003886116.1	Ppx/GppA phosphatase	-0.899795	-0.715528	-0.825278	0.535963	0.608982	0.564373	1.8658	1.64208	1.77188	1.0243	0.447505	0.628569
NC_014501.1	Cyan7822_0816	YP_003886117.1	Stress-induced protein, KGG, repeat-containing protein	1.37733	2.26205	1.50981	2.59787	4.79673	2.84772	0.384931	0.208475	0.351158	1.12821	0.411668	0.600857
NC_014501.1	Cyan7822_0817	YP_003886118.1	pentapeptide repeat-containing protein	1.38459	1.211	-0.800251	2.61097	2.31499	0.574249	0.382999	0.431968	1.7414	7.76757	0.0184631	0.112847
NC_014501.1	Cyan7822_0818	YP_003886119.1	hypothetical protein	2.42379	2.62792	-0.0039167	5.36579	6.18135	0.997289	0.186366	0.161777	1.00272	7.90651	0.0177382	0.109805
NC_014501.1	Cyan7822_0819	YP_003886120.1	hypothetical protein	0.546211	0.415706	0.0612291	1.46025	1.33395	1.04335	0.684816	0.749652	0.958447	0.445342	0.729743	0.817457
NC_014501.1	Cyan7822_0820	YP_003886121.1	glucosamine/fructose-6-phosphate aminotransferase	2.38243	2.57864	0.381926	5.21414	5.97378	1.30308	0.191786	0.167398	0.767413	16.8359	0.00282879	0.0399574
NC_014501.1	Cyan7822_0821	YP_003889331.1	pseudo	-0.990264	-0.415648	-0.918904	0.503385	0.749683	0.528911	1.98655	1.3339	1.89068	1.35222	0.345887	0.545772
NC_014501.1	Cyan7822_0822	YP_003886122.1	hypothetical protein	-1.64208	-2.33376	-1.36915	0.320395	0.198366	0.387119	3.12115	5.04119	2.58319	1.23836	0.377511	0.571547
NC_014501.1	Cyan7822_0823	YP_003886123.1	hypothetical protein	-2.47012	-2.86785	-2.05432	0.180476	0.136991	0.240762	5.54092	7.29976	4.15349	11.4037	0.00749912	0.0700623
NC_014501.1	Cyan7822_0824	YP_003886124.1	hypothetical protein	-1.3766	-2.35367	-1.87557	0.385126	0.195648	0.27252	2.59656	5.11121	3.66946	3.07516	0.114992	0.309234
NC_014501.1	Cyan7822_0825	YP_003886125.1	hypothetical protein	-5.0102	-6.07512	-5.54094	0.0310299	0.0148322	0.0214789	32.227	67.4207	46.5573	2.24692	0.186231	0.402825
NC_014501.1	Cyan7822_0828	YP_003899723.1	pseudo	-1.14074	3.03248	3.21687	0.453528	8.18214	9.29767	2.20494	0.122217	0.107554	1.05204	0.437572	0.621582
NC_014501.1	Cyan7822_0829	YP_003886126.1	hypothetical protein	-4.44721	-4.40264	-4.0776	0.0458411	0.0472797	0.0592269	21.8145	21.1507	16.8842	1.76471	0.256261	0.478176
NC_014501.1	Cyan7822_0830	YP_003886127.1	hypothetical protein	-0.0242548	0.480059	0.996641	0.983328	1.3948	1.99535	1.01695	0.716948	0.501166	0.374613	0.774973	0.847909
NC_014501.1	Cyan7822_0831	YP_003886128.1	NADH dehydrogenase	-0.645505	-0.556709	-0.62105	0.639269	0.679851	0.650198	1.56429	1.47091	1.53799	0.608635	0.634199	0.759467
NC_014501.1	Cyan7822_0832	YP_003886129.1	molybdopterin biosynthesis MoaE protein	-0.946887	-1.27277	0.12055	0.51875	0.413865	1.08715	1.92771	2.41625	0.919837	0.934642	0.481558	0.645832
NC_014501.1	Cyan7822_0833	YP_003886130.1	hypothetical protein	-9.48197	-6.04719	0.686729	0.00139844	0.0151222	1.60963	715.083	66.1279	0.621261	9.62324	0.0112617	0.0872709
NC_014501.1	Cyan7822_0834	YP_003886131.1	aspartate carbamoyltransferase	2.57027	2.89669	-0.499393	5.93922	7.44717	0.707404	0.168372	0.134279	1.41362	8.19016	0.0163726	0.104704
NC_014501.1	Cyan7822_0835	YP_003886132.1	GUN4 domain-containing protein	-0.446258	-0.0182442	0.447488	0.733944	0.987434	1.36366	1.3625	1.01273	0.733319	0.766708	0.554139	0.699498
NC_014501.1	Cyan7822_0836	YP_003886133.1	RND family efflux transporter MFP subunit	0.564142	1.41416	0.735567	1.47851	2.66504	1.66505	0.676357	0.375229	0.600582	1.02105	0.448684	0.629044
NC_014501.1	Cyan7822_0837	YP_003886134.1	CemA family protein	0.428736	1.35511	0.386915	1.34605	2.55817	1.30759	0.742912	0.390905	0.764763	1.69495	0.269104	0.49077
NC_014501.1	Cyan7822_0838	YP_003886135.1	hydrophobe/amphiphile efflux-1 (HAE1) family transporter	0.748514	0.921582	-0.0737379	1.68006	1.89419	0.950173	0.595216	0.52793	1.05244	2.29247	0.180987	0.396658
NC_014501.1	Cyan7822_0839	YP_003885805.1	pseudo	1.8997	-2.56873	-4.05772	3.73136	0.168553	0.0600489	0.267999	5.93287	16.6531	1.58572	0.290941	0.512499
NC_014501.1	Cyan7822_0840	YP_003885908.1	pseudo	2.72511	5.23202	0.468636	6.61213	37.5832	1.3838	0.151237	0.0266076	0.722647	3.59466	0.0879959	0.26337
NC_014501.1	Cyan7822_0841	YP_003886136.1	hypothetical protein	4.99819	5.2409	1.56536	31.9598	37.8153	2.95951	0.0312893	0.0264443	0.337894	1.55151	0.29825	0.519022
NC_014501.1	Cyan7822_0842	YP_003886137.1	hypothetical protein	-0.376133	0.120184	-0.24736	0.7705	1.08687	0.842437	1.29786	0.92007	1.18703	0.118957	0.945552	0.971718
NC_014501.1	Cyan7822_0843	YP_003886138.1	hypothetical protein	-0.38549	0.0297017	-0.57687	0.765519	1.0208	0.670417	1.3063	0.979623	1.49161	0.208006	0.887228	0.928967
NC_014501.1	Cyan7822_0844	YP_003886139.1	hypothetical protein	1.67997	0.400823	0.403274	3.20421	1.32026	1.32251	0.312089	0.757426	0.75614	0.863826	0.510697	0.667577
NC_014501.1	Cyan7822_0845	YP_003886140.1	hypothetical protein	4.20568	0.85643	0.926961	18.4517	1.81055	1.90127	0.0541956	0.552318	0.525965	1.74901	0.259081	0.481203
NC_014501.1	Cyan7822_0846	YP_003886141.1	hypothetical protein	0.153972	0.528383	0.383949	1.11263	1.44231	1.30491	0.898773	0.693331	0.766337	0.142949	0.930411	0.96168
NC_014501.1	Cyan7822_0847	YP_003886142.1	hypothetical protein	-1.06327	0.802555	-0.332616	0.478545	1.74419	0.794095	2.08967	0.573333	1.2593	0.528313	0.679567	0.791795
NC_014501.1	Cyan7822_0848	YP_003886143.1	hypothetical protein	0.153347	0.10395	-0.64457	1.11215	1.07471	0.639684	0.899162	0.930482	1.56327	1.0274	0.44638	0.627965
NC_014501.1	Cyan7822_0849	YP_003886144.1	hypothetical protein	1.21374	1.41123	0.791247	2.31938	2.65963	1.73057	0.43115	0.375992	0.577844	1.20859	0.386379	0.580942
NC_014501.1	Cyan7822_0850	YP_003886145.1	hypothetical protein	0.461743	0.840629	0.199318	1.37721	1.79083	1.14816	0.726108	0.5584	0.870962	0.526363	0.680709	0.792715
NC_014501.1	Cyan7822_0851	YP_003886146.1	hypothetical protein	3.55889	-1.16044	4.99725	11.785	0.447375	31.9391	0.0848533	2.23526	0.0313096	2.26038	0.184661	0.401122
NC_014501.1	Cyan7822_0852	YP_003886147.1	hypothetical protein	0.676367	-0.0611102	0.594171	1.59811	0.958526	1.50961	0.625739	1.04327	0.662425	0.460594	0.720275	0.810339
NC_014501.1	Cyan7822_0853	YP_003886148.1	hypothetical protein	-4.16541	-0.533045	-5.51746	0.0557296	0.691095	0.0218312	17.9438	1.44698	45.806	1.60797	0.28631	0.507646
NC_014501.1	Cyan7822_0854	YP_003886149.1	Muramidase (phage lambda lysozyme)-like protein	-0.766009	-0.128678	-1.03747	0.588042	0.914669	0.487181	1.70056	1.09329	2.05263	0.64005	0.617324	0.747119
NC_014501.1	Cyan7822_0855	YP_003886150.1	hypothetical protein	0.453089	0.326038	1.29534	1.36897	1.25357	2.45435	0.730477	0.797724	0.407441	0.03568	0.990032	0.997254
NC_014501.1	Cyan7822_0856	YP_003886151.1	hypothetical protein	0.876891	0.955661	-2.78336	1.83641	1.93947	0.145253	0.54454	0.515605	6.88453	0.382734	0.769676	0.844298
NC_014501.1	Cyan7822_0857	YP_003886152.1	virulence-associated E family protein	-0.353414	-0.0732743	-0.657761	0.782729	0.950478	0.633861	1.27758	1.0521	1.57763	0.341979	0.796499	0.863718
NC_014501.1	Cyan7822_0858	YP_003886153.1	hypothetical protein	0.147925	2.89082	-0.63595	1.10797	7.41689	0.643517	0.902548	0.134827	1.55396	0.807603	0.535338	0.685354
NC_014501.1	Cyan7822_0859	YP_003886154.1	hypothetical protein	0.321953	-1.28913	-1.57843	1.25002	0.409197	0.334846	0.799986	2.44381	2.98644	6.10527	0.0312819	0.146982
NC_014501.1	Cyan7822_0860	YP_003886155.1	hypothetical protein	0	-7.17616	-6.52049	1	0.0069145	0.0108928	1	144.624	91.8041	192.33	3.31e-06	0.00495457
NC_014501.1	Cyan7822_0861	YP_003886156.1	hypothetical protein	-3.15792	-3.31001	-4.23129	0.11204	0.100829	0.0532419	8.92539	9.91773	18.7822	1.6872	0.270581	0.491396
NC_014501.1	Cyan7822_0862	YP_003886157.1	XRE family transcriptional regulator	0.663413	0.786656	-0.357324	1.58382	1.72507	0.780611	0.631383	0.579686	1.28105	0.746262	0.563826	0.705904
NC_014501.1	Cyan7822_0863	YP_003886158.1	hypothetical protein	0.236966	0.321928	0.778197	1.17851	1.25	1.71499	0.848528	0.8	0.583095	0.0241818	0.994352	0.999162
NC_014501.1	Cyan7822_0864	YP_003886159.1	hypothetical protein	0.967717	4.77708	0.370332	1.95574	27.4185	1.29265	0.511315	0.0364718	0.773605	4.93355	0.0484867	0.188541
NC_014501.1	Cyan7822_0865	YP_003886160.1	hypothetical protein	0.00604501	0.774644	-0.135933	1.0042	1.71077	0.910081	0.995819	0.584533	1.0988	0.747497	0.563235	0.705451
NC_014501.1	Cyan7822_0866	YP_003886161.1	hypothetical protein	-4.76666	-4.46241	-6.63646	0.0367359	0.0453609	0.0100514	27.2213	22.0454	99.4887	58.8776	9.57e-05	0.00830365
NC_014501.1	Cyan7822_0867	YP_003886162.1	integrase family protein	-0.813041	-1.52197	3.47587	0.569181	0.348209	11.1261	1.75691	2.87184	0.089879	5.4568	0.0395468	0.16568
NC_014501.1	Cyan7822_0868	YP_003886163.1	hypothetical protein	0	-2.98864	-2.5222	1	0.125988	0.174078	1	7.93725	5.74456	0.948644	0.476037	0.644033
NC_014501.1	Cyan7822_0869	YP_003886164.1	hypothetical protein	3.07994	4.57994	0.579936	8.45577	23.9165	1.49478	0.118262	0.0418121	0.668994	7.25367	0.0215179	0.121731
NC_014501.1	Cyan7822_0871	YP_003886166.1	prophage antirepressor	-3.20484	-0.733043	-1.78428	0.108454	0.601634	0.29032	9.22046	1.66214	3.44447	0.497577	0.69777	0.800068
NC_014501.1	Cyan7822_0872	YP_003886167.1	hypothetical protein	-0.30039	-0.509712	-0.547591	0.812033	0.702363	0.684162	1.23148	1.42377	1.46164	0.128073	0.939872	0.968206
NC_014501.1	Cyan7822_0873	YP_003886168.1	RelE/StbE family addiction module toxin	-2.77114	-3.19579	-3.77955	0.146489	0.109137	0.0728188	6.82645	9.16279	13.7327	0.754086	0.560096	0.703473
NC_014501.1	Cyan7822_0874	YP_003886169.1	hypothetical protein	3.8063	1.42235	-0.0444832	13.9898	2.68021	0.969637	0.0714807	0.373105	1.03131	1.82779	0.24533	0.466861
NC_014501.1	Cyan7822_0875	YP_003885906.1	pseudo	-3.6122	-1.76803	-3.73135	0.0817746	0.29361	0.0752923	12.2287	3.40588	13.2816	1.18508	0.39357	0.586886
NC_014501.1	Cyan7822_0876	YP_003890985.1	pseudo	0.518876	0.74077	1.0573	1.43284	1.67107	2.08104	0.697915	0.59842	0.48053	1.54293	0.30012	0.520213
NC_014501.1	Cyan7822_0877	YP_003886170.1	hypothetical protein	0.518687	5.22091	0.154461	1.43265	37.2951	1.11301	0.698007	0.0268132	0.898468	3.14184	0.110959	0.302965
NC_014501.1	Cyan7822_0878	YP_003886171.1	hypothetical protein	-0.235775	0.337376	0.80656	0.849229	1.26346	1.74904	1.17754	0.791479	0.571744	0.790155	0.543268	0.69106
NC_014501.1	Cyan7822_0879	YP_003886165.1	pseudo	0	-2.62396	0	1	0.162221	1	1	6.16441	1	1.36766	0.341861	0.544371
NC_014501.1	Cyan7822_0881	YP_003886173.1	hypothetical protein	-0.0497678	-0.464805	-0.194521	0.966092	0.724569	0.873863	1.0351	1.38013	1.14434	0.00753343	0.998996	0.999841
NC_014501.1	Cyan7822_0884	YP_003886176.1	hypothetical protein	-4.85798	0	-5.74668	0.0344828	1	0.0186242	29	1	53.6936	52.3794	0.000132723	0.00971103
NC_014501.1	Cyan7822_0885	YP_003886177.1	hypothetical protein	1.09832	1.31808	-0.242934	2.14105	2.49334	0.845025	0.46706	0.401068	1.1834	3.55966	0.0895312	0.266425
NC_014501.1	Cyan7822_0886	YP_003886178.1	HNH endonuclease	0.126117	2.02522	1.25217	1.09135	4.07053	2.38199	0.916294	0.245668	0.419816	2.84504	0.130503	0.330333
NC_014501.1	Cyan7822_0887	YP_003886179.1	hypothetical protein	0.491888	1.57255	1.27712	1.40628	2.97431	2.42355	0.711094	0.336213	0.412618	0.841235	0.520434	0.674122
NC_014501.1	Cyan7822_0888	YP_003886180.1	hypothetical protein	-0.374608	0.975748	0.14971	0.771315	1.96666	1.10935	1.29649	0.508476	0.901432	1.4382	0.324216	0.540307
NC_014501.1	Cyan7822_0890	YP_003886182.1	hypothetical protein	0	0	-3.04373	1	1	0.121268	1	1	8.24621	1.38843	0.33654	0.543704
NC_014501.1	Cyan7822_0891	YP_003886182.1	pseudo	4.27537	4.27537	0.218502	19.3649	19.3649	1.16353	0.0516398	0.0516398	0.859457	0.957107	0.472737	0.644033
NC_014501.1	Cyan7822_0892	YP_003886183.1	C-type lectin domain-containing protein	0.876009	1.11221	-0.506263	1.83529	2.16176	0.704044	0.544873	0.462586	1.42037	5.6382	0.0369659	0.160123
NC_014501.1	Cyan7822_0893	YP_003886184.1	AraC family transcriptional regulator	2.39974	4.15214	-0.125883	5.27708	17.7794	0.916443	0.189499	0.0562448	1.09118	3.06276	0.115763	0.310178
NC_014501.1	Cyan7822_0894	YP_003886182.1	pseudo	0.272003	0.0308645	3.78871	1.20748	1.02162	13.8203	0.828169	0.978834	0.0723575	0.480653	0.707988	0.804653
NC_014501.1	Cyan7822_0896	YP_003886186.1	hypothetical protein	1.05063	0.154928	0.140054	2.07144	1.11337	1.10195	0.482756	0.898177	0.907485	2.08454	0.206637	0.428321
NC_014501.1	Cyan7822_0897	YP_003886187.1	hypothetical protein	0	0	-3.7338	1	1	0.0751646	1	1	13.3041	1.40921	0.331323	0.543704
NC_014501.1	Cyan7822_0898	YP_003886188.1	hypothetical protein	-0.741966	3.05426	-3.315	0.597924	8.30662	0.100482	1.67245	0.120386	9.95206	1.61945	0.283961	0.505068
NC_014501.1	Cyan7822_0899	YP_003886189.1	serine/threonine protein kinase	2.87906	3.01058	-0.286126	7.35671	8.05887	0.820101	0.13593	0.124087	1.21936	0.990198	0.460098	0.638102
NC_014501.1	Cyan7822_0900	YP_003886190.1	hypothetical protein	0.59234	-0.374412	-0.632386	1.50769	0.77142	0.645109	0.663266	1.29631	1.55013	0.563424	0.659342	0.777874
NC_014501.1	Cyan7822_0901	YP_003886191.1	ATPase	-3.96527	-3.92439	-4.76009	0.064023	0.0658628	0.0369037	15.6194	15.1831	27.0975	1.3666	0.342137	0.544473
NC_014501.1	Cyan7822_0902	YP_003886192.1	hypothetical protein	-3.7539	-4.10678	-4.21863	0.0741249	0.0580413	0.0537113	13.4907	17.2291	18.618	1.48301	0.313613	0.531665
NC_014501.1	Cyan7822_0903	YP_003886193.1	peptidase C14 caspase catalytic subunit p20	-1.18877	-1.58233	-2.03903	0.438678	0.333941	0.243327	2.27958	2.99454	4.1097	1.02524	0.447161	0.628318
NC_014501.1	Cyan7822_0904	YP_003886194.1	hypothetical protein	0.578674	0.239942	-0.747925	1.49348	1.18094	0.59546	0.669579	0.84678	1.67938	1.35391	0.345442	0.545772
NC_014501.1	Cyan7822_0905	YP_003886187.1	pseudo	0	0	-2.42899	1	1	0.185695	1	1	5.38516	1.35449	0.345292	0.545772
NC_014501.1	Cyan7822_0906	YP_003886195.1	Glycosyltransferase 28 domain-containing protein	4.57194	3.04404	-0.263922	23.7844	8.24797	0.832821	0.0420444	0.121242	1.20074	5.09391	0.0454822	0.181523
NC_014501.1	Cyan7822_0907	YP_003886196.1	hypothetical protein	-0.271229	-0.566348	-0.942843	0.828613	0.675324	0.520207	1.20684	1.48077	1.92231	0.364302	0.781735	0.852962
NC_014501.1	Cyan7822_0908	YP_003886197.1	hypothetical protein	-0.9308	-1.16166	-0.897521	0.524567	0.446997	0.536808	1.90633	2.23715	1.86286	1.40049	0.333499	0.543704
NC_014501.1	Cyan7822_0909	YP_003886198.1	polysaccharide export protein	-0.259221	-0.744645	-0.372635	0.835539	0.596815	0.77237	1.19683	1.67556	1.29472	0.419572	0.745977	0.827695
NC_014501.1	Cyan7822_0910	YP_003886199.1	polysaccharide biosynthesis protein	-0.473127	-0.211331	-0.88369	0.720401	0.86374	0.541979	1.38811	1.15776	1.84509	0.679891	0.59662	0.731028
NC_014501.1	Cyan7822_0911	YP_003886200.1	group 1 glycosyl transferase	3.41191	2.51563	0.336675	10.6436	5.71848	1.26284	0.0939534	0.174872	0.791864	0.871817	0.507305	0.664941
NC_014501.1	Cyan7822_0912	YP_003886201.1	sulfotransferase	0	-2.90368	0	1	0.133631	1	1	7.48331	1	1.38243	0.338067	0.544204
NC_014501.1	Cyan7822_0913	YP_003886202.1	undecaprenyl-phosphate galactose phosphotransferase	0	-2.04373	-2.94132	1	0.242536	0.130189	1	4.12311	7.68115	0.966491	0.46911	0.644033
NC_014501.1	Cyan7822_0914	YP_003886203.1	oligosaccharide biosynthesis protein Alg14-like protein	0	-3.35022	-2.87744	1	0.0980581	0.136083	1	10.198	7.34847	0.952915	0.474368	0.644033
NC_014501.1	Cyan7822_0915	YP_003886204.1	family 2 glycosyl transferase	0.321307	2.77849	0.622225	1.24946	6.86134	1.53925	0.800345	0.145744	0.649668	0.600174	0.638827	0.763388
NC_014501.1	Cyan7822_0916	YP_003886205.1	glycoside hydrolase family protein	3.6427	3.56801	-0.621428	12.49	11.8598	0.650027	0.0800641	0.0843182	1.5384	1.57188	0.29387	0.514732
NC_014501.1	Cyan7822_0917	YP_003886206.1	hypothetical protein	6.51205	4.03495	-0.0500103	91.2688	16.3924	0.965929	0.0109566	0.061004	1.03527	6.48076	0.0275327	0.136975
NC_014501.1	Cyan7822_0918	YP_003886207.1	hypothetical protein	-2.16096	-2.56464	-4.1192	0.223607	0.169031	0.0575435	4.47214	5.91608	17.3781	0.585304	0.647047	0.769542
NC_014501.1	Cyan7822_0919	YP_003886208.1	hypothetical protein	0.0858057	-3.01789	-2.35487	1.06128	0.123459	0.195485	0.942258	8.09984	5.11549	0.639956	0.617374	0.747119
NC_014501.1	Cyan7822_0920	YP_003886209.1	hypothetical protein	-0.00419108	2.02654	0.917881	0.997099	4.07427	1.88934	1.00291	0.245443	0.529286	2.30037	0.180097	0.396015
NC_014501.1	Cyan7822_0921	YP_003886210.1	AAA ATPase	3.00231	1.41869	1.54887	8.01284	2.67342	2.92587	0.1248	0.374052	0.341778	1.7979	0.250433	0.472639
NC_014501.1	Cyan7822_0922	YP_003886211.1	hypothetical protein	0.534474	1.23316	-0.0263073	1.44841	2.35081	0.98193	0.690411	0.425385	1.0184	0.404097	0.755865	0.835182
NC_014501.1	Cyan7822_0923	YP_003886212.1	hypothetical protein	-0.009528	-0.00811782	0.359175	0.993417	0.994389	1.28269	1.00663	1.00564	0.77961	0.104643	0.95425	0.978399
NC_014501.1	Cyan7822_0924	YP_003886213.1	hypothetical protein	-0.703596	-1.07171	-0.5016	0.61404	0.475755	0.706323	1.62856	2.10192	1.41578	0.651337	0.61138	0.74239
NC_014501.1	Cyan7822_0925	YP_003886214.1	hypothetical protein	0.119527	-0.344435	0.154675	1.08638	0.787616	1.11317	0.920489	1.26965	0.898335	0.173655	0.910305	0.946829
NC_014501.1	Cyan7822_0926	YP_003886215.1	hypothetical protein	-5.76812	-3.96537	-6.55295	0.0183494	0.0640184	0.0106504	54.4977	15.6205	93.8936	2.98307	0.120888	0.318883
NC_014501.1	Cyan7822_0928	YP_003886217.1	hypothetical protein	-5.65814	0	-2.29248	0.019803	1	0.204124	50.4975	1	4.89898	7.31619	0.0211116	0.120338
NC_014501.1	Cyan7822_0929	YP_003886218.1	hypothetical protein	3.59342	3.6649	0.55109	12.0705	12.6837	1.46519	0.0828463	0.0788417	0.682504	1.28363	0.364515	0.560779
NC_014501.1	Cyan7822_0930	YP_003886219.1	hypothetical protein	0	0	-2.92899	1	1	0.131306	1	1	7.61577	1.38358	0.337775	0.544204
NC_014501.1	Cyan7822_0931	YP_003886220.1	hypothetical protein	0	-4.35712	0	1	0.048795	1	1	20.4939	1	26.9733	0.000818803	0.0210647
NC_014501.1	Cyan7822_0932	YP_003886221.1	hypothetical protein	0.577639	2.80735	1.07764	1.49241	7	2.11058	0.670059	0.142857	0.473804	0.523333	0.682486	0.793766
NC_014501.1	Cyan7822_0933	YP_003886222.1	hypothetical protein	-2.08496	-2.29248	0	0.235702	0.204124	1	4.24264	4.89898	1	0.929136	0.483751	0.646701
NC_014501.1	Cyan7822_0934	YP_003886223.1	hypothetical protein	-3.19616	-2.45345	0	0.109109	0.182574	1	9.16515	5.47723	1	0.959454	0.471826	0.644033
NC_014501.1	Cyan7822_0935	YP_003886224.1	hypothetical protein	-1.85022	0	0	0.27735	1	1	3.60555	1	1	1.29157	0.362293	0.558632
NC_014501.1	Cyan7822_0936	YP_003886225.1	hypothetical protein	0.379496	2.72972	0.879496	1.30089	6.63325	1.83973	0.768706	0.150756	0.543557	0.505427	0.693077	0.800068
NC_014501.1	Cyan7822_0937	YP_003886226.1	hypothetical protein	-1.9771	-0.225331	-1.79248	0.254	0.855399	0.288675	3.937	1.16905	3.4641	0.308806	0.81872	0.878909
NC_014501.1	Cyan7822_0938	YP_003886227.1	hypothetical protein	-2.40368	0	0	0.188982	1	1	5.2915	1	1	1.35256	0.345798	0.545772
NC_014501.1	Cyan7822_0939	YP_003886228.1	hypothetical protein	0	0	-3.98864	1	1	0.0629941	1	1	15.8745	50.361	0.000148076	0.0102233
NC_014501.1	Cyan7822_0940	YP_003886229.1	hypothetical protein	3.36396	3.36396	3.36396	10.2956	10.2956	10.2956	0.0971286	0.0971286	0.0971286	1.39959	0.333727	0.543704
NC_014501.1	Cyan7822_0941	YP_003886230.1	TRAG family protein	0.270284	-0.42899	0.707519	1.20605	0.742781	1.63299	0.829156	1.34629	0.612372	0.0881559	0.963867	0.984941
NC_014501.1	Cyan7822_0942	YP_003886231.1	plasmid stabilization system	1.78878	7.8547	1.80273	3.45521	231.474	3.4888	0.289418	0.00432015	0.286631	130.287	1.01e-05	0.00495457
NC_014501.1	Cyan7822_0943	YP_003886232.1	hypothetical protein	3.441	4.30768	3.38871	10.8604	19.8034	10.4737	0.092078	0.0504964	0.0954768	0.483548	0.706231	0.804576
NC_014501.1	Cyan7822_0944	YP_003886233.1	hypothetical protein	-1.939	-0.124989	2.60473	0.260796	0.917011	6.08276	3.83441	1.0905	0.164399	1.36558	0.342399	0.544496
NC_014501.1	Cyan7822_0945	YP_003886234.1	Relaxase/mobilization nuclease family protein	-0.849873	0.394299	-2.3697	0.554834	1.3143	0.193486	1.80234	0.760859	5.16834	4.58033	0.0561078	0.20476
NC_014501.1	Cyan7822_0946	YP_003886235.1	hypothetical protein	-7.27702	-6.39883	-4.97345	0.00644759	0.0118511	0.0318304	155.097	84.3801	31.4166	22.9269	0.00126332	0.0256128
NC_014501.1	Cyan7822_0947	YP_003886236.1	hypothetical protein	1.0966	1.50208	0.157642	2.1385	2.83251	1.11546	0.467617	0.353043	0.896489	2.11022	0.203221	0.424926
NC_014501.1	Cyan7822_0948	YP_003886237.1	hypothetical protein	-3.51326	-3.53612	-4.22041	0.0875797	0.0862026	0.0536452	11.4182	11.6006	18.641	0.781168	0.547405	0.694495
NC_014501.1	Cyan7822_0949	YP_003886089.1	pseudo	-1.88719	-0.331002	-4.0224	0.270334	0.794984	0.0615369	3.69913	1.25789	16.2504	0.858404	0.513014	0.669313
NC_014501.1	Cyan7822_0950	YP_003886238.1	hypothetical protein	0.577157	-0.296422	-1.83269	1.49191	0.814269	0.28074	0.670283	1.22809	3.56201	3.00122	0.119694	0.317423
NC_014501.1	Cyan7822_0951	YP_003886239.1	hypothetical protein	1.89347	1.12525	-0.956867	3.71528	2.18139	0.515174	0.269159	0.458422	1.94109	7.48094	0.0200892	0.118344
NC_014501.1	Cyan7822_0952	YP_003886240.1	Clp domain-containing protein	0.0988275	0.638366	0.175618	1.0709	1.55657	1.12945	0.933792	0.64244	0.885388	0.224352	0.876129	0.920736
NC_014501.1	Cyan7822_0953	YP_003885876.1	pseudo	5.19163	5.25826	1.66751	36.5457	38.2732	3.17665	0.027363	0.0261279	0.314797	2.88719	0.127462	0.327003
NC_014501.1	Cyan7822_0954	YP_003886241.1	hypothetical protein	-3.12396	0	0	0.114708	1	1	8.7178	1	1	1.39153	0.335755	0.543704
NC_014501.1	Cyan7822_0955	YP_003886242.1	putative thiol-disulfide oxidoreductase DCC	0.964556	1.20504	1.17257	1.95146	2.30544	2.25413	0.512436	0.433757	0.443631	1.1605	0.401267	0.592152
NC_014501.1	Cyan7822_0956	YP_003886243.1	hypothetical protein	2.33778	1.69303	-1.3136	5.05525	3.23335	0.402316	0.197814	0.309277	2.48561	1.88975	0.235177	0.456718
NC_014501.1	Cyan7822_0957	YP_003886244.1	hypothetical protein	-2.26178	0	-2.76178	0.208514	1	0.147442	4.79583	1	6.78233	0.946053	0.477052	0.644033
NC_014501.1	Cyan7822_0958	YP_003886245.1	hypothetical protein	0.271075	-2.32366	0.222151	1.20671	0.199759	1.16647	0.828702	5.00602	0.857286	0.324883	0.807913	0.872242
NC_014501.1	Cyan7822_0959	YP_003886246.1	hypothetical protein	0.239584	0.33279	2.76178	1.18065	1.25945	6.78233	0.84699	0.793999	0.147442	0.478153	0.709509	0.804653
NC_014501.1	Cyan7822_0960	YP_003886247.1	hypothetical protein	0.471726	-0.524865	2.11673	1.38677	0.695024	4.3371	0.721101	1.4388	0.230569	9.44979	0.0117545	0.0891599
NC_014501.1	Cyan7822_0961	YP_003886248.1	hypothetical protein	-0.0646415	0.277608	-0.523814	0.956183	1.21218	0.69553	1.04583	0.824958	1.43775	0.260357	0.851593	0.903824
NC_014501.1	Cyan7822_0962	YP_003886249.1	hypothetical protein	-3.51771	-3.67477	2.72972	0.0873098	0.0783042	6.63325	11.4535	12.7707	0.150756	6.17485	0.0305376	0.144589
NC_014501.1	Cyan7822_0963	YP_003886011.1	pseudo	-2.33621	1.06015	-0.356848	0.19803	2.08514	0.780869	5.04975	0.479583	1.28062	0.289708	0.831634	0.888775
NC_014501.1	Cyan7822_0964	YP_003886250.1	hypothetical protein	-6.95527	0	0	0.00805849	1	1	124.093	1	1	102.056	2.03e-05	0.00495457
NC_014501.1	Cyan7822_0965	YP_003886251.1	putative methylase/helicase	-0.331832	0.65106	-0.527716	0.794527	1.57032	0.693652	1.25861	0.636812	1.44165	1.74932	0.259026	0.481203
NC_014501.1	Cyan7822_0966	YP_003886252.1	hypothetical protein	-1.06051	-0.339036	0.117233	0.479463	0.790569	1.08465	2.08567	1.26491	0.921954	0.0629705	0.977458	0.992717
NC_014501.1	Cyan7822_0967	YP_003886253.1	integrase family protein	0.327626	-0.824351	-0.494427	1.25495	0.564736	0.709844	0.796846	1.77074	1.40876	1.33895	0.349394	0.548463
NC_014501.1	Cyan7822_0968	YP_003886254.1	ATPase AAA-2 domain-containing protein	1.33333	0.972498	-0.515066	2.51983	1.96224	0.699761	0.396852	0.509623	1.42906	2.4396	0.165325	0.37625
NC_014501.1	Cyan7822_0969	YP_003886255.1	hypothetical protein	0.251258	0.710089	-1.23868	1.19024	1.63591	0.423762	0.840163	0.611282	2.35982	6.35435	0.0287241	0.140419
NC_014501.1	Cyan7822_0970	YP_003886256.1	hypothetical protein	-0.482712	0.384461	-1.58342	0.715631	1.30537	0.33369	1.39737	0.766065	2.99679	3.72249	0.0826778	0.254422
NC_014501.1	Cyan7822_0971	YP_003886257.1	DevB family ABC exporter membrane fusion protein	1.25716	2.27369	0.989614	2.39025	4.83559	1.98565	0.418366	0.2068	0.503612	3.73144	0.0823217	0.253796
NC_014501.1	Cyan7822_0972	YP_003886258.1	DevC protein	0.0414639	1.68913	-0.147573	1.02916	3.22461	0.902768	0.971669	0.310115	1.1077	2.10004	0.204565	0.426275
NC_014501.1	Cyan7822_0973	YP_003886259.1	DevA family ABC exporter ATP-binding subunit	1.91409	2.46429	0.991492	3.76875	5.51857	1.98824	0.26534	0.181206	0.502957	2.92027	0.125141	0.324782
NC_014501.1	Cyan7822_0974	YP_003886260.1	hypothetical protein	0.043611	0.803923	0.673776	1.03069	1.74584	1.59524	0.970223	0.57279	0.626864	0.695327	0.588806	0.726319
NC_014501.1	Cyan7822_0975	YP_003886261.1	hypothetical protein	-3.62757	-0.132414	-0.513334	0.0809084	0.912304	0.700602	12.3597	1.09613	1.42734	0.401367	0.757619	0.836224
NC_014501.1	Cyan7822_0976	YP_003886262.1	hypothetical protein	2.68982	1.16762	1.04977	6.45234	2.24642	2.0702	0.154983	0.445154	0.483046	0.406459	0.754349	0.834384
NC_014501.1	Cyan7822_0977	YP_003900013.1	pseudo	-2.31104	-3.95974	0.801671	0.201516	0.0642687	1.74312	4.96239	15.5597	0.573685	0.8673	0.50922	0.666676
NC_014501.1	Cyan7822_0978	YP_003886263.1	hypothetical protein	0.186622	0.317638	0.125935	1.1381	1.24629	1.09121	0.878661	0.802382	0.91641	0.0172316	0.996571	0.999311
NC_014501.1	Cyan7822_0979	YP_003886264.1	photosystem q(b) protein	2.35446	2.30479	1.2145	5.11403	4.94097	2.3206	0.195541	0.20239	0.430923	8.80663	0.0138562	0.0961406
NC_014501.1	Cyan7822_0980	YP_003886265.1	hypothetical protein	-3.23928	-2.61425	-3.70888	0.105896	0.163318	0.0764742	9.4432	6.12303	13.0763	0.808192	0.535073	0.685274
NC_014501.1	Cyan7822_0981	YP_003886266.1	class V aminotransferase	0.762057	0.721806	-0.715416	1.69591	1.64925	0.609029	0.589655	0.606338	1.64196	3.57056	0.0890494	0.265539
NC_014501.1	Cyan7822_0982	YP_003886267.1	hypothetical protein	1.07392	0.787726	-1.34837	2.10514	1.72635	0.392735	0.475028	0.579257	2.54624	4.62034	0.0551674	0.202449
NC_014501.1	Cyan7822_0983	YP_003886268.1	hypothetical protein	0.154454	0.989043	-2.44821	1.113	1.98487	0.183238	0.898473	0.503812	5.45739	7.15371	0.0221895	0.12357
NC_014501.1	Cyan7822_0984	YP_003886269.1	hypothetical protein	-1.40691	-0.492192	0.932097	0.377119	0.710944	1.90805	2.65168	1.40658	0.524096	5.87911	0.0338758	0.154458
NC_014501.1	Cyan7822_0985	YP_003886270.1	serine/threonine protein kinase with Chase2 sensor	-1.38188	-0.583654	-0.265554	0.383718	0.667272	0.831879	2.60608	1.49864	1.2021	1.74912	0.259061	0.481203
NC_014501.1	Cyan7822_0986	YP_003886271.1	hypothetical protein	-1.4415	-1.27029	-1.16526	0.368185	0.414575	0.445884	2.71602	2.41211	2.24274	1.5073	0.308051	0.526597
NC_014501.1	Cyan7822_0987	YP_003886272.1	glutamine amidotransferase	-0.55052	-0.812767	0.245406	0.682774	0.569289	1.18543	1.46461	1.75658	0.843578	1.9131	0.231494	0.454657
NC_014501.1	Cyan7822_0988	YP_003886273.1	deoxyxylulose-5-phosphate synthase	2.42219	2.99698	-0.201197	5.35984	7.98327	0.869829	0.186573	0.125262	1.14965	24.4011	0.00107055	0.0239846
NC_014501.1	Cyan7822_0989	YP_003886274.1	MIP family channel protein	2.07454	1.63823	0.774874	4.21211	3.11283	1.71104	0.237411	0.321251	0.58444	3.30286	0.101967	0.287701
NC_014501.1	Cyan7822_0990	YP_003886275.1	cytochrome P450	0.856951	1.69107	0.786868	1.81121	3.22896	1.72533	0.552118	0.309697	0.579601	1.79905	0.250234	0.472533
NC_014501.1	Cyan7822_0991	YP_003886276.1	ncRNA	2.99945	2.53546	0.856399	7.99693	5.79761	1.81051	0.125048	0.172485	0.552329	2.49215	0.160167	0.371381
NC_014501.1	Cyan7822_0992	YP_003886277.1	hypothetical protein	1.75083	1.55815	0.614701	3.36553	2.94475	1.53124	0.29713	0.339587	0.653065	1.90486	0.232785	0.455518
NC_014501.1	Cyan7822_0993	YP_003886278.1	hypothetical protein	2.04169	1.49739	1.03033	4.11728	2.82332	2.04249	0.242879	0.354192	0.489598	0.842858	0.519727	0.674041
NC_014501.1	Cyan7822_0994	YP_003886279.1	translation elongation factor G	-0.857432	-0.374723	0.725308	0.551934	0.771253	1.65325	1.81181	1.29659	0.604868	0.548873	0.66765	0.784938
NC_014501.1	Cyan7822_0995	YP_003886280.1	ATP-dependent Clp protease adaptor protein ClpS	1.45724	1.07222	0.051024	2.74582	2.10266	1.036	0.36419	0.475588	0.965251	3.13455	0.11139	0.303897
NC_014501.1	Cyan7822_0996	YP_003886281.1	abortive infection protein	1.36403	4.78518	-1.12073	2.57403	27.5729	0.459862	0.388496	0.0362675	2.17457	3.12812	0.111773	0.304651
NC_014501.1	Cyan7822_0997	YP_003886282.1	hypothetical protein	-1.41552	-1.01972	-0.558069	0.374875	0.493212	0.679211	2.66756	2.02753	1.4723	2.03961	0.212799	0.434619
NC_014501.1	Cyan7822_0998	YP_003886283.1	hypothetical protein	-3.01415	-0.79092	-1.16233	0.12378	0.577975	0.446791	8.07882	1.73018	2.23818	6.5843	0.0266057	0.133939
NC_014501.1	Cyan7822_0999	YP_003886284.1	hypothetical protein	-0.946542	-0.946245	-0.218549	0.518875	0.518981	0.85943	1.92725	1.92685	1.16356	0.322746	0.809346	0.873309
NC_014501.1	Cyan7822_1000	YP_003886285.1	G-D-S-L family lipolytic protein	0.601712	4.82732	2.66635	1.51752	28.3901	6.34823	0.658971	0.0352235	0.157524	4.70033	0.0533498	0.198441
NC_014501.1	Cyan7822_1001	YP_003886286.1	ribonuclease III	-0.448958	0.263027	-1.43747	0.732572	1.19999	0.369214	1.36505	0.833338	2.70846	2.83257	0.131421	0.331912
NC_014501.1	Cyan7822_1002	YP_003886287.1	magnesium and cobalt transport protein CorA	-1.06681	-0.445904	-0.458623	0.477373	0.734124	0.727681	2.0948	1.36217	1.37423	1.96584	0.223449	0.446711
NC_014501.1	Cyan7822_1003	YP_003886288.1	hypothetical protein	-3.11838	-1.64161	-0.167026	0.115153	0.320499	0.890677	8.68413	3.12014	1.12274	14.6735	0.00401426	0.0480086
NC_014501.1	Cyan7822_1004	YP_003886289.1	ncRNA	-5.20816	-0.218432	-3.73836	0.0270512	0.859499	0.0749275	36.9669	1.16347	13.3462	1.26681	0.369277	0.56515
NC_014501.1	Cyan7822_1005	YP_003886290.1	peptidase U61 LD-carboxypeptidase A	0.834453	0.981644	-0.25411	1.78318	1.97471	0.838504	0.560795	0.506402	1.1926	3.29445	0.102412	0.288476
NC_014501.1	Cyan7822_1006	YP_003886291.1	uroporphyrinogen decarboxylase	2.93636	2.96739	-0.0615279	7.65478	7.82121	0.958249	0.130637	0.127858	1.04357	17.3326	0.00262499	0.038113
NC_014501.1	Cyan7822_1007	YP_003886292.1	NmrA family protein	3.1227	3.1627	-0.104491	8.71015	8.95502	0.930133	0.114809	0.111669	1.07511	20.3164	0.00173725	0.030062
NC_014501.1	Cyan7822_1008	YP_003886293.1	hypothetical protein	5.97879	5.7346	5.91906	63.0661	53.2459	60.5083	0.0158564	0.0187808	0.0165267	1.20365	0.387878	0.582247
NC_014501.1	Cyan7822_1009	YP_003886294.1	group 1 glycosyl transferase	1.95778	2.93885	3.68635	3.88463	7.66798	12.8736	0.257425	0.130412	0.0776781	0.944641	0.477608	0.644033
NC_014501.1	Cyan7822_1010	YP_003886295.1	amylo-alpha-16-glucosidase	0.131485	0.301016	0.721442	1.09542	1.23201	1.64883	0.912891	0.81168	0.606491	0.343969	0.795176	0.862896
NC_014501.1	Cyan7822_1011	YP_003886296.1	hypothetical protein	-0.243243	0.15134	0.250933	0.844844	1.1106	1.18998	1.18365	0.900414	0.840353	0.201592	0.891568	0.93178
NC_014501.1	Cyan7822_1012	YP_003886297.1	hypothetical protein	-0.956848	-0.0962692	-0.720849	0.515181	0.935449	0.60674	1.94106	1.06901	1.64815	0.980455	0.463776	0.641043
NC_014501.1	Cyan7822_1013	YP_003886298.1	hypothetical protein	-0.906594	-0.300263	-0.252639	0.533443	0.812104	0.83936	1.87462	1.23137	1.19138	0.269393	0.845438	0.898984
NC_014501.1	Cyan7822_1014	YP_003886299.1	hypothetical protein	3.42131	3.8424	-0.496346	10.7132	14.3442	0.7089	0.0933432	0.0697146	1.41064	21.046	0.0015836	0.0283456
NC_014501.1	Cyan7822_1015	YP_003886300.1	ankyrin	-0.735757	-0.663226	-0.0266775	0.600503	0.631465	0.981679	1.66527	1.58362	1.01866	1.12629	0.412297	0.600857
NC_014501.1	Cyan7822_1016	YP_003886301.1	hypothetical protein	-0.572115	0.491899	0.440971	0.67263	1.4063	1.35752	1.4867	0.711088	0.736639	1.22776	0.380641	0.574485
NC_014501.1	Cyan7822_1017	YP_003886302.1	filamentous hemagglutinin family outer membrane protein	0.0140632	-0.726714	-0.0945587	1.0098	0.604279	0.936559	0.990299	1.65487	1.06774	0.29613	0.827283	0.885082
NC_014501.1	Cyan7822_1018	YP_003886303.1	surface antigen (D15)	-0.066321	0.653671	-0.304225	0.95507	1.57317	0.809877	1.04704	0.635661	1.23476	0.553921	0.664756	0.78276
NC_014501.1	Cyan7822_1019	YP_003886304.1	queuosine synthesis-like protein	1.10388	1.09186	-0.912565	2.14932	2.13148	0.53124	0.465264	0.469157	1.88239	10.1978	0.00981485	0.0815814
NC_014501.1	Cyan7822_1020	YP_003886305.1	fibronectin-binding A domain-containing protein	1.40652	1.17201	-0.398501	2.65097	2.25326	0.758646	0.37722	0.443802	1.31814	6.82464	0.0246097	0.128287
NC_014501.1	Cyan7822_1021	YP_003886306.1	hypothetical protein	3.14611	1.1995	-1.92954	8.85268	2.29661	0.262513	0.11296	0.435425	3.80933	25.9205	0.000911043	0.0225257
NC_014501.1	Cyan7822_1022	YP_003886307.1	phenazine biosynthesis protein PhzF family	2.16826	1.10041	-0.948417	4.49481	2.14415	0.518201	0.222479	0.466385	1.92975	8.76694	0.0140019	0.0965865
NC_014501.1	Cyan7822_1023	YP_003886308.1	hypothetical protein	4.09072	3.67525	1.73492	17.0384	12.775	3.32861	0.0586909	0.078278	0.300426	0.765927	0.554506	0.69983
NC_014501.1	Cyan7822_1024	YP_003886309.1	nucleoside recognition domain-containing protein	3.62402	3.00947	-0.327372	12.3293	8.05268	0.796987	0.0811078	0.124182	1.25473	9.90845	0.0105101	0.0848187
NC_014501.1	Cyan7822_1025	YP_003886310.1	nucleoside recognition domain-containing protein	3.31262	2.49272	0.486895	9.93569	5.62838	1.40143	0.100647	0.177671	0.713559	32.7793	0.0004833	0.016943
NC_014501.1	Cyan7822_1026	YP_003886311.1	hypothetical protein	3.54373	3.4058	0.0436641	11.6619	10.5986	1.03073	0.0857493	0.0943521	0.970188	5.69275	0.0362342	0.158066
NC_014501.1	Cyan7822_1027	YP_003886312.1	hypothetical protein	3.33183	4.03736	0.269701	10.0689	16.4197	1.20556	0.0993158	0.0609023	0.829491	12.7884	0.00566114	0.0589281
NC_014501.1	Cyan7822_1028	YP_003886313.1	oxidoreductase domain-containing protein	1.70283	2.2849	1.13042	3.25538	4.87331	2.18923	0.307184	0.205199	0.456782	8.88419	0.0135773	0.0953826
NC_014501.1	Cyan7822_1029	YP_003886314.1	hypothetical protein	0.790455	0.770813	-0.978745	1.72962	1.70623	0.507421	0.578162	0.586087	1.97075	5.82549	0.0345327	0.155115
NC_014501.1	Cyan7822_1030	YP_003886315.1	hypothetical protein	-3.5829	-1.98865	-0.862952	0.0834527	0.251974	0.549827	11.9828	3.96866	1.81876	18.3138	0.00227681	0.0352618
NC_014501.1	Cyan7822_1031	YP_003886316.1	hypothetical protein	-3.23322	-1.75312	-0.922457	0.106342	0.296659	0.52761	9.40361	3.37088	1.89534	7.33267	0.0210062	0.120041
NC_014501.1	Cyan7822_1032	YP_003886317.1	UvrD/REP helicase	-0.976509	1.58951	0.129965	0.508208	3.00946	1.09427	1.9677	0.332285	0.913854	1.89972	0.233595	0.455776
NC_014501.1	Cyan7822_1033	YP_003886318.1	ATP-dependent endonuclease of the OLD family-like protein	-1.10736	1.1819	0.0785502	0.464141	2.26875	1.05596	2.15452	0.440771	0.947009	0.906663	0.492826	0.652783
NC_014501.1	Cyan7822_1034	YP_003900152.1	pseudo	1.33046	0.491425	-0.442067	2.51483	1.40583	0.736079	0.397641	0.711322	1.35855	2.5597	0.153844	0.362593
NC_014501.1	Cyan7822_1035	YP_003886319.1	deoxyuridine 5'-triphosphate nucleotidohydrolase Dut	-2.42715	-1.2849	-2.02425	0.185932	0.4104	0.245833	5.37831	2.43665	4.06781	5.21879	0.0433129	0.175692
NC_014501.1	Cyan7822_1036	YP_003886320.1	thymidylate synthase	-0.306421	1.12297	-0.791649	0.808645	2.17795	0.577683	1.23664	0.459147	1.73105	1.62544	0.282743	0.503962
NC_014501.1	Cyan7822_1037	YP_003886321.1	thymidylate kinase	0.170829	-0.13124	-1.44978	1.1257	0.913046	0.366077	0.888332	1.09523	2.73166	1.47286	0.315976	0.534073
NC_014501.1	Cyan7822_1038	YP_003886322.1	hypothetical protein	0.573531	0.386044	0.0683131	1.48816	1.30681	1.04849	0.67197	0.765225	0.953753	0.117438	0.946488	0.972504
NC_014501.1	Cyan7822_1039	YP_003886323.1	pyridine nucleotide-disulfide oxidoreductase dimerization subunit	-0.0766284	0.65622	-0.435361	0.948271	1.57595	0.739509	1.05455	0.634539	1.35225	1.85338	0.241069	0.46209
NC_014501.1	Cyan7822_1040	YP_003886324.1	L-threonine-O-3-phosphate decarboxylase	-0.618016	0.0562401	0.171748	0.651566	1.03975	1.12642	1.53476	0.961767	0.887766	0.984289	0.462324	0.639786
NC_014501.1	Cyan7822_1041	YP_003886325.1	histone family protein DNA-binding protein	-0.67768	0.206889	0.00776737	0.62517	1.1542	1.0054	1.59957	0.866404	0.994631	1.01623	0.450444	0.6301
NC_014501.1	Cyan7822_1042	YP_003886326.1	polar amino acid ABC transporter inner membrane subunit	-0.182169	0.0642556	-0.158751	0.881377	1.04555	0.895801	1.13459	0.956439	1.11632	0.0969753	0.958782	0.982004
NC_014501.1	Cyan7822_1043	YP_003886327.1	plasmid stabilization system	-0.138225	-0.298181	-0.862926	0.908636	0.813277	0.549836	1.10055	1.22959	1.81872	0.25851	0.852852	0.904451
NC_014501.1	Cyan7822_1044	YP_003886328.1	hypothetical protein	-0.79511	0.696164	1.8449	0.576299	1.62019	3.59228	1.73521	0.617211	0.278374	8.33956	0.0157098	0.102698
NC_014501.1	Cyan7822_1045	YP_003886329.1	hypothetical protein	3.41845	1.58268	0.375531	10.6919	2.99526	1.29732	0.0935286	0.333861	0.770822	0.703909	0.584511	0.72247
NC_014501.1	Cyan7822_1046	YP_003886330.1	ABC transporter-like protein	-0.374685	0.0182117	-0.0888415	0.771274	1.0127	0.940278	1.29656	0.987456	1.06352	0.259275	0.852331	0.904142
NC_014501.1	Cyan7822_1047	YP_003886331.1	serine/threonine protein kinase	-0.414844	-0.341372	-0.992957	0.750101	0.789291	0.502447	1.33315	1.26696	1.99026	0.395478	0.761415	0.839181
NC_014501.1	Cyan7822_1048	YP_003886332.1	lactoylglutathione lyase	1.06534	0.984362	-0.636523	2.09266	1.97844	0.643261	0.477861	0.505449	1.55458	7.75317	0.0185405	0.113014
NC_014501.1	Cyan7822_1049	YP_003886333.1	hypothetical protein	1.91504	0.612057	-0.820715	3.77125	1.52844	0.566161	0.265164	0.654263	1.76628	8.24542	0.0161232	0.104268
NC_014501.1	Cyan7822_1050	YP_003886334.1	carbonate dehydratase	1.64079	0.938976	-1.04885	3.11837	1.91717	0.483355	0.320681	0.521603	2.06887	13.5406	0.0049113	0.0540995
NC_014501.1	Cyan7822_1051	YP_003886335.1	hypothetical protein	-2.54373	0	-3.06464	0.171499	1	0.119523	5.83095	1	8.3666	0.950925	0.475145	0.644033
NC_014501.1	Cyan7822_1052	YP_003886336.1	hypothetical protein	1.59829	1.13285	-0.450895	3.02784	2.19292	0.731589	0.330269	0.456014	1.36689	1.47308	0.315923	0.534073
NC_014501.1	Cyan7822_1053	YP_003886337.1	Holliday junction resolvasome endonuclease subunit-like protein	2.32421	4.97382	-1.64057	5.00793	31.4245	0.32073	0.199683	0.0318223	3.11788	6.435	0.0279561	0.138438
NC_014501.1	Cyan7822_1054	YP_003886338.1	hypothetical protein	5.09964	4.05295	2.45556	34.2881	16.5981	5.48527	0.0291646	0.0602477	0.182306	4.12616	0.068458	0.228396
NC_014501.1	Cyan7822_1055	YP_003886339.1	virulence-associated E family protein	1.07558	1.26652	-2.49621	2.10757	2.4058	0.177241	0.47448	0.415662	5.64203	0.591237	0.643754	0.767784
NC_014501.1	Cyan7822_1056	YP_003886340.1	hypothetical protein	-0.028627	4.2098	0.667257	0.980353	18.5044	1.58805	1.02004	0.0540411	0.629703	1.96084	0.224195	0.447595
NC_014501.1	Cyan7822_1057	YP_003886341.1	ferredoxin 2Fe-2S	0.724707	0.737202	0.241618	1.65257	1.66694	1.18232	0.60512	0.599902	0.845796	1.12138	0.413912	0.601231
NC_014501.1	Cyan7822_1058	YP_003886342.1	inositol monophosphatase	0.154273	0.54791	-0.81362	1.11286	1.46197	0.568952	0.898585	0.68401	1.75762	3.18425	0.108491	0.300102
NC_014501.1	Cyan7822_1059	YP_003886343.1	heat shock protein DnaJ domain-containing protein	-0.931274	-0.423809	0.438761	0.524395	0.745454	1.35544	1.90696	1.34146	0.737768	1.64521	0.278775	0.499148
NC_014501.1	Cyan7822_1060	YP_003886344.1	histidyl-tRNA synthetase 2	-1.18403	-0.432369	-0.183297	0.440121	0.741044	0.880688	2.2721	1.34945	1.13548	2.56592	0.153278	0.361605
NC_014501.1	Cyan7822_1061	YP_003886345.1	alpha/beta hydrolase fold protein	1.2398	1.13379	-0.54544	2.36165	2.19435	0.685182	0.423432	0.455716	1.45947	2.19284	0.192719	0.410948
NC_014501.1	Cyan7822_1062	YP_003886346.1	UTP--glucose-1-phosphate uridylyltransferase	1.31852	0.925353	-1.37288	2.49411	1.89915	0.386118	0.400945	0.526552	2.58988	4.47213	0.0587608	0.210135
NC_014501.1	Cyan7822_1063	YP_003886347.1	GAF sensors-containing diguanylate cyclase/phosphodiesterase	0.81874	0.491361	-0.392829	1.76387	1.40577	0.761634	0.566937	0.711354	1.31297	1.93698	0.227805	0.450945
NC_014501.1	Cyan7822_1064	YP_003886348.1	LuxR family transcriptional regulator	-2.19443	0.192902	2.73056	0.21848	1.14306	6.63711	4.57707	0.874844	0.150668	33.0462	0.000472748	0.0168101
NC_014501.1	Cyan7822_1065	YP_003886349.1	hypothetical protein	-2.67489	-0.897517	-1.77769	0.156595	0.53681	0.291649	6.3859	1.86286	3.42877	4.3822	0.0610949	0.215184
NC_014501.1	Cyan7822_1066	YP_003886321.1	pseudo	0.919794	1.14956	-0.35616	1.89185	2.21846	0.781241	0.528584	0.450764	1.28001	3.6726	0.0847009	0.25838
NC_014501.1	Cyan7822_1067	YP_003886350.1	hypothetical protein	0.0678499	1.19507	-0.516377	1.04815	2.28955	0.699125	0.954059	0.436767	1.43036	5.08662	0.0456132	0.181861
NC_014501.1	Cyan7822_1068	YP_003886351.1	mammalian cell entry domain-containing protein	0.521153	0.983131	0.290036	1.4351	1.97675	1.22267	0.696815	0.505881	0.817882	1.54344	0.300009	0.520211
NC_014501.1	Cyan7822_1069	YP_003886352.1	ABC transporter-like protein	0.410928	0.423494	-0.578428	1.32954	1.34117	0.669693	0.75214	0.745617	1.49322	1.70021	0.268105	0.489815
NC_014501.1	Cyan7822_1070	YP_003886353.1	hypothetical protein	1.82708	2.02104	-0.72386	3.54818	4.05875	0.605475	0.281834	0.246381	1.6516	7.10527	0.0225251	0.124172
NC_014501.1	Cyan7822_1071	YP_003886354.1	acylphosphatase	-1.75247	-0.380163	0.108534	0.296794	0.768351	1.07813	3.36934	1.30149	0.92753	4.94972	0.0481718	0.187596
NC_014501.1	Cyan7822_1072	YP_003886355.1	CoB--CoM heterodisulfide reductase	-1.03591	0.263039	0.397883	0.487709	1.2	1.31757	2.0504	0.833331	0.758971	2.61022	0.149329	0.356514
NC_014501.1	Cyan7822_1073	YP_003886356.1	C-type lectin domain-containing protein	6.14788	4.24804	1.05237	70.9084	19.0015	2.07394	0.0141027	0.0526274	0.482174	46.1162	0.000189113	0.0107021
NC_014501.1	Cyan7822_1074	YP_003886357.1	acyl carrier protein	2.92567	2.63077	-0.83368	7.59826	6.19357	0.561096	0.131609	0.161458	1.78223	39.9389	0.000281384	0.0133136
NC_014501.1	Cyan7822_1075	YP_003886358.1	3-oxoacyl-(acyl-carrier-protein) synthase 2	3.00396	2.50116	-0.82374	8.02201	5.66139	0.564975	0.124657	0.176635	1.76999	30.9207	0.000566361	0.0173945
NC_014501.1	Cyan7822_1076	YP_003886359.1	transketolase	0.652773	0.349096	-0.890531	1.57219	1.27376	0.539415	0.636057	0.785076	1.85386	2.69249	0.142346	0.346943
NC_014501.1	Cyan7822_1077	YP_003886360.1	hypothetical protein	0	-3.35712	0	1	0.09759	1	1	10.247	1	1.39938	0.333779	0.543704
NC_014501.1	Cyan7822_1078	YP_003886361.1	hypothetical protein	-0.33601	0.200269	-0.739226	0.79223	1.14891	0.599061	1.26226	0.870388	1.66928	0.780237	0.547836	0.694502
NC_014501.1	Cyan7822_1079	YP_003886362.1	WD40 repeat-containing protein	1.97313	1.26526	0.41726	3.9262	2.4037	1.33539	0.254699	0.416025	0.748845	5.88572	0.0337959	0.154416
NC_014501.1	Cyan7822_1080	YP_003886363.1	hypothetical protein	-0.240801	4.73255	-0.0156017	0.846276	26.5852	0.989244	1.18165	0.0376148	1.01087	2.00169	0.218188	0.440543
NC_014501.1	Cyan7822_1081	YP_003886364.1	hypothetical protein	-0.105196	4.71351	-0.137411	0.929679	26.2366	0.909149	1.07564	0.0381147	1.09993	1.84219	0.24292	0.463585
NC_014501.1	Cyan7822_1082	YP_003886365.1	response regulator receiver protein	-2.54557	-4.03963	-5.93279	0.17128	0.0608067	0.0163701	5.8384	16.4456	61.0869	4.40254	0.0605564	0.213844
NC_014501.1	Cyan7822_1083	YP_003886366.1	hypothetical protein	-1.0542	-0.459653	-1.90727	0.481564	0.727161	0.266597	2.07657	1.37521	3.75098	2.84705	0.130355	0.330127
NC_014501.1	Cyan7822_1084	YP_003886367.1	hypothetical protein	1.2598	1.64816	-0.849628	2.39463	3.13434	0.554928	0.417601	0.319047	1.80204	7.15363	0.02219	0.12357
NC_014501.1	Cyan7822_1085	YP_003886368.1	hypothetical protein	-0.0579886	0.326688	-0.0792667	0.960602	1.25413	0.946539	1.04101	0.797365	1.05648	0.234983	0.868891	0.915006
NC_014501.1	Cyan7822_1086	YP_003886369.1	small GTP-binding protein	0.206589	0.0712069	-0.400539	1.15396	1.0506	0.757575	0.866584	0.951841	1.32	0.396058	0.76104	0.838971
NC_014501.1	Cyan7822_1087	YP_003886370.1	hypothetical protein	-0.813168	0.559213	-1.75352	0.569131	1.47347	0.296578	1.75707	0.678672	3.3718	1.95652	0.224843	0.448101
NC_014501.1	Cyan7822_1088	YP_003899841.1	pseudo	-1.82455	3.11413	-1.4025	0.28233	8.65857	0.378273	3.54196	0.115492	2.6436	1.61451	0.284969	0.506462
NC_014501.1	Cyan7822_1089	YP_003886371.1	hypothetical protein	0.089853	-0.360728	-0.709393	1.06426	0.778771	0.611577	0.939618	1.28407	1.63512	0.823381	0.528284	0.679409
NC_014501.1	Cyan7822_1090	YP_003886372.1	hypothetical protein	2.60675	3.59188	-1.29788	6.09132	12.0577	0.406724	0.164168	0.0829347	2.45867	1.61275	0.285329	0.506639
NC_014501.1	Cyan7822_1091	YP_003886373.1	hypothetical protein	0.260976	-0.334189	-4.73275	1.19829	0.79323	0.0376098	0.834523	1.26067	26.5888	0.903486	0.494125	0.653841
NC_014501.1	Cyan7822_1092	YP_003886374.1	hypothetical protein	1.53879	2.11478	0.589042	2.90552	4.33124	1.50425	0.344173	0.230881	0.664784	2.14388	0.198853	0.419402
NC_014501.1	Cyan7822_1093	YP_003886375.1	hypothetical protein	2.02619	5.8525	2.43548	4.07327	57.7802	5.40944	0.245503	0.017307	0.184862	1.48101	0.314077	0.532059
NC_014501.1	Cyan7822_1094	YP_003886376.1	UDP-N-acetylglucosamine 1-carboxyvinyltransferase	4.29415	4.97107	1.98825	19.6186	31.3646	3.96755	0.0509719	0.0318831	0.252045	29.0945	0.00066779	0.0192139
NC_014501.1	Cyan7822_1095	YP_003886377.1	tRNA/rRNA methyltransferase SpoU	1.01875	-0.655989	-0.732488	2.02617	0.63464	0.601865	0.493543	1.5757	1.6615	2.0395	0.212813	0.434619
NC_014501.1	Cyan7822_1096	YP_003886378.1	sodium/hydrogen exchanger	1.84606	2.82158	0.552855	3.59516	7.06937	1.46699	0.278151	0.141455	0.68167	9.49792	0.0116149	0.0885977
NC_014501.1	Cyan7822_1097	YP_003886379.1	N-acetylmuramoyl-L-alanine amidase	3.36806	3.82812	1.58875	10.3249	14.2029	3.00789	0.0968531	0.070408	0.332459	20.4386	0.00171017	0.0296692
NC_014501.1	Cyan7822_1098	YP_003886380.1	glutamate racemase	2.21581	2.65366	1.15265	4.64542	6.29263	2.22322	0.215266	0.158916	0.449798	9.9002	0.0105309	0.0848187
NC_014501.1	Cyan7822_1099	YP_003886381.1	ABC-type phosphate transporter periplasmic component-like protein	1.69137	2.29898	1.10806	3.22964	4.92109	2.15555	0.309632	0.203207	0.463918	5.70035	0.0361337	0.15789
NC_014501.1	Cyan7822_1100	YP_003886382.1	hypothetical protein	-0.401179	-0.954272	-2.16319	0.757239	0.516102	0.223262	1.32059	1.9376	4.47905	3.71921	0.0828087	0.254601
NC_014501.1	Cyan7822_1101	YP_003886383.1	sugar (Glycoside-Pentoside-Hexuronide) transporter	1.99364	0.927786	0.634991	3.98242	1.90235	1.55293	0.251104	0.525664	0.643945	4.07152	0.0701809	0.232209
NC_014501.1	Cyan7822_1102	YP_003886384.1	UBA/THIF-type NAD/FAD-binding protein	-0.0117332	0.113774	-0.760346	0.9919	1.08205	0.590355	1.00817	0.924168	1.6939	1.18155	0.394664	0.587783
NC_014501.1	Cyan7822_1103	YP_003886385.1	hypothetical protein	-0.243136	0.313081	-0.0235355	0.844906	1.24236	0.983819	1.18356	0.804921	1.01645	0.208268	0.887051	0.928926
NC_014501.1	Cyan7822_1104	YP_003886386.1	glyoxalase/bleomycin resistance protein/dioxygenase	0.362451	0.310399	0.18175	1.28561	1.24005	1.13426	0.777842	0.806419	0.881633	0.0845567	0.965898	0.986009
NC_014501.1	Cyan7822_1105	YP_003886387.1	alcohol dehydrogenase zinc-binding domain-containing protein	0.678353	1.78666	-0.583647	1.60031	3.45016	0.667275	0.624878	0.289842	1.49863	5.84361	0.0343088	0.155115
NC_014501.1	Cyan7822_1106	YP_003886388.1	family 2 glycosyl transferase	1.26498	1.04928	-0.823484	2.40324	2.0695	0.565076	0.416104	0.483208	1.76967	7.12063	0.0224179	0.124095
NC_014501.1	Cyan7822_1107	YP_003886389.1	PadR-like family transcriptional regulator	-0.352939	-0.0453569	0.600619	0.782987	0.96905	1.51637	1.27716	1.03194	0.659471	1.32055	0.354334	0.551882
NC_014501.1	Cyan7822_1108	YP_003886390.1	glycogen debranching protein GlgX	-2.34022	-0.476617	-0.364409	0.197481	0.718661	0.776787	5.06378	1.39148	1.28735	7.66566	0.0190203	0.114698
NC_014501.1	Cyan7822_1109	YP_003886391.1	multi-sensor hybrid histidine kinase	1.75286	2.23875	0.877951	3.37026	4.71987	1.83776	0.296713	0.21187	0.54414	8.93218	0.0134085	0.0949965
NC_014501.1	Cyan7822_1110	YP_003886392.1	hypothetical protein	0.526113	1.01842	-1.07556	1.44004	2.0257	0.474487	0.694423	0.493656	2.10754	1.61369	0.285136	0.506625
NC_014501.1	Cyan7822_1111	YP_003886393.1	FMN reductase	0.63993	0.480518	0.360254	1.55825	1.39524	1.28365	0.641744	0.71672	0.779028	0.379184	0.771988	0.846148
NC_014501.1	Cyan7822_1112	YP_003886394.1	ABC transporter-like protein	0.27216	-2.18727	-1.57806	1.20761	0.219566	0.334932	0.828079	4.55443	2.98568	0.657611	0.608103	0.739472
NC_014501.1	Cyan7822_1113	YP_003886395.1	binding-protein-dependent transporter inner membrane component	3.01431	3.57994	0.739024	8.07977	11.9583	1.66905	0.123766	0.0836242	0.599145	1.2684	0.368823	0.565058
NC_014501.1	Cyan7822_1114	YP_003886396.1	carbonic anhydrase	-4.38244	-5.51118	-4.85454	0.0479463	0.0219265	0.0345651	20.8567	45.607	28.931	52.0809	0.000134854	0.00971103
NC_014501.1	Cyan7822_1115	YP_003886397.1	alkanesulfonate monooxygenase	-0.911737	0.60635	-0.903644	0.531545	1.5224	0.534535	1.88131	0.656857	1.87079	2.34464	0.175218	0.3899
NC_014501.1	Cyan7822_1116	YP_003886398.1	aliphatic sulfonates family ABC transporter periplasmic ligand-binding protein	-3.04796	-2.47055	-3.65371	0.120913	0.180422	0.0794552	8.27043	5.54256	12.5857	2.03475	0.213479	0.435321
NC_014501.1	Cyan7822_1117	YP_003886399.1	aliphatic sulfonates family ABC transporter periplasmic ligand-binding protein	0.910011	-1.82233	-0.880241	1.87906	0.282764	0.543277	0.532181	3.53652	1.84068	0.681732	0.595683	0.730517
NC_014501.1	Cyan7822_1118	YP_003886400.1	sulfotransferase	4.06099	4.25994	1.56923	16.6909	19.1589	2.96746	0.059913	0.0521951	0.336989	9.09084	0.0128699	0.0931316
NC_014501.1	Cyan7822_1119	YP_003886401.1	hypothetical protein	-2.1037	-3.25348	-2.10164	0.232661	0.104859	0.232993	4.2981	9.53663	4.29198	0.939503	0.479633	0.645076
NC_014501.1	Cyan7822_1120	YP_003886402.1	phosphate ABC transporter ATPase	-0.806604	3.58571	0.356203	0.571726	12.0062	1.28005	1.74909	0.08329	0.781218	2.82505	0.131978	0.332367
NC_014501.1	Cyan7822_1121	YP_003886403.1	phosphate ABC transporter permease	0.999204	0.712878	0.0983609	1.9989	1.63907	1.07056	0.500276	0.610102	0.934094	0.85659	0.513792	0.66994
NC_014501.1	Cyan7822_1122	YP_003886404.1	phosphate ABC transporter permease	0.128322	-0.238621	-0.567837	1.09302	0.847555	0.674628	0.914895	1.17986	1.4823	0.317069	0.813157	0.875807
NC_014501.1	Cyan7822_1123	YP_003886405.1	phosphate-binding protein	-1.81971	1.55774	1.72972	0.283279	2.94392	3.31662	3.53009	0.339683	0.301511	1.19902	0.389288	0.582597
NC_014501.1	Cyan7822_1124	YP_003886406.1	sulfate ABC transporter substrate-binding protein	-4.86566	-2.74593	-2.6427	0.0342997	0.149071	0.160128	29.1548	6.7082	6.245	1.48269	0.313687	0.531665
NC_014501.1	Cyan7822_1125	YP_003886407.1	CheW protein	-0.922308	1.73902	1.42718	0.527664	3.33809	2.6892	1.89515	0.299572	0.371858	0.353774	0.788676	0.857891
NC_014501.1	Cyan7822_1126	YP_003886408.1	CheA signal transduction histidine kinase	0.359115	1.22225	-0.66854	1.28264	2.3331	0.629143	0.779643	0.428615	1.58946	1.93868	0.227545	0.450693
NC_014501.1	Cyan7822_1127	YP_003886409.1	methyl-accepting chemotaxis sensory transducer	0.455682	0.366823	-1.26768	1.37143	1.28951	0.415326	0.729165	0.775489	2.40774	1.41831	0.329072	0.543704
NC_014501.1	Cyan7822_1128	YP_003886410.1	methyl-accepting chemotaxis sensory transducer	0.100068	-0.212882	-2.06492	1.07182	0.862812	0.239	0.932989	1.159	4.1841	8.76342	0.014015	0.0965865
NC_014501.1	Cyan7822_1129	YP_003886411.1	transposase IS4 family protein	0.54837	3.49504	-0.256404	1.46243	11.2749	0.837172	0.683792	0.088693	1.1945	1.23307	0.379068	0.573261
NC_014501.1	Cyan7822_1130	YP_003886412.1	CheW protein	6.09164	2.12465	0.843658	68.1971	4.36098	1.79459	0.0146634	0.229306	0.557229	3.48713	0.0928284	0.271723
NC_014501.1	Cyan7822_1131	YP_003886413.1	response regulator receiver protein	1.42182	0.76682	0.0918258	2.67923	1.70152	1.06572	0.373241	0.587711	0.938334	1.8957	0.234231	0.45581
NC_014501.1	Cyan7822_1132	YP_003886414.1	response regulator receiver protein	0.114567	-2.06125	-3.77606	1.08265	0.239609	0.072995	0.923659	4.17347	13.6996	10.7075	0.0087329	0.0765373
NC_014501.1	Cyan7822_1133	YP_003886415.1	CheW protein	-2.98864	-0.339036	-4.11369	0.125988	0.790569	0.0577639	7.93725	1.26491	17.3118	2.06866	0.208788	0.42964
NC_014501.1	Cyan7822_1134	YP_003886416.1	CheA signal transduction histidine kinase	0.592022	0.35728	-0.442711	1.50736	1.28101	0.735751	0.663412	0.780635	1.35916	1.94758	0.226191	0.449459
NC_014501.1	Cyan7822_1135	YP_003886417.1	ferredoxin 2Fe-2S	-3.47811	3.21313	-5.07546	0.0897396	9.27362	0.0296574	11.1434	0.107833	33.7184	6.69211	0.0256844	0.131197
NC_014501.1	Cyan7822_1136	YP_003886418.1	methyl-accepting chemotaxis sensory transducer	-0.323889	-0.712095	-2.80567	0.798913	0.610433	0.143024	1.2517	1.63818	6.99183	16.0679	0.00318802	0.0424609
NC_014501.1	Cyan7822_1137	YP_003886419.1	CheW protein	0.854037	0.452942	-2.15517	1.80755	1.36883	0.224506	0.553235	0.730551	4.45422	5.52945	0.0384851	0.163459
NC_014501.1	Cyan7822_1138	YP_003886420.1	response regulator receiver protein	1.13789	0.199811	-2.25425	2.20059	1.14855	0.209606	0.454423	0.870665	4.77085	4.37916	0.061176	0.215357
NC_014501.1	Cyan7822_1139	YP_003886421.1	ABC transporter-like protein	-0.129759	0.0876889	-0.519195	0.913984	1.06267	0.697761	1.09411	0.941029	1.43316	0.325551	0.807465	0.872176
NC_014501.1	Cyan7822_1140	YP_003886422.1	plastocyanin	2.23976	1.85799	-0.987303	4.7232	3.62503	0.50442	0.211721	0.275859	1.98248	13.7976	0.00468585	0.052404
NC_014501.1	Cyan7822_1141	YP_003886423.1	hypothetical protein	2.0574	1.18853	0.617348	4.16237	2.2792	1.53405	0.240248	0.438751	0.651868	2.82847	0.131724	0.332366
NC_014501.1	Cyan7822_1142	YP_003886424.1	exonuclease SbcC	1.01894	0.431615	-0.945614	2.02642	1.34874	0.519209	0.49348	0.741432	1.92601	1.10816	0.418297	0.605002
NC_014501.1	Cyan7822_1143	YP_003886425.1	hypothetical protein	4.46159	4.04714	7.58555	22.0329	16.5315	192.078	0.0453867	0.0604908	0.00520622	2.34053	0.175663	0.390068
NC_014501.1	Cyan7822_1144	YP_003886426.1	hypothetical protein	-0.113511	0.545933	-0.185723	0.924336	1.45996	0.879209	1.08186	0.684948	1.13739	0.701135	0.585895	0.72352
NC_014501.1	Cyan7822_1145	YP_003886427.1	3-isopropylmalate dehydratase large subunit	-0.854248	-0.0865195	-0.524628	0.553153	0.941792	0.695138	1.80782	1.06181	1.43856	1.80866	0.248579	0.470771
NC_014501.1	Cyan7822_1146	YP_003886428.1	hypothetical protein	-0.50719	-0.330276	-2.06112	0.703592	0.795384	0.23963	1.42128	1.25725	4.1731	2.48628	0.160732	0.371673
NC_014501.1	Cyan7822_1147	YP_003886429.1	hypothetical protein	0.75386	0.632109	-1.02449	1.6863	1.54983	0.491583	0.593015	0.645233	2.03425	1.71036	0.266196	0.488387
NC_014501.1	Cyan7822_1148	YP_003886430.1	hypothetical protein	-3.70466	-3.86139	-4.78188	0.0766983	0.0688029	0.0363506	13.0381	14.5343	27.5098	1.56682	0.29495	0.516067
NC_014501.1	Cyan7822_1149	YP_003886431.1	hypothetical protein	5.58182	3.42086	0.308378	47.8957	10.7098	1.23831	0.0208787	0.0933724	0.807549	4.83355	0.0504961	0.19207
NC_014501.1	Cyan7822_1150	YP_003886432.1	hypothetical protein	-0.971285	-0.700957	-1.9646	0.510052	0.615164	0.25621	1.96059	1.62558	3.90305	1.85496	0.240808	0.46183
NC_014501.1	Cyan7822_1151	YP_003886433.1	undecaprenyl diphosphate synthase	-0.0843443	0.11977	-0.549104	0.943213	1.08656	0.683445	1.06021	0.920334	1.46318	0.804645	0.536673	0.686319
NC_014501.1	Cyan7822_1152	YP_003886434.1	hypothetical protein	-0.610619	-0.304745	-0.748537	0.654915	0.809585	0.595207	1.52691	1.2352	1.68009	1.07343	0.430097	0.615274
NC_014501.1	Cyan7822_1153	YP_003886435.1	diaminopimelate decarboxylase	-0.340775	-0.370393	-0.873404	0.789617	0.773572	0.545857	1.26644	1.2927	1.83198	1.12376	0.413129	0.600857
NC_014501.1	Cyan7822_1154	YP_003886436.1	NIL domain-containing protein	-0.54332	-0.137896	-0.130269	0.68619	0.908844	0.913661	1.45732	1.1003	1.0945	0.0874447	0.96427	0.984941
NC_014501.1	Cyan7822_1155	YP_003886437.1	ribosomal 5S rRNA E-loop-binding protein Ctc/L25/TL5	0.487259	0.502098	-0.227871	1.40178	1.41627	0.853894	0.713379	0.706079	1.17111	1.00628	0.454106	0.633501
NC_014501.1	Cyan7822_1156	YP_003886438.1	adenylosuccinate synthetase	0.99754	0.842692	-0.137093	1.99659	1.79339	0.90935	0.500853	0.557602	1.09969	1.73813	0.261059	0.482777
NC_014501.1	Cyan7822_1157	YP_003886439.1	hypothetical protein	-0.73987	0.296183	0.875153	0.598793	1.22789	1.8342	1.67003	0.814404	0.545196	0.242232	0.86395	0.912074
NC_014501.1	Cyan7822_1158	YP_003886440.1	hypothetical protein	1.18959	0.897105	-0.0249828	2.28087	1.86232	0.982832	0.438429	0.536963	1.01747	1.95867	0.22452	0.447872
NC_014501.1	Cyan7822_1159	YP_003886441.1	glycosyl transferase family protein	2.46174	1.42443	1.19579	5.50882	2.68408	2.29071	0.181527	0.372567	0.436546	2.71641	0.140398	0.343804
NC_014501.1	Cyan7822_1160	YP_003886442.1	hypothetical protein	1.22642	0.688657	0.673892	2.33985	1.61178	1.59537	0.427377	0.620431	0.626813	0.521328	0.683664	0.794448
NC_014501.1	Cyan7822_1161	YP_003886443.1	putative transcriptional regulator with HTH domain	0.943011	0.938023	-0.524305	1.92254	1.9159	0.695294	0.520146	0.521948	1.43824	1.26757	0.369061	0.565058
NC_014501.1	Cyan7822_1162	YP_003886444.1	cyanovirin-N domain-containing protein	-2.59549	-0.092584	-1.03895	0.165455	0.937842	0.486681	6.04393	1.06628	2.05473	7.16235	0.0221303	0.12357
NC_014501.1	Cyan7822_1163	YP_003886445.1	signal recognition particle protein	1.94364	1.55208	-0.537751	3.84675	2.93239	0.688844	0.25996	0.341019	1.45171	10.6488	0.00884916	0.0770572
NC_014501.1	Cyan7822_1164	YP_003886446.1	hypothetical protein	0.125666	-0.917246	-1.7002	1.09101	0.529519	0.307744	0.916581	1.88851	3.24946	3.46042	0.0940839	0.273518
NC_014501.1	Cyan7822_1165	YP_003886447.1	helix-hairpin-helix motif protein	-0.174559	-0.520298	-0.686288	0.886038	0.697228	0.621451	1.12862	1.43425	1.60914	0.232828	0.870359	0.916409
NC_014501.1	Cyan7822_1166	YP_003886448.1	methyltransferase	-0.259781	-0.397705	0.0676428	0.835215	0.759065	1.048	1.1973	1.31741	0.954196	0.203992	0.889946	0.931035
NC_014501.1	Cyan7822_1167	YP_003886449.1	hypothetical protein	2.51221	1.68184	-0.109592	5.70492	3.20837	0.92685	0.175287	0.311685	1.07892	3.38596	0.0977037	0.279362
NC_014501.1	Cyan7822_1168	YP_003886450.1	hypothetical protein	2.06354	0.698819	0.272705	4.1801	1.62318	1.20807	0.239229	0.616076	0.827766	3.75409	0.0814296	0.252268
NC_014501.1	Cyan7822_1169	YP_003886451.1	FAD dependent oxidoreductase	2.70117	2.11224	0.837015	6.50329	4.32362	1.78635	0.153768	0.231288	0.559801	15.1629	0.00369464	0.045708
NC_014501.1	Cyan7822_1170	YP_003886452.1	TIR protein	-0.276819	-0.437583	-1.1844	0.825409	0.73837	0.440009	1.21152	1.35433	2.27268	0.442759	0.731357	0.818384
NC_014501.1	Cyan7822_1171	YP_003886453.1	hypothetical protein	-0.156185	0.151625	-0.686174	0.897395	1.11082	0.6215	1.11434	0.900236	1.60901	0.438116	0.734265	0.82042
NC_014501.1	Cyan7822_1172	YP_003886454.1	HerA-ATP synthase, barrel domain-containing protein	0.120411	-0.960367	-1.77991	1.08704	0.513926	0.291202	0.919925	1.9458	3.43404	2.84109	0.130792	0.330819
NC_014501.1	Cyan7822_1173	YP_003886455.1	FHA domain-containing protein	-0.988776	-1.61564	-2.32074	0.503905	0.326321	0.200165	1.9845	3.06447	4.99588	4.41824	0.0601448	0.212946
NC_014501.1	Cyan7822_1174	YP_003886456.1	short-chain dehydrogenase/reductase SDR	-3.02634	-1.57783	-4.88714	0.122739	0.334986	0.0337929	8.14738	2.9852	29.5921	1.71617	0.26511	0.48756
NC_014501.1	Cyan7822_1175	YP_003886457.1	GAF sensor signal transduction histidine kinase	0.296035	0.691664	-1.1423	1.22777	1.61515	0.453036	0.814488	0.619139	2.20733	4.05631	0.0706708	0.233176
NC_014501.1	Cyan7822_1176	YP_003886458.1	nitrate ABC transporter inner membrane subunit	0.941816	1.45053	1.19003	1.92094	2.73308	2.28157	0.520577	0.365887	0.438295	2.27094	0.183441	0.399589
NC_014501.1	Cyan7822_1177	YP_003886459.1	twin-arginine translocation pathway signal	1.341	2.61877	2.61258	2.53327	6.14224	6.11596	0.394747	0.162807	0.163507	2.04	0.212744	0.434619
NC_014501.1	Cyan7822_1178	YP_003886460.1	nitrate ABC transporter ATPases C and D	0.386805	3.77824	2.42787	1.3075	13.7203	5.38097	0.764821	0.0728848	0.18584	6.77908	0.0249722	0.129176
NC_014501.1	Cyan7822_1179	YP_003886461.1	hypothetical protein	0.920272	0.510999	-0.151463	1.89247	1.42504	0.900337	0.528409	0.701736	1.1107	0.879435	0.504097	0.662404
NC_014501.1	Cyan7822_1180	YP_003886462.1	hypothetical protein	-2.27397	-4.72389	-2.94592	0.206761	0.0378415	0.129774	4.83651	26.426	7.70568	43.9701	0.000215795	0.011619
NC_014501.1	Cyan7822_1181	YP_003886463.1	cyanophycinase	4.65167	5.23145	1.82107	25.1357	37.5685	3.53344	0.039784	0.0266181	0.28301	8.70444	0.0142356	0.0970948
NC_014501.1	Cyan7822_1182	YP_003886464.1	4-alpha-glucanotransferase	-4.53982	-2.41131	0.391083	0.042991	0.187985	1.31138	23.2607	5.31956	0.762557	27.4294	0.000782723	0.020422
NC_014501.1	Cyan7822_1183	YP_003886465.1	alkylhydroperoxidase	1.96859	2.03469	0.0565578	3.91384	4.09736	1.03998	0.255503	0.24406	0.961556	15.1597	0.00369659	0.045708
NC_014501.1	Cyan7822_1184	YP_003885765.1	pseudo	-5.29718	-0.0437314	-2.80367	0.0254325	0.970142	0.143223	39.3197	1.03078	6.98212	1.89671	0.234071	0.45581
NC_014501.1	Cyan7822_1185	YP_003886466.1	hypothetical protein	-4.92904	-3.91522	-4.0474	0.0328255	0.0662829	0.0604799	30.4642	15.0868	16.5344	3.15093	0.110424	0.30259
NC_014501.1	Cyan7822_1186	YP_003886467.1	hypothetical protein	-1.42842	3.22156	-0.340292	0.371536	9.32798	0.789881	2.69153	0.107204	1.26601	1.17569	0.396488	0.589462
NC_014501.1	Cyan7822_1187	YP_003886468.1	hypothetical protein	-1.85178	-0.243632	-0.577026	0.277051	0.844616	0.670344	3.60944	1.18397	1.49177	2.04534	0.211999	0.434045
NC_014501.1	Cyan7822_1188	YP_003886469.1	dinitrogenase iron-molybdenum cofactor biosynthesis protein	-2.46725	-2.28454	0.365005	0.180836	0.205251	1.28789	5.52988	4.87209	0.776466	7.59158	0.0194396	0.116532
NC_014501.1	Cyan7822_1189	YP_003886470.1	VatB	1.20664	-0.131556	-0.620232	2.308	0.912846	0.650566	0.433276	1.09547	1.53712	1.46967	0.316723	0.534935
NC_014501.1	Cyan7822_1190	YP_003886471.1	family 2 glycosyl transferase	3.62608	0.44225	0.285953	12.3469	1.35872	1.21922	0.0809921	0.735986	0.8202	1.4469	0.322122	0.538361
NC_014501.1	Cyan7822_1191	YP_003886472.1	branched-chain amino acid aminotransferase	-0.266857	0.111915	-0.622875	0.831128	1.08066	0.649376	1.20318	0.925359	1.53994	0.506718	0.692309	0.800068
NC_014501.1	Cyan7822_1192	YP_003886473.1	peptidase M61 domain-containing protein	-0.431057	-0.316767	-0.709159	0.741718	0.802867	0.611676	1.34822	1.24554	1.63485	0.486914	0.704192	0.803738
NC_014501.1	Cyan7822_1193	YP_003886474.1	Crp/Fnr family transcriptional regulator	-0.513389	-0.344851	-0.440257	0.700575	0.787389	0.737003	1.4274	1.27002	1.35685	0.500506	0.696016	0.800068
NC_014501.1	Cyan7822_1194	YP_003886475.1	phosphoribosyltransferase	-2.01616	-1.4608	0.071479	0.247215	0.363291	1.05079	4.04505	2.75261	0.951662	8.09434	0.0168177	0.106245
NC_014501.1	Cyan7822_1195	YP_003886476.1	hypothetical protein	1.2639	2.22238	0.295559	2.40144	4.66664	1.22736	0.416417	0.214287	0.814757	5.81923	0.0346105	0.155115
NC_014501.1	Cyan7822_1196	YP_003886477.1	hypothetical protein	-0.312211	0.237654	0.0575705	0.805407	1.17907	1.04071	1.24161	0.848123	0.960881	0.391969	0.763683	0.840449
NC_014501.1	Cyan7822_1197	YP_003886478.1	hypothetical protein	0.598267	1.24125	2.23464	1.5139	2.36403	4.70644	0.660547	0.423006	0.212475	1.29981	0.360008	0.55662
NC_014501.1	Cyan7822_1198	YP_003886479.1	hypothetical protein	2.49804	4.86324	-2.0838	5.64918	29.1059	0.235892	0.177017	0.0343573	4.23923	5.11254	0.0451495	0.180972
NC_014501.1	Cyan7822_1199	YP_003886431.1	pseudo	0.770284	3.66096	-2.15644	1.70561	12.6491	0.224309	0.586302	0.0790569	4.45814	1.51405	0.306528	0.525189
NC_014501.1	Cyan7822_1200	YP_003886480.1	hypothetical protein	4.5642	0.694619	-0.827557	23.6571	1.61846	0.563482	0.0422706	0.617873	1.77468	3.11444	0.112592	0.305822
NC_014501.1	Cyan7822_1201	YP_003886481.1	magnesium chelatase ATPase subunit D	1.9821	1.99174	-0.637258	3.95068	3.97718	0.642934	0.253121	0.251435	1.55537	20.7286	0.00164811	0.0291152
NC_014501.1	Cyan7822_1202	YP_003886482.1	high intensity light-inducible lhc-like protein	1.40423	-0.256085	-0.34334	2.64676	0.837357	0.788214	0.37782	1.19423	1.26869	1.31052	0.357063	0.554357
NC_014501.1	Cyan7822_1203	YP_003886483.1	mechanosensitive ion channel protein MscS	3.01452	3.78758	2.31637	8.08095	13.8095	4.98078	0.123748	0.0724141	0.200772	7.91748	0.0176826	0.109661
NC_014501.1	Cyan7822_1204	YP_003886484.1	ABC-2 type transporter	-1.13666	-1.22832	-2.33303	0.45481	0.426815	0.198466	2.19872	2.34294	5.03863	2.07717	0.207631	0.428921
NC_014501.1	Cyan7822_1205	YP_003886485.1	ABC transporter-like protein	-0.852594	-1.32192	-2.44639	0.553788	0.400003	0.183469	1.80574	2.49998	5.45051	1.1585	0.4019	0.592689
NC_014501.1	Cyan7822_1206	YP_003886486.1	radical SAM protein	-0.961865	-0.368256	-0.974763	0.513393	0.774718	0.508824	1.94783	1.29079	1.96532	2.00606	0.217557	0.44023
NC_014501.1	Cyan7822_1207	YP_003886487.1	arginine decarboxylase	0.255909	0.664813	-0.14712	1.19409	1.58536	0.903051	0.837459	0.63077	1.10736	0.860065	0.512303	0.668841
NC_014501.1	Cyan7822_1208	YP_003886488.1	hypothetical protein	3.38941	3.09531	0.207691	10.4789	8.54636	1.15484	0.0954301	0.117009	0.865922	9.20394	0.0125037	0.0916576
NC_014501.1	Cyan7822_1209	YP_003886489.1	hypothetical protein	1.51857	-0.299046	0.0212959	2.86508	0.812789	1.01487	0.349031	1.23033	0.985347	0.539257	0.673198	0.787357
NC_014501.1	Cyan7822_1210	YP_003886490.1	hypothetical protein	3.72017	2.32162	0.606356	13.179	4.99893	1.52241	0.0758783	0.200043	0.656854	13.931	0.00457433	0.0516693
NC_014501.1	Cyan7822_1211	YP_003886491.1	ABC transporter domain-containing protein	2.29847	2.38628	-0.300609	4.91934	5.22806	0.811909	0.203279	0.191276	1.23166	11.5009	0.00734585	0.0692228
NC_014501.1	Cyan7822_1212	YP_003886492.1	50S ribosomal protein L32	0.531426	0.834773	-0.469496	1.44536	1.78358	0.722217	0.69187	0.560671	1.38463	2.91529	0.125487	0.325305
NC_014501.1	Cyan7822_1213	YP_003886493.1	oxidoreductase molybdopterin-binding protein	0.760174	0.727279	0.177142	1.6937	1.65551	1.13064	0.590425	0.604042	0.884453	1.87265	0.237923	0.459152
NC_014501.1	Cyan7822_1214	YP_003886494.1	hypothetical protein	2.51659	1.62585	0.641319	5.7223	3.08623	1.55975	0.174755	0.32402	0.641126	7.49307	0.0200166	0.118344
NC_014501.1	Cyan7822_1215	YP_003886495.1	hypothetical protein	0.432234	0.929735	0.131339	1.34932	1.90493	1.09531	0.741113	0.524955	0.912984	0.653735	0.610126	0.741399
NC_014501.1	Cyan7822_1216	YP_003886496.1	tRNA (5-methylaminomethyl-2-thiouridylate)-methyltransferase	0.0909991	0.275265	-0.0700689	1.06511	1.21022	0.952593	0.938872	0.826299	1.04977	0.25662	0.85414	0.905533
NC_014501.1	Cyan7822_1217	YP_003886497.1	hypothetical protein	1.43831	2.02315	0.0565544	2.71004	4.06471	1.03998	0.368999	0.24602	0.961558	1.87275	0.237906	0.459152
NC_014501.1	Cyan7822_1218	YP_003886498.1	AAA ATPase	0.264381	-0.0415706	-0.0878999	1.20112	0.971597	0.940891	0.832556	1.02923	1.06282	0.05196	0.982857	0.99432
NC_014501.1	Cyan7822_1219	YP_003886231.1	pseudo	0.0896619	-0.326038	-0.640054	1.06412	0.797724	0.641689	0.939743	1.25357	1.55839	0.0140616	0.997461	0.999311
NC_014501.1	Cyan7822_1220	YP_003886499.1	hypothetical protein	4.25588	0.530271	-3.2333	19.105	1.4442	0.106336	0.0523424	0.692425	9.40417	1.56612	0.295099	0.51607
NC_014501.1	Cyan7822_1221	YP_003886500.1	hypothetical protein	-1.60268	-2.21191	-0.554262	0.329264	0.215848	0.681005	3.03707	4.63289	1.46842	6.81057	0.0247209	0.128663
NC_014501.1	Cyan7822_1222	YP_003886501.1	phytoene synthase	2.07646	2.33644	-0.5809	4.2177	5.05055	0.668547	0.237096	0.197998	1.49578	11.1704	0.00788492	0.0723728
NC_014501.1	Cyan7822_1223	YP_003886502.1	phytoene desaturase	3.43708	2.31547	-1.0606	10.8309	4.97766	0.479434	0.0923286	0.200898	2.08579	31.8861	0.000521015	0.016948
NC_014501.1	Cyan7822_1224	YP_003886503.1	glycine cleavage system H protein	0.841467	0.904587	-0.16545	1.79187	1.87201	0.89165	0.558076	0.534185	1.12152	2.21566	0.189945	0.407731
NC_014501.1	Cyan7822_1225	YP_003886504.1	hypothetical protein	-1.6914	-1.5668	-0.992306	0.309627	0.337555	0.502674	3.22969	2.96248	1.98936	4.47493	0.05869	0.209993
NC_014501.1	Cyan7822_1226	YP_003886505.1	30S ribosomal protein S2	0.943299	0.900756	-0.336145	1.92292	1.86704	0.792155	0.520042	0.535606	1.26238	3.23987	0.105364	0.294098
NC_014501.1	Cyan7822_1227	YP_003886506.1	translation elongation factor Ts	0.984476	1.38338	-0.310876	1.97859	2.60878	0.806152	0.505409	0.383321	1.24046	6.99554	0.0233108	0.126098
NC_014501.1	Cyan7822_1228	YP_003886507.1	hypothetical protein	0.902964	1.79208	-0.774135	1.8699	3.46313	0.584739	0.534787	0.288756	1.71016	3.54846	0.0900302	0.267194
NC_014501.1	Cyan7822_1229	YP_003886508.1	hypothetical protein	-2.07507	-2.08702	1.14889	0.237324	0.235366	2.21743	4.21364	4.2487	0.450973	24.8583	0.00101885	0.0233008
NC_014501.1	Cyan7822_1230	YP_003886509.1	hypothetical protein	-2.1078	-1.76996	-1.03396	0.232	0.293217	0.488368	4.31035	3.41044	2.04764	2.43826	0.165459	0.376292
NC_014501.1	Cyan7822_1231	YP_003886510.1	ATP-dependent DNA helicase RecG	-0.0529585	0.488757	-0.0840819	0.963958	1.40324	0.943385	1.03739	0.712639	1.06001	0.358943	0.785263	0.855295
NC_014501.1	Cyan7822_1232	YP_003886511.1	CoA-binding domain-containing protein	-2.56393	-1.07628	-0.101987	0.169114	0.474251	0.931749	5.91316	2.10859	1.07325	5.61534	0.0372785	0.160961
NC_014501.1	Cyan7822_1233	YP_003886512.1	hypothetical protein	4.28338	3.44484	3.19165	19.4726	10.8893	9.13657	0.0513541	0.0918334	0.10945	9.08054	0.012904	0.0931926
NC_014501.1	Cyan7822_1234	YP_003886513.1	hypothetical protein	0.837172	1.87316	-0.339841	1.78654	3.66334	0.790128	0.55974	0.272975	1.26562	4.27368	0.0640796	0.220418
NC_014501.1	Cyan7822_1235	YP_003886091.1	pseudo	4.9687	0.454554	-0.992706	31.3133	1.37036	0.502534	0.0319353	0.729736	1.98991	3.61856	0.0869678	0.261522
NC_014501.1	Cyan7822_1236	YP_003886514.1	DNA methylase N-4/N-6 domain-containing protein	1.52591	0.720873	-1.64498	2.87968	1.64818	0.31975	0.347261	0.60673	3.12744	5.73101	0.0357324	0.157076
NC_014501.1	Cyan7822_1237	YP_003886515.1	hypothetical protein	0.574044	1.51939	-0.733826	1.48869	2.86669	0.601307	0.671731	0.348835	1.66304	6.71964	0.0254561	0.13068
NC_014501.1	Cyan7822_1238	YP_003886516.1	NurA domain-containing protein	1.19218	2.3349	-0.215158	2.28499	5.04516	0.861452	0.43764	0.19821	1.16083	5.92734	0.0332991	0.152831
NC_014501.1	Cyan7822_1239	YP_003886517.1	peroxiredoxin	-1.25791	-0.551727	-0.945223	0.418151	0.682203	0.519349	2.39148	1.46584	1.92549	1.51164	0.30707	0.525584
NC_014501.1	Cyan7822_1240	YP_003886518.1	peptidase M48 Ste24p	-2.04128	-1.08099	-1.58211	0.242948	0.472703	0.333993	4.1161	2.11549	2.99408	8.35013	0.0156643	0.102599
NC_014501.1	Cyan7822_1241	YP_003886519.1	CopY family transcriptional repressor	-2.06764	-0.642699	-0.746886	0.23855	0.640514	0.595888	4.19199	1.56125	1.67817	8.71823	0.0141836	0.0969355
NC_014501.1	Cyan7822_1242	YP_003886520.1	alanine dehydrogenase	-2.63327	-1.63762	-0.253584	0.161178	0.321386	0.83881	6.20433	3.11152	1.19217	15.9664	0.00323998	0.0428996
NC_014501.1	Cyan7822_1243	YP_003886521.1	plasmid stabilization system	-2.26868	-2.12579	-2.35157	0.20752	0.229126	0.195933	4.81881	4.36441	5.10379	2.07589	0.207804	0.428921
NC_014501.1	Cyan7822_1244	YP_003886522.1	hypothetical protein	0.0251816	-0.605636	-0.158189	1.01761	0.657181	0.896149	0.982697	1.52165	1.11589	0.214292	0.882966	0.92565
NC_014501.1	Cyan7822_1245	YP_003886523.1	hypothetical protein	-5.55383	-5.77329	-4.928	0.0212877	0.0182838	0.0328491	46.9754	54.6932	30.4422	1.57848	0.292468	0.513993
NC_014501.1	Cyan7822_1246	YP_003886524.1	hypothetical protein	0.174396	0.0842128	0.112087	1.12849	1.06011	1.08079	0.886138	0.943299	0.925248	0.00365	0.999659	0.999969
NC_014501.1	Cyan7822_1247	YP_003886525.1	hypothetical protein	-0.899382	-0.953353	-2.03302	0.536116	0.516431	0.244343	1.86527	1.93637	4.0926	2.37159	0.172333	0.38635
NC_014501.1	Cyan7822_1248	YP_003886526.1	hypothetical protein	-0.895629	-1.23549	-1.33172	0.537513	0.424698	0.397295	1.86042	2.35461	2.51702	2.16543	0.196122	0.415975
NC_014501.1	Cyan7822_1249	YP_003886527.1	hypothetical protein	-0.555451	-0.925096	-1.3417	0.680444	0.526645	0.394556	1.46963	1.89881	2.5345	3.67062	0.0847825	0.258511
NC_014501.1	Cyan7822_1250	YP_003886528.1	aldo/keto reductase	-1.1722	-0.319648	-0.473286	0.443743	0.801265	0.720322	2.25356	1.24803	1.38827	1.32106	0.354195	0.551882
NC_014501.1	Cyan7822_1251	YP_003886529.1	hypothetical protein	-2.07498	-0.605413	0.219827	0.237338	0.657283	1.16459	4.21339	1.52141	0.858669	2.82739	0.131804	0.332367
NC_014501.1	Cyan7822_1252	YP_003886530.1	antibiotic biosynthesis monooxygenase	-5.61427	-4.77847	-3.70431	0.0204144	0.0364364	0.076717	48.9849	27.445	13.0349	2.52834	0.156738	0.366219
NC_014501.1	Cyan7822_1253	YP_003886531.1	hypothetical protein	-4.03573	-4.01671	0	0.0609711	0.0617802	1	16.4012	16.1864	1	0.955628	0.473311	0.644033
NC_014501.1	Cyan7822_1254	YP_003886532.1	6-phosphogluconate dehydrogenase	-0.0975174	0.806562	-1.2214	0.93464	1.74904	0.428866	1.06993	0.571743	2.33173	3.17042	0.109287	0.300935
NC_014501.1	Cyan7822_1255	YP_003886533.1	DNA methylase N-4/N-6 domain-containing protein	0.390847	1.02642	-0.326743	1.31116	2.03697	0.797334	0.762682	0.490926	1.25418	1.55814	0.296814	0.517804
NC_014501.1	Cyan7822_1256	YP_003886534.1	type II site-specific deoxyribonuclease	1.62324	1.41914	-0.837785	3.08066	2.67427	0.559502	0.324605	0.373934	1.7873	2.95103	0.123034	0.321656
NC_014501.1	Cyan7822_1257	YP_003886535.1	photosystem II chlorophyll-binding protein CP47	2.88403	3.09787	0.240225	7.38211	8.56151	1.18118	0.135463	0.116802	0.846613	17.6545	0.00250332	0.0369008
NC_014501.1	Cyan7822_1258	YP_003886536.1	anti-sigma-factor antagonist	0.891169	0.905408	-0.521053	1.85468	1.87307	0.696863	0.539177	0.533882	1.435	3.71225	0.0830877	0.255184
NC_014501.1	Cyan7822_1259	YP_003886537.1	anti-sigma-factor antagonist	0.865374	0.629827	-0.294274	1.82181	1.54738	0.815482	0.548904	0.646254	1.22627	3.36931	0.0985388	0.280721
NC_014501.1	Cyan7822_1260	YP_003886538.1	putative anti-sigma regulatory factor	0.686474	1.68094	0.0194095	1.60935	3.20637	1.01354	0.621371	0.31188	0.986636	4.95642	0.0480422	0.187243
NC_014501.1	Cyan7822_1261	YP_003886539.1	putative anti-sigma regulatory factor	0.647086	0.87705	-0.283156	1.566	1.83662	0.821791	0.638569	0.54448	1.21685	2.86588	0.128987	0.329331
NC_014501.1	Cyan7822_1262	YP_003886540.1	histidine kinase	1.20773	1.28147	0.144388	2.30974	2.43086	1.10526	0.432949	0.411377	0.904763	3.54064	0.0903807	0.267242
NC_014501.1	Cyan7822_1263	YP_003886541.1	PAS/PAC sensor hybrid histidine kinase	1.15425	1.38444	0.388623	2.22569	2.6107	1.30914	0.449299	0.383039	0.763859	4.13705	0.0681213	0.227722
NC_014501.1	Cyan7822_1264	YP_003886542.1	hypothetical protein	-0.748453	0.119149	0.0405336	0.595241	1.08609	1.02849	1.67999	0.920731	0.972295	0.703931	0.5845	0.72247
NC_014501.1	Cyan7822_1265	YP_003886543.1	photosystem II protein PsbT	3.20331	2.7476	-0.195262	9.21068	6.71601	0.873414	0.10857	0.148898	1.14493	16.5846	0.00294005	0.0403423
NC_014501.1	Cyan7822_1266	YP_003886544.1	ATP-cone domain-containing protein	0.884761	0.37215	-0.788181	1.84646	1.29428	0.579074	0.541577	0.77263	1.7269	4.42293	0.0600226	0.212946
NC_014501.1	Cyan7822_1267	YP_003886545.1	RNA-binding S1 domain-containing protein	0.959044	0.803497	-0.229918	1.94402	1.74533	0.852684	0.514398	0.572959	1.17277	1.90143	0.233325	0.455776
NC_014501.1	Cyan7822_1268	YP_003886546.1	HAD-superfamily hydrolase	0.647533	2.25993	0.701824	1.56649	4.78969	1.62656	0.638371	0.208782	0.614794	1.67449	0.273026	0.493666
NC_014501.1	Cyan7822_1269	YP_003886547.1	S-adenosylmethionine synthetase	2.90624	2.55016	-0.375869	7.49661	5.85698	0.770641	0.133394	0.170736	1.29762	23.017	0.00125026	0.0256128
NC_014501.1	Cyan7822_1270	YP_003886548.1	NAD(P)H-quinone oxidoreductase subunit M	0.428578	0.695386	-0.865165	1.34591	1.61932	0.548984	0.742994	0.617544	1.82155	2.47414	0.161911	0.372741
NC_014501.1	Cyan7822_1271	YP_003886549.1	hypothetical protein	-4.0294	-1.33916	-0.0348296	0.0612394	0.39525	0.976147	16.3293	2.53005	1.02444	32.0399	0.000514246	0.016948
NC_014501.1	Cyan7822_1272	YP_003886550.1	hypothetical protein	-5.47286	-2.66358	0.146209	0.0225168	0.157827	1.10666	44.4113	6.33605	0.903622	26.4521	0.000862817	0.0217829
NC_014501.1	Cyan7822_1273	YP_003886551.1	transglutaminase domain-containing protein	-3.67381	-1.24999	-0.724503	0.0783563	0.420451	0.605205	12.7622	2.3784	1.65233	18.6142	0.00218269	0.0345709
NC_014501.1	Cyan7822_1274	YP_003886552.1	hypothetical protein	-4.98797	-0.133393	-3.59615	0.0315117	0.911685	0.0826898	31.7342	1.09687	12.0934	1.81262	0.247902	0.470096
NC_014501.1	Cyan7822_1275	YP_003886553.1	hypothetical protein	-0.838441	0.639164	-0.21709	0.559248	1.55743	0.860299	1.78812	0.642085	1.16239	0.566678	0.657499	0.777054
NC_014501.1	Cyan7822_1276	YP_003886554.1	hypothetical protein	-1.55306	-1.29493	0.665595	0.340786	0.407555	1.58622	2.93439	2.45366	0.630428	8.02101	0.0171693	0.107562
NC_014501.1	Cyan7822_1277	YP_003886555.1	hypothetical protein	0.836196	1.37588	0.401435	1.78534	2.59526	1.32082	0.560118	0.385318	0.757105	1.24007	0.377011	0.571045
NC_014501.1	Cyan7822_1278	YP_003886556.1	ferredoxin 2Fe-2S	1.3753	3.20402	-0.0287676	2.59421	9.21525	0.980257	0.385474	0.108516	1.02014	6.02718	0.0321464	0.149586
NC_014501.1	Cyan7822_1279	YP_003886557.1	mechanosensitive ion channel protein MscS	-2.65905	-0.651104	-0.233178	0.158324	0.636793	0.850759	6.31615	1.57037	1.17542	4.83762	0.0504121	0.19207
NC_014501.1	Cyan7822_1280	YP_003886558.1	hypothetical protein	1.14968	1.3906	-0.155486	2.21865	2.62187	0.89783	0.450724	0.381407	1.1138	1.99474	0.219194	0.441521
NC_014501.1	Cyan7822_1281	YP_003886559.1	UspA domain-containing protein	1.03592	0.906835	-0.894159	2.05042	1.87493	0.538061	0.487704	0.533354	1.85853	2.75702	0.137169	0.339527
NC_014501.1	Cyan7822_1282	YP_003886514.1	pseudo	4.36356	2.03714	-0.255809	20.5856	4.10431	0.837517	0.0485777	0.243646	1.19401	1.89566	0.234238	0.45581
NC_014501.1	Cyan7822_1283	YP_003886560.1	tryptophan synthase subunit beta	0.160726	0.130551	0.611164	1.11785	1.09471	1.52749	0.894575	0.913483	0.654668	0.654384	0.609786	0.74112
NC_014501.1	Cyan7822_1284	YP_003886561.1	hypothetical protein	-0.0309535	0.104145	0.0167084	0.978773	1.07486	1.01165	1.02169	0.930356	0.988485	0.0245094	0.994239	0.999162
NC_014501.1	Cyan7822_1285	YP_003886562.1	3'-5' exonuclease	1.25341	1.49604	-0.505705	2.38405	2.82068	0.704316	0.419455	0.354524	1.41982	5.83267	0.0344437	0.155115
NC_014501.1	Cyan7822_1286	YP_003886563.1	hypothetical protein	-0.341998	-0.123336	0.861288	0.788948	0.918062	1.81666	1.26751	1.08925	0.550461	0.366853	0.780058	0.851682
NC_014501.1	Cyan7822_1287	YP_003886564.1	indole-3-glycerol-phosphate synthase	0.696533	0.90026	-0.159562	1.62061	1.8664	0.895297	0.617053	0.53579	1.11695	1.8971	0.23401	0.45581
NC_014501.1	Cyan7822_1288	YP_003886565.1	hypothetical protein	0.276149	0.701456	-0.259855	1.21096	1.62615	0.835172	0.825792	0.614951	1.19736	1.33835	0.349555	0.54849
NC_014501.1	Cyan7822_1289	YP_003886566.1	class V aminotransferase	-1.27524	0.199807	0.275059	0.413156	1.14854	1.21004	2.4204	0.870667	0.826416	4.24126	0.0650089	0.222463
NC_014501.1	Cyan7822_1290	YP_003886567.1	TIR protein	0.13633	0.210564	0.675318	1.09911	1.15714	1.59695	0.909831	0.864199	0.626194	0.158619	0.920232	0.954237
NC_014501.1	Cyan7822_1291	YP_003886568.1	NB-ARC domain-containing protein	0.641878	0.461116	0.093502	1.56036	1.37661	1.06696	0.640878	0.726424	0.937245	0.410254	0.751919	0.832159
NC_014501.1	Cyan7822_1292	YP_003886569.1	DNA polymerase III subunit delta	-0.212724	-0.083516	-1.8693	0.862906	0.943755	0.273707	1.15887	1.0596	3.65355	2.46644	0.162663	0.373651
NC_014501.1	Cyan7822_1293	YP_003886570.1	hypothetical protein	0.883625	1.68102	-0.805751	1.84501	3.20655	0.572064	0.542004	0.311862	1.74806	8.41174	0.0154025	0.101771
NC_014501.1	Cyan7822_1294	YP_003886571.1	hypothetical protein	0.583734	1.61077	-0.559729	1.49872	3.05414	0.67843	0.667235	0.327424	1.47399	4.76317	0.0519775	0.195486
NC_014501.1	Cyan7822_1295	YP_003886572.1	hypothetical protein	-3.71549	-3.47744	-4.10331	0.0761248	0.0897814	0.0581808	13.1363	11.1382	17.1878	1.11867	0.414805	0.601985
NC_014501.1	Cyan7822_1296	YP_003886573.1	nitrate reductase	-1.19346	-0.759006	1.14639	0.437253	0.590904	2.21359	2.28701	1.69232	0.451754	0.718272	0.577401	0.716367
NC_014501.1	Cyan7822_1297	YP_003886574.1	hypothetical protein	-0.279516	-0.274305	-0.162711	0.823868	0.826848	0.893345	1.21379	1.20941	1.11939	0.0536299	0.982064	0.994139
NC_014501.1	Cyan7822_1298	YP_003886575.1	hypothetical protein	0.0700449	0.773599	1.12666	1.04975	1.70953	2.18352	0.952608	0.584956	0.457976	1.2216	0.382472	0.576568
NC_014501.1	Cyan7822_1299	YP_003886576.1	hypothetical protein	-0.461169	-0.450144	-0.462128	0.726398	0.73197	0.725915	1.37666	1.36618	1.37757	0.232494	0.870586	0.916506
NC_014501.1	Cyan7822_1300	YP_003886577.1	winged helix family two component transcriptional regulator	0.455881	0.604572	0.558897	1.37162	1.52053	1.47314	0.729065	0.657666	0.678821	0.206584	0.888191	0.929544
NC_014501.1	Cyan7822_1301	YP_003886578.1	TrkA-N domain-containing protein	-0.472838	-0.555992	-0.119508	0.720546	0.680189	0.920501	1.38784	1.47018	1.08636	0.608803	0.634107	0.759467
NC_014501.1	Cyan7822_1302	YP_003886579.1	acetylornithine and succinylornithine aminotransferase	-3.61969	-2.32024	0.0699683	0.0813514	0.200234	1.04969	12.2924	4.99417	0.952659	33.0003	0.000474539	0.0168101
NC_014501.1	Cyan7822_1303	YP_003886580.1	50S ribosomal protein L27	0.360777	0.0899952	-0.372312	1.28412	1.06437	0.772544	0.778745	0.939526	1.29443	0.876299	0.505415	0.66355
NC_014501.1	Cyan7822_1304	YP_003886581.1	50S ribosomal protein L21	0.880295	0.210921	-0.48615	1.84075	1.15743	0.713928	0.543257	0.863986	1.4007	3.61025	0.0873232	0.261892
NC_014501.1	Cyan7822_1305	YP_003886582.1	hypothetical protein	-0.990779	-1.14056	-0.736626	0.503206	0.453583	0.600141	1.98726	2.20467	1.66627	0.621622	0.627164	0.75349
NC_014501.1	Cyan7822_1306	YP_003886583.1	phosphoribosylaminoimidazole carboxylase ATPase subunit	0.0962831	0.52125	-1.01318	1.06902	1.4352	0.495453	0.93544	0.696768	2.01836	2.90333	0.126322	0.325937
NC_014501.1	Cyan7822_1307	YP_003887769.1	pseudo	-0.269723	-0.113564	-0.76324	0.829479	0.924302	0.589171	1.20558	1.0819	1.6973	1.29666	0.360879	0.557501
NC_014501.1	Cyan7822_1308	YP_003886584.1	peptidase M23	5.61049	2.2264	3.1815	48.8569	4.67965	9.0725	0.0204679	0.213691	0.110223	1.72329	0.263787	0.485665
NC_014501.1	Cyan7822_1309	YP_003886585.1	hypothetical protein	3.26178	-0.459691	-3.80519	9.59166	0.727142	0.0715358	0.104257	1.37525	13.979	1.92213	0.23009	0.453082
NC_014501.1	Cyan7822_1310	YP_003886586.1	hypothetical protein	4.01118	0.859294	-0.110403	16.1245	1.81415	0.926329	0.0620174	0.551222	1.07953	0.498186	0.697405	0.800068
NC_014501.1	Cyan7822_1311	YP_003886587.1	hypothetical protein	-0.0412311	0.677976	-0.191224	0.971825	1.59989	0.875862	1.02899	0.625042	1.14173	0.706695	0.583124	0.721547
NC_014501.1	Cyan7822_1312	YP_003886588.1	hypothetical protein	0.464561	0.456543	-0.266151	1.3799	1.37225	0.831535	0.724691	0.728731	1.20259	1.23797	0.377626	0.571593
NC_014501.1	Cyan7822_1313	YP_003886589.1	hypothetical protein	0.496633	0.603726	0.00351064	1.41092	1.51964	1.00244	0.708759	0.658052	0.99757	0.752891	0.560664	0.703534
NC_014501.1	Cyan7822_1314	YP_003886590.1	hypothetical protein	0.757025	0.715223	0.910802	1.69	1.64174	1.88009	0.591715	0.609111	0.531889	1.32302	0.353664	0.551882
NC_014501.1	Cyan7822_1315	YP_003886591.1	hypothetical protein	-1.34611	-0.425669	-0.714757	0.393353	0.744493	0.609308	2.54225	1.3432	1.64121	2.34599	0.175072	0.3899
NC_014501.1	Cyan7822_1316	YP_003886592.1	hypothetical protein	1.71163	0.568584	-0.205629	3.27531	1.48307	0.867161	0.305315	0.674278	1.15319	2.11675	0.202363	0.423871
NC_014501.1	Cyan7822_1317	YP_003886593.1	putative serine protein kinase PrkA	0.715701	0.215701	-0.525555	1.64228	1.16127	0.694692	0.608909	0.861127	1.43949	1.45668	0.31979	0.537109
NC_014501.1	Cyan7822_1318	YP_003886594.1	hypothetical protein	0.521529	-1.07418	0.0235341	1.43548	0.474942	1.01645	0.696633	2.10552	0.98382	1.05343	0.43708	0.621291
NC_014501.1	Cyan7822_1319	YP_003886595.1	hypothetical protein	-2.80995	-2.50476	-1.47701	0.142601	0.176195	0.359233	7.01259	5.67554	2.78371	0.545031	0.669862	0.786309
NC_014501.1	Cyan7822_1320	YP_003886596.1	hypothetical protein	-0.137177	-0.220019	0.814221	0.909296	0.858554	1.75835	1.09975	1.16475	0.568716	0.429785	0.739508	0.823623
NC_014501.1	Cyan7822_1321	YP_003886597.1	pentapeptide repeat-containing protein	2.75011	2.15577	-0.731841	6.7277	4.45608	0.602135	0.148639	0.224413	1.66076	25.1344	0.000989242	0.0233008
NC_014501.1	Cyan7822_1322	YP_003886598.1	hypothetical protein	0.670159	1.6261	1.36079	1.59125	3.08677	2.56827	0.628437	0.323964	0.389368	2.21944	0.189491	0.407566
NC_014501.1	Cyan7822_1323	YP_003886599.1	beta-lactamase	3.27101	6.16082	0.562638	9.65322	71.5471	1.47697	0.103592	0.0139768	0.677063	2.61999	0.148477	0.355543
NC_014501.1	Cyan7822_1324	YP_003886600.1	RNA methyltransferase, TrmH family, group 1	3.0383	2.89675	-0.390141	8.21523	7.44749	0.763055	0.121725	0.134273	1.31052	5.36846	0.0408914	0.169633
NC_014501.1	Cyan7822_1325	YP_003886601.1	histidine kinase	0.329568	1.43109	0.513622	1.25664	2.69651	1.42763	0.795775	0.37085	0.700462	1.05583	0.436234	0.620596
NC_014501.1	Cyan7822_1326	YP_003886602.1	acetyl-CoA acetyltransferase	-4.32716	-2.44658	0.897237	0.0498189	0.183445	1.8625	20.0727	5.45124	0.536914	60.0067	9.08e-05	0.00818685
NC_014501.1	Cyan7822_1327	YP_003886603.1	short-chain dehydrogenase/reductase SDR	-5.53879	-3.46922	-0.363837	0.0215108	0.0902941	0.777095	46.4882	11.0749	1.28684	80.3535	3.99e-05	0.00557942
NC_014501.1	Cyan7822_1328	YP_003886604.1	putative transposase IS891/IS1136/IS1341 family	-1.07352	-0.750071	-0.438366	0.475158	0.594574	0.73797	2.10456	1.68188	1.35507	1.69595	0.268914	0.490688
NC_014501.1	Cyan7822_1329	YP_003886605.1	poly(R)-hydroxyalkanoic acid synthase subunit PhaE	-3.45832	-1.27564	0.158264	0.0909793	0.41304	1.11594	10.9915	2.42107	0.896103	11.7419	0.00698357	0.0670224
NC_014501.1	Cyan7822_1330	YP_003886606.1	poly(R)-hydroxyalkanoic acid synthase subunit PhaC	-3.90376	-1.59623	-0.20236	0.0668115	0.330741	0.869128	14.9675	3.02351	1.15058	22.5536	0.00131946	0.0259725
NC_014501.1	Cyan7822_1331	YP_003886607.1	aminoglycoside phosphotransferase	-1.13962	0.72843	-0.456317	0.45388	1.65683	0.728845	2.20323	0.603561	1.37203	1.85528	0.240755	0.46183
NC_014501.1	Cyan7822_1332	YP_003886608.1	hypothetical protein	-0.552431	0.912989	-0.231492	0.68187	1.88294	0.851753	1.46656	0.531084	1.17405	2.28565	0.18176	0.397474
NC_014501.1	Cyan7822_1333	YP_003886609.1	hypothetical protein	-0.480763	0.74244	0.242944	0.716599	1.673	1.18341	1.39548	0.597728	0.845019	1.07237	0.430462	0.615492
NC_014501.1	Cyan7822_1334	YP_003886610.1	aminoglycoside phosphotransferase	-0.209604	1.99704	0.666209	0.864775	3.9918	1.5869	1.15637	0.250513	0.63016	2.70851	0.141037	0.344621
NC_014501.1	Cyan7822_1335	YP_003886611.1	hypothetical protein	-0.529252	1.88718	0.544814	0.692914	3.69912	1.45883	1.44318	0.270335	0.68548	4.36134	0.061654	0.215917
NC_014501.1	Cyan7822_1336	YP_003886612.1	PpiC-type peptidyl-prolyl cis-trans isomerase	-0.447341	-0.608937	-0.577538	0.733393	0.65568	0.670106	1.36352	1.52514	1.4923	0.709238	0.581862	0.720248
NC_014501.1	Cyan7822_1337	YP_003886613.1	secretion protein HlyD family protein	-0.354019	-0.357292	-1.22503	0.782401	0.780629	0.427788	1.27812	1.28102	2.33761	1.47821	0.314727	0.532793
NC_014501.1	Cyan7822_1338	YP_003886614.1	cyclic nucleotide-regulated ABC bacteriocin/lantibiotic exporter	-0.152596	-0.365802	-0.647924	0.89963	0.776037	0.638198	1.11157	1.2886	1.56691	0.687497	0.592756	0.72861
NC_014501.1	Cyan7822_1339	YP_003886615.1	hypothetical protein	0.282157	-0.212906	-0.771339	1.21601	0.862798	0.585874	0.822361	1.15902	1.70685	2.31148	0.178856	0.394182
NC_014501.1	Cyan7822_1340	YP_003886616.1	hypothetical protein	-2.19614	-1.60876	-0.558762	0.218221	0.327881	0.678885	4.58252	3.04989	1.473	4.00476	0.0723656	0.236554
NC_014501.1	Cyan7822_1341	YP_003886617.1	Cl- channel voltage-gated family protein	1.2763	1.9268	0.0488157	2.42217	3.8021	1.03442	0.412853	0.263013	0.96673	5.53817	0.0383603	0.163236
NC_014501.1	Cyan7822_1342	YP_003886618.1	alpha/beta fold family hydrolase	-1.7527	-0.929854	-0.241308	0.296745	0.524911	0.845978	3.36989	1.90508	1.18206	6.38006	0.0284762	0.140064
NC_014501.1	Cyan7822_1343	YP_003886619.1	phospholipid/glycerol acyltransferase	0.32265	-0.278842	-0.120884	1.25063	0.824252	0.919624	0.7996	1.21322	1.0874	0.575174	0.65271	0.773286
NC_014501.1	Cyan7822_1344	YP_003886620.1	methionyl-tRNA synthetase	-1.86923	-0.648088	0.10827	0.27372	0.638126	1.07794	3.65337	1.56709	0.9277	10.0555	0.0101488	0.083435
NC_014501.1	Cyan7822_1345	YP_003886621.1	hypothetical protein	-2.04588	-0.973272	0.0157423	0.242174	0.50935	1.01097	4.12926	1.96329	0.989148	10.7587	0.00863323	0.0763462
NC_014501.1	Cyan7822_1346	YP_003886622.1	hypothetical protein	-0.520185	0.477341	0.360638	0.697283	1.39217	1.28399	1.43414	0.718301	0.77882	1.76783	0.255707	0.477799
NC_014501.1	Cyan7822_1347	YP_003886623.1	hypothetical protein	0	0	-3.46537	1	1	0.0905357	1	1	11.0454	1.40252	0.332992	0.543704
NC_014501.1	Cyan7822_1348	YP_003886624.1	hypothetical protein	-0.0448594	0.587044	-0.256321	0.969384	1.50217	0.83722	1.03158	0.665706	1.19443	0.796928	0.540173	0.689327
NC_014501.1	Cyan7822_1349	YP_003886625.1	WD40 repeat-containing protein	-1.20726	0.223777	-0.905379	0.433091	1.16779	0.533892	2.30899	0.856321	1.87304	0.974843	0.465911	0.643238
NC_014501.1	Cyan7822_1350	YP_003886162.1	pseudo	-3.39068	-3.31468	0	0.0953463	0.100504	1	10.4881	9.94987	1	0.950299	0.475389	0.644033
NC_014501.1	Cyan7822_1351	YP_003886626.1	hypothetical protein	0.5	0.504064	-4.26433	1.41421	1.4182	0.0520365	0.707107	0.705118	19.2173	0.666251	0.603622	0.735742
NC_014501.1	Cyan7822_1352	YP_003886627.1	coenzyme F420 hydrogenase/dehydrogenase subunit beta domain-containing protein	1.75282	2.19723	0.179098	3.37017	4.58597	1.13218	0.296721	0.218057	0.883255	10.328	0.00952198	0.0800178
NC_014501.1	Cyan7822_1353	YP_003886628.1	photosystem II protein PsbK	3.21717	2.89386	-0.471223	9.29959	7.43259	0.721353	0.107532	0.134543	1.38628	8.75912	0.0140309	0.0965865
NC_014501.1	Cyan7822_1354	YP_003886629.1	hypothetical protein	1.66605	2.58716	0.39496	3.17345	6.00915	1.31491	0.315115	0.166413	0.760511	2.44796	0.16449	0.375485
NC_014501.1	Cyan7822_1355	YP_003886630.1	D-alanine--D-alanine ligase	3.92926	3.49601	0.0846138	15.2344	11.2825	1.0604	0.065641	0.088633	0.943037	31.0532	0.000559831	0.0173753
NC_014501.1	Cyan7822_1356	YP_003886631.1	thioesterase superfamily protein	1.6374	0.63683	0.909556	3.11104	1.55491	1.87847	0.321436	0.643125	0.532349	1.26766	0.369034	0.565058
NC_014501.1	Cyan7822_1357	YP_003886632.1	urea ABC transporter urea-binding protein	1.12233	1.06731	1.4226	2.17698	2.09552	2.68069	0.459352	0.477209	0.373038	1.24563	0.375385	0.569621
NC_014501.1	Cyan7822_1358	YP_003886633.1	urea ABC transporter permease UrtB	1.54562	0.348548	1.20917	2.91929	1.27328	2.31204	0.342549	0.785374	0.432518	2.68924	0.142614	0.34722
NC_014501.1	Cyan7822_1359	YP_003886634.1	urea ABC transporter permease UrtC	0.917309	0.885625	0.622534	1.88859	1.84757	1.53958	0.529496	0.541253	0.649529	0.616826	0.629752	0.755671
NC_014501.1	Cyan7822_1360	YP_003886635.1	urea ABC transporter ATP-binding protein UrtD	1.644	1.24291	1.04804	3.12532	2.36675	2.06772	0.319968	0.422521	0.483625	1.43454	0.325104	0.540721
NC_014501.1	Cyan7822_1361	YP_003886636.1	urea ABC transporter ATP-binding protein UrtE	1.45189	2.09554	1.29196	2.73567	4.27387	2.44861	0.365541	0.23398	0.408395	1.31119	0.356881	0.554344
NC_014501.1	Cyan7822_1362	YP_003886637.1	nucleoside-diphosphate kinase	1.99544	2.49251	-1.16137	3.98737	5.62755	0.447088	0.250792	0.177697	2.2367	11.0964	0.00801275	0.073065
NC_014501.1	Cyan7822_1363	YP_003886638.1	FeS-containing-specific oxidoreductase	0.419383	0.454151	-0.666834	1.33736	1.36998	0.629887	0.747744	0.72994	1.58759	0.771891	0.551714	0.697738
NC_014501.1	Cyan7822_1364	YP_003886639.1	hypothetical protein	0.819727	0.699306	-0.535039	1.76507	1.62372	0.69014	0.566549	0.615868	1.44898	1.76549	0.256123	0.47805
NC_014501.1	Cyan7822_1365	YP_003886640.1	RNP-1 like RNA-binding protein	-0.718309	0.195208	-0.252895	0.607809	1.14489	0.839211	1.64525	0.873447	1.1916	1.5661	0.295104	0.51607
NC_014501.1	Cyan7822_1366	YP_003886641.1	hypothetical protein	-0.187197	0.538924	0.0379814	0.87831	1.45289	1.02668	1.13855	0.688284	0.974017	0.833982	0.523606	0.676251
NC_014501.1	Cyan7822_1367	YP_003885586.1	pseudo	0.364515	0.100624	0.0197838	1.28745	1.07224	1.01381	0.77673	0.93263	0.98638	0.0600991	0.978903	0.993163
NC_014501.1	Cyan7822_1368	YP_003886642.1	hypothetical protein	-0.109914	0.287665	-0.188537	0.926643	1.22066	0.877495	1.07916	0.819227	1.13961	0.088358	0.963752	0.984941
NC_014501.1	Cyan7822_1369	YP_003886643.1	multi-sensor hybrid histidine kinase	0.825648	-0.00506946	-0.994713	1.77233	0.996492	0.501836	0.564229	1.00352	1.99268	3.39442	0.0972831	0.279024
NC_014501.1	Cyan7822_1370	YP_003886644.1	hypothetical protein	3.90845	2.01737	-1.13616	15.0163	4.04845	0.454968	0.0665945	0.247008	2.19796	5.77579	0.035157	0.156267
NC_014501.1	Cyan7822_1371	YP_003886645.1	homoserine kinase	0.981047	1.24054	-1.09644	1.9739	2.36288	0.467669	0.506612	0.423213	2.13826	4.33767	0.0622967	0.217044
NC_014501.1	Cyan7822_1372	YP_003886646.1	oxidoreductase molybdopterin-binding protein	-4.11801	-2.39412	-4.18889	0.0575912	0.190238	0.05483	17.3638	5.25657	18.2382	1.58044	0.292053	0.513771
NC_014501.1	Cyan7822_1373	YP_003886647.1	hypothetical protein	1.17258	1.34256	1.36992	2.25414	2.53601	2.58457	0.443629	0.394321	0.386912	1.20292	0.388098	0.582319
NC_014501.1	Cyan7822_1374	YP_003886648.1	cytochrome c biogenesis protein transmembrane region	1.61002	2.01976	1.19114	3.05256	4.05518	2.28334	0.327594	0.246598	0.437955	1.88824	0.235419	0.456794
NC_014501.1	Cyan7822_1375	YP_003886649.1	redoxin domain-containing protein	2.88635	1.56819	1.92739	7.39397	2.96533	3.80366	0.135245	0.33723	0.262904	8.96991	0.0132777	0.0943586
NC_014501.1	Cyan7822_1376	YP_003886650.1	hypothetical protein	2.02332	1.02646	1.05828	4.06519	2.03702	2.08245	0.245991	0.490912	0.480204	1.54961	0.298663	0.519218
NC_014501.1	Cyan7822_1377	YP_003886651.1	peptide methionine sulfoxide reductase	-3.8637	-1.53419	-3.29771	0.0686929	0.345272	0.101693	14.5576	2.89626	9.83357	1.26949	0.368512	0.564763
NC_014501.1	Cyan7822_1378	YP_003886652.1	glycosyl transferase family protein	0.0634333	1.77254	-0.831673	1.04495	3.41655	0.561877	0.956984	0.292693	1.77975	2.14798	0.19833	0.418429
NC_014501.1	Cyan7822_1379	YP_003886653.1	hypothetical protein	2.62119	0.927079	-0.13415	6.15258	1.90142	0.911207	0.162533	0.525922	1.09745	5.30404	0.0419108	0.173013
NC_014501.1	Cyan7822_1380	YP_003886654.1	tRNA (guanine-N(7)-)-methyltransferase	1.63399	0.54937	-0.811	3.10371	1.46345	0.569986	0.322195	0.683318	1.75443	3.43694	0.0952054	0.275088
NC_014501.1	Cyan7822_1381	YP_003886655.1	metallophosphoesterase	3.27087	2.57795	0.00880114	9.65227	5.9709	1.00612	0.103603	0.167479	0.993918	17.1962	0.00267894	0.038813
NC_014501.1	Cyan7822_1382	YP_003886656.1	sulfate ABC transporter substrate-binding protein	1.40183	3.7802	0.749013	2.64237	13.7389	1.68064	0.378447	0.0727858	0.59501	1.61111	0.285665	0.5069
NC_014501.1	Cyan7822_1383	YP_003886657.1	putative PAS/PAC sensor protein	0.263406	0.515448	-1.02089	1.20031	1.42944	0.492813	0.833119	0.699576	2.02917	1.64106	0.279602	0.500225
NC_014501.1	Cyan7822_1384	YP_003886658.1	multi-sensor hybrid histidine kinase	1.87255	1.77291	0.773515	3.66179	3.41744	1.70943	0.27309	0.292617	0.584991	3.51457	0.0915623	0.269216
NC_014501.1	Cyan7822_1385	YP_003886659.1	hypothetical protein	2.06489	2.48727	0.855701	4.18403	5.60714	1.80964	0.239004	0.178344	0.552597	3.39118	0.0974439	0.279362
NC_014501.1	Cyan7822_1386	YP_003886660.1	response regulator receiver modulated diguanylate cyclase	0.576369	1.09642	0.261534	1.49109	2.13824	1.19875	0.67065	0.467675	0.8342	1.48421	0.313335	0.531602
NC_014501.1	Cyan7822_1387	YP_003886661.1	multi-sensor signal transduction histidine kinase	1.15502	1.28978	-0.425624	2.22687	2.4449	0.744517	0.449061	0.409015	1.34315	4.65238	0.0544296	0.200911
NC_014501.1	Cyan7822_1388	YP_003886662.1	response regulator receiver protein	0.201069	-0.301828	-0.337803	1.14955	0.811224	0.791246	0.869906	1.23271	1.26383	0.278917	0.83896	0.894767
NC_014501.1	Cyan7822_1389	YP_003886663.1	hypothetical protein	-0.425405	-0.699834	0.418451	0.74463	0.615643	1.33649	1.34295	1.62432	0.748228	0.827286	0.526555	0.678346
NC_014501.1	Cyan7822_1390	YP_003886664.1	hypothetical protein	-0.835795	-0.127255	-0.279852	0.560274	0.915572	0.823675	1.78484	1.09221	1.21407	0.531278	0.677836	0.790595
NC_014501.1	Cyan7822_1391	YP_003886665.1	biotin--acetyl-CoA-carboxylase ligase	0.840058	1.26186	0.0745942	1.79012	2.39805	1.05306	0.558621	0.417006	0.949609	2.7622	0.136765	0.339527
NC_014501.1	Cyan7822_1392	YP_003886666.1	peptidase M23	2.6234	2.78171	0.938145	6.16201	6.87665	1.91606	0.162285	0.14542	0.521904	12.2933	0.00624055	0.0627327
NC_014501.1	Cyan7822_1393	YP_003886667.1	hypothetical protein	0.923782	1.55318	-0.000448518	1.89708	2.93464	0.999689	0.527125	0.340758	1.00031	5.77758	0.0351342	0.156267
NC_014501.1	Cyan7822_1394	YP_003886414.1	pseudo	0.556555	-0.241815	-1.86609	1.47075	0.845681	0.274316	0.679924	1.18248	3.64543	5.87258	0.0339548	0.154498
NC_014501.1	Cyan7822_1395	YP_003886668.1	group 1 glycosyl transferase	-0.477803	-0.00236071	-0.767895	0.71807	0.998365	0.587274	1.39262	1.00164	1.70278	0.728919	0.572194	0.712845
NC_014501.1	Cyan7822_1396	YP_003886669.1	NAD-dependent epimerase/dehydratase	-0.322122	-0.297339	-0.632798	0.799893	0.813752	0.644924	1.25017	1.22888	1.55057	0.412413	0.750539	0.830984
NC_014501.1	Cyan7822_1397	YP_003886670.1	family 2 glycosyl transferase	-0.79189	0.371892	-0.637744	0.577587	1.29405	0.642717	1.73134	0.772768	1.55589	0.929935	0.483432	0.646701
NC_014501.1	Cyan7822_1398	YP_003886671.1	quinolinate synthetase complex subunit A	-0.872945	-0.775687	0.476171	0.546031	0.58411	1.39105	1.8314	1.71201	0.718883	3.33174	0.100458	0.28463
NC_014501.1	Cyan7822_1399	YP_003886672.1	pentapeptide repeat-containing protein	-0.84473	0.983568	0.0789937	0.556815	1.97735	1.05628	1.79593	0.505728	0.946718	0.986461	0.461505	0.639079
NC_014501.1	Cyan7822_1400	YP_003886673.1	isocitrate dehydrogenase	-3.4941	-2.97502	0.299275	0.0887508	0.127183	1.23053	11.2675	7.86267	0.812661	27.8389	0.000752135	0.0199567
NC_014501.1	Cyan7822_1401	YP_003886674.1	serine/threonine protein kinase	0.672101	0.0283773	-0.458825	1.59339	1.01986	0.727578	0.627592	0.980523	1.37442	1.75792	0.257476	0.479648
NC_014501.1	Cyan7822_1402	YP_003886675.1	RpoD subfamily RNA polymerase sigma-70 factor	-0.018223	-0.444249	-0.141202	0.987448	0.734967	0.906764	1.01271	1.36061	1.10282	0.240549	0.865097	0.913
NC_014501.1	Cyan7822_1403	YP_003886676.1	hypothetical protein	-0.23081	-0.0712292	-0.346004	0.852157	0.951827	0.78676	1.17349	1.05061	1.27104	0.163135	0.917265	0.952165
NC_014501.1	Cyan7822_1404	YP_003886677.1	A/G-specific adenine glycosylase	0.185898	-0.0139588	0.0941236	1.13752	0.990371	1.06742	0.879102	1.00972	0.936841	0.0921517	0.961581	0.983778
NC_014501.1	Cyan7822_1405	YP_003886678.1	hypothetical protein	0.203683	-0.297324	-0.295002	1.15163	0.813761	0.815071	0.868331	1.22886	1.22689	0.0919839	0.961678	0.983778
NC_014501.1	Cyan7822_1406	YP_003886679.1	hypothetical protein	1.16018	1.83246	0.378372	2.23486	3.56145	1.29987	0.447456	0.280785	0.769305	1.52933	0.303116	0.522385
NC_014501.1	Cyan7822_1407	YP_003886680.1	phospholipase/Carboxylesterase	0.105795	0.710925	-0.185253	1.07609	1.63685	0.879495	0.929293	0.610928	1.13702	1.31925	0.354685	0.552185
NC_014501.1	Cyan7822_1408	YP_003886681.1	hypothetical protein	-1.64725	-1.10211	-1.17387	0.319249	0.465836	0.44323	3.13235	2.14668	2.25617	2.71916	0.140175	0.343758
NC_014501.1	Cyan7822_1409	YP_003886682.1	hypothetical protein	-0.692385	-0.0112226	0.152427	0.61883	0.992251	1.11144	1.61595	1.00781	0.899735	0.259681	0.852053	0.904142
NC_014501.1	Cyan7822_1410	YP_003886683.1	hypothetical protein	-0.492268	-1.44147	-1.27775	0.710907	0.368193	0.412439	1.40665	2.71597	2.4246	1.68768	0.270489	0.491396
NC_014501.1	Cyan7822_1411	YP_003886684.1	hypothetical protein	3.55426	3.55426	-3.43616	11.7473	11.7473	0.0923871	0.0851257	0.0851257	10.824	4.87834	0.0495824	0.190286
NC_014501.1	Cyan7822_1412	YP_003886685.1	CutA1 divalent ion tolerance protein	0.85022	0.149171	3.2539	1.80278	1.10893	9.53939	0.5547	0.901769	0.104828	0.498936	0.696956	0.800068
NC_014501.1	Cyan7822_1413	YP_003886686.1	aliphatic sulfonates family ABC transporter periplasmic ligand-binding protein	1.29248	1.37744	-1.74948	2.44949	2.59808	0.297409	0.408248	0.3849	3.36237	0.615501	0.630469	0.756281
NC_014501.1	Cyan7822_1414	YP_003886687.1	binding-protein-dependent transporter inner membrane component	-1.14223	5.1649	2.30094	0.45306	35.8748	4.92778	2.20721	0.0278747	0.202931	5.08308	0.0456771	0.182009
NC_014501.1	Cyan7822_1415	YP_003886688.1	ABC transporter-like protein	2.12548	4.44741	-1.13253	4.36348	21.8174	0.456116	0.229175	0.0458349	2.19242	5.02876	0.0466719	0.184762
NC_014501.1	Cyan7822_1416	YP_003886689.1	acyl-Coa dehydrogenase type 2 domain-containing protein	-1.35485	-0.969836	-0.942231	0.390976	0.510564	0.520427	2.5577	1.95862	1.9215	0.810654	0.533965	0.68476
NC_014501.1	Cyan7822_1417	YP_003886690.1	hypothetical protein	-0.5409	-0.170251	-0.0079301	0.687342	0.888688	0.994518	1.45488	1.12525	1.00551	0.213969	0.883185	0.925737
NC_014501.1	Cyan7822_1418	YP_003886691.1	proprotein convertase P	0.0399452	0.251745	0.266192	1.02807	1.19065	1.20263	0.972692	0.83988	0.831512	0.0718099	0.972865	0.990133
NC_014501.1	Cyan7822_1419	YP_003886692.1	beta-Ig-H3/fasciclin	2.58232	3.62846	0.44058	5.98901	12.3673	1.35715	0.166973	0.0808581	0.736838	9.31552	0.0121559	0.090639
NC_014501.1	Cyan7822_1420	YP_003886693.1	CO2 hydration protein	1.93493	2.22572	0.179022	3.82359	4.67743	1.13212	0.261534	0.213793	0.883302	9.79216	0.0108082	0.0857307
NC_014501.1	Cyan7822_1421	YP_003886694.1	proton-translocating NADH-quinone oxidoreductase subunit M	2.36813	4.62885	1.67719	5.16273	24.7413	3.19805	0.193696	0.0404183	0.31269	23.772	0.0011476	0.0246376
NC_014501.1	Cyan7822_1422	YP_003886695.1	carbonic anhydrase	2.06116	4.20468	1.65165	4.17322	18.4389	3.14193	0.239623	0.0542332	0.318276	19.0969	0.00204213	0.0333745
NC_014501.1	Cyan7822_1423	YP_003886696.1	NAD(P)H dehydrogenase subunit NdhF3 family protein	2.4643	4.69392	2.68864	5.51858	25.8827	6.44707	0.181206	0.0386359	0.155109	32.2334	0.000505895	0.016948
NC_014501.1	Cyan7822_1424	YP_003886697.1	hypothetical protein	-12.7195	-9.99661	-3.42899	0.000148274	0.000978857	0.0928477	6744.29	1021.6	10.7703	15.4322	0.00353319	0.0444357
NC_014501.1	Cyan7822_1425	YP_003886698.1	ribonuclease T2	-4.27064	-2.39914	-0.218443	0.0518094	0.189577	0.859493	19.3015	5.2749	1.16348	9.98855	0.0103112	0.0839987
NC_014501.1	Cyan7822_1426	YP_003886699.1	hypothetical protein	2.36125	2.25383	2.02037	5.13815	4.76949	4.05687	0.194623	0.209666	0.246495	3.48491	0.0929322	0.271723
NC_014501.1	Cyan7822_1427	YP_003886684.1	pseudo	0	0	-3.28493	1	1	0.102598	1	1	9.74679	1.39712	0.334346	0.543704
NC_014501.1	Cyan7822_1428	YP_003886700.1	magnesium chelatase subunit H	1.22336	0.742775	0.0440953	2.3349	1.67339	1.03104	0.428284	0.597589	0.969898	1.1683	0.398803	0.590881
NC_014501.1	Cyan7822_1429	YP_003886701.1	hypothetical protein	-1.76043	-1.46549	-0.82635	0.295159	0.362111	0.563954	3.388	2.76158	1.77319	1.40357	0.332731	0.543704
NC_014501.1	Cyan7822_1430	YP_003886702.1	hypothetical protein	0.549864	0.00142053	-0.568154	1.46395	1.00099	0.674479	0.683084	0.999016	1.48263	0.512025	0.689156	0.798059
NC_014501.1	Cyan7822_1431	YP_003886703.1	sugar fermentation stimulation protein	-0.54034	0.0519694	-0.770941	0.687609	1.03668	0.586035	1.45432	0.964619	1.70638	0.635247	0.619873	0.748538
NC_014501.1	Cyan7822_1432	YP_003886704.1	ATP-NAD/AcoX kinase	-0.125158	0.251336	-0.256154	0.916904	1.19031	0.837317	1.09063	0.840118	1.19429	0.434997	0.736224	0.821454
NC_014501.1	Cyan7822_1433	YP_003886705.1	hypothetical protein	1.74391	2.00615	2.71559	3.34941	4.01708	6.5686	0.29856	0.248937	0.152239	6.92071	0.023868	0.126815
NC_014501.1	Cyan7822_1434	YP_003886706.1	aldo/keto reductase	0.355776	0.265195	-0.425699	1.27967	1.2018	0.744478	0.781449	0.832086	1.34322	1.5619	0.296005	0.516711
NC_014501.1	Cyan7822_1435	YP_003886707.1	recA protein	-0.0613423	0.303133	-0.0469463	0.958372	1.23382	0.967983	1.04344	0.81049	1.03308	0.267295	0.846867	0.900078
NC_014501.1	Cyan7822_1436	YP_003886708.1	hypothetical protein	-1.32227	-1.93529	-1.27404	0.399905	0.261468	0.413501	2.50059	3.82456	2.41837	0.977364	0.46495	0.642404
NC_014501.1	Cyan7822_1438	YP_003886709.1	hypothetical protein	0.278752	0.0972242	-0.892198	1.21314	1.06971	0.538793	0.824304	0.93483	1.856	0.870268	0.507961	0.665543
NC_014501.1	Cyan7822_1439	YP_003886710.1	Ycf66 family protein	0.0910716	0.641585	-0.531443	1.06516	1.56004	0.691862	0.938825	0.641008	1.44537	1.97415	0.222214	0.445087
NC_014501.1	Cyan7822_1440	YP_003886711.1	heat shock protein DnaJ domain-containing protein	3.56741	0.32132	-0.729163	11.8549	1.24947	0.603254	0.0843534	0.800337	1.65768	1.28647	0.363718	0.559935
NC_014501.1	Cyan7822_1441	YP_003886712.1	hypothetical protein	0.801902	0.875174	-1.08097	1.7434	1.83423	0.472711	0.573592	0.545188	2.11546	7.4919	0.0200236	0.118344
NC_014501.1	Cyan7822_1442	YP_003886713.1	FAD linked oxidase domain-containing protein	0.520909	0.609375	-1.1963	1.43486	1.5256	0.436392	0.696932	0.65548	2.29152	4.71493	0.0530265	0.197647
NC_014501.1	Cyan7822_1443	YP_003886714.1	hypothetical protein	-0.403916	0.623066	-0.0363907	0.755804	1.54014	0.975091	1.32309	0.64929	1.02554	0.403796	0.756058	0.835182
NC_014501.1	Cyan7822_1444	YP_003886715.1	hypothetical protein	0.0127879	0.174273	-0.735289	1.0089	1.1284	0.600698	0.991175	0.886214	1.66473	0.298243	0.825853	0.884273
NC_014501.1	Cyan7822_1445	YP_003886716.1	ribonucleoside-diphosphate reductase subunit alpha	-0.619038	1.28792	0.0554467	0.651105	2.44175	1.03918	1.53585	0.409542	0.962296	4.30577	0.0631771	0.21931
NC_014501.1	Cyan7822_1446	YP_003886717.1	hypothetical protein	0.501048	0.862343	-0.982407	1.41524	1.81799	0.506135	0.706593	0.550059	1.97576	1.87919	0.236869	0.458425
NC_014501.1	Cyan7822_1447	YP_003886718.1	ribonucleotide reductase	0.934881	2.96204	0.29732	1.91173	7.79225	1.22886	0.523086	0.128333	0.813763	5.22094	0.0432767	0.175651
NC_014501.1	Cyan7822_1448	YP_003886719.1	hypothetical protein	2.6675	1.8867	0.379801	6.35329	3.69789	1.30116	0.157399	0.270424	0.768544	6.19149	0.0303632	0.144003
NC_014501.1	Cyan7822_1449	YP_003886720.1	LexA family transcriptional repressor	0.0803892	0.386213	-0.107974	1.0573	1.30696	0.92789	0.945802	0.765136	1.07771	0.567257	0.657171	0.776803
NC_014501.1	Cyan7822_1450	YP_003886721.1	type 11 methyltransferase	-0.0829339	0.694478	0.0370637	0.944136	1.6183	1.02602	1.05917	0.617933	0.974637	0.804585	0.5367	0.686319
NC_014501.1	Cyan7822_1451	YP_003886722.1	hypothetical protein	0.305505	-0.0645142	-0.23885	1.23585	0.956267	0.847421	0.809159	1.04573	1.18005	0.320695	0.810722	0.874297
NC_014501.1	Cyan7822_1452	YP_003886723.1	hypothetical protein	2.50302	0.978035	-0.669344	5.66871	1.96978	0.628793	0.176407	0.507671	1.59035	3.3076	0.101717	0.287115
NC_014501.1	Cyan7822_1453	YP_003886724.1	hypothetical protein	-0.906759	-1.4135	-1.387	0.533382	0.375399	0.382358	1.87483	2.66383	2.61535	2.4366	0.165627	0.376303
NC_014501.1	Cyan7822_1454	YP_003886725.1	carbohydrate kinase	1.14991	1.35278	-0.707253	2.219	2.55404	0.612485	0.450654	0.391537	1.63269	6.83544	0.0245248	0.128182
NC_014501.1	Cyan7822_1455	YP_003886726.1	phosphoglycerate kinase	2.87355	2.7835	-0.518108	7.32866	6.88519	0.698287	0.136451	0.145239	1.43208	16.6584	0.00290678	0.0403423
NC_014501.1	Cyan7822_1456	YP_003886727.1	UspA domain-containing protein	-0.773773	-0.708525	-1.23776	0.584886	0.611945	0.424029	1.70974	1.63413	2.35833	1.9538	0.225253	0.448517
NC_014501.1	Cyan7822_1457	YP_003886728.1	type IV pilus assembly PilZ	-0.720979	-1.07077	-0.945537	0.606686	0.476063	0.519236	1.6483	2.10056	1.92591	0.582652	0.648525	0.770216
NC_014501.1	Cyan7822_1458	YP_003886729.1	ribosome biogenesis GTP-binding protein YlqF	-0.299372	0.0367604	-0.593969	0.812606	1.02581	0.662518	1.23061	0.974841	1.50939	0.546275	0.669145	0.785876
NC_014501.1	Cyan7822_1459	YP_003886730.1	hypothetical protein	1.5877	2.32193	2.56405	3.0057	5.00002	5.91364	0.332701	0.199999	0.1691	1.9565	0.224845	0.448101
NC_014501.1	Cyan7822_1460	YP_003886731.1	hypothetical protein	-0.918729	-2.32294	-0.690709	0.528975	0.19986	0.61955	1.89045	5.00351	1.61408	3.52724	0.0909857	0.268123
NC_014501.1	Cyan7822_1461	YP_003886732.1	3-dehydroquinate dehydratase	-0.957266	-1.58121	-0.571078	0.515032	0.334202	0.673114	1.94163	2.9922	1.48563	2.15569	0.19735	0.417142
NC_014501.1	Cyan7822_1462	YP_003886733.1	hypothetical protein	-0.738427	-1.23114	-0.04761	0.599393	0.425981	0.967538	1.66836	2.34752	1.03355	2.99543	0.120073	0.317846
NC_014501.1	Cyan7822_1463	YP_003886734.1	competence/damage-inducible protein CinA	0.969596	0.545268	-0.643283	1.95829	1.45929	0.640254	0.510649	0.685264	1.56188	4.16525	0.0672598	0.225734
NC_014501.1	Cyan7822_1464	YP_003886735.1	glycosyl transferase family protein	0.065537	-0.239466	-0.152633	1.04647	0.847059	0.899607	0.95559	1.18056	1.1116	0.207804	0.887365	0.928967
NC_014501.1	Cyan7822_1465	YP_003886736.1	glycine hydroxymethyltransferase	-1.04391	-1.47365	-1.02265	0.485011	0.36007	0.492212	2.06181	2.77724	2.03164	4.44469	0.0594603	0.211856
NC_014501.1	Cyan7822_1466	YP_003886737.1	hypothetical protein	-0.667764	0.268724	0.221647	0.629482	1.20474	1.16606	1.58861	0.830053	0.857586	1.10456	0.419503	0.605995
NC_014501.1	Cyan7822_1467	YP_003886738.1	hypothetical protein	-0.945529	-0.428085	-0.817004	0.519239	0.743248	0.567619	1.9259	1.34545	1.76174	0.463563	0.718444	0.809208
NC_014501.1	Cyan7822_1468	YP_003886739.1	ureidoglycolate lyase	1.33416	1.26776	0.0783407	2.52129	2.40787	1.0558	0.396622	0.415305	0.947146	3.48001	0.0931611	0.271928
NC_014501.1	Cyan7822_1469	YP_003886740.1	30S ribosomal protein S6	2.25977	1.04227	-0.69963	4.78915	2.05947	0.61573	0.208805	0.485562	1.62409	5.27235	0.0424248	0.174284
NC_014501.1	Cyan7822_1470	YP_003886741.1	group 1 glycosyl transferase	1.60864	1.4088	-0.781279	3.04964	2.65516	0.581851	0.327908	0.376625	1.71865	3.41782	0.0961327	0.277026
NC_014501.1	Cyan7822_1471	YP_003886742.1	AtzE family amidohydrolase	1.74625	0.697391	-1.3783	3.35486	1.62157	0.384673	0.298075	0.616686	2.59961	14.3328	0.00425908	0.0497963
NC_014501.1	Cyan7822_1472	YP_003886743.1	hypothetical protein	1.60285	1.34208	-0.964711	3.03742	2.53516	0.512381	0.329226	0.394453	1.95167	7.22513	0.0217068	0.122288
NC_014501.1	Cyan7822_1473	YP_003886744.1	microcompartments protein	2.27666	1.42556	-0.852241	4.84556	2.68618	0.553923	0.206374	0.372275	1.8053	15.2297	0.00365367	0.0454425
NC_014501.1	Cyan7822_1474	YP_003886745.1	microcompartments protein	1.45662	0.608385	-1.07789	2.74464	1.52455	0.473721	0.364347	0.655931	2.11095	9.28294	0.0122561	0.0908341
NC_014501.1	Cyan7822_1475	YP_003886746.1	XisI protein	-2.03929	-1.45254	-0.280821	0.243283	0.365377	0.823123	4.11043	2.7369	1.21489	1.52194	0.304759	0.523847
NC_014501.1	Cyan7822_1476	YP_003886747.1	XisH protein	-1.1683	-0.733514	-1.22232	0.444945	0.601437	0.428592	2.24747	1.66268	2.33322	0.974972	0.465862	0.643238
NC_014501.1	Cyan7822_1477	YP_003886748.1	hypothetical protein	-1.12575	-0.806386	0.263924	0.458265	0.571812	1.20074	2.18215	1.74883	0.83282	1.78407	0.252841	0.4752
NC_014501.1	Cyan7822_1478	YP_003886749.1	proline iminopeptidase	0.428498	-0.067714	-0.615842	1.34583	0.954149	0.652549	0.743035	1.04805	1.53245	0.777976	0.548883	0.695458
NC_014501.1	Cyan7822_1479	YP_003886750.1	FAD-dependent pyridine nucleotide-disulfide oxidoreductase	0.703929	0.588588	0.308441	1.62893	1.50377	1.23837	0.613898	0.664993	0.807514	0.681411	0.595846	0.730517
NC_014501.1	Cyan7822_1480	YP_003886751.1	hypothetical protein	0.450772	0.895169	0.531227	1.36677	1.85983	1.44516	0.731651	0.537684	0.691966	0.629341	0.623022	0.750867
NC_014501.1	Cyan7822_1481	YP_003886752.1	hypothetical protein	3.19429	3.41662	2.83106	9.15328	10.6784	7.11596	0.10925	0.0936472	0.140529	2.90306	0.126342	0.325937
NC_014501.1	Cyan7822_1482	YP_003886753.1	hypothetical protein	3.18191	3.64879	2.38992	9.07508	12.5428	5.24129	0.110192	0.0797269	0.190793	2.61145	0.149222	0.356485
NC_014501.1	Cyan7822_1483	YP_003886754.1	hypothetical protein	-0.579852	-0.040126	1.03773	0.669032	0.97257	2.053	1.4947	1.0282	0.487093	2.15688	0.1972	0.416956
NC_014501.1	Cyan7822_1484	YP_003886755.1	radical SAM protein	2.26472	1.58854	-0.66304	4.8056	3.00744	0.631546	0.208091	0.332508	1.58342	11.3691	0.00755459	0.0701967
NC_014501.1	Cyan7822_1485	YP_003886756.1	N-acetyltransferase GCN5	1.25014	-1.41771	-0.296708	2.37864	0.374306	0.814108	0.420409	2.67161	1.22834	4.54484	0.05696	0.206738
NC_014501.1	Cyan7822_1486	YP_003886757.1	histidine kinase	1.44187	1.56161	-0.462796	2.71672	2.95182	0.725579	0.368091	0.338774	1.37821	9.74899	0.0109217	0.0860695
NC_014501.1	Cyan7822_1487	YP_003886758.1	SUA5/yciO/yrdC domain-containing protein	0.115047	1.10875	-1.55193	1.08301	2.15658	0.341053	0.923352	0.463697	2.9321	7.22904	0.0216808	0.122243
NC_014501.1	Cyan7822_1488	YP_003886759.1	S-layer protein	3.85565	3.14229	2.84396	14.4766	8.82925	7.17988	0.0690772	0.11326	0.139278	3.83379	0.0783909	0.246694
NC_014501.1	Cyan7822_1489	YP_003886760.1	cytochrome B6-F complex subunit VI	1.52309	2.09605	-0.132567	2.87407	4.27538	0.912207	0.347939	0.233897	1.09624	7.75652	0.0185225	0.113005
NC_014501.1	Cyan7822_1490	YP_003886761.1	dihydroorotase, multifunctional complex type	0.919682	0.67587	-1.25086	1.8917	1.59756	0.420197	0.528625	0.625955	2.37983	12.0011	0.00662021	0.0649164
NC_014501.1	Cyan7822_1491	YP_003886762.1	thioredoxin domain-containing protein	0.316109	1.28323	0.489828	1.24497	2.43383	1.40428	0.803233	0.410876	0.71211	1.37174	0.340809	0.544204
NC_014501.1	Cyan7822_1492	YP_003886763.1	hypothetical protein	0.937126	1.85018	0.395691	1.91471	3.60544	1.31557	0.522272	0.277359	0.760125	2.64484	0.146337	0.352048
NC_014501.1	Cyan7822_1493	YP_003886764.1	hypothetical protein	-0.476563	1.33947	-0.278972	0.718688	2.53058	0.824178	1.39143	0.395167	1.21333	0.811262	0.533692	0.68476
NC_014501.1	Cyan7822_1494	YP_003886765.1	hypothetical protein	1.22879	1.15141	0.624099	2.3437	2.22132	1.54125	0.426676	0.450184	0.648825	1.59159	0.289711	0.511396
NC_014501.1	Cyan7822_1495	YP_003886766.1	anaerobic ribonucleoside-triphosphate reductase activating protein	-1.28553	0.60051	1.67736	0.41022	1.51625	3.19843	2.43772	0.659521	0.312653	6.31466	0.0291124	0.141099
NC_014501.1	Cyan7822_1496	YP_003886767.1	hypothetical protein	1.28868	2.0396	0.587877	2.44305	4.11131	1.50303	0.409325	0.243231	0.665321	9.29733	0.0122117	0.0907963
NC_014501.1	Cyan7822_1497	YP_003886768.1	hypothetical protein	-7.72063	-3.37073	-8.14118	0.00474088	0.0966736	0.00354209	210.931	10.3441	282.319	7.3238	0.0210629	0.120263
NC_014501.1	Cyan7822_1498	YP_003886769.1	glucokinase	0.136925	-0.285338	1.20993	1.09956	0.820549	2.31327	0.909456	1.2187	0.432289	1.92817	0.229157	0.452166
NC_014501.1	Cyan7822_1499	YP_003886770.1	Mo-dependent nitrogenase family protein	-0.915266	-1.00343	-1.0044	0.530246	0.498812	0.498477	1.88592	2.00476	2.00611	2.96966	0.12178	0.320119
NC_014501.1	Cyan7822_1500	YP_003886771.1	GTP-binding protein Obg/CgtA	-0.610251	-0.811855	-0.684662	0.655083	0.569649	0.622152	1.52652	1.75547	1.60733	1.39854	0.333989	0.543704
NC_014501.1	Cyan7822_1501	YP_003888433.1	pseudo	0.719788	0.0837285	-0.469941	1.64694	1.05975	0.721994	0.607187	0.943616	1.38505	3.16492	0.109607	0.301218
NC_014501.1	Cyan7822_1502	YP_003886772.1	IS605 OrfB family transposase	0.630614	0.689873	-0.0826277	1.54822	1.61314	0.944336	0.645901	0.619908	1.05895	2.08854	0.206099	0.428014
NC_014501.1	Cyan7822_1503	YP_003886773.1	glyoxalase/bleomycin resistance protein/dioxygenase	-3.87447	-4.32566	-2.73697	0.0681818	0.0498709	0.15	14.6667	20.0518	6.66667	1.0534	0.437089	0.621291
NC_014501.1	Cyan7822_1504	YP_003886774.1	hypothetical protein	-1.88257	-1.65537	-0.971244	0.2712	0.317455	0.510066	3.68731	3.15005	1.96053	2.34442	0.175242	0.3899
NC_014501.1	Cyan7822_1505	YP_003886775.1	hypothetical protein	-1.48811	-0.785864	-1.10638	0.35648	0.580004	0.464458	2.80521	1.72413	2.15305	2.26894	0.183671	0.399589
NC_014501.1	Cyan7822_1506	YP_003886776.1	methionine aminopeptidase	0.087395	0.306159	-0.524161	1.06245	1.23641	0.695364	0.941221	0.808792	1.4381	0.468218	0.715583	0.806939
NC_014501.1	Cyan7822_1507	YP_003886777.1	phosphoribosylformimino-5-aminoimidazole carboxamide ribotide isomerase	-1.3545	-0.584844	-0.396536	0.39107	0.666722	0.75968	2.55709	1.49988	1.31634	2.51502	0.157988	0.368475
NC_014501.1	Cyan7822_1508	YP_003886778.1	exopolysaccharide synthesis ExoD	-2.56605	-1.29326	0.203236	0.168866	0.408027	1.15128	5.92185	2.45082	0.8686	5.54892	0.0382071	0.162789
NC_014501.1	Cyan7822_1509	YP_003886779.1	citrate transporter	-0.651206	0.467652	0.447	0.636748	1.38286	1.3632	1.57048	0.723141	0.733567	0.859587	0.512508	0.668841
NC_014501.1	Cyan7822_1510	YP_003886780.1	TrkA-C domain-containing protein	0.494437	1.27796	-0.206428	1.40877	2.42495	0.866681	0.709838	0.412379	1.15383	1.03378	0.44408	0.625967
NC_014501.1	Cyan7822_1511	YP_003886781.1	permease	0.380414	-0.0373545	-0.571157	1.30171	0.97444	0.673077	0.768217	1.02623	1.48571	1.52474	0.304136	0.523342
NC_014501.1	Cyan7822_1512	YP_003886782.1	hypothetical protein	0.794906	0.0939108	-0.195489	1.73496	1.06726	0.873277	0.576381	0.936979	1.14511	1.70412	0.267369	0.48922
NC_014501.1	Cyan7822_1513	YP_003886783.1	hypothetical protein	-0.73982	1.4161	0.89649	0.598814	2.66862	1.86153	1.66997	0.374725	0.537192	2.48094	0.161249	0.371851
NC_014501.1	Cyan7822_1514	YP_003886684.1	pseudo	-3.73787	-3.98	0	0.0749532	0.0633724	1	13.3417	15.7797	1	0.955478	0.47337	0.644033
NC_014501.1	Cyan7822_1515	YP_003886784.1	hypothetical protein	1.36377	0.644706	-0.653122	2.57357	1.56342	0.635903	0.388565	0.639623	1.57257	4.83958	0.0503718	0.19207
NC_014501.1	Cyan7822_1516	YP_003886785.1	hypothetical protein	1.8924	2.60809	1.71241	3.71253	6.09697	3.27708	0.269358	0.164016	0.305149	2.08969	0.205945	0.427957
NC_014501.1	Cyan7822_1517	YP_003886786.1	16S rRNA processing protein RimM	-0.556241	-0.320179	-0.627752	0.680072	0.800971	0.647184	1.47043	1.24849	1.54516	0.441742	0.731993	0.818622
NC_014501.1	Cyan7822_1518	YP_003886787.1	ABC transporter-like protein	1.94668	1.55156	0.0269226	3.85487	2.93133	1.01884	0.259412	0.341142	0.981512	11.6469	0.00712348	0.0680755
NC_014501.1	Cyan7822_1519	YP_003886788.1	chaperone DnaJ domain-containing protein	0.645221	0.755661	-0.286699	1.56398	1.6884	0.819776	0.639395	0.592275	1.21985	2.18436	0.193764	0.412397
NC_014501.1	Cyan7822_1520	YP_003886789.1	Rieske (2Fe-2S) domain-containing protein	0.851427	0.638941	-1.01614	1.80428	1.55719	0.494439	0.554236	0.642184	2.0225	6.78595	0.0249171	0.129013
NC_014501.1	Cyan7822_1521	YP_003886790.1	hypothetical protein	0.251929	-0.00366733	-0.982314	1.1908	0.997461	0.506167	0.839773	1.00255	1.97563	2.71192	0.14076	0.344443
NC_014501.1	Cyan7822_1522	YP_003886791.1	hypothetical protein	-4.31451	-3.81749	-4.84925	0.0502577	0.0709284	0.0346921	19.8975	14.0987	28.825	1.50814	0.307861	0.526405
NC_014501.1	Cyan7822_1523	YP_003886792.1	pyruvate kinase	0.127218	0.109794	-0.266734	1.09219	1.07907	0.831199	0.915595	0.92672	1.20308	0.447738	0.728248	0.816525
NC_014501.1	Cyan7822_1524	YP_003886793.1	hypothetical protein	0.338083	-0.80295	-0.830639	1.26408	0.573176	0.56228	0.791092	1.74466	1.77847	3.46379	0.0939241	0.273444
NC_014501.1	Cyan7822_1525	YP_003886794.1	hypothetical protein	0.309234	2.14887	1.69299	1.23905	4.43481	3.23327	0.80707	0.225489	0.309284	4.41885	0.060129	0.212946
NC_014501.1	Cyan7822_1526	YP_003886795.1	hypothetical protein	-1.16225	1.1419	-2.78966	0.446815	2.20671	0.14462	2.23806	0.453163	6.91466	0.694058	0.589444	0.726496
NC_014501.1	Cyan7822_1527	YP_003886796.1	DNA protecting protein DprA	-0.67774	0.591611	-0.18478	0.625144	1.50693	0.879783	1.59963	0.663602	1.13664	0.852857	0.515398	0.671128
NC_014501.1	Cyan7822_1528	YP_003886797.1	hypothetical protein	0.472036	-0.00705382	4.222	1.38707	0.995123	18.6616	0.720946	1.0049	0.0535859	1.13259	0.410238	0.599108
NC_014501.1	Cyan7822_1529	YP_003886021.1	pseudo	-0.0368871	0.406296	0.747576	0.974756	1.32528	1.67897	1.0259	0.754558	0.595603	1.45255	0.320771	0.537264
NC_014501.1	Cyan7822_1530	YP_003886798.1	WD40 repeat-containing protein	0.722096	0.819537	0.134033	1.64958	1.76484	1.09736	0.606216	0.566624	0.91128	1.29517	0.361293	0.557979
NC_014501.1	Cyan7822_1531	YP_003886799.1	hypothetical protein	3.02759	1.78119	-2.85663	8.15445	3.4371	0.13806	0.122632	0.290943	7.24322	18.7384	0.0021453	0.0342441
NC_014501.1	Cyan7822_1532	YP_003886800.1	glucosylceramidase	1.83989	1.93877	-0.921879	3.57984	3.83379	0.527821	0.279342	0.260839	1.89458	15.5787	0.00344933	0.044201
NC_014501.1	Cyan7822_1533	YP_003886801.1	alpha-2-macroglobulin domain-containing protein	0.284786	1.28101	1.4163	1.21823	2.43008	2.66901	0.820863	0.411509	0.374671	1.24042	0.376908	0.571017
NC_014501.1	Cyan7822_1534	YP_003886802.1	hypothetical protein	1.88897	0.0146603	-0.481496	3.70372	1.01021	0.716234	0.269999	0.98989	1.39619	0.326378	0.806911	0.871856
NC_014501.1	Cyan7822_1535	YP_003886803.1	hypothetical protein	0.454717	0.656127	-0.448273	1.37051	1.57585	0.73292	0.729653	0.634579	1.36441	1.05351	0.437053	0.621291
NC_014501.1	Cyan7822_1536	YP_003886804.1	penicillin-binding protein 1C	0.3505	0.39368	0.048411	1.275	1.31374	1.03413	0.784312	0.761186	0.967001	0.311989	0.816575	0.877672
NC_014501.1	Cyan7822_1537	YP_003886805.1	hypothetical protein	2.82553	2.42185	-0.47091	7.08872	5.35857	0.721509	0.141069	0.186617	1.38598	0.900025	0.495545	0.654728
NC_014501.1	Cyan7822_1538	YP_003886806.1	type III restriction protein res subunit	-0.517091	-0.0741255	-1.41724	0.698779	0.949918	0.374428	1.43107	1.05272	2.67074	0.501781	0.695254	0.800068
NC_014501.1	Cyan7822_1539	YP_003886807.1	hypothetical protein	0.621743	0.836248	2.21446	1.53873	1.7854	4.64107	0.649885	0.560098	0.215468	3.66078	0.08519	0.259054
NC_014501.1	Cyan7822_1541	YP_003886809.1	G-D-S-L family lipolytic protein	-0.149576	0.762937	1.02942	0.901515	1.69694	2.0412	1.10924	0.589295	0.489909	2.41092	0.168234	0.380056
NC_014501.1	Cyan7822_1542	YP_003886810.1	2-amino-4-hydroxy-6-hydroxymethyldihydropteridine pyrophosphokinase	1.96144	0.409421	-0.648142	3.89451	1.32815	0.638102	0.256771	0.752925	1.56715	6.28383	0.0294189	0.142076
NC_014501.1	Cyan7822_1543	YP_003886811.1	NUDIX hydrolase	0.367416	0.582972	-1.75436	1.29004	1.49793	0.296404	0.775169	0.667587	3.37378	1.6214	0.283562	0.504624
NC_014501.1	Cyan7822_1544	YP_003886156.1	pseudo	2.83712	2.96831	0.0230058	7.14591	7.82618	1.01607	0.13994	0.127776	0.98418	23.4039	0.00119618	0.025213
NC_014501.1	Cyan7822_1545	YP_003886812.1	deoxyribodipyrimidine photo-lyase	0.366756	0.353474	-0.503457	1.28945	1.27763	0.705414	0.775524	0.782697	1.41761	0.878748	0.504385	0.662492
NC_014501.1	Cyan7822_1546	YP_003886813.1	peptidase M23	2.5322	2.01535	0.854514	5.78454	4.0428	1.80815	0.172875	0.247354	0.553052	0.989754	0.460265	0.638102
NC_014501.1	Cyan7822_1547	YP_003886814.1	1,4-alpha-glucan branching protein	4.78915	2.30197	-0.82979	27.6488	4.93131	0.562611	0.0361679	0.202786	1.77743	17.3577	0.00261519	0.0380524
NC_014501.1	Cyan7822_1548	YP_003886815.1	1-hydroxy-2-methyl-2-(E)-butenyl 4-diphosphate synthase	2.0949	1.64417	-0.711596	4.27197	3.12568	0.610644	0.234084	0.31993	1.63761	18.1158	0.00234181	0.0356058
NC_014501.1	Cyan7822_1549	YP_003886816.1	abortive infection protein	0.134225	-1.21268	-0.471959	1.0975	0.431468	0.720985	0.911159	2.31767	1.38699	2.80409	0.13355	0.334417
NC_014501.1	Cyan7822_1550	YP_003886817.1	AbrB family transcriptional regulator	-0.393489	-0.374757	-0.634853	0.761286	0.771235	0.644006	1.31357	1.29662	1.55278	0.569056	0.656155	0.776008
NC_014501.1	Cyan7822_1551	YP_003886818.1	succinate dehydrogenase and fumarate reductase iron-sulfur protein	-1.24229	-1.07841	0.193297	0.422702	0.47355	1.14337	2.36573	2.11171	0.874605	5.77074	0.0352213	0.156267
NC_014501.1	Cyan7822_1552	YP_003886819.1	hypothetical protein	5.4551	0.991566	-2.00999	43.8682	1.98834	0.248275	0.0227955	0.502931	4.02779	3.36522	0.0987451	0.281191
NC_014501.1	Cyan7822_1553	YP_003886820.1	hemolysin A	-0.0605125	-0.151203	0.207732	0.958923	0.900499	1.15487	1.04284	1.1105	0.865897	0.136108	0.934789	0.964879
NC_014501.1	Cyan7822_1554	YP_003886821.1	hypothetical protein	0.227134	0.834108	2.07001	1.17051	1.78275	4.1989	0.854331	0.56093	0.238158	1.69962	0.268218	0.489815
NC_014501.1	Cyan7822_1555	YP_003886822.1	hypothetical protein	1.88495	1.33851	2.62423	3.69339	2.5289	6.16554	0.270754	0.395429	0.162192	1.01649	0.450349	0.6301
NC_014501.1	Cyan7822_1556	YP_003886823.1	RNA-binding S4 domain-containing protein	0.615059	0.855542	-0.430086	1.53162	1.80944	0.742217	0.652903	0.552658	1.34731	1.06037	0.434641	0.619189
NC_014501.1	Cyan7822_1557	YP_003886824.1	putative C-type cytochrome biogenesis protein CcdA	-0.0374411	0.200372	-2.14198	0.974382	1.14899	0.226569	1.02629	0.870326	4.41366	5.27004	0.0424626	0.174334
NC_014501.1	Cyan7822_1558	YP_003886825.1	hypothetical protein	-3.55948	-3.95435	-1.59904	0.0848182	0.0645092	0.330097	11.7899	15.5017	3.02941	4.91616	0.0488282	0.189216
NC_014501.1	Cyan7822_1559	YP_003886826.1	FAD dependent oxidoreductase	-0.931852	-0.705188	-1.57811	0.524185	0.613363	0.334919	1.90772	1.63036	2.98579	1.67252	0.273408	0.493781
NC_014501.1	Cyan7822_1560	YP_003886827.1	hypothetical protein	1.15455	1.01636	-1.51506	2.22615	2.02281	0.349881	0.449207	0.494362	2.85811	1.91446	0.231282	0.454371
NC_014501.1	Cyan7822_1561	YP_003886828.1	hypothetical protein	1.01011	0.366522	-1.06069	2.01406	1.28924	0.479402	0.49651	0.77565	2.08593	6.29369	0.0293204	0.141904
NC_014501.1	Cyan7822_1562	YP_003886829.1	hypothetical protein	-0.201413	-0.189679	-0.19764	0.869698	0.876801	0.871976	1.14982	1.14051	1.14682	0.119056	0.94549	0.971718
NC_014501.1	Cyan7822_1563	YP_003886830.1	hypothetical protein	0.544176	0.961102	-0.94724	1.45819	1.9468	0.518624	0.685783	0.513664	1.92818	2.93459	0.124154	0.323088
NC_014501.1	Cyan7822_1564	YP_003886831.1	glycoside hydrolase family protein	-5.47208	-4.45284	0.199496	0.0225289	0.0456626	1.1483	44.3874	21.8998	0.870855	86.6229	3.23e-05	0.00557942
NC_014501.1	Cyan7822_1565	YP_003886832.1	Serine/threonine-protein kinase-like domain-containing protein	-0.548942	-0.76854	-0.485763	0.683521	0.587011	0.714119	1.46301	1.70354	1.40033	0.705914	0.583512	0.721763
NC_014501.1	Cyan7822_1566	YP_003886833.1	hypothetical protein	0.655878	3.40096	0.118836	1.57557	10.5631	1.08586	0.634689	0.0946692	0.920931	1.89665	0.234081	0.45581
NC_014501.1	Cyan7822_1567	YP_003886834.1	ABC transporter-like protein	1.68483	-0.296913	-1.75656	3.21503	0.813992	0.295953	0.311039	1.22851	3.37891	12.0935	0.00649688	0.0640786
NC_014501.1	Cyan7822_1568	YP_003886440.1	pseudo	1.2421	-3.24975	-5.12963	2.36543	0.10513	0.0285645	0.422757	9.51203	35.0084	1.53145	0.302647	0.521843
NC_014501.1	Cyan7822_1569	YP_003886835.1	pentapeptide repeat-containing protein	0.922576	0.382435	-0.366955	1.8955	1.30354	0.775418	0.527566	0.767142	1.28963	1.5311	0.302725	0.521843
NC_014501.1	Cyan7822_1570	YP_003886836.1	hypothetical protein	-1.021	-1.27856	0.170212	0.492773	0.412206	1.12522	2.02933	2.42597	0.888712	1.68036	0.271894	0.492644
NC_014501.1	Cyan7822_1571	YP_003886837.1	hypothetical protein	1.46132	2.13125	2.10209	2.7536	4.38098	4.29331	0.36316	0.228259	0.232921	2.85307	0.129915	0.32982
NC_014501.1	Cyan7822_1572	YP_003886838.1	integral membrane protein TerC	-0.309698	0.82424	0.0470435	0.806811	1.7706	1.03315	1.23945	0.564779	0.967918	1.80067	0.249954	0.472267
NC_014501.1	Cyan7822_1573	YP_003886839.1	hypothetical protein	0.49196	1.48747	1.32107	1.40635	2.80396	2.49851	0.711058	0.356638	0.400239	2.43544	0.165743	0.376441
NC_014501.1	Cyan7822_1574	YP_003886840.1	hypothetical protein	0.259154	1.22653	0.701191	1.19678	2.34003	1.62585	0.835578	0.427345	0.615064	2.77497	0.135774	0.338235
NC_014501.1	Cyan7822_1575	YP_003886841.1	cadmium resistance transporter	1.32618	1.64839	1.23902	2.50737	3.13483	2.36039	0.398824	0.318996	0.423659	3.80402	0.0795078	0.249282
NC_014501.1	Cyan7822_1576	YP_003886842.1	cadmium resistance transporter	-0.130786	0.682154	0.604679	0.913334	1.60453	1.52064	1.09489	0.623234	0.657618	0.645388	0.614506	0.744715
NC_014501.1	Cyan7822_1577	YP_003886843.1	amino acid permease-associated protein	0.514548	0.784826	1.12656	1.42855	1.72289	2.18338	0.700012	0.580422	0.458006	0.729901	0.571716	0.712513
NC_014501.1	Cyan7822_1578	YP_003886844.1	LysR family transcriptional regulator	1.38615	6.36905	-0.575421	2.61381	82.6559	0.671091	0.382583	0.0120983	1.49011	38.0594	0.000321264	0.0142143
NC_014501.1	Cyan7822_1579	YP_003886845.1	hypothetical protein	4.24167	2.59635	-0.377885	18.9177	6.04755	0.769565	0.0528605	0.165356	1.29944	1.7038	0.267427	0.48922
NC_014501.1	Cyan7822_1580	YP_003886846.1	sulfate ABC transporter ATPase	1.64443	1.82244	-1.14146	3.12625	3.5368	0.4533	0.319872	0.282742	2.20604	8.80838	0.0138498	0.0961406
NC_014501.1	Cyan7822_1581	YP_003886847.1	class I/II aminotransferase	2.332	2.73022	1.51956	5.03501	6.63557	2.86703	0.198609	0.150703	0.348793	5.58413	0.037711	0.161741
NC_014501.1	Cyan7822_1582	YP_003886848.1	BadM/Rrf2 family transcriptional regulator	5.50485	8.48194	0.406803	45.4071	357.536	1.32575	0.022023	0.00279692	0.754293	10.1222	0.00999044	0.082736
NC_014501.1	Cyan7822_1583	YP_003886849.1	hypothetical protein	0.225963	0.850383	-1.61614	1.16956	1.80298	0.326206	0.855024	0.554638	3.06555	5.38116	0.0406944	0.169023
NC_014501.1	Cyan7822_1584	YP_003886850.1	putative Crp/Fnr family transcriptional regulator	0.956679	3.98439	-0.427931	1.94084	15.8278	0.743327	0.515242	0.0631801	1.3453	1.98808	0.220165	0.442292
NC_014501.1	Cyan7822_1585	YP_003886851.1	serine O-acetyltransferase	1.26962	3.96223	2.35636	2.41098	15.5866	5.12076	0.41477	0.0641578	0.195283	1.39066	0.335975	0.543704
NC_014501.1	Cyan7822_1586	YP_003886852.1	BadM/Rrf2 family transcriptional regulator	1.53732	1.48628	-1.12444	2.90255	2.80166	0.458681	0.344524	0.356931	2.18016	16.1532	0.0031452	0.0420562
NC_014501.1	Cyan7822_1587	YP_003886853.1	hypothetical protein	1.43013	1.28787	-1.20917	2.69472	2.44168	0.432517	0.371096	0.409554	2.31205	17.4061	0.00259649	0.0378617
NC_014501.1	Cyan7822_1588	YP_003886854.1	3-phosphoshikimate 1-carboxyvinyltransferase	1.41954	0.890869	0.000927631	2.675	1.85429	1.00064	0.373832	0.539289	0.999357	3.65906	0.0852613	0.259133
NC_014501.1	Cyan7822_1589	YP_003886855.1	hypothetical protein	-0.504889	-0.682037	-1.4657	0.704714	0.623285	0.362059	1.41901	1.6044	2.76198	1.46898	0.316885	0.53494
NC_014501.1	Cyan7822_1590	YP_003886856.1	hypothetical protein	-1.66638	-1.9379	-2.56206	0.315043	0.260997	0.169334	3.17417	3.83147	5.90551	6.27863	0.029471	0.142215
NC_014501.1	Cyan7822_1591	YP_003886857.1	cobyrinic acid a,c-diamide synthase	-0.949963	-0.390827	-1.61581	0.517646	0.762692	0.326281	1.93182	1.31114	3.06484	2.55892	0.153915	0.362601
NC_014501.1	Cyan7822_1592	YP_003886858.1	hypothetical protein	-0.177994	-0.270776	-0.0804023	0.883931	0.828873	0.945794	1.13131	1.20646	1.05731	0.0554748	0.981176	0.993957
NC_014501.1	Cyan7822_1593	YP_003886859.1	hypothetical protein	-1.9824	-0.815355	-0.321107	0.253069	0.568269	0.800456	3.95149	1.75973	1.24929	1.77514	0.25441	0.47709
NC_014501.1	Cyan7822_1594	YP_003886860.1	acireductone dioxygenase	-0.51298	-0.467294	-0.0357325	0.700773	0.72332	0.975536	1.42699	1.38251	1.02508	0.277653	0.839819	0.895279
NC_014501.1	Cyan7822_1595	YP_003886861.1	hypothetical protein	2.68803	2.56544	2.22764	6.44432	5.91937	4.68368	0.155175	0.168937	0.213507	6.59879	0.0264794	0.133701
NC_014501.1	Cyan7822_1596	YP_003886862.1	hypothetical protein	-0.639589	-1.39047	-0.976412	0.641896	0.381441	0.508242	1.55788	2.62164	1.96757	2.12408	0.201407	0.42268
NC_014501.1	Cyan7822_1597	YP_003886863.1	hypothetical protein	0.152743	0.268836	0.710032	1.11168	1.20484	1.63584	0.899538	0.829989	0.611306	0.0603704	0.978768	0.993163
NC_014501.1	Cyan7822_1598	YP_003886864.1	HAD-superfamily hydrolase	0.112975	0.411889	-0.166947	1.08146	1.33043	0.890726	0.924679	0.751639	1.12268	0.0430457	0.98692	0.996166
NC_014501.1	Cyan7822_1599	YP_003886865.1	hypothetical protein	0.939974	0.875421	-1.10596	1.91849	1.83454	0.464592	0.521242	0.545095	2.15243	6.91075	0.0239434	0.126815
NC_014501.1	Cyan7822_1600	YP_003886866.1	precorrin-6x reductase	-0.119727	0.221018	-0.384537	0.920362	1.16556	0.766025	1.08653	0.85796	1.30544	0.633694	0.620699	0.749269
NC_014501.1	Cyan7822_1601	YP_003886867.1	hypothetical protein	-1.40297	-1.62343	-0.482231	0.378149	0.324564	0.71587	2.64446	3.08106	1.3969	3.11485	0.112568	0.305822
NC_014501.1	Cyan7822_1602	YP_003886868.1	nucleotidyltransferase	-0.935376	-1.05931	-0.568306	0.522906	0.479861	0.674408	1.91239	2.08394	1.48278	1.37621	0.339659	0.544204
NC_014501.1	Cyan7822_1603	YP_003886869.1	ssDNA-binding protein	0.177668	0.210366	-0.11478	1.13105	1.15698	0.923523	0.884131	0.864318	1.08281	0.191165	0.898596	0.937967
NC_014501.1	Cyan7822_1604	YP_003886870.1	iron-containing alcohol dehydrogenase	-3.02214	-2.16357	-0.369894	0.123097	0.223203	0.773839	8.12369	4.48022	1.29226	24.8222	0.00102281	0.0233008
NC_014501.1	Cyan7822_1605	YP_003886871.1	isocitrate/isopropylmalate dehydrogenase	-3.48686	-2.1479	-0.0610897	0.0891968	0.225641	0.95854	11.2112	4.43182	1.04325	14.6637	0.00402103	0.0480086
NC_014501.1	Cyan7822_1606	YP_003886872.1	peptidase S8 and S53 subtilisin kexin sedolisin	0.149308	0.358434	-0.363337	1.10904	1.28203	0.777365	0.901683	0.780011	1.2864	1.14893	0.404954	0.595073
NC_014501.1	Cyan7822_1607	YP_003886873.1	nitrogenase-associated protein	-4.32859	-3.67215	-0.496349	0.0497696	0.0784461	0.708898	20.0926	12.7476	1.41064	13.4267	0.00501596	0.0547387
NC_014501.1	Cyan7822_1608	YP_003886874.1	hypothetical protein	4.69776	3.21232	-0.327281	25.9517	9.26842	0.797037	0.0385331	0.107893	1.25465	10.7535	0.00864339	0.0763462
NC_014501.1	Cyan7822_1609	YP_003886875.1	dihydropteroate synthase	-2.40671	-2.7543	-1.35425	0.188585	0.148209	0.391139	5.30264	6.74724	2.55664	7.76316	0.0184868	0.112889
NC_014501.1	Cyan7822_1610	YP_003886876.1	cupin	-1.52199	-1.0543	-0.476599	0.348204	0.48153	0.71867	2.87188	2.07671	1.39146	1.36161	0.343431	0.544633
NC_014501.1	Cyan7822_1611	YP_003886877.1	GUN4 domain-containing protein	-0.997396	-1.46172	0.0833667	0.500903	0.363059	1.05949	1.99639	2.75437	0.943853	6.41485	0.0281454	0.139001
NC_014501.1	Cyan7822_1612	YP_003886878.1	deoxyribose-phosphate aldolase/phospho-2-dehydro-3-deoxyheptonate aldolase	-1.07436	-0.625954	0.924952	0.474882	0.647991	1.89862	2.10578	1.54323	0.526698	2.20608	0.191104	0.40905
NC_014501.1	Cyan7822_1613	YP_003886879.1	peptidase M50	-0.191258	0.269061	-0.22008	0.875842	1.20502	0.858518	1.14176	0.829859	1.1648	0.584379	0.647562	0.769838
NC_014501.1	Cyan7822_1614	YP_003886880.1	beta-lactamase domain-containing protein	1.12371	1.14756	-0.423753	2.17907	2.21539	0.745483	0.458911	0.451388	1.34141	2.15159	0.197871	0.417774
NC_014501.1	Cyan7822_1615	YP_003886881.1	hypothetical protein	4.14427	3.95098	0.972554	17.6827	15.4655	1.96231	0.0565524	0.0646599	0.509603	25.0634	0.000996745	0.0233008
NC_014501.1	Cyan7822_1616	YP_003886882.1	DNA adenine methylase	-0.448388	-0.753048	-0.522242	0.732861	0.593349	0.696289	1.36451	1.68535	1.43619	0.403164	0.756464	0.835358
NC_014501.1	Cyan7822_1617	YP_003886883.1	3-dehydroquinate synthase	0.190597	0.763303	-0.08911	1.14124	1.69737	0.940103	0.876243	0.589146	1.06371	1.19968	0.389085	0.582423
NC_014501.1	Cyan7822_1618	YP_003886884.1	hypothetical protein	1.42859	1.0637	-0.442916	2.69183	2.09028	0.735646	0.371495	0.478405	1.35935	2.58045	0.151968	0.359893
NC_014501.1	Cyan7822_1619	YP_003886885.1	hypothetical protein	-3.17644	-2.60596	1.90744	0.11061	0.164259	3.75143	9.04076	6.08795	0.266565	38.7095	0.000306658	0.0139466
NC_014501.1	Cyan7822_1620	YP_003886886.1	alpha/beta hydrolase fold protein	-0.100885	0.268652	0.242763	0.932461	1.20468	1.18326	1.07243	0.830095	0.845125	0.270693	0.844553	0.898467
NC_014501.1	Cyan7822_1621	YP_003886887.1	hypothetical protein	-0.27825	0.115502	-0.492447	0.824591	1.08335	0.710818	1.21272	0.923061	1.40683	0.438325	0.734134	0.82042
NC_014501.1	Cyan7822_1622	YP_003886888.1	hypothetical protein	-1.07582	-0.931168	-0.219546	0.474401	0.524433	0.858836	2.10792	1.90682	1.16437	0.991455	0.459626	0.638102
NC_014501.1	Cyan7822_1623	YP_003886889.1	MgtC/SapB transporter	-1.67976	1.22972	-1.79512	0.312136	2.34521	0.288147	3.20374	0.426401	3.47044	0.432505	0.737793	0.82239
NC_014501.1	Cyan7822_1624	YP_003886890.1	hypothetical protein	0	-7.2414	-5.80089	1	0.00660876	0.0179374	1	151.314	55.7494	83.3198	3.6e-05	0.00557942
NC_014501.1	Cyan7822_1625	YP_003886891.1	hypothetical protein	-0.53103	-4.16393	-0.765562	0.69206	0.0557869	0.588224	1.44496	17.9254	1.70003	0.501735	0.695281	0.800068
NC_014501.1	Cyan7822_1626	YP_003886892.1	putative Crp/Fnr family transcriptional regulator	-0.346488	-0.196702	-0.47008	0.786496	0.872543	0.721924	1.27146	1.14608	1.38519	0.215494	0.88215	0.925082
NC_014501.1	Cyan7822_1627	YP_003886893.1	phosphoenolpyruvate synthase	-3.84726	-3.09264	-0.0454844	0.0694801	0.117226	0.968964	14.3926	8.53053	1.03203	22.9173	0.00126473	0.0256128
NC_014501.1	Cyan7822_1628	YP_003886894.1	hypothetical protein	-0.356931	1.36398	-0.0574703	0.780824	2.57394	0.960948	1.2807	0.38851	1.04064	0.738784	0.567417	0.708983
NC_014501.1	Cyan7822_1629	YP_003886895.1	hypothetical protein	-1.40321	-1.3692	-1.06822	0.378088	0.387106	0.476907	2.64489	2.58327	2.09684	0.603264	0.637133	0.761902
NC_014501.1	Cyan7822_1630	YP_003886896.1	hypothetical protein	2.72532	0.162637	-1.95021	6.61305	1.11933	0.258779	0.151216	0.893391	3.8643	22.8896	0.00126878	0.0256128
NC_014501.1	Cyan7822_1631	YP_003886897.1	class I/II aminotransferase	-1.55265	-0.786356	-1.50592	0.340884	0.579807	0.352106	2.93355	1.72471	2.84006	4.71393	0.0530485	0.197647
NC_014501.1	Cyan7822_1632	YP_003886898.1	hypothetical protein	-1.93631	-2.38163	-1.22758	0.261283	0.191892	0.427033	3.82726	5.21126	2.34174	5.03339	0.046586	0.18476
NC_014501.1	Cyan7822_1633	YP_003886899.1	enolase	-2.51606	-0.387282	1.59931	0.17482	0.764568	3.02999	5.72017	1.30793	0.330034	23.7199	0.00115432	0.0246376
NC_014501.1	Cyan7822_1634	YP_003886900.1	hypothetical protein	2.17928	2.57411	1.88963	4.52927	5.95503	3.70541	0.220786	0.167925	0.269876	8.79192	0.01391	0.0963305
NC_014501.1	Cyan7822_1635	YP_003886901.1	hypothetical protein	-1.61511	-2.38481	-0.690319	0.32644	0.191471	0.619717	3.06335	5.22273	1.61364	6.25489	0.0297105	0.142818
NC_014501.1	Cyan7822_1636	YP_003886902.1	alpha amylase catalytic domain-containing protein	-4.45079	-2.21717	-0.52093	0.0457276	0.215062	0.696922	21.8686	4.64981	1.43488	36.7222	0.000354385	0.0145319
NC_014501.1	Cyan7822_1637	YP_003886903.1	multi-sensor hybrid histidine kinase	-2.22825	-0.0328687	0.027632	0.213417	0.977475	1.01934	4.68566	1.02304	0.981029	3.85107	0.0777524	0.245724
NC_014501.1	Cyan7822_1638	YP_003886904.1	response regulator receiver modulated diguanylate cyclase	-0.291601	0.457191	-0.350993	0.816995	1.37287	0.784044	1.224	0.728403	1.27544	0.638257	0.618275	0.747364
NC_014501.1	Cyan7822_1639	YP_003886905.1	2-dehydropantoate 2-reductase	0.0986431	0.438291	-0.170241	1.07077	1.355	0.888694	0.933911	0.738009	1.12525	0.277626	0.839837	0.895279
NC_014501.1	Cyan7822_1640	YP_003886906.1	methyltransferase	3.19293	2.59314	-0.42293	9.14467	6.03411	0.745908	0.109353	0.165724	1.34065	25.3095	0.000971072	0.022973
NC_014501.1	Cyan7822_1641	YP_003886907.1	cytochrome d ubiquinol oxidase subunit II	0.215579	-2.04972	-3.37794	1.16117	0.241531	0.0961917	0.861201	4.14025	10.3959	0.69006	0.591459	0.728
NC_014501.1	Cyan7822_1642	YP_003886908.1	cytochrome bd ubiquinol oxidase subunit I	0.850637	2.55774	0.00598461	1.8033	5.88784	1.00416	0.55454	0.169842	0.99586	3.89929	0.0760062	0.242985
NC_014501.1	Cyan7822_1643	YP_003886909.1	hypothetical protein	2.12072	0.689618	-0.00260068	4.34912	1.61286	0.998199	0.229932	0.620018	1.0018	3.09944	0.1135	0.307101
NC_014501.1	Cyan7822_1644	YP_003886910.1	hypothetical protein	1.94032	1.37839	-0.907285	3.83791	2.59979	0.533187	0.260558	0.384647	1.87551	2.96058	0.122389	0.320953
NC_014501.1	Cyan7822_1645	YP_003900349.1	pseudo	-2.95345	-3.16993	-2.98864	0.129099	0.111111	0.125988	7.74597	9	7.93725	0.478152	0.70951	0.804653
NC_014501.1	Cyan7822_1646	YP_003886911.1	FkbM family methyltransferase	4.60718	4.17953	1.05057	24.3725	18.1203	2.07135	0.0410299	0.0551868	0.482777	4.36393	0.0615843	0.215784
NC_014501.1	Cyan7822_1647	YP_003886912.1	PBS lyase HEAT domain-containing protein	4.07	1.9977	-0.610854	16.7955	3.99362	0.654809	0.0595398	0.2504	1.52716	24.507	0.00105826	0.023788
NC_014501.1	Cyan7822_1648	YP_003886913.1	CpcD phycobilisome linker domain-containing protein	4.82126	2.7842	-0.438708	28.2711	6.88856	0.737795	0.0353718	0.145168	1.35539	59.6895	9.21e-05	0.00818685
NC_014501.1	Cyan7822_1649	YP_003886914.1	phycobilisome linker polypeptide	3.34392	2.04042	-0.840857	10.1536	4.11366	0.558312	0.0984873	0.243093	1.79111	21.9208	0.00142252	0.0265144
NC_014501.1	Cyan7822_1650	YP_003886915.1	phycobilisome linker polypeptide	3.54842	2.1269	-0.744213	11.6999	4.36778	0.596994	0.0854712	0.228949	1.67506	26.8792	0.000826517	0.0211826
NC_014501.1	Cyan7822_1651	YP_003886916.1	phycocyanin subunit alpha	3.61678	3.10547	-0.56354	12.2676	8.60675	0.67664	0.0815153	0.116188	1.47789	24.1848	0.00109623	0.0242642
NC_014501.1	Cyan7822_1652	YP_003886917.1	phycocyanin subunit beta	3.65108	3.14012	-0.515103	12.5628	8.81595	0.699743	0.0796002	0.113431	1.4291	21.9243	0.00142192	0.0265144
NC_014501.1	Cyan7822_1653	YP_003886918.1	hypothetical protein	7.80522	9.92919	2.95027	223.669	974.952	7.72896	0.00447088	0.00102569	0.129384	18.4114	0.00224563	0.0349286
NC_014501.1	Cyan7822_1654	YP_003886919.1	S-adenosyl-methyltransferase MraW	-0.0126733	-0.583683	-1.22947	0.991254	0.667258	0.426475	1.00882	1.49867	2.3448	1.71735	0.26489	0.487421
NC_014501.1	Cyan7822_1655	YP_003886920.1	LuxR family two component transcriptional regulator	0.428718	0.0209327	-0.570516	1.34604	1.01462	0.673376	0.742922	0.985595	1.48505	0.642903	0.615816	0.745769
NC_014501.1	Cyan7822_1656	YP_003886921.1	group 1 glycosyl transferase	2.66416	1.86411	-0.89764	6.33857	3.64044	0.536764	0.157764	0.274692	1.86302	5.46114	0.0394824	0.165616
NC_014501.1	Cyan7822_1657	YP_003886922.1	hypothetical protein	2.91658	2.44493	-0.855274	7.55054	5.44498	0.55276	0.132441	0.183655	1.8091	6.57162	0.0267169	0.13412
NC_014501.1	Cyan7822_1658	YP_003886923.1	hypothetical protein	2.42916	1.74546	-1.05992	5.3858	3.35301	0.47966	0.185673	0.29824	2.08481	7.72849	0.0186742	0.11342
NC_014501.1	Cyan7822_1659	YP_003886924.1	fructose-bisphosphate aldolase	3.2488	2.39864	-0.172306	9.50577	5.27305	0.887423	0.105199	0.189644	1.12686	20.6207	0.00167084	0.0293633
NC_014501.1	Cyan7822_1660	YP_003886925.1	hypothetical protein	-0.781016	-0.0935363	-0.148909	0.581957	0.937223	0.901932	1.71834	1.06698	1.10873	0.283566	0.835801	0.892383
NC_014501.1	Cyan7822_1661	YP_003886926.1	hydrogenase nickel incorporation protein HypB	-6.4011	-4.14028	-0.785943	0.0118325	0.0567091	0.579973	84.5127	17.6339	1.72422	44.5868	0.000207636	0.0115073
NC_014501.1	Cyan7822_1662	YP_003886927.1	hydrogenase nickel incorporation protein HypA	-7.24014	-4.7345	-1.50602	0.00661457	0.0375642	0.352082	151.181	26.6211	2.84025	49.1739	0.000158236	0.0102375
NC_014501.1	Cyan7822_1663	YP_003886928.1	NHL repeat containing protein	-7.64376	-5.72892	-0.544492	0.00500034	0.0188549	0.685633	199.986	53.0366	1.45851	126.489	1.1e-05	0.00495457
NC_014501.1	Cyan7822_1664	YP_003886929.1	Rieske (2Fe-2S) domain-containing protein	-7.74691	-6.28148	0.182604	0.00465531	0.0128554	1.13493	214.808	77.7884	0.881111	116.233	1.4e-05	0.00495457
NC_014501.1	Cyan7822_1665	YP_003886930.1	hypothetical protein	-8.31641	-6.67005	-0.218699	0.00313698	0.00982006	0.85934	318.778	101.832	1.16368	58.0277	9.97e-05	0.00843241
NC_014501.1	Cyan7822_1666	YP_003886931.1	hypothetical protein	-11.8658	-10.3681	-3.31308	0.000267941	0.000756646	0.100616	3732.17	1321.62	9.93882	12.345	0.00617637	0.06233
NC_014501.1	Cyan7822_1667	YP_003886932.1	hypothetical protein	-8.76229	-6.90903	3.20306	0.00230297	0.00832098	9.20911	434.222	120.178	0.108588	20.5392	0.00168829	0.0295166
NC_014501.1	Cyan7822_1668	YP_003886933.1	NADH ubiquinone oxidoreductase 20 kDa subunit	-6.66862	-6.15668	0.0350129	0.00982981	0.0140169	1.02457	101.731	71.3422	0.976023	111.711	1.57e-05	0.00495457
NC_014501.1	Cyan7822_1669	YP_003886934.1	nickel-dependent hydrogenase large subunit	-5.88045	-5.49387	0.611578	0.0169749	0.0221911	1.52793	58.9105	45.0631	0.654481	46.3367	0.000186628	0.0107021
NC_014501.1	Cyan7822_1670	YP_003886935.1	hydrogenase maturation protease	-2.67861	-1.20126	-0.861062	0.156192	0.434894	0.550547	6.40238	2.29941	1.81637	10.6581	0.00883065	0.0770572
NC_014501.1	Cyan7822_1671	YP_003886936.1	hypothetical protein	-0.472909	0.350147	-0.345231	0.72051	1.27469	0.787182	1.3879	0.784504	1.27035	0.638991	0.617885	0.747205
NC_014501.1	Cyan7822_1672	YP_003886937.1	hypothetical protein	1.76905	2.00597	1.53462	3.4083	4.01659	2.89712	0.293402	0.248968	0.34517	0.826437	0.52693	0.678442
NC_014501.1	Cyan7822_1673	YP_003886938.1	hypothetical protein	0.648309	2.84364	2.16557	1.56733	7.1783	4.48644	0.638028	0.139309	0.222894	2.48338	0.161013	0.371698
NC_014501.1	Cyan7822_1674	YP_003886939.1	hypothetical protein	-3.47126	-3.22147	0	0.090167	0.107211	1	11.0905	9.32738	1	0.951454	0.474938	0.644033
NC_014501.1	Cyan7822_1675	YP_003886940.1	hypothetical protein	-2.41387	0.830962	-3.80251	0.187652	1.77887	0.0716688	5.329	0.562154	13.9531	1.04171	0.441238	0.623782
NC_014501.1	Cyan7822_1676	YP_003886941.1	TM2 domain-containing protein	0.43582	0.423658	0.700159	1.35268	1.34132	1.62468	0.739273	0.745532	0.615504	0.676224	0.598494	0.732262
NC_014501.1	Cyan7822_1677	YP_003886942.1	RNA 3'-phosphate cyclase	0.251731	-0.0959857	0.609059	1.19063	0.935633	1.52526	0.839888	1.0688	0.655624	0.809262	0.534591	0.685046
NC_014501.1	Cyan7822_1678	YP_003886943.1	seryl-tRNA synthetase	0.506315	1.25865	-0.251993	1.42042	2.39273	0.839735	0.704018	0.417933	1.19085	3.58969	0.0882118	0.263856
NC_014501.1	Cyan7822_1679	YP_003886944.1	hypothetical protein	0.724026	1.06409	0.326467	1.65179	2.09084	1.25394	0.605406	0.478276	0.797487	0.629099	0.623151	0.750889
NC_014501.1	Cyan7822_1680	YP_003886945.1	periplasmic protein of the Tol biopolymer transporter-like protein	-0.937122	-0.10215	-0.100524	0.522274	0.931644	0.932694	1.9147	1.07337	1.07216	1.5449	0.29969	0.520211
NC_014501.1	Cyan7822_1681	YP_003886946.1	periplasmic protein of the Tol biopolymer transporter-like protein	0.364808	0.696476	0.0433803	1.28771	1.62054	1.03053	0.776572	0.617078	0.970379	0.426211	0.741767	0.82546
NC_014501.1	Cyan7822_1682	YP_003886947.1	Ycf66 family protein	0.546724	0.48953	-0.501966	1.46076	1.40399	0.706144	0.684573	0.712257	1.41614	1.93763	0.227705	0.450878
NC_014501.1	Cyan7822_1683	YP_003886948.1	photosystem II protein PsbX	1.84822	2.09	-0.59174	3.60055	4.25749	0.663542	0.277736	0.23488	1.50706	15.0564	0.00376121	0.0460187
NC_014501.1	Cyan7822_1685	YP_003886949.1	sodium/hydrogen exchanger	2.13007	1.21478	-0.202996	4.37738	2.32105	0.868744	0.228447	0.430839	1.15109	5.81864	0.0346178	0.155115
NC_014501.1	Cyan7822_1686	YP_003886950.1	hypothetical protein	1.37467	1.64601	0.888463	2.59308	3.12966	1.8512	0.385642	0.319523	0.540189	3.53869	0.0904685	0.267242
NC_014501.1	Cyan7822_1687	YP_003886951.1	hypothetical protein	1.01671	1.16351	0.904345	2.0233	2.24001	1.8717	0.494242	0.446427	0.534275	2.46423	0.16288	0.373829
NC_014501.1	Cyan7822_1688	YP_003886952.1	triosephosphate isomerase	1.93114	2.38742	-0.33232	3.81358	5.23219	0.794258	0.262221	0.191124	1.25904	19.978	0.00181535	0.0311743
NC_014501.1	Cyan7822_1689	YP_003886953.1	tRNA modification GTPase TrmE	0.813179	0.750321	-0.613447	1.75708	1.68217	0.653633	0.569126	0.594471	1.52991	4.11375	0.0688443	0.229345
NC_014501.1	Cyan7822_1690	YP_003886954.1	hypothetical protein	6.00256	6.06235	-1.90986	64.1135	66.8265	0.266118	0.0155973	0.0149641	3.75773	4.34004	0.0622319	0.217044
NC_014501.1	Cyan7822_1691	YP_003886955.1	hypothetical protein	-0.431058	0.308089	-0.336003	0.741718	1.23807	0.792233	1.34822	0.807711	1.26225	0.893913	0.498066	0.657031
NC_014501.1	Cyan7822_1692	YP_003886956.1	PBS lyase HEAT domain-containing protein	-0.220052	0.508755	0.553622	0.858535	1.42282	1.46777	1.16478	0.702829	0.681308	0.630245	0.622539	0.750419
NC_014501.1	Cyan7822_1693	YP_003886957.1	serine O-acetyltransferase	-0.49365	-0.123628	-0.576301	0.710226	0.917877	0.670681	1.408	1.08947	1.49102	0.617265	0.629515	0.755596
NC_014501.1	Cyan7822_1694	YP_003886958.1	hypothetical protein	1.44618	2.29136	1.48018	2.72486	4.89518	2.78983	0.366991	0.204282	0.358445	1.60522	0.286877	0.508384
NC_014501.1	Cyan7822_1695	YP_003886959.1	hypothetical protein	3.73248	5.04557	0.649002	13.292	33.027	1.56808	0.0752335	0.0302783	0.637721	1.60292	0.287353	0.508665
NC_014501.1	Cyan7822_1696	YP_003886253.1	pseudo	1.56762	1.85194	-0.970682	2.96415	3.60985	0.510265	0.337365	0.27702	1.95977	6.15645	0.0307321	0.145036
NC_014501.1	Cyan7822_1697	YP_003886960.1	photosystem II 44 kDa subunit reaction center protein	3.54339	2.96676	0.031742	11.6591	7.81779	1.02225	0.0857696	0.127913	0.978238	22.3801	0.00134668	0.0261227
NC_014501.1	Cyan7822_1698	YP_003886961.1	photosystem II D2 protein (photosystem q(a) protein)	3.59631	2.99198	-0.0739123	12.0948	7.95568	0.950058	0.0826802	0.125696	1.05257	16.5975	0.00293419	0.0403423
NC_014501.1	Cyan7822_1699	YP_003886962.1	photosystem I assembly Ycf4	1.62952	1.97974	-0.607028	3.0941	3.94422	0.656548	0.323195	0.253536	1.52312	12.1311	0.00644754	0.0638712
NC_014501.1	Cyan7822_1700	YP_003886963.1	cyclophilin type peptidyl-prolyl cis-trans isomerase	1.53845	1.59261	-0.450662	2.90483	3.01595	0.731707	0.344255	0.331571	1.36667	8.39795	0.0154606	0.101861
NC_014501.1	Cyan7822_1701	YP_003886964.1	beta-ketoacyl synthase	1.51663	1.60288	-0.452557	2.86123	3.0375	0.730747	0.349501	0.329218	1.36846	9.02471	0.0130908	0.093718
NC_014501.1	Cyan7822_1702	YP_003886965.1	heat shock protein DnaJ domain-containing protein	0.509923	0.784136	-0.124524	1.42397	1.72206	0.917307	0.70226	0.5807	1.09015	1.5385	0.301092	0.52102
NC_014501.1	Cyan7822_1703	YP_003886966.1	pyruvate dehydrogenase (acetyl-transferring) E1 component subunit alpha	1.40315	1.12297	-0.416478	2.64478	2.17795	0.749252	0.378103	0.459147	1.33467	7.554	0.019657	0.117095
NC_014501.1	Cyan7822_1704	YP_003886967.1	hypothetical protein	0.549112	0.83056	-0.0521916	1.46318	1.77838	0.96447	0.683441	0.562311	1.03684	2.0832	0.206818	0.42839
NC_014501.1	Cyan7822_1705	YP_003886968.1	hypothetical protein	0.374518	2.09606	0.144974	1.29641	4.27539	1.10571	0.771363	0.233897	0.904395	4.80067	0.0511809	0.193566
NC_014501.1	Cyan7822_1706	YP_003886969.1	hypothetical protein	0.884222	1.4513	0.597696	1.84577	2.73453	1.5133	0.54178	0.365693	0.660809	2.94516	0.123432	0.322231
NC_014501.1	Cyan7822_1707	YP_003886970.1	hypothetical protein	4.10422	4.17754	4.94691	17.1987	18.0952	30.8438	0.058144	0.0552632	0.0324215	0.689598	0.591693	0.728155
NC_014501.1	Cyan7822_1708	YP_003886971.1	Ion transport 2 domain-containing protein	-0.458991	0.492928	-1.05166	0.727495	1.4073	0.482414	1.37458	0.710582	2.07291	3.38731	0.0976366	0.279362
NC_014501.1	Cyan7822_1709	YP_003886972.1	peptidase S45 penicillin amidase	0.402624	0.176331	0.0802418	1.32191	1.13001	1.0572	0.756481	0.884951	0.945899	0.295968	0.827393	0.885082
NC_014501.1	Cyan7822_1710	YP_003886973.1	cadmium resistance transporter	1.66759	-0.1097	5.50003	3.17683	0.926781	45.2559	0.31478	1.079	0.0220966	2.91747	0.125336	0.325037
NC_014501.1	Cyan7822_1711	YP_003886974.1	uracil phosphoribosyltransferase	1.33068	0.534974	-0.770087	2.51522	1.44892	0.586382	0.39758	0.690171	1.70537	3.45377	0.0943996	0.274006
NC_014501.1	Cyan7822_1712	YP_003886975.1	hypothetical protein	-0.0656197	0.0712899	0.309083	0.955535	1.05066	1.23892	1.04653	0.951787	0.807155	0.201996	0.891295	0.93178
NC_014501.1	Cyan7822_1713	YP_003886976.1	recombination protein RecR	1.08039	-0.144376	-0.280285	2.11461	0.904771	0.823428	0.472901	1.10525	1.21443	3.38156	0.0979234	0.279537
NC_014501.1	Cyan7822_1714	YP_003886977.1	MoaD family protein	0.814516	0.137655	-0.16103	1.75871	1.10012	0.894386	0.568599	0.908995	1.11809	1.26141	0.370822	0.565469
NC_014501.1	Cyan7822_1715	YP_003886978.1	threonine synthase	1.1801	0.186006	-0.261177	2.26592	1.13761	0.834407	0.441322	0.879036	1.19846	3.29921	0.10216	0.287885
NC_014501.1	Cyan7822_1716	YP_003886979.1	PAS/PAC sensors-containing diguanylate cyclase/phosphodiesterase	0.953657	0.83132	-0.586565	1.93678	1.77931	0.665927	0.516322	0.562015	1.50167	3.144	0.110831	0.302738
NC_014501.1	Cyan7822_1717	YP_003886980.1	hypothetical protein	-1.15072	-1.81654	-0.200417	0.4504	0.283902	0.870299	2.22025	3.52235	1.14903	1.08214	0.427101	0.612757
NC_014501.1	Cyan7822_1718	YP_003886981.1	putative circadian clock protein KaiC	1.13802	1.33844	-0.426321	2.20079	2.52878	0.744157	0.454381	0.395447	1.3438	5.16419	0.0442439	0.178187
NC_014501.1	Cyan7822_1719	YP_003886982.1	circadian clock protein KaiB	1.89624	0.571814	-0.871038	3.72241	1.48639	0.546753	0.268643	0.67277	1.82898	5.47953	0.0392104	0.164884
NC_014501.1	Cyan7822_1720	YP_003886983.1	KaiA family protein	1.31112	0.999736	-0.658066	2.48134	1.99963	0.633727	0.403008	0.500092	1.57797	3.58636	0.0883567	0.264055
NC_014501.1	Cyan7822_1721	YP_003886984.1	CBS sensor hybrid histidine kinase	-0.719568	-1.01499	0.503368	0.607279	0.494832	1.41752	1.64669	2.02089	0.705458	2.55751	0.154044	0.362777
NC_014501.1	Cyan7822_1722	YP_003886985.1	hypothetical protein	3.65248	1.11493	-0.975149	12.5749	2.16585	0.508687	0.0795233	0.461712	1.96584	2.73328	0.139045	0.341852
NC_014501.1	Cyan7822_1723	YP_003886986.1	RDD domain-containing protein	-1.15938	0.481777	-1.78735	0.447705	1.39646	0.289703	2.23361	0.716095	3.45181	6.27549	0.0295025	0.142215
NC_014501.1	Cyan7822_1724	YP_003886987.1	hypothetical protein	0.269973	-0.779657	-0.574121	1.20579	0.582505	0.671696	0.829335	1.71672	1.48877	0.733478	0.56998	0.711171
NC_014501.1	Cyan7822_1725	YP_003886988.1	IS605 OrfB family transposase	1.14635	2.29638	-0.152431	2.21354	4.91223	0.899733	0.451765	0.203574	1.11144	4.88307	0.0494874	0.190245
NC_014501.1	Cyan7822_1726	YP_003886989.1	resolvase domain-containing protein	1.00585	2.12795	-0.0230775	2.00813	4.37095	0.984131	0.497976	0.228783	1.01612	3.11265	0.1127	0.305868
NC_014501.1	Cyan7822_1727	YP_003886990.1	carboxyl-terminal protease	0.140687	1.19138	-0.375684	1.10243	2.28371	0.77074	0.907087	0.437883	1.29745	2.88952	0.127297	0.326906
NC_014501.1	Cyan7822_1728	YP_003886991.1	NUDIX hydrolase	0.840021	0.930647	-0.33986	1.79008	1.90613	0.790118	0.558635	0.524623	1.26563	2.45837	0.163457	0.374445
NC_014501.1	Cyan7822_1729	YP_003886992.1	nucleic acid-binding OB-fold tRNA/helicase-type	-0.69173	-0.943343	0.0732014	0.619111	0.520026	1.05205	1.61522	1.92298	0.950526	1.09977	0.42111	0.607382
NC_014501.1	Cyan7822_1730	YP_003886993.1	Methylenetetrahydrofolate dehydrogenase (NADP(+))	-1.03708	0.365675	1.37826	0.487312	1.28848	2.59955	2.05207	0.776106	0.384682	4.7334	0.0526215	0.19703
NC_014501.1	Cyan7822_1731	YP_003886994.1	protein serine/threonine phosphatase	-0.334939	0.235854	0.111455	0.792818	1.1776	1.08032	1.26132	0.849182	0.925654	0.728072	0.572606	0.713161
NC_014501.1	Cyan7822_1732	YP_003886049.1	pseudo	3.6965	4.26678	1.01833	12.9646	19.25	2.02557	0.0771334	0.0519481	0.493687	0.753365	0.560439	0.703534
NC_014501.1	Cyan7822_1733	YP_003886995.1	serine/threonine protein kinase	-1.1388	-1.45374	-1.50068	0.454138	0.365073	0.353386	2.20198	2.73918	2.82976	6.24439	0.0298173	0.142878
NC_014501.1	Cyan7822_1734	YP_003886996.1	NAD+ synthetase	-0.289653	0.455511	0.0164996	0.818099	1.37127	1.0115	1.22235	0.729252	0.988628	0.478479	0.709311	0.804653
NC_014501.1	Cyan7822_1735	YP_003886997.1	NUDIX hydrolase	0.329781	0.845657	0.311479	1.25682	1.79708	1.24098	0.795657	0.556457	0.805815	0.676386	0.598411	0.732262
NC_014501.1	Cyan7822_1736	YP_003886998.1	nicotinate (nicotinamide) nucleotide adenylyltransferase	-0.0512519	-0.232571	-0.311161	0.965099	0.851117	0.805993	1.03616	1.17493	1.24071	0.159949	0.919359	0.9539
NC_014501.1	Cyan7822_1737	YP_003886999.1	nicotinate phosphoribosyltransferase	0.260549	0.57869	0.0578677	1.19793	1.49349	1.04093	0.83477	0.669571	0.960683	0.541481	0.671911	0.786936
NC_014501.1	Cyan7822_1738	YP_003887000.1	hypothetical protein	-1.22224	-1.54865	-2.22033	0.428616	0.341829	0.214592	2.33309	2.92544	4.66	2.46014	0.163283	0.37442
NC_014501.1	Cyan7822_1739	YP_003887001.1	ribonuclease BN	0.807552	0.734842	1.71109	1.75024	1.66421	3.27409	0.57135	0.600884	0.305429	0.458971	0.721278	0.811332
NC_014501.1	Cyan7822_1740	YP_003887002.1	hypothetical protein	5.20374	2.27145	-3.65217	36.8538	4.82809	0.0795404	0.0271343	0.207121	12.5722	77.553	4.41e-05	0.00573829
NC_014501.1	Cyan7822_1741	YP_003887003.1	FAD-dependent pyridine nucleotide-disulfide oxidoreductase	-3.91133	-4.96059	-0.666474	0.0664617	0.0321155	0.630045	15.0463	31.1376	1.58719	37.6647	0.00033059	0.0142143
NC_014501.1	Cyan7822_1742	YP_003887004.1	hypothetical protein	1.37767	0.641178	-1.18896	2.59849	1.5596	0.43862	0.384839	0.641189	2.27988	6.91362	0.0239217	0.126815
NC_014501.1	Cyan7822_1743	YP_003887005.1	hypothetical protein	-1.89175	-0.178865	-1.85851	0.26948	0.883397	0.275761	3.71085	1.13199	3.62633	1.12607	0.41237	0.600857
NC_014501.1	Cyan7822_1744	YP_003887006.1	hypothetical protein	-2.31823	-2.38962	-1.02309	0.200514	0.190833	0.49206	4.98718	5.24019	2.03227	3.48446	0.092953	0.271723
NC_014501.1	Cyan7822_1745	YP_003887007.1	hypothetical protein	-0.321658	-0.835385	-1.65236	0.80015	0.560433	0.318119	1.24977	1.78433	3.14348	1.74855	0.259164	0.481203
NC_014501.1	Cyan7822_1746	YP_003887008.1	hypothetical protein	-0.337549	-0.0798311	-0.161879	0.791385	0.946168	0.89386	1.26361	1.05689	1.11874	0.107717	0.952407	0.97725
NC_014501.1	Cyan7822_1747	YP_003887009.1	sodium/hydrogen exchanger	-2.54981	-0.388126	1.12331	0.170777	0.764121	2.17846	5.85558	1.30869	0.45904	18.2794	0.0022879	0.0352618
NC_014501.1	Cyan7822_1748	YP_003887010.1	hypothetical protein	-3.50724	-1.11684	-0.297397	0.0879458	0.461103	0.813719	11.3706	2.16871	1.22893	11.4634	0.00740443	0.0693883
NC_014501.1	Cyan7822_1749	YP_003887011.1	fatty acid desaturase	3.12755	2.75826	-1.24381	8.73947	6.76577	0.422255	0.114423	0.147803	2.36824	10.2621	0.00966867	0.0808631
NC_014501.1	Cyan7822_1750	YP_003887012.1	nitrate ABC transporter ATPases C and D	1.01926	4.95471	2.15667	2.02688	31.011	4.45886	0.49337	0.0322466	0.224273	15.5504	0.00346532	0.0443221
NC_014501.1	Cyan7822_1751	YP_003887013.1	nitrate ABC transporter ATPases C and D	1.32618	5.83573	2.81904	2.50738	57.1124	7.05691	0.398823	0.0175093	0.141705	28.1099	0.000732764	0.0199099
NC_014501.1	Cyan7822_1752	YP_003887014.1	nitrate ABC transporter inner membrane subunit	1.42441	6.38531	2.53369	2.68405	83.5929	5.79053	0.372572	0.0119627	0.172696	13.4426	0.00500111	0.054736
NC_014501.1	Cyan7822_1753	YP_003887015.1	bicarbonate transporter	1.25739	6.87526	2.32584	2.39063	117.398	5.01357	0.4183	0.00851807	0.199459	16.5727	0.00294548	0.0403423
NC_014501.1	Cyan7822_1754	YP_003887016.1	hypothetical protein	1.65026	1.83449	-0.521038	3.13891	3.56645	0.69687	0.318582	0.280391	1.43499	5.71256	0.0359732	0.157639
NC_014501.1	Cyan7822_1755	YP_003887017.1	hypothetical protein	0.765077	1.06412	-0.158856	1.69946	2.09089	0.895735	0.588422	0.478266	1.1164	1.54189	0.300348	0.520264
NC_014501.1	Cyan7822_1756	YP_003887018.1	7-cyano-7-deazaguanine reductase	-0.116651	-0.477552	0.394315	0.922327	0.718195	1.31432	1.08421	1.39238	0.760851	0.47821	0.709475	0.804653
NC_014501.1	Cyan7822_1757	YP_003887019.1	TIR protein	0.241174	1.31264	-0.0232007	1.18195	2.48395	0.984047	0.846057	0.402584	1.01621	1.0796	0.427971	0.613746
NC_014501.1	Cyan7822_1758	YP_003887020.1	putative Chase2 sensor protein	-0.215441	0.740742	-0.299952	0.861283	1.67104	0.812279	1.16106	0.598431	1.2311	1.0056	0.454357	0.63359
NC_014501.1	Cyan7822_1759	YP_003887021.1	hypothetical protein	0.516612	0.170064	-0.784164	1.43059	1.12511	0.580688	0.699012	0.888803	1.72209	1.5379	0.301223	0.521114
NC_014501.1	Cyan7822_1760	YP_003887022.1	hypothetical protein	-0.78122	-0.894018	-0.367465	0.581874	0.538113	0.775144	1.71858	1.85834	1.29008	1.28412	0.364377	0.560695
NC_014501.1	Cyan7822_1761	YP_003887023.1	hypothetical protein	2.36097	0.036101	-0.938729	5.13714	1.02534	0.521692	0.194661	0.975287	1.91684	4.70641	0.0532148	0.198048
NC_014501.1	Cyan7822_1762	YP_003887024.1	rod shape-determining protein RodA	1.07503	0.901245	-0.799926	2.10676	1.86768	0.574379	0.474662	0.535424	1.74101	6.57085	0.0267238	0.13412
NC_014501.1	Cyan7822_1763	YP_003887025.1	ATPase-like protein	1.33191	1.40911	-0.543657	2.51735	2.65574	0.68603	0.397243	0.376543	1.45766	9.21042	0.0124831	0.0916576
NC_014501.1	Cyan7822_1764	YP_003887026.1	hypothetical protein	1.31195	1.1718	-0.612749	2.48276	2.25292	0.65395	0.402777	0.443868	1.52917	7.9114	0.0177134	0.109752
NC_014501.1	Cyan7822_1765	YP_003887027.1	coproporphyrinogen oxidase	2.19849	2.2247	0.346319	4.58999	4.67413	1.27131	0.217865	0.213944	0.786588	9.75557	0.0109043	0.0860695
NC_014501.1	Cyan7822_1766	YP_003887028.1	hypothetical protein	-0.381466	0.349497	0.763847	0.767657	1.27412	1.69801	1.30266	0.784858	0.588924	0.742977	0.5654	0.707167
NC_014501.1	Cyan7822_1767	YP_003887029.1	hopene-associated glycosyltransferase HpnB	0.853024	0.195288	-0.490419	1.80628	1.14495	0.711818	0.553623	0.873398	1.40485	1.54476	0.299719	0.520211
NC_014501.1	Cyan7822_1768	YP_003887030.1	cyclase family protein	2.31546	4.86217	-0.313671	4.97765	29.0843	0.804592	0.200898	0.0343828	1.24287	2.13837	0.19956	0.4205
NC_014501.1	Cyan7822_1769	YP_003887031.1	alpha/beta hydrolase fold protein	0.471427	0.14026	-0.845816	1.38648	1.1021	0.556396	0.721251	0.907355	1.79728	0.988588	0.460703	0.63823
NC_014501.1	Cyan7822_1770	YP_003887032.1	ATP-dependent Clp protease ATP-binding subunit ClpX	-0.160027	0.111815	-0.102911	0.895008	1.08059	0.931152	1.11731	0.925423	1.07394	0.124392	0.942177	0.969694
NC_014501.1	Cyan7822_1771	YP_003887033.1	ATP-dependent Clp protease, proteolytic subunit ClpP	0.213478	0.529479	0.248796	1.15948	1.44341	1.18822	0.862456	0.692805	0.841598	0.421007	0.745066	0.827226
NC_014501.1	Cyan7822_1772	YP_003887034.1	trigger factor	-0.0106559	0.727412	-0.106646	0.992641	1.65567	0.928745	1.00741	0.603986	1.07672	1.68006	0.271952	0.492644
NC_014501.1	Cyan7822_1773	YP_003887035.1	hypothetical protein	5.35478	7.58449	0.124758	40.9212	191.937	1.09033	0.0244372	0.00521003	0.917158	14.0063	0.00451294	0.0514916
NC_014501.1	Cyan7822_1774	YP_003887036.1	aspartate-semialdehyde dehydrogenase	0.671046	0.792794	-0.646661	1.59223	1.73243	0.638757	0.628051	0.577225	1.56554	4.38562	0.0610038	0.214975
NC_014501.1	Cyan7822_1775	YP_003887037.1	dihydrodipicolinate synthase	0.122729	0.298458	-0.389502	1.08879	1.22983	0.763393	0.918448	0.813121	1.30994	0.641344	0.61664	0.746633
NC_014501.1	Cyan7822_1776	YP_003887038.1	RNA-metabolising metallo-beta-lactamase	-0.0305252	0.0925384	-0.205936	0.979064	1.06624	0.866976	1.02138	0.937871	1.15343	0.13449	0.935818	0.965494
NC_014501.1	Cyan7822_1777	YP_003887039.1	hypothetical protein	0.383023	0.400977	-0.953391	1.30407	1.3204	0.516417	0.766829	0.757345	1.93642	2.00547	0.217643	0.44023
NC_014501.1	Cyan7822_1778	YP_003887040.1	aldehyde dehydrogenase	-1.70641	-0.278714	0.337573	0.306421	0.824326	1.26363	3.26349	1.21311	0.791371	6.88914	0.0241083	0.126815
NC_014501.1	Cyan7822_1779	YP_003887041.1	integral membrane sensor-containing adenylate/guanylate cyclase	2.32573	1.92473	-0.403768	5.01321	3.79667	0.755881	0.199473	0.263389	1.32296	20.7984	0.00163362	0.0289347
NC_014501.1	Cyan7822_1780	YP_003887042.1	cyclic nucleotide-regulated small mechanosensitive ion channel	3.08381	2.75953	0.419636	8.47853	6.77174	1.33759	0.117945	0.147673	0.747613	30.0233	0.000613403	0.0183254
NC_014501.1	Cyan7822_1781	YP_003887043.1	serine/threonine protein kinase	0.310711	0.891437	-0.632548	1.24032	1.85502	0.645036	0.806244	0.539077	1.5503	1.94416	0.22671	0.44983
NC_014501.1	Cyan7822_1782	YP_003887044.1	hypothetical protein	-3.12396	0	-2.37744	0.114708	1	0.19245	8.7178	1	5.19615	0.959174	0.471935	0.644033
NC_014501.1	Cyan7822_1783	YP_003887045.1	serine/threonine protein kinase	-0.0611423	0.746336	0.29459	0.958505	1.67753	1.22654	1.04329	0.596115	0.815304	0.647905	0.613181	0.743642
NC_014501.1	Cyan7822_1784	YP_003887046.1	hypothetical protein	-6.56816	-6.96073	0.0453013	0.0105387	0.00802805	1.0319	94.8881	124.563	0.969087	3.67718	0.0845127	0.258245
NC_014501.1	Cyan7822_1785	YP_003887047.1	hypothetical protein	-3.98034	-4.25123	-0.0442406	0.0633577	0.0525114	0.9698	15.7834	19.0435	1.03114	28.5239	0.000704454	0.0195322
NC_014501.1	Cyan7822_1786	YP_003887048.1	hypothetical protein	-4.84038	-4.89373	3.34132	0.0349059	0.0336388	10.1353	28.6484	29.7275	0.0986646	7.25778	0.0214908	0.121679
NC_014501.1	Cyan7822_1787	YP_003887049.1	hypothetical protein	-1.13615	-0.319834	0.349567	0.454973	0.801162	1.27418	2.19793	1.24819	0.78482	0.7224	0.575376	0.715147
NC_014501.1	Cyan7822_1788	YP_003887050.1	hypothetical protein	-0.776627	-0.583509	-1.55736	0.58373	0.667339	0.339772	1.71312	1.49849	2.94315	1.10983	0.417739	0.604452
NC_014501.1	Cyan7822_1789	YP_003887051.1	hypothetical protein	0.656525	-2.99824	-1.61405	1.57628	0.125152	0.326679	0.634405	7.99027	3.06111	0.843221	0.519569	0.673965
NC_014501.1	Cyan7822_1790	YP_003887052.1	hypothetical protein	-5.90689	-5.77345	-5.03841	0.0166667	0.0182818	0.030429	60	54.6992	32.8634	43.9274	0.000216375	0.011619
NC_014501.1	Cyan7822_1791	YP_003887053.1	homocitrate synthase	-0.521634	0.925059	0.235566	0.696582	1.89876	1.17737	1.43558	0.526659	0.849352	1.07869	0.428284	0.613917
NC_014501.1	Cyan7822_1792	YP_003887054.1	UspA domain-containing protein	-1.95427	-0.351268	-0.150413	0.258052	0.783895	0.900993	3.87519	1.27568	1.10989	1.09472	0.422814	0.608577
NC_014501.1	Cyan7822_1793	YP_003887055.1	membrane protein AbrB	3.58729	2.2528	0.312329	12.0193	4.76607	1.24171	0.0831992	0.209816	0.805341	4.1966	0.0663189	0.224187
NC_014501.1	Cyan7822_1794	YP_003886959.1	pseudo	0	0	-3.21313	1	1	0.107833	1	1	9.27362	1.39473	0.334949	0.543704
NC_014501.1	Cyan7822_1795	YP_003887056.1	hypothetical protein	0.32885	0.218254	-0.760264	1.25601	1.16332	0.590388	0.796171	0.859605	1.6938	1.70482	0.267236	0.48922
NC_014501.1	Cyan7822_1796	YP_003887057.1	DNA methylase N-4/N-6 domain-containing protein	-0.394516	-0.297561	-1.10018	0.760744	0.813627	0.466459	1.3145	1.22906	2.14381	0.912959	0.490263	0.651309
NC_014501.1	Cyan7822_1797	YP_003887058.1	undecaprenol kinase	0.573451	0.551877	-0.840257	1.48808	1.46599	0.558544	0.672007	0.682132	1.79037	4.2251	0.0654791	0.223077
NC_014501.1	Cyan7822_1798	YP_003887059.1	hypothetical protein	1.11417	4.55446	-0.0886808	2.16471	23.4979	0.940382	0.461957	0.0425571	1.0634	1.57928	0.292298	0.513952
NC_014501.1	Cyan7822_1799	YP_003887060.1	adenylate/guanylate cyclase	1.13503	0.812401	-0.799225	2.19623	1.75613	0.574658	0.455327	0.569433	1.74017	3.99272	0.0727694	0.236938
NC_014501.1	Cyan7822_1800	YP_003887061.1	lipoate-protein ligase B	0.421178	0.624114	-0.537616	1.33902	1.54126	0.688908	0.746814	0.648818	1.45157	1.23189	0.379416	0.573404
NC_014501.1	Cyan7822_1801	YP_003887062.1	sigma 54 modulation protein/ribosomal protein S30EA	-1.33175	-0.875904	-0.469015	0.397285	0.544912	0.722458	2.51708	1.83516	1.38416	0.722159	0.575494	0.715147
NC_014501.1	Cyan7822_1802	YP_003887063.1	type II secretion system F domain-containing protein	0.88692	0.154995	-0.689096	1.84922	1.11342	0.620242	0.540767	0.898135	1.61227	2.06196	0.209704	0.431001
NC_014501.1	Cyan7822_1803	YP_003887064.1	twitching motility protein	0.168797	-0.114975	-2.18594	1.12412	0.923398	0.219769	0.889584	1.08296	4.55024	3.30104	0.102063	0.287772
NC_014501.1	Cyan7822_1804	YP_003887065.1	type II secretion system protein E	2.16483	-0.524107	-1.76727	4.48413	0.695389	0.293765	0.223009	1.43804	3.40408	15.2428	0.00364568	0.0454267
NC_014501.1	Cyan7822_1805	YP_003887066.1	GrpE protein HSP-70 cofactor	-0.0458573	0.091261	-1.0947	0.968714	1.0653	0.468234	1.0323	0.938702	2.13569	1.64585	0.278646	0.499148
NC_014501.1	Cyan7822_1806	YP_003887067.1	chaperone protein DnaK	-1.20304	-1.03342	-0.592321	0.43436	0.48855	0.663275	2.30224	2.04687	1.50767	1.76328	0.256517	0.478257
NC_014501.1	Cyan7822_1807	YP_003887068.1	hypothetical protein	-0.803883	-0.617255	-0.687442	0.572805	0.65191	0.620954	1.74579	1.53395	1.61043	0.469893	0.714556	0.806184
NC_014501.1	Cyan7822_1808	YP_003887069.1	hypothetical protein	0.971756	-0.104524	-0.636867	1.96123	0.930112	0.643108	0.509885	1.07514	1.55495	1.39617	0.334586	0.543704
NC_014501.1	Cyan7822_1809	YP_003887070.1	hypothetical protein	-0.450929	0.120035	-1.14699	0.731571	1.08676	0.451566	1.36692	0.920165	2.21452	3.23139	0.105833	0.2948
NC_014501.1	Cyan7822_1810	YP_003887071.1	signal peptidase I	0.795923	1.12333	-0.526448	1.73619	2.17849	0.694262	0.575975	0.459034	1.44038	2.35833	0.173744	0.387971
NC_014501.1	Cyan7822_1811	YP_003887072.1	1-(5-phosphoribosyl)-5-amino-4-imidazole-carboxylate (AIR) carboxylase	0.0841501	0.363717	-0.435306	1.06006	1.28674	0.739537	0.94334	0.77716	1.3522	1.1462	0.405831	0.596018
NC_014501.1	Cyan7822_1812	YP_003887073.1	hypothetical protein	-7.63442	-4.58496	-7.5245	0.00503282	0.0416667	0.00543125	198.696	24	184.12	3.22885	0.105974	0.294945
NC_014501.1	Cyan7822_1813	YP_003887074.1	thioredoxin reductase	-0.745596	-0.856256	-1.05429	0.596421	0.552384	0.481533	1.67667	1.81033	2.0767	1.77908	0.253716	0.476449
NC_014501.1	Cyan7822_1814	YP_003887075.1	hypothetical protein	2.84568	5.61108	1.75491	7.18846	48.8769	3.37505	0.139112	0.0204595	0.296292	2.42235	0.167067	0.378304
NC_014501.1	Cyan7822_1815	YP_003887076.1	ammonium transporter	-1.08144	-0.682621	-0.512325	0.472559	0.623032	0.701092	2.11614	1.60505	1.42635	2.29974	0.180168	0.396042
NC_014501.1	Cyan7822_1816	YP_003887077.1	hypothetical protein	-0.326572	0.122839	-0.632495	0.797429	1.08888	0.64506	1.25403	0.918379	1.55024	0.316064	0.813833	0.875978
NC_014501.1	Cyan7822_1817	YP_003887078.1	serine/threonine protein kinase	-0.109445	0.314447	0.0962276	0.926945	1.24353	1.06897	1.07881	0.804159	0.935476	0.0556524	0.98109	0.993957
NC_014501.1	Cyan7822_1818	YP_003887079.1	FHA domain-containing protein	0.0630842	-0.453229	-0.0688538	1.0447	0.730406	0.953395	0.957216	1.3691	1.04888	0.0898893	0.962879	0.984561
NC_014501.1	Cyan7822_1819	YP_003887080.1	hypothetical protein	-0.772062	-0.128616	-0.182023	0.58558	0.914708	0.881466	1.70771	1.09324	1.13447	0.447643	0.728307	0.816525
NC_014501.1	Cyan7822_1820	YP_003887081.1	FHA domain-containing protein	-0.454028	-0.0866737	-0.697165	0.730002	0.941691	0.616783	1.36986	1.06192	1.62132	0.281896	0.836935	0.893312
NC_014501.1	Cyan7822_1821	YP_003887082.1	hypothetical protein	1.04135	1.48454	-0.0273322	2.05815	2.79829	0.981233	0.485874	0.357362	1.01913	3.54827	0.0900387	0.267194
NC_014501.1	Cyan7822_1822	YP_003887083.1	hypothetical protein	-0.112123	0.0809512	0.395277	0.925225	1.05772	1.3152	1.08082	0.945434	0.760343	0.225685	0.875222	0.919956
NC_014501.1	Cyan7822_1823	YP_003887084.1	hypothetical protein	1.68562	1.2424	-0.719033	3.21678	2.36592	0.607504	0.31087	0.422669	1.64608	5.52259	0.0385837	0.163651
NC_014501.1	Cyan7822_1824	YP_003887085.1	endonuclease/exonuclease/phosphatase	5.42824	1.81983	0.0146682	43.0588	3.53039	1.01022	0.0232241	0.283255	0.989884	3.09275	0.113909	0.307494
NC_014501.1	Cyan7822_1825	YP_003887086.1	photosystem q(b) protein	1.05045	0.481259	0.186058	2.07117	1.39596	1.13765	0.482818	0.716352	0.879004	0.631984	0.621611	0.7497
NC_014501.1	Cyan7822_1826	YP_003887087.1	hypothetical protein	2.75585	2.85193	0.266404	6.7545	7.21963	1.20281	0.14805	0.138511	0.831389	10.2244	0.00975409	0.0813763
NC_014501.1	Cyan7822_1827	YP_003887088.1	ferredoxin-dependent bilin reductase	0.497069	1.17551	-0.63092	1.41134	2.25873	0.645765	0.708545	0.442727	1.54855	4.80174	0.0511584	0.193566
NC_014501.1	Cyan7822_1828	YP_003887089.1	sec-independent translocation protein mttA/Hcf106	-0.245423	0.651888	-1.20555	0.843568	1.57122	0.433603	1.18544	0.636447	2.30625	2.08295	0.20685	0.42839
NC_014501.1	Cyan7822_1829	YP_003887090.1	hypothetical protein	-0.278585	-0.226396	-0.0384206	0.824399	0.854767	0.97372	1.213	1.16991	1.02699	0.0993298	0.957401	0.981184
NC_014501.1	Cyan7822_1830	YP_003887091.1	heat shock protein DnaJ domain-containing protein	-3.40008	-2.37282	-0.59157	0.0947271	0.193068	0.66362	10.5566	5.17954	1.50689	22.2634	0.00136542	0.0261732
NC_014501.1	Cyan7822_1831	YP_003887092.1	hypothetical protein	0.588811	0.266082	-0.645035	1.50401	1.20254	0.639477	0.664891	0.831575	1.56378	1.53472	0.301924	0.521741
NC_014501.1	Cyan7822_1832	YP_003887093.1	ArsR family transcriptional regulator	2.2772	1.54942	0.778868	4.84737	2.92699	1.71578	0.206298	0.341648	0.582824	3.26161	0.104175	0.291754
NC_014501.1	Cyan7822_1833	YP_003887094.1	hypothetical protein	-0.326752	0.639016	-1.4804	0.79733	1.55727	0.35839	1.25419	0.642151	2.79026	3.18	0.108735	0.300286
NC_014501.1	Cyan7822_1834	YP_003887095.1	short-chain dehydrogenase/reductase SDR	1.96221	-0.168864	-1.12316	3.89659	0.889543	0.459086	0.256634	1.12417	2.17824	18.7455	0.0021432	0.0342441
NC_014501.1	Cyan7822_1835	YP_003887096.1	flavin-containing monooxygenase FMO	-0.173295	0.224295	-0.333727	0.886815	1.16821	0.793484	1.12763	0.856013	1.26027	0.30491	0.821348	0.880843
NC_014501.1	Cyan7822_1836	YP_003887097.1	hypothetical protein	-1.91614	0.906644	0.361525	0.264962	1.87468	1.28478	3.77412	0.533424	0.778341	7.12253	0.0224047	0.124095
NC_014501.1	Cyan7822_1837	YP_003887098.1	hypothetical protein	1.1594	0.692403	-0.431688	2.23364	1.61597	0.741394	0.447699	0.618822	1.34881	3.67746	0.0845012	0.258245
NC_014501.1	Cyan7822_1838	YP_003887099.1	peptidase S1 and S6 chymotrypsin/Hap	1.13344	0.776425	-0.432	2.19381	1.71288	0.741234	0.455828	0.583812	1.3491	5.27297	0.0424147	0.174284
NC_014501.1	Cyan7822_1839	YP_003887100.1	hypothetical protein	1.32102	1.23678	0.639903	2.49842	2.35672	1.55822	0.400252	0.424318	0.641756	3.90346	0.0758578	0.242903
NC_014501.1	Cyan7822_1840	YP_003887101.1	hypothetical protein	1.79961	0.899032	0.551874	3.48125	1.86481	1.46599	0.287253	0.536246	0.682134	1.74654	0.259528	0.481747
NC_014501.1	Cyan7822_1841	YP_003887102.1	hypothetical protein	1.94442	1.90002	-0.0357577	3.84884	3.73218	0.975519	0.259819	0.26794	1.0251	2.01842	0.215787	0.438049
NC_014501.1	Cyan7822_1842	YP_003887103.1	NmrA family protein	1.51003	1.66274	1.27479	2.84815	3.16617	2.41963	0.351105	0.315839	0.413286	3.97243	0.0734563	0.237599
NC_014501.1	Cyan7822_1843	YP_003887104.1	hypothetical protein	0.564995	-3.63619	-2.19049	1.47938	0.0804263	0.219078	0.675958	12.4337	4.56459	0.627364	0.62408	0.751339
NC_014501.1	Cyan7822_1844	YP_003887105.1	glutamyl-tRNA synthetase	-0.316047	0.382691	0.287793	0.803268	1.30377	1.22077	1.24492	0.767006	0.819154	1.10685	0.418734	0.605374
NC_014501.1	Cyan7822_1845	YP_003887104.1	pseudo	0	0	-3.33621	1	1	0.0990148	1	1	10.0995	1.39874	0.333939	0.543704
NC_014501.1	Cyan7822_1846	YP_003887106.1	DNA methylase N-4/N-6 domain-containing protein	0.755443	0.141467	-1.38863	1.68815	1.10303	0.381928	0.592364	0.906597	2.61829	1.93555	0.228023	0.450946
NC_014501.1	Cyan7822_1847	YP_003887107.1	beta-ketoacyl synthase	1.06825	1.85474	0.702476	2.09689	3.61687	1.6273	0.476897	0.276482	0.614517	4.90781	0.0489936	0.189423
NC_014501.1	Cyan7822_1848	YP_003887108.1	hypothetical protein	1.09124	1.20309	-0.28418	2.13057	2.30232	0.821208	0.469358	0.434345	1.21772	2.37159	0.172333	0.38635
NC_014501.1	Cyan7822_1849	YP_003887109.1	hypothetical protein	0.312633	1.59671	0.265534	1.24197	3.02453	1.20208	0.805171	0.33063	0.831891	1.68803	0.270421	0.491396
NC_014501.1	Cyan7822_1850	YP_003887110.1	hypothetical protein	1.06672	5.13136	0.652654	2.09467	35.0505	1.57206	0.477403	0.0285303	0.636109	2.01964	0.215615	0.43798
NC_014501.1	Cyan7822_1851	YP_003887111.1	pentapeptide repeat-containing protein	2.05537	0.716269	-1.13799	4.1565	1.64293	0.454392	0.240587	0.60867	2.20074	7.47972	0.0200965	0.118344
NC_014501.1	Cyan7822_1852	YP_003887112.1	amine oxidase	0.974986	1.04644	-0.606684	1.96562	2.06542	0.656704	0.508745	0.484162	1.52276	6.34917	0.0287743	0.140419
NC_014501.1	Cyan7822_1853	YP_003887113.1	hypothetical protein	-0.175294	0.374087	-0.879853	0.885587	1.29602	0.543423	1.12919	0.771594	1.84019	2.6488	0.146	0.351793
NC_014501.1	Cyan7822_1854	YP_003887114.1	hypothetical protein	0.755141	0.98017	-0.997766	1.6878	1.9727	0.500775	0.592488	0.50692	1.9969	1.89918	0.233681	0.455776
NC_014501.1	Cyan7822_1855	YP_003887115.1	hypothetical protein	0.474458	1.28529	-0.619707	1.3894	2.43731	0.650803	0.719737	0.410289	1.53656	1.82004	0.24664	0.468623
NC_014501.1	Cyan7822_1856	YP_003887116.1	hypothetical protein	0.572181	0.300012	-0.36233	1.48677	1.23115	0.777907	0.672599	0.812245	1.2855	0.576058	0.652214	0.773155
NC_014501.1	Cyan7822_1857	YP_003887117.1	HEAT domain-containing protein	1.22417	1.28816	-0.531836	2.33621	2.44217	0.691674	0.428044	0.409472	1.44577	2.83817	0.131007	0.331115
NC_014501.1	Cyan7822_1858	YP_003887118.1	HAD-superfamily hydrolase	1.34948	0.49977	-0.568789	2.5482	1.41399	0.674182	0.392433	0.70722	1.48328	2.34099	0.175613	0.390068
NC_014501.1	Cyan7822_1859	YP_003887119.1	type 11 methyltransferase	0.258929	0.759806	-0.288122	1.19659	1.69326	0.818967	0.835708	0.590576	1.22105	1.35999	0.343854	0.544979
NC_014501.1	Cyan7822_1860	YP_003887120.1	aspartate 1-decarboxylase	1.26201	0.46492	-0.255445	2.3983	1.38024	0.837729	0.416962	0.724511	1.1937	2.31449	0.178522	0.393959
NC_014501.1	Cyan7822_1861	YP_003887121.1	hypothetical protein	0.653135	1.10871	-0.688629	1.57258	2.15653	0.620443	0.635897	0.463708	1.61175	5.11495	0.0451067	0.180908
NC_014501.1	Cyan7822_1862	YP_003887122.1	group 1 glycosyl transferase	-0.62817	-0.375733	-2.60601	0.646997	0.770714	0.164253	1.5456	1.2975	6.08816	2.70964	0.140946	0.344621
NC_014501.1	Cyan7822_1863	YP_003887123.1	phosphoribosylformylglycinamidine synthase II	0.201472	0.388877	-0.106046	1.14987	1.30937	0.929131	0.869663	0.763724	1.07627	0.436483	0.735291	0.820799
NC_014501.1	Cyan7822_1864	YP_003887124.1	excinuclease ABC subunit C domain-containing protein	-2.21846	-1.64037	-2.51487	0.214871	0.320775	0.174964	4.65395	3.11745	5.71548	0.488858	0.703017	0.803075
NC_014501.1	Cyan7822_1865	YP_003899678.1	pseudo	-0.27859	-0.420377	-0.104569	0.824396	0.747229	0.930083	1.21301	1.33828	1.07517	0.0920136	0.96166	0.983778
NC_014501.1	Cyan7822_1866	YP_003887125.1	amidophosphoribosyltransferase	-0.492145	0.119314	-0.338479	0.710967	1.08622	0.790875	1.40653	0.920626	1.26442	0.688598	0.592198	0.72861
NC_014501.1	Cyan7822_1867	YP_003887126.1	hypothetical protein	1.71799	1.83587	-0.614585	3.28977	3.56988	0.653118	0.303972	0.280122	1.53112	4.04112	0.0711647	0.234405
NC_014501.1	Cyan7822_1868	YP_003887127.1	hypothetical protein	1.98075	1.26424	0.70669	3.94698	2.40201	1.63206	0.253358	0.416318	0.612724	2.36709	0.17281	0.386821
NC_014501.1	Cyan7822_1869	YP_003887128.1	RNA-binding S4 domain-containing protein	1.3417	0.928164	0.412986	2.5345	1.90285	1.33144	0.394555	0.525527	0.751067	2.75604	0.137246	0.339527
NC_014501.1	Cyan7822_1870	YP_003887129.1	hypothetical protein	1.57927	4.99592	0.796446	2.98819	31.9097	1.73682	0.334651	0.0313385	0.575766	1.84586	0.242311	0.462868
NC_014501.1	Cyan7822_1871	YP_003887130.1	glutaredoxin-family domain-containing protein	0.365074	0.209238	0.579188	1.28795	1.15608	1.49401	0.776429	0.864994	0.66934	0.246823	0.860819	0.909479
NC_014501.1	Cyan7822_1872	YP_003887131.1	ferritin Dps family protein	1.24858	1.31582	0.824325	2.37607	2.48944	1.77071	0.420863	0.401697	0.564746	3.71733	0.0828842	0.254675
NC_014501.1	Cyan7822_1873	YP_003887132.1	hypothetical protein	1.00317	1.15707	0.458859	2.0044	2.23004	1.37445	0.498902	0.448423	0.727562	0.289098	0.832047	0.888796
NC_014501.1	Cyan7822_1874	YP_003887133.1	hypothetical protein	1.16368	1.19335	-0.636223	2.24027	2.28683	0.643395	0.446374	0.437286	1.55426	1.11043	0.41754	0.604294
NC_014501.1	Cyan7822_1875	YP_003887134.1	N-acetyltransferase GCN5	0.601909	0.159368	-0.314767	1.51772	1.1168	0.803981	0.658882	0.895417	1.24381	1.11431	0.41625	0.602814
NC_014501.1	Cyan7822_1876	YP_003887135.1	hypothetical protein	-0.143657	-0.506761	-1.15275	0.905222	0.703801	0.449766	1.1047	1.42086	2.22338	2.49686	0.159715	0.371062
NC_014501.1	Cyan7822_1877	YP_003887136.1	Cl- channel voltage-gated family protein	2.20118	1.34129	-1.05015	4.59854	2.53378	0.482918	0.21746	0.394667	2.07075	4.34022	0.0622272	0.217044
NC_014501.1	Cyan7822_1878	YP_003887137.1	DNA methylase N-4/N-6 domain-containing protein	0.211674	0.519398	-0.876455	1.15803	1.43336	0.544704	0.863535	0.697663	1.83586	1.16288	0.400514	0.591676
NC_014501.1	Cyan7822_1879	YP_003887138.1	hypothetical protein	2.03439	1.11772	-1.10982	4.0965	2.17004	0.463351	0.244111	0.46082	2.15819	4.9062	0.0490255	0.189438
NC_014501.1	Cyan7822_1880	YP_003887139.1	XRE family transcriptional regulator	2.40034	2.56576	-1.12131	5.27929	5.92067	0.459677	0.189419	0.1689	2.17544	10.5559	0.00903727	0.0779828
NC_014501.1	Cyan7822_1881	YP_003887140.1	hypothetical protein	0.797657	0.0242117	-0.55109	1.73828	1.01692	0.682504	0.575283	0.983358	1.46519	1.4558	0.319998	0.537109
NC_014501.1	Cyan7822_1882	YP_003887141.1	hypothetical protein	0.461498	0.769811	-0.618983	1.37697	1.70505	0.65113	0.726232	0.586494	1.53579	2.18879	0.193217	0.41175
NC_014501.1	Cyan7822_1883	YP_003887142.1	hypothetical protein	0.23073	-1.58563	-1.52579	1.17343	0.333179	0.347289	0.852203	3.00139	2.87945	5.03139	0.046623	0.184762
NC_014501.1	Cyan7822_1884	YP_003887143.1	winged helix family two component transcriptional regulator	0.814192	1.01846	-0.830029	1.75831	2.02576	0.562518	0.568727	0.493643	1.77772	8.32726	0.015763	0.102847
NC_014501.1	Cyan7822_1885	YP_003887144.1	ATP phosphoribosyltransferase	0.54871	1.44203	-0.838293	1.46278	2.71703	0.559305	0.683631	0.368048	1.78793	6.69872	0.0256294	0.131072
NC_014501.1	Cyan7822_1886	YP_003887145.1	Guanine deaminase	0.780262	4.52783	0.988205	1.71744	23.0681	1.98372	0.582261	0.0433499	0.504105	1.63418	0.280979	0.50161
NC_014501.1	Cyan7822_1887	YP_003887146.1	LuxR family two component transcriptional regulator	1.82031	1.26654	0.350077	3.53157	2.40584	1.27463	0.283161	0.415654	0.784542	6.20323	0.0302409	0.143992
NC_014501.1	Cyan7822_1888	YP_003887147.1	multi-sensor signal transduction histidine kinase	0.724545	1.57853	0.272393	1.65238	2.98664	1.20781	0.605188	0.334824	0.827945	3.58424	0.0884492	0.264215
NC_014501.1	Cyan7822_1889	YP_003887148.1	acyltransferase 3	0.989364	0.985517	0.637539	1.98531	1.98002	1.55567	0.5037	0.505045	0.642808	0.235967	0.86822	0.914487
NC_014501.1	Cyan7822_1890	YP_003887149.1	N2N2-dimethylguanosine tRNA methyltransferase	1.98853	2.09693	-0.450469	3.96832	4.27799	0.731805	0.251996	0.233755	1.36648	14.0843	0.00445049	0.051124
NC_014501.1	Cyan7822_1891	YP_003887150.1	hypothetical protein	3.48863	2.13621	-0.511824	11.2249	4.39606	0.701335	0.0890876	0.227476	1.42585	40.0398	0.000279437	0.0133136
NC_014501.1	Cyan7822_1892	YP_003887151.1	histidine kinase	1.41907	0.437877	-0.900024	2.67414	1.35461	0.535878	0.373952	0.73822	1.8661	4.00556	0.0723388	0.236554
NC_014501.1	Cyan7822_1893	YP_003887152.1	hypothetical protein	1.31763	0.912601	-1.74469	2.49256	1.88244	0.298399	0.401194	0.531226	3.35122	2.48651	0.16071	0.371673
NC_014501.1	Cyan7822_1894	YP_003887153.1	TspO and MBR-like protein	1.28842	0.712455	-0.54414	2.44261	1.63859	0.6858	0.409399	0.610281	1.45815	6.61304	0.0263559	0.133323
NC_014501.1	Cyan7822_1895	YP_003887154.1	peptidase M16 domain-containing protein	1.14668	1.61784	-0.2096	2.21404	3.06915	0.864777	0.451664	0.325824	1.15637	6.6344	0.0261722	0.132744
NC_014501.1	Cyan7822_1896	YP_003887155.1	processing peptidase	0.758988	1.04945	-0.512177	1.6923	2.06975	0.701164	0.590911	0.483151	1.4262	3.80615	0.0794273	0.249239
NC_014501.1	Cyan7822_1897	YP_003887156.1	glutathione S-transferase	1.83323	2.45419	-0.578022	3.56334	5.48005	0.669881	0.280636	0.18248	1.4928	5.25531	0.0427046	0.174737
NC_014501.1	Cyan7822_1898	YP_003887157.1	amidohydrolase 3	2.17352	2.34151	-0.701653	4.51123	5.06834	0.614867	0.221669	0.197303	1.62637	5.91859	0.0334027	0.153119
NC_014501.1	Cyan7822_1899	YP_003887158.1	cellulose-binding domain-containing protein	2.10384	2.49019	1.21764	4.29851	5.6185	2.32566	0.232639	0.177983	0.429986	10.2078	0.00979197	0.0814914
NC_014501.1	Cyan7822_1900	YP_003887159.1	hypothetical protein	1.20063	1.61567	-1.00491	2.2984	3.06453	0.498301	0.435086	0.326314	2.00682	12.6924	0.00576765	0.0594912
NC_014501.1	Cyan7822_1901	YP_003887160.1	hypothetical protein	0.895607	0.691408	-0.279177	1.86039	1.61486	0.824061	0.537521	0.619249	1.2135	2.21612	0.189891	0.407731
NC_014501.1	Cyan7822_1902	YP_003887161.1	WecB/TagA/CpsF family glycosyl transferase	1.94962	2.07198	1.07342	3.86273	4.20462	2.10441	0.258884	0.237834	0.475192	7.04315	0.0229655	0.125411
NC_014501.1	Cyan7822_1903	YP_003887162.1	lipopolysaccharide biosynthesis protein	0.919526	1.25471	-0.467513	1.89149	2.38619	0.72321	0.528683	0.419079	1.38272	3.24914	0.104855	0.29316
NC_014501.1	Cyan7822_1904	YP_003887163.1	aldo/keto reductase	-0.37556	-0.094375	-0.383386	0.770806	0.936678	0.766636	1.29734	1.0676	1.3044	0.181539	0.90505	0.943249
NC_014501.1	Cyan7822_1905	YP_003887164.1	hypothetical protein	-0.383997	0.291475	-0.481168	0.766311	1.22389	0.716398	1.30495	0.817066	1.39587	0.908126	0.492229	0.652384
NC_014501.1	Cyan7822_1906	YP_003887165.1	riboflavin synthase subunit alpha	1.8399	1.62108	0.248424	3.57985	3.07606	1.18791	0.279341	0.325091	0.841816	9.20702	0.0124939	0.0916576
NC_014501.1	Cyan7822_1907	YP_003887166.1	hypothetical protein	3.64567	3.67091	2.11745	12.5157	12.7366	4.33928	0.0798994	0.0785138	0.230453	2.93626	0.124039	0.322913
NC_014501.1	Cyan7822_1908	YP_003887167.1	pentapeptide repeat-containing protein	2.80531	2.35167	0.951946	6.9901	5.10414	1.93448	0.143059	0.195919	0.516935	3.28032	0.103166	0.290116
NC_014501.1	Cyan7822_1909	YP_003887168.1	dihydrolipoamide dehydrogenase	1.10323	0.436643	-1.09691	2.14835	1.35345	0.467516	0.465474	0.738852	2.13897	8.99741	0.0131835	0.0939929
NC_014501.1	Cyan7822_1910	YP_003887169.1	hypothetical protein	6.36957	2.29733	0.963861	82.6858	4.91546	1.95052	0.012094	0.20344	0.512683	4.83191	0.0505298	0.19207
NC_014501.1	Cyan7822_1911	YP_003887170.1	hypothetical protein	5.11574	5.68598	0.969895	34.6729	51.4813	1.9587	0.028841	0.0194245	0.510543	1.42249	0.328044	0.543686
NC_014501.1	Cyan7822_1912	YP_003887171.1	hypothetical protein	-0.394348	0.210709	-0.768601	0.760833	1.15726	0.586987	1.31435	0.864113	1.70362	1.19441	0.390695	0.583849
NC_014501.1	Cyan7822_1913	YP_003887172.1	hypothetical protein	-1.27489	-1.1018	-0.451205	0.413257	0.465934	0.731432	2.4198	2.14623	1.36718	2.01427	0.216379	0.438461
NC_014501.1	Cyan7822_1914	YP_003887173.1	hypothetical protein	-0.22167	0.367907	-0.196058	0.857572	1.29048	0.872932	1.16608	0.774906	1.14556	0.691494	0.590736	0.727506
NC_014501.1	Cyan7822_1915	YP_003887174.1	hypothetical protein	0.448171	0.963289	0.692464	1.36431	1.94975	1.61604	0.732972	0.512886	0.618796	0.706218	0.583361	0.721708
NC_014501.1	Cyan7822_1916	YP_003887175.1	SagB-type dehydrogenase domain-containing protein	-0.12381	0.997424	0.159812	0.917761	1.99643	1.11714	1.08961	0.500893	0.895142	1.12154	0.413859	0.601231
NC_014501.1	Cyan7822_1917	YP_003887176.1	hypothetical protein	0.223959	1.83676	0.448903	1.16793	3.57206	1.365	0.856213	0.279951	0.732599	5.25306	0.0427417	0.174737
NC_014501.1	Cyan7822_1918	YP_003887177.1	integral membrane protein MviN	1.47765	1.57545	-1.26258	2.78494	2.98028	0.416799	0.359074	0.335539	2.39924	15.1321	0.00371369	0.0457683
NC_014501.1	Cyan7822_1919	YP_003887178.1	FAD dependent oxidoreductase	1.08686	1.70705	0.100374	2.12412	3.26493	1.07205	0.470783	0.306285	0.932791	2.22469	0.188863	0.406828
NC_014501.1	Cyan7822_1920	YP_003887179.1	pseudouridine synthase	-0.445336	-0.940887	1.00591	0.734413	0.520912	2.00821	1.36163	1.91971	0.497956	1.65298	0.277233	0.497682
NC_014501.1	Cyan7822_1921	YP_003887180.1	intradiol ring-cleavage dioxygenase	2.08137	1.78818	0.555588	4.2321	3.45378	1.46977	0.236289	0.289538	0.68038	4.65061	0.05447	0.200951
NC_014501.1	Cyan7822_1922	YP_003887181.1	filamentous hemagglutinin family outer membrane protein	-0.731683	0.777426	1.13048	0.602201	1.71407	2.18932	1.66058	0.583407	0.456764	2.04389	0.212201	0.434155
NC_014501.1	Cyan7822_1923	YP_003887182.1	hypothetical protein	0.84626	3.49423	0.0680333	1.79783	11.2685	1.04829	0.556225	0.0887428	0.953938	1.14366	0.406651	0.596105
NC_014501.1	Cyan7822_1924	YP_003887183.1	polypeptide-transport-associated domain-containing protein	0.205916	2.0436	0.679441	1.15342	4.12274	1.60152	0.866988	0.242557	0.624407	1.31577	0.355632	0.55305
NC_014501.1	Cyan7822_1925	YP_003887184.1	serine/threonine kinase	-0.81297	0.0436479	-0.109308	0.569209	1.03072	0.927033	1.75682	0.970199	1.07871	0.300758	0.824153	0.882872
NC_014501.1	Cyan7822_1926	YP_003887185.1	FHA domain-containing protein	-0.0492238	0.200502	-1.00577	0.966456	1.1491	0.498005	1.03471	0.870248	2.00801	0.737606	0.567985	0.709299
NC_014501.1	Cyan7822_1927	YP_003887186.1	hypothetical protein	-1.39231	-0.582099	-2.29534	0.380955	0.667991	0.203719	2.62498	1.49703	4.90871	3.00074	0.119726	0.317423
NC_014501.1	Cyan7822_1928	YP_003887187.1	hypothetical protein	-1.34393	-0.544592	-2.79113	0.393946	0.685585	0.144473	2.53842	1.45861	6.92171	3.0495	0.116595	0.311196
NC_014501.1	Cyan7822_1929	YP_003887188.1	hypothetical protein	-1.04523	0.14198	-2.06974	0.484566	1.10342	0.238202	2.0637	0.906274	4.19812	1.6783	0.272291	0.492966
NC_014501.1	Cyan7822_1930	YP_003887189.1	hypothetical protein	-1.39722	0.53993	-1.72268	0.37966	1.4539	0.302985	2.63393	0.687804	3.30049	2.28446	0.181895	0.397602
NC_014501.1	Cyan7822_1931	YP_003887190.1	Rhs element Vgr protein	-2.31666	-1.46145	-2.55215	0.200732	0.363129	0.170501	4.98177	2.75384	5.86507	4.69318	0.0535089	0.198815
NC_014501.1	Cyan7822_1932	YP_003887191.1	hypothetical protein	1.46203	1.57383	-0.130881	2.75496	2.97693	0.913274	0.362982	0.335916	1.09496	4.34007	0.0622311	0.217044
NC_014501.1	Cyan7822_1933	YP_003887192.1	hypothetical protein	1.75763	1.93134	0.00866657	3.38142	3.81409	1.00603	0.295734	0.262186	0.994011	3.98411	0.0730598	0.237313
NC_014501.1	Cyan7822_1934	YP_003890205.1	pseudo	0.382917	0.469257	-0.127623	1.30398	1.3844	0.915338	0.766885	0.722336	1.09249	0.482756	0.706711	0.804576
NC_014501.1	Cyan7822_1935	YP_003887193.1	putative transposase IS891/IS1136/IS1341 family	0.37017	0.469829	-0.127856	1.2925	1.38495	0.915191	0.773692	0.72205	1.09267	0.437776	0.734478	0.820452
NC_014501.1	Cyan7822_1936	YP_003887194.1	alpha/beta hydrolase fold protein	0.0937417	-0.719163	-0.733393	1.06713	0.60745	0.601488	0.937089	1.64623	1.66254	1.52288	0.30455	0.523722
NC_014501.1	Cyan7822_1937	YP_003887195.1	UspA domain-containing protein	1.25423	0.442723	0.0949569	2.38539	1.35917	1.06803	0.419218	0.735744	0.9363	1.14928	0.404843	0.595073
NC_014501.1	Cyan7822_1938	YP_003887196.1	hypothetical protein	0.651977	6.80158	-1.24415	1.57132	111.553	0.422158	0.636407	0.00896437	2.36878	52.4822	0.000131999	0.00971103
NC_014501.1	Cyan7822_1939	YP_003887197.1	cyclic nucleotide-binding protein	-0.0597206	0.0384827	-0.741053	0.95945	1.02703	0.598303	1.04226	0.973678	1.6714	0.881522	0.503222	0.661383
NC_014501.1	Cyan7822_1940	YP_003887198.1	binding-protein-dependent transporter inner membrane component	-1.63989	-1.12749	-0.543826	0.320882	0.45771	0.685949	3.11641	2.18479	1.45783	3.07537	0.114978	0.309234
NC_014501.1	Cyan7822_1941	YP_003887199.1	binding-protein-dependent transporter inner membrane component	-0.889823	-0.26019	-0.511854	0.53968	0.834978	0.70132	1.85295	1.19764	1.42588	0.620771	0.627622	0.75386
NC_014501.1	Cyan7822_1942	YP_003887200.1	carbohydrate-selective porin OprB	-2.42227	0.437126	1.74993	0.186563	1.3539	3.36343	5.36013	0.738604	0.297316	29.6068	0.000637027	0.0185781
NC_014501.1	Cyan7822_1943	YP_003887201.1	S-layer protein	1.52567	2.3877	1.33903	2.8792	5.23322	2.52981	0.347319	0.191087	0.395287	8.8922	0.0135489	0.0953826
NC_014501.1	Cyan7822_1944	YP_003887202.1	phosphate uptake regulator PhoU	-0.112667	-0.624197	-0.407615	0.924877	0.648781	0.753869	1.08122	1.54135	1.32649	0.382363	0.769918	0.844426
NC_014501.1	Cyan7822_1945	YP_003887203.1	PAS/PAC sensor signal transduction histidine kinase	-0.0784865	-0.453622	-0.480633	0.947051	0.730207	0.716663	1.05591	1.36947	1.39536	0.592484	0.643064	0.767097
NC_014501.1	Cyan7822_1946	YP_003887204.1	winged helix family two component transcriptional regulator	-0.331255	-0.502802	-0.645854	0.794845	0.705735	0.639114	1.25811	1.41696	1.56467	0.829999	0.525358	0.677319
NC_014501.1	Cyan7822_1947	YP_003887205.1	creatininase	0.477991	0.675779	-0.583816	1.3928	1.59746	0.667197	0.717977	0.625994	1.49881	2.78593	0.134931	0.336632
NC_014501.1	Cyan7822_1948	YP_003887206.1	hypothetical protein	-1.17002	-0.872424	0.411671	0.444414	0.546228	1.33023	2.25015	1.83074	0.751752	3.27686	0.103351	0.290276
NC_014501.1	Cyan7822_1949	YP_003887207.1	family 2 glycosyl transferase	2.84988	2.42918	-0.37904	7.20939	5.38589	0.768949	0.138708	0.18567	1.30048	8.39776	0.0154614	0.101861
NC_014501.1	Cyan7822_1950	YP_003887208.1	hypothetical protein	2.46432	1.84563	-0.741192	5.51866	3.5941	0.598245	0.181204	0.278234	1.67156	13.9871	0.00452844	0.0514948
NC_014501.1	Cyan7822_1951	YP_003887209.1	alpha/beta hydrolase fold protein	0.853172	1.66913	0.347391	1.80647	3.18022	1.27226	0.553566	0.314443	0.786004	3.97307	0.0734345	0.237599
NC_014501.1	Cyan7822_1952	YP_003887210.1	cobyrinic acid ac-diamide synthase	-1.27668	0.131091	-1.67595	0.412745	1.09512	0.312959	2.4228	0.913141	3.1953	2.75798	0.137094	0.339527
NC_014501.1	Cyan7822_1953	YP_003887211.1	metallophosphoesterase	0.460784	0.266208	-1.29282	1.37629	1.20264	0.408152	0.726591	0.831502	2.45007	4.28233	0.0638345	0.220023
NC_014501.1	Cyan7822_1954	YP_003887212.1	hypothetical protein	1.11091	0.552329	-0.00628552	2.15982	1.46645	0.995653	0.463001	0.681919	1.00437	0.14543	0.928812	0.960615
NC_014501.1	Cyan7822_1955	YP_003887213.1	cell cycle protein	2.47688	2.55158	0.952081	5.56691	5.86274	1.93466	0.179633	0.170569	0.516886	12.8518	0.00559217	0.0587605
NC_014501.1	Cyan7822_1956	YP_003887214.1	methionine-R-sulfoxide reductase	1.20962	1.5912	-1.17724	2.31276	3.013	0.442198	0.432384	0.331895	2.26143	5.72358	0.0358292	0.157314
NC_014501.1	Cyan7822_1957	YP_003887215.1	hypothetical protein	2.54303	1.60021	-1.54361	5.82813	3.03186	0.343026	0.171582	0.32983	2.91523	8.23771	0.0161577	0.104268
NC_014501.1	Cyan7822_1958	YP_003887216.1	stationary-phase survival protein SurE	0.411114	0.0746131	-0.0944256	1.32971	1.05308	0.936645	0.752043	0.949597	1.06764	0.325091	0.807774	0.87224
NC_014501.1	Cyan7822_1959	YP_003887217.1	IS605 OrfB family transposase	-0.340233	-0.467512	0.112687	0.789914	0.723211	1.08124	1.26596	1.38272	0.924864	0.997846	0.457236	0.63577
NC_014501.1	Cyan7822_1960	YP_003887218.1	phenylalanyl-tRNA synthetase subunit alpha	-0.487092	-0.386207	-1.36694	0.713462	0.765139	0.387713	1.40162	1.30695	2.57922	2.89399	0.12698	0.326797
NC_014501.1	Cyan7822_1961	YP_003887219.1	proline hydroxylase-like protein	2.51339	2.93204	0.667773	5.70961	7.6319	1.58862	0.175143	0.131029	0.629477	12.919	0.00552043	0.058547
NC_014501.1	Cyan7822_1962	YP_003887220.1	transketolase domain-containing protein	1.35963	1.6136	0.150457	2.56619	3.06015	1.10992	0.389683	0.326782	0.900965	4.52233	0.0575097	0.207858
NC_014501.1	Cyan7822_1963	YP_003887221.1	hypothetical protein	2.91925	2.78875	0.612496	7.56451	6.91031	1.5289	0.132196	0.144711	0.654064	6.6738	0.0258379	0.13174
NC_014501.1	Cyan7822_1964	YP_003887222.1	LL-diaminopimelate aminotransferase	1.16605	1.08539	-0.304491	2.24396	2.12195	0.809728	0.44564	0.471264	1.23498	5.83034	0.0344726	0.155115
NC_014501.1	Cyan7822_1965	YP_003887104.1	pseudo	8.152	4.27455	-2.02506	284.443	19.3539	0.245695	0.00351564	0.0516691	4.07009	7.31922	0.0210922	0.120329
NC_014501.1	Cyan7822_1966	YP_003887223.1	hypothetical protein	-2.00699	-2.12602	0.00309896	0.248791	0.229089	1.00215	4.01944	4.36512	0.997854	3.92353	0.0751482	0.241277
NC_014501.1	Cyan7822_1967	YP_003887224.1	copper-translocating P-type ATPase	-0.471815	-0.318226	-0.247021	0.721057	0.802055	0.842635	1.38685	1.2468	1.18675	0.322638	0.809418	0.873309
NC_014501.1	Cyan7822_1968	YP_003887225.1	carotenoid oxygenase	2.07412	1.64618	-0.818389	4.21089	3.13005	0.567075	0.23748	0.319484	1.76344	18.1556	0.00232855	0.0355643
NC_014501.1	Cyan7822_1969	YP_003887226.1	hypothetical protein	1.28596	2.01515	0.714274	2.43844	4.04222	1.64066	0.410098	0.247389	0.609512	6.6487	0.0260502	0.132523
NC_014501.1	Cyan7822_1970	YP_003887227.1	hypothetical protein	1.18845	-0.0406316	0.931861	2.27907	0.972229	1.90774	0.438775	1.02856	0.524182	0.035238	0.990211	0.997286
NC_014501.1	Cyan7822_1971	YP_003887228.1	hypothetical protein	0.383489	1.55523	0.0815074	1.30449	2.9388	1.05812	0.766582	0.340275	0.94507	2.60616	0.149686	0.357113
NC_014501.1	Cyan7822_1972	YP_003887229.1	hypothetical protein	0.239098	3.94299	0.609989	1.18025	15.3801	1.52625	0.847275	0.0650191	0.655202	2.09006	0.205896	0.427957
NC_014501.1	Cyan7822_1973	YP_003887230.1	hypothetical protein	1.75852	1.13512	-0.881138	3.38351	2.19637	0.542939	0.295551	0.455297	1.84183	9.34704	0.0120601	0.090242
NC_014501.1	Cyan7822_1974	YP_003887231.1	photosystem II protein Psb27	1.95338	2.27431	-0.788471	3.87282	4.83766	0.578957	0.25821	0.206711	1.72724	12.2076	0.00634882	0.0632638
NC_014501.1	Cyan7822_1975	YP_003887232.1	endoribonuclease L-PSP	0.306242	1.19311	-0.261949	1.23648	2.28646	0.833961	0.808746	0.437358	1.1991	2.50575	0.158866	0.369759
NC_014501.1	Cyan7822_1976	YP_003887233.1	hypothetical protein	0.547621	0.687993	-0.442336	1.46167	1.61104	0.735942	0.684147	0.620717	1.3588	1.10823	0.418273	0.605002
NC_014501.1	Cyan7822_1977	YP_003887234.1	hypothetical protein	0.598661	0.702391	-0.965033	1.51431	1.6272	0.512267	0.660366	0.614553	1.95211	3.02829	0.117944	0.313919
NC_014501.1	Cyan7822_1978	YP_003887235.1	hypothetical protein	0.095921	-0.222486	-0.527562	1.06875	0.857087	0.693726	0.935675	1.16674	1.44149	0.330542	0.804125	0.869957
NC_014501.1	Cyan7822_1979	YP_003887236.1	hypothetical protein	2.2197	2.33313	-0.800262	4.65796	5.03898	0.574245	0.214686	0.198453	1.74142	5.64418	0.0368848	0.159874
NC_014501.1	Cyan7822_1980	YP_003887237.1	extracellular ligand-binding receptor	0.698005	1.56924	-0.279053	1.62226	2.96749	0.824132	0.616424	0.336985	1.2134	3.85586	0.0775766	0.24552
NC_014501.1	Cyan7822_1981	YP_003887238.1	hypothetical protein	0.821597	1.47288	-0.253324	1.76736	2.77576	0.838961	0.565815	0.360262	1.19195	2.44989	0.164298	0.375301
NC_014501.1	Cyan7822_1982	YP_003887239.1	radical SAM protein	1.06894	0.967448	-0.324805	2.09788	1.95538	0.798406	0.476671	0.51141	1.2525	3.98207	0.0731289	0.237324
NC_014501.1	Cyan7822_1983	YP_003887240.1	type 11 methyltransferase	-0.165027	0.485179	-0.740457	0.891912	1.39976	0.59855	1.12119	0.714408	1.67071	1.67449	0.273027	0.493666
NC_014501.1	Cyan7822_1984	YP_003887241.1	peptidase M23	0.951687	0.5578	-0.773446	1.93413	1.47202	0.585018	0.517027	0.679337	1.70935	3.34714	0.0996652	0.283215
NC_014501.1	Cyan7822_1985	YP_003887242.1	homoserine dehydrogenase	0.850344	0.829573	-0.536709	1.80293	1.77716	0.689342	0.554653	0.562696	1.45066	5.23275	0.043079	0.175059
NC_014501.1	Cyan7822_1986	YP_003887243.1	hypothetical protein	2.62674	3.02491	-0.0808762	6.17628	8.1393	0.945483	0.16191	0.122861	1.05766	10.2387	0.00972148	0.0812043
NC_014501.1	Cyan7822_1987	YP_003887244.1	hypothetical protein	0.241396	1.67362	-0.297848	1.18214	3.19013	0.813465	0.845926	0.313467	1.22931	6.34821	0.0287837	0.140419
NC_014501.1	Cyan7822_1988	YP_003887245.1	hypothetical protein	2.77438	3.55023	0.670376	6.84182	11.7146	1.59149	0.14616	0.0853638	0.628343	8.32934	0.015754	0.102847
NC_014501.1	Cyan7822_1989	YP_003887246.1	DegT/DnrJ/EryC1/StrS aminotransferase	3.36874	2.6258	0.367853	10.3298	6.17226	1.29043	0.0968074	0.162015	0.774935	17.6994	0.00248696	0.0369008
NC_014501.1	Cyan7822_1990	YP_003887247.1	hypothetical protein	1.32606	1.55287	-0.345768	2.50718	2.93399	0.786889	0.398855	0.340832	1.27083	5.55077	0.0381808	0.16278
NC_014501.1	Cyan7822_1991	YP_003887248.1	SpoIID/LytB domain-containing protein	1.87211	2.67018	1.00149	3.66068	6.36509	2.00207	0.273173	0.157107	0.499484	12.6752	0.005787	0.0595964
NC_014501.1	Cyan7822_1992	YP_003887249.1	6-pyruvoyl-tetrahydropterin synthase	-0.256737	0.881762	-0.772211	0.836979	1.84262	0.58552	1.19477	0.542704	1.70789	1.19743	0.389771	0.582933
NC_014501.1	Cyan7822_1993	YP_003887250.1	tyrosyl-tRNA synthetase	0.613535	0.386992	-0.481415	1.53	1.30766	0.716275	0.653593	0.764722	1.39611	1.38033	0.338604	0.544204
NC_014501.1	Cyan7822_1994	YP_003887251.1	family 2 glycosyl transferase	0.870592	1.01107	0.0897822	1.82841	2.0154	1.06421	0.546922	0.496178	0.939665	2.18241	0.194006	0.412781
NC_014501.1	Cyan7822_1995	YP_003887252.1	hypothetical protein	-4.16215	-1.76082	-0.992935	0.0558556	0.29508	0.502454	17.9033	3.38891	1.99023	16.9673	0.00277284	0.0395803
NC_014501.1	Cyan7822_1996	YP_003887253.1	hypothetical protein	0.209312	-0.22281	-0.415083	1.15614	0.856895	0.749977	0.86495	1.167	1.33337	0.231112	0.871527	0.917069
NC_014501.1	Cyan7822_1997	YP_003887254.1	hypothetical protein	-0.750623	-1.85238	-1.82725	0.594347	0.276935	0.2818	1.68252	3.61095	3.54861	2.44593	0.164692	0.375711
NC_014501.1	Cyan7822_1998	YP_003887255.1	hypothetical protein	6.96438	5.15369	-0.73308	124.878	35.5971	0.601618	0.00800781	0.0280922	1.66218	32.3415	0.000501309	0.016948
NC_014501.1	Cyan7822_1999	YP_003887256.1	DNA gyrase subunit A	0.712641	0.971572	0.29093	1.6388	1.96098	1.22343	0.610202	0.50995	0.817375	1.77135	0.255082	0.477713
NC_014501.1	Cyan7822_2000	YP_003887257.1	group 1 glycosyl transferase	2.64411	4.13379	1.98151	6.25109	17.5547	3.94906	0.159972	0.0569648	0.253225	4.54023	0.0570721	0.20694
NC_014501.1	Cyan7822_2001	YP_003887258.1	hypothetical protein	1.48145	1.15406	-1.13287	2.79228	2.2254	0.456008	0.35813	0.449358	2.19294	3.88093	0.0766648	0.243624
NC_014501.1	Cyan7822_2002	YP_003887259.1	precorrin-2 C(20)-methyltransferase	6.3298	2.15794	-0.842422	80.4379	4.46277	0.557707	0.0124319	0.224076	1.79306	7.37759	0.0207226	0.119275
NC_014501.1	Cyan7822_2003	YP_003887260.1	hypothetical protein	-1.77805	-1.30042	-0.444758	0.291578	0.406008	0.734708	3.42961	2.46301	1.36109	3.55315	0.0898207	0.266898
NC_014501.1	Cyan7822_2004	YP_003887261.1	hypothetical protein	0.168038	0.0494191	-1.56454	1.12353	1.03485	0.338085	0.890052	0.966325	2.95784	2.47574	0.161755	0.372569
NC_014501.1	Cyan7822_2005	YP_003887262.1	hypothetical protein	0.425407	0.572242	-1.61659	1.34295	1.48683	0.326106	0.744629	0.672571	3.06649	4.51788	0.057619	0.208049
NC_014501.1	Cyan7822_2006	YP_003887263.1	putative anti-sigma regulatory factor	-1.01437	-0.459038	-5.24255	0.495043	0.727471	0.0264141	2.02003	1.37462	37.8585	3.3774	0.0981316	0.279797
NC_014501.1	Cyan7822_2007	YP_003887264.1	anti-sigma-factor antagonist and sugar transfersase	0.99242	0.385848	-1.28734	1.98952	1.30663	0.409705	0.502634	0.765329	2.44078	8.19561	0.0163478	0.104645
NC_014501.1	Cyan7822_2008	YP_003887265.1	hypothetical protein	1.04794	0.491845	-0.721692	2.06757	1.40624	0.606386	0.483659	0.711115	1.64911	5.78106	0.03509	0.156267
NC_014501.1	Cyan7822_2009	YP_003887266.1	hypothetical protein	1.79474	0.852518	-1.19698	3.46954	1.80565	0.436187	0.288223	0.553817	2.2926	8.30702	0.0158511	0.102926
NC_014501.1	Cyan7822_2010	YP_003887267.1	restriction endonuclease BamHI	1.52397	1.2743	-1.27519	2.8758	2.41882	0.41317	0.347729	0.413425	2.42031	6.13541	0.0309565	0.145953
NC_014501.1	Cyan7822_2011	YP_003887268.1	DNA methylase N-4/N-6 domain-containing protein	1.23704	1.68792	0.223975	2.35714	3.22192	1.16795	0.424242	0.310374	0.856203	2.87679	0.128203	0.32857
NC_014501.1	Cyan7822_2012	YP_003887269.1	DNA-binding domain-containing protein	1.95441	1.54416	0.0359112	3.87557	2.91634	1.0252	0.258026	0.342896	0.975416	4.17652	0.0669195	0.225295
NC_014501.1	Cyan7822_2013	YP_003887270.1	hypothetical protein	1.26481	2.13607	0.156654	2.40296	4.39564	1.1147	0.416154	0.227498	0.897103	4.97841	0.0476201	0.186241
NC_014501.1	Cyan7822_2014	YP_003887271.1	TROVE domain-containing protein	0.663969	-0.793259	-0.588032	1.58444	0.577039	0.66525	0.63114	1.73299	1.50319	0.778528	0.548627	0.695264
NC_014501.1	Cyan7822_2015	YP_003887272.1	ribonuclease activity A regulator	-0.861004	-1.2717	-0.554199	0.550569	0.414173	0.681035	1.8163	2.41445	1.46835	0.963947	0.47009	0.644033
NC_014501.1	Cyan7822_2016	YP_003887273.1	selenium-binding protein	0.125355	-0.296288	-0.894565	1.09078	0.814345	0.53791	0.916778	1.22798	1.85905	1.14558	0.40603	0.596077
NC_014501.1	Cyan7822_2017	YP_003887274.1	TRAP transporter solute receptor, TAXI family	3.55387	2.5672	0.0384854	11.7442	5.92657	1.02704	0.0851485	0.168732	0.973677	8.01623	0.0171925	0.107608
NC_014501.1	Cyan7822_2018	YP_003887275.1	major facilitator superfamily protein	0.509527	0.12178	0.25719	1.42358	1.08808	1.19515	0.702453	0.919053	0.836716	0.0821959	0.967216	0.987205
NC_014501.1	Cyan7822_2019	YP_003887276.1	hypothetical protein	-1.89574	-0.795552	-2.08421	0.268736	0.576123	0.235825	3.72112	1.73574	4.24043	4.08142	0.0698643	0.231717
NC_014501.1	Cyan7822_2020	YP_003887277.1	alpha amylase catalytic domain-containing protein	1.04149	0.862655	-0.786089	2.05835	1.81838	0.579914	0.485826	0.549939	1.72439	5.24857	0.042816	0.17481
NC_014501.1	Cyan7822_2021	YP_003887278.1	hypothetical protein	-8.30112	-7.04068	-1.13152	0.0031704	0.00759529	0.456435	315.417	131.661	2.19089	4.56594	0.0564514	0.20559
NC_014501.1	Cyan7822_2022	YP_003887279.1	diacylglycerol kinase catalytic subunit	-0.0634238	0.0850326	-0.352343	0.95699	1.06071	0.783311	1.04494	0.942763	1.27663	0.386096	0.767491	0.843405
NC_014501.1	Cyan7822_2023	YP_003887280.1	hypothetical protein	-2.93678	-5.23895	-3.14312	0.130599	0.02648	0.113195	7.65702	37.7644	8.8343	46.1285	0.000188973	0.0107021
NC_014501.1	Cyan7822_2024	YP_003887281.1	exosortase epsH-like protein	-0.418545	3.11665	2.90913	0.748179	8.67372	7.51166	1.33658	0.115291	0.133126	1.44987	0.321411	0.53796
NC_014501.1	Cyan7822_2025	YP_003887282.1	hypothetical protein	-3.06464	-6.4771	0	0.119523	0.0112253	1	8.3666	89.0842	1	5.5097	0.03877	0.164053
NC_014501.1	Cyan7822_2026	YP_003887283.1	hypothetical protein	3.09863	1.09863	3.22721	8.56607	2.14152	9.36457	0.11674	0.466959	0.106785	0.504842	0.693426	0.800068
NC_014501.1	Cyan7822_2027	YP_003887284.1	CheA signal transduction histidine kinase	-1.38789	-1.05487	-1.0033	0.382123	0.48134	0.498858	2.61696	2.07753	2.00458	1.38958	0.33625	0.543704
NC_014501.1	Cyan7822_2028	YP_003887285.1	methyl-accepting chemotaxis sensory transducer	-1.68508	-2.36514	-2.23478	0.310985	0.194098	0.212454	3.21559	5.15204	4.70691	9.0703	0.012938	0.0932254
[truncated: 4,767 more rows]

## Sheet: RPKM All Genes D0
Chromosome_ID	Locus_Tag	Protein_ID	Gene_description	log2FC(D0vsD3)	log2(D0vsL0)	log2(D0vsL3)	FC(D0vsD3)	FC(D0vsL0)	FC(D0vsL3)	1/FC(D0vsD3)	1/FC(D0vsL0)	1/FC(D0vsL3)	F	P.Value	adj.P.Val
NC_014501.1	Cyan7822_0001	YP_003885330.1	chromosomal replication initiator protein DnaA	-0.118515	-0.495592	-0.437054	0.921135	0.709271	0.738641	1.08562	1.4099	1.35384	0.194545	0.896322	0.935882
NC_014501.1	Cyan7822_0002	YP_003885331.1	UbiA prenyltransferase	0.418575	-4.13127	-4.32816	1.33661	0.0570642	0.0497844	0.748163	17.5241	20.0866	1.5558	0.297321	0.518019
NC_014501.1	Cyan7822_0003	YP_003885332.1	hypothetical protein	2.88131	-1.74464	-2.24771	7.3682	0.298408	0.210559	0.135718	3.35111	4.74927	4.27496	0.0640434	0.220418
NC_014501.1	Cyan7822_0004	YP_003885333.1	XRE family transcriptional regulator	0.000368751	0.500936	0.427666	1.00026	1.41513	1.34506	0.999744	0.706648	0.743464	0.201647	0.891531	0.93178
NC_014501.1	Cyan7822_0005	YP_003885334.1	hypothetical protein	-0.604167	-1.23102	-1.01064	0.657851	0.426015	0.496327	1.5201	2.34734	2.0148	0.878577	0.504457	0.662492
NC_014501.1	Cyan7822_0006	YP_003885335.1	cyclic nucleotide-binding protein	-0.337224	-1.00327	-0.772638	0.791563	0.498869	0.585346	1.26332	2.00454	1.70839	1.31085	0.356973	0.554344
NC_014501.1	Cyan7822_0007	YP_003885336.1	type 11 methyltransferase	-0.837273	-2.1352	-1.93494	0.559701	0.227636	0.261531	1.78667	4.39297	3.82363	4.92209	0.0487114	0.189092
NC_014501.1	Cyan7822_0008	YP_003885337.1	peptidase M48 Ste24p	-0.45378	-1.49826	-0.711095	0.730128	0.353981	0.610856	1.36962	2.82501	1.63705	2.24618	0.186317	0.402884
NC_014501.1	Cyan7822_0009	YP_003885338.1	UDP-N-acetylglucosamine 2-epimerase	-0.628765	-2.4458	-1.32519	0.64673	0.183544	0.399098	1.54624	5.44827	2.50565	7.33974	0.0209612	0.119885
NC_014501.1	Cyan7822_0010	YP_003885339.1	short-chain dehydrogenase/reductase SDR	-1.44858	-1.18441	-0.309183	0.366382	0.440005	0.807099	2.72939	2.2727	1.23901	1.66873	0.274146	0.494496
NC_014501.1	Cyan7822_0011	YP_003885340.1	DNA repair protein RadA	0.618869	-0.279925	-0.0382472	1.53567	0.823634	0.973837	0.651181	1.21413	1.02687	1.89192	0.234832	0.456499
NC_014501.1	Cyan7822_0012	YP_003885341.1	winged helix family two component transcriptional regulator	1.36678	0.415934	1.06041	2.57894	1.33416	2.08553	0.387757	0.749534	0.479496	3.19738	0.107742	0.298397
NC_014501.1	Cyan7822_0013	YP_003885342.1	hypothetical protein	1.38735	0.619642	1.322	2.61598	1.53649	2.50012	0.382265	0.650832	0.399981	2.65288	0.145654	0.351209
NC_014501.1	Cyan7822_0014	YP_003885343.1	AIG2 family protein	0.322807	-1.56379	-1.68308	1.25076	0.33826	0.311417	0.799513	2.9563	3.21113	6.23527	0.0299105	0.143053
NC_014501.1	Cyan7822_0015	YP_003885344.1	GAF sensor signal transduction histidine kinase	-0.302004	-2.46988	-1.82983	0.811125	0.180506	0.281298	1.23286	5.53997	3.55495	4.99909	0.0472275	0.185677
NC_014501.1	Cyan7822_0016	YP_003885345.1	PAS/PAC sensors-containing diguanylate cyclase/phosphodiesterase	0.380294	0.297892	0.973921	1.30161	1.22935	1.96417	0.768281	0.81344	0.50912	0.822835	0.528527	0.679514
NC_014501.1	Cyan7822_0017	YP_003885346.1	N-acetyltransferase GCN5	0.0327618	-2.49801	-1.47195	1.02297	0.17702	0.360496	0.977547	5.64907	2.77396	4.66629	0.0541133	0.20029
NC_014501.1	Cyan7822_0018	YP_003885347.1	ribose 5-phosphate isomerase	0.190571	-1.94897	-1.29028	1.14122	0.259002	0.408872	0.876259	3.86098	2.44575	8.35468	0.0156448	0.10257
NC_014501.1	Cyan7822_0019	YP_003885348.1	RNP-1 like RNA-binding protein	0.281014	-0.911826	-0.203914	1.21505	0.531512	0.868192	0.823012	1.88143	1.15182	2.81372	0.132824	0.333465
NC_014501.1	Cyan7822_0020	YP_003885349.1	phycobilisome degradation protein	0.417983	4.53517	4.55112	1.33606	23.1857	23.4435	0.74847	0.04313	0.0426557	8.96214	0.0133045	0.0943586
NC_014501.1	Cyan7822_0021	YP_003885350.1	RNA-directed DNA polymerase	-0.241348	4.61283	4.04822	0.845955	24.4681	16.5438	1.1821	0.0408695	0.0604457	32.2606	0.000504738	0.016948
NC_014501.1	Cyan7822_0022	YP_003887496.1	pseudo	0.525987	6.60834	3.69779	1.43992	97.5681	12.9762	0.694484	0.0102493	0.0770643	19.1361	0.00203126	0.0333408
NC_014501.1	Cyan7822_0023	YP_003885351.1	UspA domain-containing protein	0.356486	2.41433	2.33179	1.2803	5.33074	5.03429	0.781065	0.187591	0.198638	12.8466	0.00559774	0.0587605
NC_014501.1	Cyan7822_0024	YP_003885352.1	serine/threonine protein kinase	-1.81553	-2.79953	0.706894	0.2841	0.143634	1.63229	3.51989	6.96214	0.612637	14.6504	0.00403028	0.0480086
NC_014501.1	Cyan7822_0025	YP_003885353.1	hypothetical protein	-0.121549	-0.648339	-0.25824	0.9192	0.638014	0.836107	1.0879	1.56736	1.19602	0.683657	0.594704	0.730133
NC_014501.1	Cyan7822_0026	YP_003885354.1	hypothetical protein	0.372999	-0.555348	0.450591	1.29504	0.680493	1.3666	0.772176	1.46952	0.731743	2.69981	0.141746	0.345854
NC_014501.1	Cyan7822_0027	YP_003899714.1	pseudo	-0.319451	1.12435	0.269536	0.801375	2.18003	1.20542	1.24786	0.458709	0.829586	1.26796	0.36895	0.565058
NC_014501.1	Cyan7822_0028	YP_003885355.1	TenA family transcriptional activator	-0.323182	-4.77562	-5.13654	0.799305	0.0365087	0.0284281	1.25109	27.3907	35.1764	1.69452	0.269184	0.490784
NC_014501.1	Cyan7822_0029	YP_003885356.1	pentapeptide repeat-containing protein	1.54899	-1.90269	-2.9243	2.92613	0.267444	0.131734	0.341748	3.7391	7.59108	30.8845	0.000568161	0.0173945
NC_014501.1	Cyan7822_0030	YP_003885357.1	SNF2-like protein	0.268682	-1.40558	-0.653012	1.20471	0.377467	0.635951	0.830078	2.64924	1.57245	3.626	0.0866506	0.261032
NC_014501.1	Cyan7822_0031	YP_003885358.1	hypothetical protein	0.727729	0.929056	0.957315	1.65603	1.90403	1.94169	0.603854	0.525202	0.515014	0.336083	0.800425	0.866509
NC_014501.1	Cyan7822_0032	YP_003885359.1	acetolactate synthase large subunit	2.7427	5.6436	5.56945	6.69322	49.9911	47.4867	0.149405	0.0200036	0.0210585	42.7941	0.00023259	0.0118324
NC_014501.1	Cyan7822_0033	YP_003885360.1	orange carotenoid protein	1.40166	0.914011	-0.848607	2.64205	1.88428	0.555321	0.378493	0.530708	1.80076	1.32549	0.352998	0.551717
NC_014501.1	Cyan7822_0034	YP_003885361.1	hypothetical protein	0.370498	-5.12984	-0.291474	1.2928	0.0285605	0.817067	0.773516	35.0134	1.22389	0.833139	0.523976	0.676311
NC_014501.1	Cyan7822_0035	YP_003885362.1	abortive infection protein	1.32736	0.0588492	-0.550951	2.50943	1.04163	0.68257	0.398497	0.96003	1.46505	3.53822	0.0904893	0.267242
NC_014501.1	Cyan7822_0036	YP_003885363.1	hypothetical protein	1.21968	1.07173	1.94031	2.32896	2.10195	3.83787	0.429377	0.47575	0.260561	2.89625	0.126821	0.326631
NC_014501.1	Cyan7822_0037	YP_003885364.1	serine/threonine protein kinase	0.795993	1.46989	0.400477	1.73627	2.77002	1.31994	0.575946	0.361009	0.757608	1.0162	0.450457	0.6301
NC_014501.1	Cyan7822_0038	YP_003885365.1	type IV pilus assembly protein PilM	0.144739	0.336813	0.782588	1.10553	1.26296	1.72021	0.904543	0.791788	0.581323	0.563147	0.659499	0.777924
NC_014501.1	Cyan7822_0039	YP_003885366.1	fimbrial assembly family protein	-0.0281186	0.131295	0.860573	0.980698	1.09528	1.81576	1.01968	0.913011	0.550734	0.746086	0.56391	0.705904
NC_014501.1	Cyan7822_0040	YP_003885367.1	type II and III secretion system protein	0.155359	0.269251	0.867933	1.1137	1.20518	1.82505	0.897909	0.82975	0.547931	0.52567	0.681115	0.792977
NC_014501.1	Cyan7822_0041	YP_003885368.1	type II and III secretion system protein	0.271831	0.670065	-0.419152	1.20734	1.59114	0.747864	0.828268	0.628478	1.33714	1.52606	0.303841	0.523342
NC_014501.1	Cyan7822_0042	YP_003885369.1	hypothetical protein	6.91763	2.37523	6.91763	120.897	5.18817	120.897	0.00827153	0.192746	0.00827153	3.24358	0.10516	0.293771
NC_014501.1	Cyan7822_0043	YP_003885370.1	hypothetical protein	-0.757046	-2.10906	-1.68011	0.591707	0.231799	0.312059	1.69003	4.31409	3.20452	1.86595	0.239011	0.460332
NC_014501.1	Cyan7822_0044	YP_003885371.1	radical SAM protein	0.930736	-0.764419	-0.927504	1.90625	0.58869	0.525767	0.524591	1.69869	1.90198	4.96046	0.0479644	0.187155
NC_014501.1	Cyan7822_0045	YP_003885372.1	hypothetical protein	0.741571	0.260485	0.0029516	1.672	1.19788	1.00205	0.598088	0.834807	0.997956	0.87471	0.506084	0.663852
NC_014501.1	Cyan7822_0046	YP_003885373.1	hypothetical protein	-0.948537	-0.346865	-0.857452	0.518158	0.786291	0.551926	1.92991	1.27179	1.81184	0.249353	0.859094	0.908438
NC_014501.1	Cyan7822_0047	YP_003885374.1	family 3 extracellular solute-binding protein	-0.00989346	-1.95465	-1.97252	0.993166	0.257984	0.254808	1.00688	3.87622	3.92452	3.40852	0.0965876	0.27792
NC_014501.1	Cyan7822_0048	YP_003885375.1	arsenite-activated ATPase ArsA	-0.98596	-3.35826	-3.04336	0.50489	0.0975134	0.121299	1.98063	10.255	8.24408	22.6509	0.00130451	0.0259725
NC_014501.1	Cyan7822_0049	YP_003885376.1	peptidoglycan-binding domain 1 protein	1.06573	0.217479	0.66867	2.09324	1.1627	1.58961	0.477729	0.860067	0.629086	2.47013	0.162302	0.373262
NC_014501.1	Cyan7822_0050	YP_003885377.1	metallophosphoesterase	1.08313	3.15619	3.72466	2.11863	8.91475	13.2201	0.472004	0.112174	0.0756424	15.6884	0.0033883	0.0439719
NC_014501.1	Cyan7822_0051	YP_003885378.1	hopanoid-associated sugar epimerase	1.63169	-2.12906	-0.976716	3.09877	0.228606	0.508135	0.322709	4.37433	1.96798	7.54758	0.0196945	0.117095
NC_014501.1	Cyan7822_0052	YP_003885379.1	aldo/keto reductase	0.517561	-0.0726648	-0.658086	1.43153	0.95088	0.633719	0.698552	1.05166	1.57799	2.65486	0.145485	0.351087
NC_014501.1	Cyan7822_0053	YP_003885380.1	hypothetical protein	0.309084	-0.116238	-0.456023	1.23892	0.92259	0.728993	0.807154	1.0839	1.37175	0.319341	0.811631	0.875138
NC_014501.1	Cyan7822_0054	YP_003885381.1	aryl-alcohol dehydrogenase-like oxidoreductase	0.569186	1.57103	0.27854	1.48369	2.97117	1.21297	0.673997	0.336568	0.824425	0.990042	0.460157	0.638102
NC_014501.1	Cyan7822_0055	YP_003885382.1	hypothetical protein	-0.170122	-1.08429	-2.32412	0.888767	0.471625	0.199696	1.12515	2.12033	5.00761	3.43054	0.0955147	0.275587
NC_014501.1	Cyan7822_0056	YP_003885383.1	metal dependent phosphohydrolase	0.424001	0.157186	-0.621054	1.34164	1.11511	0.650196	0.745354	0.896772	1.538	1.41828	0.32908	0.543704
NC_014501.1	Cyan7822_0057	YP_003885384.1	iojap family protein	0.0292768	0.219702	-0.379748	1.0205	1.16449	0.768572	0.979911	0.858743	1.30111	0.543975	0.67047	0.786461
NC_014501.1	Cyan7822_0058	YP_003885385.1	hypothetical protein	0.838799	0.524007	0.349577	1.78856	1.43794	1.27419	0.559109	0.695437	0.784814	1.20102	0.388676	0.582343
NC_014501.1	Cyan7822_0059	YP_003885386.1	L-asparaginase II	0.578077	0.386064	0.367589	1.49286	1.30682	1.2902	0.669856	0.765214	0.775076	0.50015	0.696229	0.800068
NC_014501.1	Cyan7822_0060	YP_003885387.1	hypothetical protein	-0.830545	-0.627645	-0.713103	0.562317	0.647232	0.610007	1.77836	1.54504	1.63933	0.776063	0.549772	0.696192
NC_014501.1	Cyan7822_0061	YP_003885388.1	Rieske (2Fe-2S) domain-containing protein	-0.809253	-2.88924	-3.13049	0.570677	0.134975	0.11419	1.7523	7.4088	8.75731	7.59065	0.0194449	0.116532
NC_014501.1	Cyan7822_0062	YP_003885389.1	hypothetical protein	-0.527777	-0.702332	0.392476	0.693623	0.614578	1.31264	1.44171	1.62713	0.761821	0.547604	0.66838	0.785307
NC_014501.1	Cyan7822_0063	YP_003885390.1	exoribonuclease II	0.0181147	-1.14451	-0.200847	1.01264	0.452343	0.87004	0.987522	2.21071	1.14937	2.2597	0.18474	0.401139
NC_014501.1	Cyan7822_0064	YP_003885391.1	hypothetical protein	-0.436565	-2.13508	-1.56796	0.738892	0.227655	0.337285	1.35338	4.39262	2.96485	4.19142	0.0664732	0.224206
NC_014501.1	Cyan7822_0065	YP_003885392.1	solanesyl diphosphate synthase	-0.640007	-1.97213	-1.43476	0.64171	0.254876	0.36991	1.55834	3.92347	2.70336	4.60982	0.0554126	0.203112
NC_014501.1	Cyan7822_0066	YP_003885393.1	hypothetical protein	-0.534653	-1.00493	-0.470175	0.690325	0.498296	0.721877	1.44859	2.00684	1.38528	1.02582	0.446952	0.628315
NC_014501.1	Cyan7822_0067	YP_003885394.1	leucine-rich repeat, ribonuclease inhibitor subtype	-0.324053	0.0715885	0.478485	0.798822	1.05087	1.39328	1.25184	0.95159	0.717731	0.497162	0.698019	0.800068
NC_014501.1	Cyan7822_0068	YP_003885395.1	hypothetical protein	0.86882	0.0346991	-0.0726888	1.82617	1.02434	0.950864	0.547595	0.976235	1.05167	0.702386	0.585271	0.723013
NC_014501.1	Cyan7822_0069	YP_003885396.1	hypothetical protein	-0.580168	-2.98764	-1.91236	0.668886	0.126075	0.265658	1.49502	7.93176	3.76424	13.9756	0.00453778	0.0515144
NC_014501.1	Cyan7822_0070	YP_003885397.1	hypothetical protein	-0.515598	-4.27016	-3.96288	0.699503	0.0518266	0.064129	1.42959	19.2951	15.5936	16.6476	0.0029116	0.0403423
NC_014501.1	Cyan7822_0071	YP_003885398.1	hypothetical protein	-1.3156	-2.29817	3.06066	0.401757	0.203321	8.34355	2.48906	4.91834	0.119853	1.4626	0.318387	0.536139
NC_014501.1	Cyan7822_0072	YP_003885399.1	hypothetical protein	0.77604	0.900234	2.92243	1.71242	1.86637	7.58123	0.583967	0.5358	0.131905	0.668534	0.602444	0.734703
NC_014501.1	Cyan7822_0073	YP_003885400.1	threonyl-tRNA synthetase	-0.129711	-1.39942	-0.611291	0.914015	0.37908	0.654611	1.09407	2.63796	1.52763	4.59363	0.0557929	0.204161
NC_014501.1	Cyan7822_0074	YP_003885401.1	hypothetical protein	0.343648	-1.50594	-1.21532	1.26896	0.3521	0.430678	0.788046	2.8401	2.32192	3.93866	0.0746192	0.240073
NC_014501.1	Cyan7822_0075	YP_003885402.1	SMF family protein	0.73879	-1.15328	-0.897137	1.66878	0.449603	0.536951	0.599242	2.22418	1.86237	1.84112	0.243098	0.463585
NC_014501.1	Cyan7822_0076	YP_003885403.1	imidazole glycerol phosphate synthase, glutamine amidotransferase subunit	0.859939	-0.0872639	1.08072	1.81496	0.941306	2.11509	0.550976	1.06235	0.472794	2.14026	0.199317	0.420118
NC_014501.1	Cyan7822_0077	YP_003885404.1	hypothetical protein	-0.26005	-0.397709	-0.213276	0.835059	0.759063	0.862576	1.19752	1.31741	1.15932	0.251171	0.857855	0.907907
NC_014501.1	Cyan7822_0078	YP_003885405.1	hypothetical protein	0.295852	-2.32311	-1.43919	1.22761	0.199837	0.368775	0.814591	5.00409	2.71168	10.7877	0.00857748	0.0760619
NC_014501.1	Cyan7822_0079	YP_003885406.1	ATP-dependent metalloprotease FtsH	-0.194478	-2.22053	-1.80515	0.873889	0.214562	0.286151	1.14431	4.66066	3.49466	10.9495	0.00827512	0.0747523
NC_014501.1	Cyan7822_0080	YP_003885407.1	putative signal transduction protein with Nacht domain	1.24271	-1.65752	-0.732832	2.36643	0.316983	0.601722	0.422577	3.15474	1.6619	1.54646	0.299348	0.519919
NC_014501.1	Cyan7822_0081	YP_003885408.1	hypothetical protein	3.81468	3.81468	3.81468	14.0712	14.0712	14.0712	0.0710669	0.0710669	0.0710669	1.41097	0.330887	0.543704
NC_014501.1	Cyan7822_0083	YP_003885410.1	hypothetical protein	0	-3.11441	-3.42275	1	0.11547	0.0932505	1	8.66025	10.7238	0.951403	0.474958	0.644033
NC_014501.1	Cyan7822_0084	YP_003885411.1	hypothetical protein	0.33497	0.555749	-1.75217	1.26135	1.46993	0.296855	0.792801	0.680304	3.36864	0.505444	0.693067	0.800068
NC_014501.1	Cyan7822_0085	YP_003885412.1	transport-associated protein	-0.514572	-0.606554	-2.22745	0.700001	0.656764	0.213536	1.42857	1.52262	4.68305	0.719604	0.576747	0.716275
NC_014501.1	Cyan7822_0086	YP_003885413.1	squalene/phytoene synthase	0.570397	-0.534102	-1.78351	1.48493	0.690588	0.290475	0.673431	1.44804	3.44264	12.9142	0.0055255	0.058547
NC_014501.1	Cyan7822_0087	YP_003885414.1	tRNA delta(2)-isopentenylpyrophosphate transferase	-3.13573	-2.74593	-2.97564	0.113776	0.149071	0.127128	8.7892	6.7082	7.86607	1.11845	0.414877	0.601985
NC_014501.1	Cyan7822_0088	YP_003885415.1	ferredoxin 2Fe-2S	-0.193769	-4.40914	-3.47091	0.874318	0.0470669	0.0901888	1.14375	21.2464	11.0879	22.3427	0.00135265	0.0261227
NC_014501.1	Cyan7822_0089	YP_003885416.1	ferredoxin 2Fe-2S	-0.238291	-4.23137	-3.16847	0.847749	0.0532391	0.111223	1.17959	18.7832	8.99093	22.1501	0.00138396	0.0262231
NC_014501.1	Cyan7822_0090	YP_003885417.1	oxidoreductase domain-containing protein	0.262528	-0.992186	-0.608172	1.19958	0.502715	0.656028	0.833626	1.9892	1.52433	1.38759	0.336755	0.543704
NC_014501.1	Cyan7822_0091	YP_003885418.1	NRAMP family Mn2+/Fe2+ transporter	-0.654799	-1.23536	-0.139102	0.635164	0.424737	0.908084	1.5744	2.3544	1.10122	1.93211	0.228551	0.451498
NC_014501.1	Cyan7822_0092	YP_003885419.1	hypothetical protein	2.42899	0.0515467	2.42899	5.38516	1.03638	5.38516	0.185695	0.964901	0.185695	0.933858	0.48187	0.645866
NC_014501.1	Cyan7822_0093	YP_003885420.1	cadmium-translocating P-type ATPase	1.03605	3.86406	3.59264	2.0506	14.5613	12.064	0.487661	0.0686754	0.0828909	21.6449	0.00147084	0.0271943
NC_014501.1	Cyan7822_0094	YP_003885421.1	hypothetical protein	-1.11222	-2.0987	-0.497146	0.462582	0.233468	0.708507	2.16178	4.28323	1.41142	6.89923	0.0240312	0.126815
NC_014501.1	Cyan7822_0095	YP_003885422.1	VacB and RNase II family 3'-5' exoribonuclease	-0.96166	-1.55473	0.340254	0.513466	0.340391	1.26598	1.94755	2.9378	0.789902	9.30561	0.0121863	0.0907068
NC_014501.1	Cyan7822_0096	YP_003885423.1	hypothetical protein	0.54903	-1.39249	-1.67575	1.4631	0.380906	0.313004	0.68348	2.62532	3.19485	5.13857	0.0446901	0.179714
NC_014501.1	Cyan7822_0097	YP_003885424.1	ATP-dependent Clp protease, proteolytic subunit ClpP	0.616624	0.845272	0.342164	1.53328	1.7966	1.26766	0.652195	0.556606	0.788857	1.35243	0.34583	0.545772
NC_014501.1	Cyan7822_0098	YP_003890396.1	pseudo	1.87949	-0.138558	-0.0332041	3.67944	0.908427	0.977248	0.27178	1.1008	1.02328	1.37218	0.340694	0.544204
NC_014501.1	Cyan7822_0099	YP_003885425.1	guanylate kinase	1.03653	-0.338381	-1.25688	2.05129	0.790928	0.418448	0.487499	1.26434	2.38978	4.21741	0.0657043	0.223544
NC_014501.1	Cyan7822_0100	YP_003885426.1	hypothetical protein	1.04171	0.100122	-0.82532	2.05866	1.07186	0.564357	0.485752	0.932954	1.77193	3.41775	0.096136	0.277026
NC_014501.1	Cyan7822_0101	YP_003885427.1	precorrin-6y C5,15-methyltransferase subunit CbiT	0.0865416	0.0229983	0.137965	1.06182	1.01607	1.10035	0.941778	0.984185	0.9088	0.0207361	0.995494	0.999162
NC_014501.1	Cyan7822_0102	YP_003885428.1	Orn/Lys/Arg decarboxylase major region	0.262058	-0.930421	-1.22847	1.19919	0.524705	0.426769	0.833897	1.90583	2.34319	4.13443	0.0682021	0.227879
NC_014501.1	Cyan7822_0103	YP_003885429.1	winged helix family two component transcriptional regulator	0.150518	-1.11323	-0.43737	1.10997	0.462257	0.73848	0.900927	2.1633	1.35413	1.5185	0.305529	0.524589
NC_014501.1	Cyan7822_0104	YP_003885430.1	phosphatidate cytidylyltransferase	-0.49485	-0.8341	0.0764322	0.709636	0.560933	1.05441	1.40917	1.78274	0.9484	1.16677	0.399284	0.590881
NC_014501.1	Cyan7822_0105	YP_003885431.1	apolipoprotein N-acyltransferase	-0.522926	0.115856	-0.35985	0.695959	1.08362	0.779246	1.43687	0.922835	1.28329	0.296753	0.826861	0.885038
NC_014501.1	Cyan7822_0106	YP_003885432.1	alpha/beta hydrolase fold protein	0.107967	-0.128317	-0.473149	1.07771	0.914898	0.72039	0.927895	1.09302	1.38814	0.436316	0.735395	0.820799
NC_014501.1	Cyan7822_0107	YP_003885433.1	DNA topoisomerase I	0.662261	0.574359	0.970969	1.58256	1.48902	1.96016	0.631887	0.671585	0.510163	0.871559	0.507415	0.664956
NC_014501.1	Cyan7822_0108	YP_003885434.1	proton-translocating NADH-quinone oxidoreductase subunit N	1.09723	0.0747236	-0.191541	2.13944	1.05316	0.87567	0.467413	0.949524	1.14198	2.62536	0.148011	0.355121
NC_014501.1	Cyan7822_0109	YP_003885435.1	hypothetical protein	0.363677	-1.33224	-1.40786	1.2867	0.397151	0.376869	0.777181	2.51793	2.65344	3.79633	0.0798	0.249735
NC_014501.1	Cyan7822_0110	YP_003885436.1	RES domain-containing protein	3.73934	-2.14926	-1.30186	13.3553	0.225429	0.405603	0.0748767	4.43599	2.46547	2.2841	0.181935	0.397602
NC_014501.1	Cyan7822_0111	YP_003885437.1	D12 class N6 adenine-specific DNA methyltransferase	3.5141	-1.79103	0.255626	11.4248	0.288967	1.19385	0.0875288	3.46061	0.837623	4.99984	0.0472134	0.185677
NC_014501.1	Cyan7822_0112	YP_003885438.1	hypothetical protein	0.305115	0.645916	-0.258765	1.23552	1.56473	0.835803	0.809378	0.639087	1.19645	0.670493	0.601434	0.734002
NC_014501.1	Cyan7822_0113	YP_003885439.1	hypothetical protein	0.953619	-0.186643	0.650014	1.93672	0.878648	1.56918	0.516336	1.13811	0.637274	0.545374	0.669663	0.786212
NC_014501.1	Cyan7822_0114	YP_003885440.1	ketosteroid isomerase	0.0633092	-1.38522	-0.82976	1.04486	0.38283	0.562623	0.957066	2.61212	1.77739	4.60385	0.0555524	0.203391
NC_014501.1	Cyan7822_0115	YP_003885441.1	hypothetical protein	0.916809	2.96609	3.68591	1.88794	7.81416	12.8697	0.529679	0.127973	0.0777016	6.61743	0.026318	0.133323
NC_014501.1	Cyan7822_0116	YP_003885442.1	hypothetical protein	0.250808	-0.461339	0.926211	1.18987	0.726312	1.90028	0.840426	1.37682	0.526239	1.1937	0.390913	0.583867
NC_014501.1	Cyan7822_0117	YP_003885443.1	mandelate racemase/muconate lactonizing protein	-0.23458	-1.06495	0.426708	0.849933	0.477988	1.34416	1.17656	2.0921	0.743957	1.2129	0.385079	0.579246
NC_014501.1	Cyan7822_0118	YP_003885444.1	Lumazine-binding protein	0.529617	-1.7781	-0.817332	1.44355	0.291568	0.56749	0.692739	3.42973	1.76214	7.2908	0.0212753	0.120762
NC_014501.1	Cyan7822_0119	YP_003885445.1	NUDIX hydrolase	-3.44677	-3.4915	-4.54526	0.0917107	0.0889108	0.0428293	10.9038	11.2472	23.3485	2.21998	0.189426	0.407566
NC_014501.1	Cyan7822_0120	YP_003885446.1	hypothetical protein	-0.134315	-0.419207	-0.0932685	0.911102	0.747835	0.937397	1.09757	1.33719	1.06678	0.236059	0.868157	0.914487
NC_014501.1	Cyan7822_0121	YP_003885447.1	S-adenosylmethionine decarboxylase	-0.152527	-0.439916	0.0909035	0.899673	0.737177	1.06504	1.11151	1.35653	0.938935	0.590227	0.644314	0.768046
NC_014501.1	Cyan7822_0122	YP_003885448.1	pentapeptide repeat-containing protein	0.712843	-0.281228	-0.275143	1.63903	0.822891	0.826369	0.610117	1.21523	1.21011	2.75981	0.136951	0.339527
NC_014501.1	Cyan7822_0123	YP_003885449.1	squalene/oxidosqualene cyclase	0.369227	1.7746	-0.715546	1.29166	3.42143	0.608975	0.774197	0.292275	1.6421	8.06843	0.0169408	0.106633
NC_014501.1	Cyan7822_0124	YP_003885450.1	ribulose-phosphate 3-epimerase	-1.07676	-3.74881	-2.95607	0.474091	0.074387	0.128865	2.1093	13.4432	7.76005	21.5207	0.00149332	0.0275308
NC_014501.1	Cyan7822_0125	YP_003885451.1	hypothetical protein	-2.45345	0	-3.5	0.182574	1	0.0883883	5.47723	1	11.3137	0.97448	0.466049	0.643238
NC_014501.1	Cyan7822_0126	YP_003885452.1	hypothetical protein	-0.0796709	-1.62195	-1.14021	0.946273	0.324896	0.453695	1.05678	3.07791	2.20412	6.64873	0.0260499	0.132523
NC_014501.1	Cyan7822_0127	YP_003885453.1	PBS lyase HEAT domain-containing protein	-1.23657	-3.00748	-1.88489	0.424382	0.124354	0.270765	2.35637	8.04156	3.69324	2.75042	0.137687	0.340034
NC_014501.1	Cyan7822_0128	YP_003885454.1	hypothetical protein	-0.302036	-2.40475	-1.68937	0.811107	0.188842	0.310063	1.23288	5.29543	3.22515	10.3359	0.00950464	0.0799856
NC_014501.1	Cyan7822_0129	YP_003885455.1	hypothetical protein	0.290403	-0.794533	-0.789547	1.22298	0.57653	0.578526	0.817673	1.73452	1.72853	1.73805	0.261073	0.482777
NC_014501.1	Cyan7822_0130	YP_003885456.1	hypothetical protein	-0.0714126	-1.23368	-0.325292	0.951706	0.425231	0.798137	1.05074	2.35166	1.25292	0.696894	0.588019	0.725613
NC_014501.1	Cyan7822_0131	YP_003885457.1	hypothetical protein	0.736966	1.20341	3.72561	1.66667	2.30283	13.2288	0.6	0.434248	0.0755929	0.513248	0.688432	0.797591
NC_014501.1	Cyan7822_0132	YP_003885458.1	ketol-acid reductoisomerase	0.0977415	-0.847733	-0.432724	1.0701	0.555657	0.740861	0.934495	1.79967	1.34978	1.33525	0.350379	0.549265
NC_014501.1	Cyan7822_0133	YP_003885459.1	carboxyl-terminal protease	1.59683	0.5939	-1.15317	3.02478	1.50932	0.449638	0.330602	0.662549	2.22401	15.0929	0.00373816	0.0458314
NC_014501.1	Cyan7822_0134	YP_003885460.1	exonuclease RNase T and DNA polymerase III	1.25882	-0.15967	-0.150954	2.393	0.89523	0.900655	0.417885	1.11703	1.1103	2.91809	0.125292	0.325037
NC_014501.1	Cyan7822_0135	YP_003885461.1	IS605 OrfB family transposase	0.625119	0.711222	0.122856	1.54234	1.63719	1.08889	0.648366	0.610803	0.918368	0.900155	0.495492	0.654728
NC_014501.1	Cyan7822_0136	YP_003885462.1	N-acetyltransferase GCN5	1.45034	1.84152	0.069503	2.73272	3.58386	1.04936	0.365936	0.279028	0.952966	8.81624	0.0138212	0.0961094
NC_014501.1	Cyan7822_0137	YP_003885463.1	hypothetical protein	0.390689	-0.886455	0.478294	1.31102	0.540942	1.3931	0.762765	1.84863	0.717826	3.10117	0.113396	0.307101
NC_014501.1	Cyan7822_0138	YP_003885464.1	sun protein	0.239602	-0.308492	0.643282	1.18067	0.807485	1.56188	0.846979	1.23841	0.640255	1.89783	0.233894	0.45581
NC_014501.1	Cyan7822_0139	YP_003885465.1	hypothetical protein	-0.658696	-1.32922	-0.735968	0.633451	0.397983	0.600415	1.57865	2.51267	1.66552	1.93436	0.228206	0.450946
NC_014501.1	Cyan7822_0140	YP_003885466.1	aspartyl-tRNA synthetase	0.800601	0.377202	1.02888	1.74183	1.29882	2.04044	0.57411	0.769929	0.490089	1.86064	0.239877	0.461178
NC_014501.1	Cyan7822_0141	YP_003885467.1	SH3 type 3 domain-containing protein	0.443845	0.631184	0.94345	1.36023	1.54884	1.92312	0.735172	0.645646	0.519988	0.424033	0.743146	0.826132
NC_014501.1	Cyan7822_0142	YP_003885468.1	hypothetical protein	0.847347	0.446666	-0.175734	1.79919	1.36289	0.885317	0.555806	0.733737	1.12954	1.32224	0.353876	0.551882
NC_014501.1	Cyan7822_0143	YP_003885469.1	tetratricopeptide domain-containing protein	-0.960392	-2.05602	-1.97165	0.513917	0.240479	0.25496	1.94584	4.15837	3.92218	2.85822	0.129542	0.32982
NC_014501.1	Cyan7822_0144	YP_003885470.1	endonuclease/exonuclease/phosphatase	0.0321991	-1.75928	-1.48468	1.02257	0.295396	0.357327	0.977928	3.38528	2.79856	3.50294	0.0920963	0.270101
NC_014501.1	Cyan7822_0145	YP_003885471.1	mammalian cell entry domain-containing protein	1.23518	1.16406	0.111161	2.35411	2.24087	1.0801	0.424789	0.446256	0.925843	2.48197	0.161149	0.371748
NC_014501.1	Cyan7822_0146	YP_003885472.1	ABC transporter-like protein	0.46803	0.94327	0.207722	1.38322	1.92288	1.15486	0.722951	0.520053	0.865904	1.25692	0.372114	0.566799
NC_014501.1	Cyan7822_0147	YP_003885473.1	hypothetical protein	0.670212	-0.743793	-1.35421	1.59131	0.597167	0.39115	0.628414	1.67457	2.55656	5.41485	0.0401778	0.167513
NC_014501.1	Cyan7822_0148	YP_003885474.1	DNA mismatch repair protein MutL	0.128248	-1.20483	-1.25452	1.09297	0.43382	0.419133	0.914942	2.30511	2.38588	3.02426	0.118202	0.314368
NC_014501.1	Cyan7822_0149	YP_003885475.1	phycobilisome degradation protein nblA	5.40678	2.02716	-0.858613	42.4232	4.07602	0.551482	0.023572	0.245337	1.81329	1.66133	0.275591	0.495606
NC_014501.1	Cyan7822_0150	YP_003885476.1	transport-associated protein	0.593248	0.605742	-2.6923	1.50864	1.52176	0.154717	0.662849	0.657133	6.46343	2.31722	0.178219	0.393548
NC_014501.1	Cyan7822_0151	YP_003885477.1	hypothetical protein	1.96851	2.78044	0.22468	3.91364	6.87062	1.16852	0.255516	0.145547	0.855785	2.29717	0.180458	0.396164
NC_014501.1	Cyan7822_0152	YP_003885478.1	hypothetical protein	1.33015	1.70147	0.434673	2.51428	3.25232	1.3516	0.397728	0.307473	0.739862	0.613874	0.631351	0.757129
NC_014501.1	Cyan7822_0153	YP_003885479.1	response regulator receiver protein	-0.996012	-2.32672	-1.30509	0.501384	0.199336	0.404695	1.99448	5.01665	2.471	2.47146	0.162172	0.373216
NC_014501.1	Cyan7822_0154	YP_003885480.1	RpoD subfamily RNA polymerase sigma-70 factor	1.56337	1.71006	-1.63264	2.95544	3.27175	0.322498	0.33836	0.305647	3.10079	2.93855	0.123883	0.32263
NC_014501.1	Cyan7822_0155	YP_003885481.1	hypothetical protein	0.324446	1.4001	0.419464	1.25218	2.6392	1.33743	0.798605	0.378903	0.747702	1.0039	0.454984	0.633989
NC_014501.1	Cyan7822_0156	YP_003885482.1	hypothetical protein	0.920234	0.600088	0.886344	1.89242	1.51581	1.84849	0.528423	0.659714	0.540983	1.94663	0.226336	0.449469
NC_014501.1	Cyan7822_0157	YP_003885483.1	sulfite reductase, ferredoxin dependent	1.40446	1.48998	1.75086	2.6472	2.80885	3.36558	0.377758	0.356018	0.297125	8.37528	0.0155567	0.102266
NC_014501.1	Cyan7822_0158	YP_003885484.1	FHA modulated ABC efflux pump with fused ATPase and integral membrane subunits	0.820784	0.0420479	-0.277063	1.76637	1.02957	0.82527	0.566134	0.971275	1.21173	0.675495	0.598867	0.732454
NC_014501.1	Cyan7822_0159	YP_003885485.1	phosphofructokinase	2.21354	5.02777	3.96934	4.63812	32.622	15.6636	0.215605	0.0306541	0.0638424	24.8614	0.00101851	0.0233008
NC_014501.1	Cyan7822_0160	YP_003885486.1	molybdenum cofactor synthesis domain-containing protein	-0.20815	-2.75213	-1.34753	0.865647	0.148432	0.392964	1.15521	6.73711	2.54476	15.4862	0.00350197	0.0444357
NC_014501.1	Cyan7822_0161	YP_003885487.1	photosystem II reaction center protein Psb28	-0.0106384	-2.3748	-2.29891	0.992653	0.192803	0.203217	1.0074	5.18665	4.92086	12.7106	0.0057472	0.0594912
NC_014501.1	Cyan7822_0162	YP_003885488.1	Rad3-like DNA helicase-like protein	0.23827	-1.03377	-0.939741	1.17958	0.488431	0.521326	0.847761	2.04737	1.91818	1.12604	0.41238	0.600857
NC_014501.1	Cyan7822_0163	YP_003885489.1	AMP-dependent synthetase and ligase	-0.510019	-0.744526	0.47768	0.702213	0.596864	1.3925	1.42407	1.67542	0.718132	1.8485	0.241873	0.462629
NC_014501.1	Cyan7822_0164	YP_003885490.1	hypothetical protein	-7.2447	-3	0	0.00659366	0.125	1	151.661	8	1	7.17132	0.0220691	0.123507
NC_014501.1	Cyan7822_0165	YP_003885491.1	class V aminotransferase	0.324376	-1.04616	-0.283984	1.25212	0.484255	0.82132	0.798644	2.06503	1.21755	0.792748	0.542081	0.690069
NC_014501.1	Cyan7822_0166	YP_003885492.1	serine/threonine protein kinase	1.98871	1.5703	1.29121	3.96881	2.96966	2.44733	0.251965	0.336739	0.408609	2.72477	0.139724	0.3429
NC_014501.1	Cyan7822_0167	YP_003885493.1	signal recognition particle-docking protein FtsY	-0.285138	-1.83039	-0.945972	0.820663	0.281189	0.51908	1.21853	3.55633	1.92649	5.69934	0.0361471	0.15789
NC_014501.1	Cyan7822_0168	YP_003885494.1	GUN4 domain-containing protein	0.581469	-3.39708	-2.91792	1.49637	0.0949241	0.132318	0.668283	10.5347	7.55755	1.13961	0.407958	0.597197
NC_014501.1	Cyan7822_0169	YP_003885495.1	NusB antitermination factor	-0.124599	-1.82034	-0.607871	0.917259	0.283155	0.656164	1.0902	3.53163	1.52401	3.48266	0.093037	0.271742
NC_014501.1	Cyan7822_0170	YP_003885496.1	hypothetical protein	0.565177	-1.50381	-1.08399	1.47957	0.352621	0.471723	0.675872	2.8359	2.11989	1.9681	0.223111	0.446396
NC_014501.1	Cyan7822_0171	YP_003885497.1	hypothetical protein	-0.232765	-3.27137	-2.00656	0.851003	0.103566	0.248865	1.17508	9.65564	4.01824	6.22373	0.0300289	0.143283
NC_014501.1	Cyan7822_0172	YP_003885498.1	6-phosphogluconolactonase	0.501466	1.4442	1.65766	1.41565	2.72113	3.15504	0.706389	0.367495	0.316953	6.99499	0.0233149	0.126098
NC_014501.1	Cyan7822_0173	YP_003885499.1	FHA domain-containing protein	0.242761	1.3102	1.1639	1.18326	2.47976	2.24063	0.845126	0.403265	0.446303	4.19319	0.0664206	0.224187
NC_014501.1	Cyan7822_0174	YP_003885500.1	peptidase M50	-0.357436	0.466545	0.965975	0.780551	1.3818	1.95338	1.28115	0.723695	0.511932	2.02355	0.215058	0.437482
NC_014501.1	Cyan7822_0175	YP_003885501.1	mechanosensitive ion channel protein MscS	-0.129987	0.018295	-1.12375	0.91384	1.01276	0.458899	1.09428	0.987399	2.17913	1.88909	0.235283	0.456793
NC_014501.1	Cyan7822_0176	YP_003885502.1	hypothetical protein	0.912399	-0.341815	0.616778	1.88217	0.789048	1.53345	0.531301	1.26735	0.652125	0.835321	0.523019	0.676107
NC_014501.1	Cyan7822_0177	YP_003885503.1	Chase sensor-containing adenylate/guanylate cyclase	0.0531507	-0.146462	0.38963	1.03753	0.903464	1.31006	0.963829	1.10685	0.763326	0.217349	0.88089	0.924164
NC_014501.1	Cyan7822_0178	YP_003885504.1	hypothetical protein	-0.199416	-0.133278	0.486786	0.870903	0.911758	1.40132	1.14823	1.09678	0.713613	0.433819	0.736966	0.821874
NC_014501.1	Cyan7822_0179	YP_003885505.1	hypothetical protein	-0.668605	-3.2571	-1.86352	0.629115	0.104596	0.274804	1.58954	9.56061	3.63895	9.54731	0.011474	0.08842
NC_014501.1	Cyan7822_0180	YP_003889206.1	pseudo	5.0517	3.04633	5.50399	33.1675	8.26105	45.3802	0.03015	0.12105	0.0220361	1.28216	0.364928	0.561287
NC_014501.1	Cyan7822_0181	YP_003885506.1	thioredoxin domain-containing protein	2.25807	4.11248	5.53802	4.78353	17.2974	46.4632	0.209051	0.0578121	0.0215224	32.5992	0.000490603	0.016948
NC_014501.1	Cyan7822_0182	YP_003885507.1	radical SAM protein	2.06174	3.87086	4.10327	4.17488	14.63	17.1873	0.239528	0.0683526	0.0581825	12.8419	0.00560289	0.0587605
NC_014501.1	Cyan7822_0183	YP_003885508.1	DNA replication and repair protein RecF	1.94116	0.76781	2.06647	3.84014	1.70268	4.18861	0.260407	0.587308	0.238743	1.75322	0.258322	0.480826
NC_014501.1	Cyan7822_0184	YP_003885509.1	HAD superfamily ATPase	1.26293	2.13214	2.5622	2.39983	4.38366	5.90607	0.416696	0.22812	0.169317	10.3512	0.00947119	0.0799016
NC_014501.1	Cyan7822_0185	YP_003885510.1	family 2 glycosyl transferase	1.2505	5.03506	4.99869	2.37925	32.7871	31.971	0.420301	0.0304998	0.0312784	26.7991	0.000833168	0.0212329
NC_014501.1	Cyan7822_0186	YP_003885511.1	hypothetical protein	1.15474	0.687835	0.113383	2.22645	1.61086	1.08176	0.449146	0.620785	0.924418	1.22887	0.380312	0.574245
NC_014501.1	Cyan7822_0187	YP_003885512.1	hypothetical protein	1.25464	0.353375	0.547421	2.38608	1.27755	1.46147	0.419097	0.782751	0.684242	1.03775	0.442654	0.625016
NC_014501.1	Cyan7822_0188	YP_003885513.1	serine/threonine protein kinase	0.763852	0.506772	0.29329	1.69802	1.42087	1.22543	0.588922	0.703795	0.816039	1.24673	0.375066	0.569373
NC_014501.1	Cyan7822_0189	YP_003885514.1	pentapeptide repeat-containing protein	0.41046	0.129507	-0.159195	1.32911	1.09392	0.895525	0.752383	0.914144	1.11666	0.503024	0.694511	0.800068
NC_014501.1	Cyan7822_0190	YP_003885515.1	hypothetical protein	3.48387	-1.74809	-1.63852	11.1879	0.297696	0.321187	0.0893822	3.35914	3.11345	2.18147	0.194122	0.41288
NC_014501.1	Cyan7822_0191	YP_003885516.1	hypothetical protein	-0.0448017	-0.694639	-1.44035	0.969423	0.617864	0.368478	1.03154	1.61848	2.71386	2.87398	0.128405	0.328664
NC_014501.1	Cyan7822_0192	YP_003885517.1	hypothetical protein	-0.286508	-2.84035	-2.13071	0.819884	0.139627	0.228346	1.21968	7.16192	4.37932	9.67319	0.011125	0.0870711
NC_014501.1	Cyan7822_0193	YP_003885518.1	hypothetical protein	0.222489	-2.41574	-2.57638	1.16674	0.187409	0.167661	0.857086	5.33592	5.96441	22.162	0.00138199	0.0262231
NC_014501.1	Cyan7822_0194	YP_003885519.1	photosystem II reaction center protein Psb28	0.327632	-3.09307	-2.85836	1.25495	0.11719	0.137895	0.796844	8.53312	7.25188	19.5965	0.00190915	0.0319736
NC_014501.1	Cyan7822_0195	YP_003885520.1	PetM of cytochrome b6f complex subunit 7	1.33665	-2.91873	-2.09777	2.52564	0.132243	0.233618	0.395939	7.56182	4.28049	14.5153	0.00412557	0.0488
NC_014501.1	Cyan7822_0196	YP_003885521.1	4-hydroxythreonine-4-phosphate dehydrogenase	-0.13918	-1.0443	-0.104742	0.908035	0.484879	0.929972	1.10128	2.06237	1.0753	2.19856	0.19202	0.410232
NC_014501.1	Cyan7822_0197	YP_003885522.1	hypothetical protein	1.10325	5.6444	8.18813	2.14838	50.0188	291.657	0.465468	0.0199925	0.00342868	11.9506	0.00668897	0.0654011
NC_014501.1	Cyan7822_0198	YP_003885523.1	manganese/iron superoxide dismutase-like protein	-0.941514	-4.24866	-3.31742	0.520686	0.0526049	0.100313	1.92054	19.0096	9.96878	29.3293	0.000653448	0.0188941
NC_014501.1	Cyan7822_0199	YP_003885524.1	P450 cytochrome	0.835512	0.619033	-0.0226465	1.78449	1.53585	0.984425	0.560384	0.651107	1.01582	0.277116	0.840184	0.895367
NC_014501.1	Cyan7822_0200	YP_003885525.1	FAD-dependent pyridine nucleotide-disulfide oxidoreductase	-1.18517	-1.61607	-2.05656	0.439773	0.326223	0.240388	2.2739	3.06539	4.15994	5.65609	0.0367238	0.159278
NC_014501.1	Cyan7822_0201	YP_003885526.1	porphobilinogen synthase	1.024	-1.18992	-1.20269	2.03354	0.438327	0.434466	0.491753	2.2814	2.30168	6.74209	0.0252719	0.13003
NC_014501.1	Cyan7822_0202	YP_003885527.1	pentapeptide repeat-containing protein	0.562298	-0.822466	-0.743834	1.47662	0.565474	0.59715	0.677223	1.76843	1.67462	4.26312	0.0643803	0.221115
NC_014501.1	Cyan7822_0203	YP_003885528.1	hypothetical protein	0.616096	-0.268607	-0.156426	1.53272	0.830121	0.897245	0.652434	1.20464	1.11452	0.811899	0.533406	0.684695
NC_014501.1	Cyan7822_0204	YP_003885529.1	hypothetical protein	0.179021	-1.91606	-1.37765	1.13212	0.264978	0.384844	0.883302	3.7739	2.59846	6.96519	0.0235347	0.126176
NC_014501.1	Cyan7822_0205	YP_003885530.1	CsbD family protein	0.49013	-0.233777	-2.21615	1.40457	0.850406	0.215215	0.711961	1.17591	4.64651	2.99985	0.119784	0.317454
NC_014501.1	Cyan7822_0206	YP_003885531.1	hypothetical protein	0.665149	-1.28993	-0.693776	1.58573	0.40897	0.618234	0.630624	2.44517	1.61751	4.67776	0.0538544	0.19966
NC_014501.1	Cyan7822_0207	YP_003885532.1	peptidyl-tRNA hydrolase	-0.00972639	-1.34661	-0.654004	0.993281	0.393215	0.635514	1.00676	2.54314	1.57353	1.43657	0.324611	0.540432
NC_014501.1	Cyan7822_0208	YP_003885533.1	hypothetical protein	-0.211382	-1.07947	-0.18412	0.86371	0.473202	0.880186	1.1578	2.11326	1.13612	0.624029	0.625869	0.752619
NC_014501.1	Cyan7822_0209	YP_003885534.1	peptidase S1 and S6 chymotrypsin/Hap	-0.225023	-0.599573	-0.512088	0.855581	0.659949	0.701207	1.1688	1.51527	1.42611	0.843299	0.519535	0.673965
NC_014501.1	Cyan7822_0210	YP_003885535.1	hydrogenase maturation protease	0.408928	0.0763475	7.51305	1.3277	1.05435	182.664	0.753183	0.948456	0.00547454	89.1341	2.97e-05	0.00557942
NC_014501.1	Cyan7822_0211	YP_003885536.1	ATP-dependent Clp protease adaptor protein ClpS	-0.480648	-1.97171	-0.97583	0.716656	0.25495	0.508447	1.39537	3.92234	1.96677	2.52821	0.15675	0.366219
NC_014501.1	Cyan7822_0212	YP_003885537.1	hypothetical protein	0.196828	-2.55914	-1.57888	1.14618	0.169676	0.334742	0.872466	5.89358	2.98738	1.42621	0.327132	0.542759
NC_014501.1	Cyan7822_0213	YP_003885538.1	sirohydrochlorin ferrochelatase	0.191698	0.371442	0.462645	1.14211	1.29364	1.37807	0.875574	0.77301	0.725654	0.211118	0.885119	0.927598
NC_014501.1	Cyan7822_0214	YP_003885539.1	hypothetical protein	0.00890869	0.812278	0.507612	1.00619	1.75598	1.4217	0.993844	0.569482	0.703386	1.41588	0.329671	0.543704
NC_014501.1	Cyan7822_0215	YP_003885540.1	hypothetical protein	0.49069	0.0206799	0.580541	1.40512	1.01444	1.49541	0.711685	0.985768	0.668713	0.886271	0.501238	0.659673
NC_014501.1	Cyan7822_0216	YP_003885541.1	hypothetical protein	0.658965	2.17735	2.53955	1.57895	4.52321	5.81407	0.633333	0.221082	0.171997	5.82023	0.034598	0.155115
NC_014501.1	Cyan7822_0217	YP_003885542.1	multi-sensor signal transduction histidine kinase	-0.0532796	-0.329111	-0.418691	0.963743	0.796027	0.748103	1.03762	1.25624	1.33671	0.240307	0.865262	0.913021
NC_014501.1	Cyan7822_0218	YP_003885543.1	ADP-ribosylation/Crystallin J1	0.458711	2.14583	0.594518	1.37431	4.42547	1.50997	0.727636	0.225965	0.662266	3.84822	0.0778572	0.24593
NC_014501.1	Cyan7822_0219	YP_003885544.1	pentapeptide repeat-containing protein	0.356669	0.026646	-0.340258	1.28047	1.01864	0.7899	0.780966	0.9817	1.26598	0.681548	0.595776	0.730517
NC_014501.1	Cyan7822_0220	YP_003885545.1	bifunctional deaminase-reductase domain-containing protein	4.1569	-0.746322	3.38275	17.8383	0.596121	10.4306	0.0560592	1.67751	0.0958716	1.21735	0.383744	0.577794
NC_014501.1	Cyan7822_0221	YP_003885546.1	nifR3 family TIM-barrel protein	-0.0131565	-0.0426045	0.555197	0.990922	0.970901	1.46937	1.00916	1.02997	0.680564	0.266234	0.847589	0.900705
NC_014501.1	Cyan7822_0222	YP_003885547.1	hypothetical protein	0.899126	2.51207	3.92165	1.86494	5.7044	15.1542	0.536212	0.175303	0.0659882	10.0895	0.0100676	0.0831368
NC_014501.1	Cyan7822_0223	YP_003899781.1	pseudo	8.82155	8.82155	5.11685	452.429	452.429	34.6997	0.00221029	0.00221029	0.0288187	6.96271	0.0235531	0.126176
NC_014501.1	Cyan7822_0224	YP_003885548.1	hypothetical protein	1.25221	4.98729	1.19098	2.38205	31.7193	2.28308	0.419806	0.0315265	0.438004	0.671343	0.600997	0.733601
NC_014501.1	Cyan7822_0225	YP_003885549.1	hypothetical protein	1.18976	0.873372	0.274175	2.28114	1.83194	1.2093	0.438377	0.54587	0.826923	0.14161	0.931271	0.962275
NC_014501.1	Cyan7822_0226	YP_003885550.1	hypothetical protein	0.908455	-0.196725	-0.914193	1.87703	0.872529	0.530641	0.532755	1.14609	1.88451	1.44926	0.321557	0.53796
NC_014501.1	Cyan7822_0227	YP_003885551.1	hypothetical protein	0.840151	0.271571	-1.30381	1.79024	1.20712	0.405056	0.558585	0.828417	2.4688	5.82847	0.0344957	0.155115
NC_014501.1	Cyan7822_0228	YP_003885552.1	hypothetical protein	1.33729	8.58096	3.86678	2.52676	382.936	14.5887	0.395763	0.0026114	0.0685462	3.42449	0.0958079	0.276315
NC_014501.1	Cyan7822_0229	YP_003885553.1	Tex-like protein	1.02236	-1.11265	-1.55387	2.03124	0.462445	0.340595	0.492311	2.16242	2.93604	5.62365	0.0371645	0.160674
NC_014501.1	Cyan7822_0230	YP_003885554.1	hypothetical protein	-0.00338821	-0.918931	3.226	0.997654	0.528901	9.35673	1.00235	1.89071	0.106875	1.02246	0.448174	0.628725
NC_014501.1	Cyan7822_0231	YP_003885555.1	sigma 54 interacting domain-containing protein	0.770964	2.083	1.25541	1.70641	4.23687	2.38734	0.586026	0.236023	0.418876	6.75938	0.0251312	0.1298
NC_014501.1	Cyan7822_0232	YP_003885556.1	hypothetical protein	0.770619	4.02702	1.60357	1.706	16.3025	3.03894	0.586166	0.0613402	0.329062	10.3145	0.00955187	0.0800842
NC_014501.1	Cyan7822_0233	YP_003885557.1	hypothetical protein	3.22895	2.0069	3.39132	9.37587	4.01918	10.4927	0.106657	0.248807	0.0953042	0.587833	0.645642	0.768545
NC_014501.1	Cyan7822_0234	YP_003885558.1	hypothetical protein	2.73902	-1.11751	1.7494	6.67618	0.460889	3.36219	0.149786	2.16972	0.297425	0.840656	0.520686	0.674122
NC_014501.1	Cyan7822_0235	YP_003885559.1	hypothetical protein	0.453987	-1.13815	-0.73869	1.36982	0.454342	0.599283	0.730023	2.20098	1.66866	4.88477	0.0494532	0.190222
NC_014501.1	Cyan7822_0236	YP_003885560.1	cytochrome b6-f complex Fe-S subunit	0.263987	-3.92988	-3.92096	1.20079	0.065613	0.0660199	0.832783	15.2409	15.147	45.9404	0.000191126	0.0107021
NC_014501.1	Cyan7822_0237	YP_003885561.1	cytochrome f	0.597417	-3.64285	-3.48478	1.51301	0.0800559	0.0893256	0.660936	12.4913	11.195	42.6459	0.00023483	0.0118571
NC_014501.1	Cyan7822_0238	YP_003885562.1	Fur family ferric uptake regulator	0.675565	1.29392	1.53693	1.59722	2.45193	2.90176	0.626087	0.407842	0.344618	2.54319	0.155358	0.364351
NC_014501.1	Cyan7822_0239	YP_003885563.1	Fe-S metabolism associated SufE	-0.763168	-1.05734	0.422379	0.589201	0.480516	1.34014	1.69721	2.08109	0.746193	2.62597	0.147958	0.355121
NC_014501.1	Cyan7822_0240	YP_003885564.1	hypothetical protein	0.0365314	1.36075	3.97918	1.02564	2.56818	15.7707	0.974996	0.389381	0.0634087	1.06187	0.434116	0.618885
NC_014501.1	Cyan7822_0241	YP_003885565.1	transglutaminase domain-containing protein	0.143986	1.49917	1.37657	1.10495	2.8268	2.59651	0.905015	0.353757	0.385132	7.58124	0.0194991	0.116753
NC_014501.1	Cyan7822_0242	YP_003885566.1	exsB protein	-0.197614	-0.239634	0.353407	0.871992	0.84696	1.27757	1.1468	1.18069	0.782733	0.645917	0.614227	0.744644
NC_014501.1	Cyan7822_0243	YP_003885567.1	hypothetical protein	0.567556	0.2846	1.26807	1.48201	1.21807	2.40839	0.674759	0.820969	0.415216	2.06671	0.209053	0.429924
NC_014501.1	Cyan7822_0244	YP_003885568.1	radical SAM protein	0.381431	1.21574	1.56008	1.30263	2.3226	2.94869	0.767676	0.430552	0.339133	3.78773	0.0801282	0.249945
NC_014501.1	Cyan7822_0245	YP_003885569.1	hypothetical protein	-0.0288761	-0.268803	-0.28145	0.980184	0.830008	0.822764	1.02022	1.20481	1.21542	0.249343	0.859101	0.908438
NC_014501.1	Cyan7822_0246	YP_003885570.1	iron-containing alcohol dehydrogenase	0.246714	0.793241	0.8314	1.1865	1.73296	1.77941	0.842814	0.577046	0.561984	1.81713	0.247135	0.469299
NC_014501.1	Cyan7822_0247	YP_003885571.1	hypothetical protein	0.191132	0.410275	-0.13577	1.14166	1.32894	0.910184	0.875918	0.75248	1.09868	0.36328	0.782406	0.853033
NC_014501.1	Cyan7822_0248	YP_003885572.1	hypothetical protein	-0.370342	-1.6474	-1.51653	0.773599	0.319215	0.349525	1.29266	3.13268	2.86103	1.97313	0.222365	0.445125
NC_014501.1	Cyan7822_0249	YP_003885573.1	small GTP-binding protein	-0.0501879	0.154916	0.045018	0.965811	1.11336	1.0317	1.0354	0.898185	0.969278	0.0329817	0.991109	0.997894
NC_014501.1	Cyan7822_0250	YP_003885574.1	IS605 OrfB family transposase	0.430106	-0.0740384	-0.367378	1.34733	0.949975	0.77519	0.742207	1.05266	1.29001	0.512662	0.688779	0.797856
NC_014501.1	Cyan7822_0251	YP_003888891.1	pseudo	0.432987	0.226335	-0.387144	1.35003	1.16986	0.764642	0.740727	0.854804	1.3078	0.847523	0.517702	0.672812
NC_014501.1	Cyan7822_0252	YP_003885575.1	peptidase U62 modulator of DNA gyrase	0.209817	-0.343636	-0.448356	1.15654	0.788053	0.732877	0.864647	1.26895	1.36448	1.17064	0.398069	0.590683
NC_014501.1	Cyan7822_0253	YP_003885576.1	hypothetical protein	3.19332	2.67373	3.52315	9.14712	6.38077	11.4967	0.109324	0.156721	0.0869815	0.404893	0.755354	0.835124
NC_014501.1	Cyan7822_0254	YP_003885577.1	hypothetical protein	1.84223	1.99313	1.72136	3.58563	3.981	3.29747	0.278891	0.251193	0.303263	1.7867	0.252381	0.474731
NC_014501.1	Cyan7822_0255	YP_003885578.1	hypothetical protein	1.40157	1.5083	0.694748	2.64188	2.84475	1.6186	0.378518	0.351524	0.617817	1.09803	0.421697	0.607961
NC_014501.1	Cyan7822_0256	YP_003885579.1	hypothetical protein	-0.125508	0.35022	-3.94317	0.916681	1.27475	0.065011	1.09089	0.784465	15.382	0.534369	0.676036	0.789311
NC_014501.1	Cyan7822_0257	YP_003885580.1	peptidase S9 prolyl oligopeptidase active site domain-containing protein	0.444087	-0.46871	-0.0816986	1.36045	0.72261	0.944944	0.735049	1.38387	1.05826	0.683385	0.594842	0.73017
NC_014501.1	Cyan7822_0258	YP_003885581.1	FHA modulated ABC efflux pump with fused ATPase and integral membrane subunits	0.532129	-0.217196	0.287552	1.44606	0.860235	1.22057	0.691533	1.16247	0.819291	0.312895	0.815965	0.877435
NC_014501.1	Cyan7822_0259	YP_003885582.1	hypothetical protein	1.29678	2.92935	3.38764	2.45679	7.61765	10.466	0.407035	0.131274	0.0955475	4.37006	0.0614195	0.215766
NC_014501.1	Cyan7822_0260	YP_003885583.1	radical SAM protein	1.43481	2.25462	3.10886	2.70346	4.7721	8.62703	0.369896	0.209551	0.115915	4.92692	0.0486166	0.188937
NC_014501.1	Cyan7822_0261	YP_003885584.1	type 11 methyltransferase	1.7242	2.40773	3.26212	3.30397	5.30638	9.59389	0.302666	0.188452	0.104233	5.87561	0.0339181	0.154458
NC_014501.1	Cyan7822_0262	YP_003885585.1	hypothetical protein	1.89637	1.7141	2.37236	3.72276	3.28092	5.17787	0.268618	0.304792	0.19313	2.57707	0.152271	0.360108
NC_014501.1	Cyan7822_0263	YP_003885586.1	radical SAM protein	1.37685	3.76119	3.82553	2.59701	13.5591	14.1775	0.385059	0.0737512	0.0705343	15.5884	0.00344392	0.044201
NC_014501.1	Cyan7822_0264	YP_003885587.1	alanine racemase	-0.474272	-0.421873	-1.62388	0.71983	0.746455	0.324462	1.38922	1.33967	3.08202	3.52486	0.0910936	0.268324
NC_014501.1	Cyan7822_0265	YP_003885588.1	HNH endonuclease	-0.501472	0.290717	-0.443489	0.706386	1.22325	0.735354	1.41566	0.817495	1.35989	0.229291	0.872768	0.91782
NC_014501.1	Cyan7822_0266	YP_003885589.1	hypothetical protein	0.925585	0.974225	0.337718	1.89945	1.96459	1.26376	0.526467	0.509013	0.791292	1.07672	0.428963	0.614646
NC_014501.1	Cyan7822_0267	YP_003885490.1	pseudo	-3.62813	-0.858635	-4.21618	0.0808766	0.551474	0.0538025	12.3645	1.81332	18.5865	0.999968	0.456446	0.635063
NC_014501.1	Cyan7822_0268	YP_003885590.1	histidine kinase	0.267527	-1.29792	-0.503164	1.20374	0.406711	0.705558	0.830743	2.45875	1.41732	1.78258	0.253102	0.475559
NC_014501.1	Cyan7822_0269	YP_003885591.1	class I/II aminotransferase	2.39594	5.80315	5.29793	5.26319	55.8371	39.3402	0.189999	0.0179093	0.0254193	33.8856	0.000441507	0.0165041
NC_014501.1	Cyan7822_0270	YP_003885592.1	integrase family protein	-0.0660518	0.642657	-0.512327	0.955249	1.5612	0.701091	1.04685	0.640532	1.42635	0.407717	0.753543	0.833628
NC_014501.1	Cyan7822_0271	YP_003885593.1	rhodanese domain-containing protein	-0.136195	0.41214	1.81611	0.909916	1.33066	3.52131	1.099	0.751508	0.283985	3.5089	0.0918223	0.269648
NC_014501.1	Cyan7822_0272	YP_003885594.1	hypothetical protein	-0.280755	-0.620885	-1.39876	0.82316	0.650272	0.379255	1.21483	1.53782	2.63675	1.10315	0.419973	0.606259
NC_014501.1	Cyan7822_0273	YP_003885595.1	hypothetical protein	0.24062	-1.10572	-0.225732	1.1815	0.464672	0.855161	0.846382	2.15206	1.16937	0.805449	0.53631	0.686209
NC_014501.1	Cyan7822_0274	YP_003885596.1	O-methyltransferase family protein	0.0192765	-1.00573	-0.129325	1.01345	0.498017	0.914259	0.986727	2.00796	1.09378	2.0241	0.214981	0.437482
NC_014501.1	Cyan7822_0275	YP_003885597.1	hypothetical protein	0.0823492	-0.555049	0.467547	1.05874	0.680634	1.38276	0.944518	1.46922	0.723193	0.763108	0.555831	0.700587
NC_014501.1	Cyan7822_0276	YP_003889480.1	pseudo	-0.344854	-2.39641	-1.10781	0.787388	0.189936	0.463997	1.27002	5.26492	2.15519	8.45738	0.0152123	0.10081
NC_014501.1	Cyan7822_0277	YP_003885598.1	cyclase/dehydrase	-0.108121	-1.25177	-0.354854	0.927796	0.419932	0.781949	1.07782	2.38134	1.27886	2.38057	0.171385	0.385118
NC_014501.1	Cyan7822_0278	YP_003885599.1	TetR family transcriptional regulator	0.449961	-1.01923	-1.48425	1.366	0.493381	0.357435	0.732063	2.02683	2.79771	4.92189	0.0487154	0.189092
NC_014501.1	Cyan7822_0279	YP_003885600.1	glutathione S-transferase	-0.213151	-0.930931	0.37784	0.862651	0.52452	1.2994	1.15922	1.90651	0.769589	1.41218	0.330586	0.543704
NC_014501.1	Cyan7822_0280	YP_003885601.1	pyridoxamine 5'-phosphate oxidase-like FMN-binding protein	-0.43436	-0.370838	-0.12397	0.740022	0.773333	0.917659	1.35131	1.2931	1.08973	0.177355	0.907842	0.94514
NC_014501.1	Cyan7822_0281	YP_003885602.1	sulfatase	-3.51118	-6.4625	-3.35022	0.0877058	0.0113395	0.0980581	11.4018	88.1873	10.198	1.68787	0.270452	0.491396
NC_014501.1	Cyan7822_0282	YP_003885603.1	hypothetical protein	-0.188352	-0.568938	-0.289184	0.877608	0.674113	0.818365	1.13946	1.48343	1.22195	0.240124	0.865386	0.913021
NC_014501.1	Cyan7822_0283	YP_003885604.1	hypothetical protein	0.624651	0.0513276	1.4295	1.54184	1.03622	2.69353	0.648577	0.965048	0.37126	0.0765267	0.970331	0.989037
NC_014501.1	Cyan7822_0284	YP_003885605.1	hypothetical protein	-0.814258	-0.679211	0.486782	0.568701	0.624507	1.40132	1.75839	1.60126	0.713615	1.07276	0.43033	0.615433
NC_014501.1	Cyan7822_0285	YP_003885606.1	hypothetical protein	-0.530626	-0.547995	1.42667	0.692254	0.68397	2.68825	1.44456	1.46205	0.371989	5.40786	0.0402842	0.167731
NC_014501.1	Cyan7822_0286	YP_003885607.1	ferredoxin	0.20559	0.137102	0.637131	1.15316	1.09969	1.55523	0.867184	0.909344	0.64299	0.583811	0.647879	0.769838
NC_014501.1	Cyan7822_0287	YP_003885608.1	cobyric acid synthase CobQ	-0.0318989	-0.277463	0.361158	0.978132	0.825041	1.28446	1.02236	1.21206	0.778539	0.531355	0.677791	0.790595
NC_014501.1	Cyan7822_0288	YP_003885609.1	hypothetical protein	-1.10289	-1.88233	-0.0469474	0.465583	0.271246	0.967982	2.14784	3.68669	1.03308	4.44917	0.0593451	0.211777
NC_014501.1	Cyan7822_0289	YP_003885610.1	alkyl hydroperoxide reductase/ thiol specific antioxidant/ Mal allergen	-0.269643	-1.20072	-0.787625	0.829525	0.43506	0.579297	1.20551	2.29854	1.72623	1.90248	0.23316	0.455776
NC_014501.1	Cyan7822_0290	YP_003885611.1	winged helix family two component transcriptional regulator	0.591268	-0.35288	-1.10394	1.50657	0.78302	0.465244	0.663759	1.27711	2.14941	4.51145	0.0577776	0.208159
NC_014501.1	Cyan7822_0291	YP_003885612.1	phosphotransferase KptA/Tpt1	1.14955	0.343451	-0.444157	2.21845	1.26879	0.735014	0.450766	0.788154	1.36052	3.76438	0.0810285	0.251783
NC_014501.1	Cyan7822_0292	YP_003885613.1	heme oxygenase	-1.32032	-5.5036	-5.17657	0.400447	0.022042	0.0276502	2.49721	45.3679	36.1661	27.4131	0.000783977	0.020422
[truncated: 6,475 more rows]

## Sheet:  RPKM All Genes D3
Chromosome_ID	Locus_Tag	Protein_ID	Gene_description	log2(D3vsD0)	log2(D3vsL0)	log2(D3vsL3)	FC(D3vsD0)	FC(D3vsL0)	FC(D3vsL3)	1/FC(D3vsD0)	1/FC(D3vsL0)	1/FC(D3vsL3)	F	P.Value	adj.P.Val
[truncated: 6,766 more rows]

[truncated: 27 more sheets: RPKM All Genes L0, (p<0.05) RPKM All Genes L3, (p<0.05) RPKM All Genes D0,  (p<0.05) RPKM All Genes D3, (p<0.05) RPKM All Genes L0, >2FC L3vD3, >2FC D3vL3, ">2FC L0vD3", ">2FC L3vL0", >2FC L3vL0" and ">2FC L0vD3, >2FC L3vL0" and ">2FC D0vL3, >2FC D0vL3, >2FC D0vL3" and ">2FC D3vD0, >2FC D3vD0, >2FC D3vD0" and ">2FC L0vD3, >2FC D0vL3" and ">2FC L0vD3, >2FC L3vL0" and ">2FC D3vD0, <.5FC L3vL0, <.5FC L3vL0" and "<.5FC D0vL3, <.5FC D0vL3 …]
