# Supplementary material for: Transcriptomic and proteomic dynamics in the metabolism of a diazotrophic cyanobacterium, Cyanothece sp. PCC 7822 during a diurnal light–dark cycle
Source: BMC Genomics. 2014 Dec 29;15(1):1185. doi: 10.1186/1471-2164-15-1185 (PMC4320622; doi:10.1186/1471-2164-15-1185)
Supplement: Supplementary file 7 — Additional file 7: Table S4: Protein. (XLSX 234 KB) [file 12864_2014_6950_MOESM7_ESM.xlsx]

## Sheet: ST4 - Legend
Supplemental Table 4 Protein
Quantitative values for all detected proteins at time points L0 (D12), L3, D0 (L12), and D3 are listed in the tab "total protein values"
These were then sorted by size and proteins larger than 1000 amino acids are listed in the next tab
The sheets following, list protein values for the same genes of various metabolic functional categories listed in ST2
List of Tabs:
total protein values
>1000 amino acids
Bioenergetics
Nitrogen Metabolism
Glycolysis
TCA
PPP
Photosynthesis
Photosynthesis - Antenna
Carbon fixation
Starch and sucrose metabolism
Figure 5 Data

## Sheet: total_protein values
ID	JGI	Gene ID	Strand	Scaffold Name	DNA Sequence Length (bp)	Amino Acid Sequence Length (aa)	PNames	Protein	CT_D0	CT_D3	CT_L0	CT_L3
669	Cyan7822_5891	648199650	-	plasmid Cy782201: NC_014533	34029	11342	ref|YP_003899811.1| YD repeat-containing protein [Cyanothece sp. PCC 7822]	gi|307592220	1.324	1.21861	1.43793	1.13905
153	Cyan7822_6000	648199752	+	plasmid Cy782201: NC_014533	17064	5687	ref|YP_003899913.1| hypothetical protein Cyan7822_6000 [Cyanothece sp. PCC 7822]	gi|307592322	1.35715	1.34313	1.20432	1.21499
874	Cyan7822_3011	648187940	+	chromosome: NC_014501	5970	1989	ref|YP_003888241.1| GAF sensor hybrid histidine kinase [Cyanothece sp. PCC 7822]	gi|307152857	1.24119	1.69347	1.14331	1.04163
1072	Cyan7822_1533	648186488	+	chromosome: NC_014501	5700	1899	ref|YP_003886801.1| alpha-2-macroglobulin domain-containing protein [Cyanothece sp. PCC 7822]	gi|307151417	1.40455	1.48477	1.19585	1.03442
787	Cyan7822_6655	648190753	+	plasmid Cy782205: NC_014504	5544	1847	ref|YP_003891031.1| WD40 repeat, subgroup [Cyanothece sp. PCC 7822]	gi|307149661	1.20059	0.86766	1.37664	1.67471
48	Cyan7822_2992	648187922	-	chromosome: NC_014501	4590	1529	ref|YP_003888224.1| Glutamate synthase (ferredoxin) [Cyanothece sp. PCC 7822]	gi|307152840	1.45318	1.68501	1.04783	0.933573
795	Cyan7822_0952	648185910	-	chromosome: NC_014501	4482	1493	ref|YP_003886240.1| Clp domain-containing protein [Cyanothece sp. PCC 7822]	gi|307150856	1.04769	0.920117	1.17994	1.97185
987	Cyan7822_5813	648199573	+	plasmid Cy782201: NC_014533	4143	1380	ref|YP_003899734.1| amino acid adenylation domain-containing protein [Cyanothece sp. PCC 7822]	gi|307592143	1.03119	0.651039	1.13896	2.2984
591	Cyan7822_2857	648187789	-	chromosome: NC_014501	4002	1333	ref|YP_003888091.1| magnesium chelatase subunit H [Cyanothece sp. PCC 7822]	gi|307152707	1.17098	0.813846	1.27565	1.85912
22	Cyan7822_5323	648190196	-	chromosome: NC_014501	3927	1308	ref|YP_003890478.1| DNA-directed RNA polymerase subunit beta'' [Cyanothece sp. PCC 7822]	gi|307155094	1.25056	1.24006	1.26596	1.36302
112	Cyan7822_3035	648187964	-	chromosome: NC_014501	3663	1220	ref|YP_003888265.1| pyruvate ferredoxin/flavodoxin oxidoreductase [Cyanothece sp. PCC 7822]	gi|307152881	1.30161	1.58878	1.20889	1.02031
204	Cyan7822_5889	648199648	-	plasmid Cy782201: NC_014533	3636	1211	ref|YP_003899809.1| AMP-dependent synthetase and ligase [Cyanothece sp. PCC 7822]	gi|307592218	1.13405	0.807189	1.38209	1.79627
532	Cyan7822_0786	648185757	+	chromosome: NC_014501	3561	1186	ref|YP_003886087.1| methionine synthase [Cyanothece sp. PCC 7822]	gi|307150703	1.24483	1.11873	1.24066	1.51538
1032	Cyan7822_1530	648186485	+	chromosome: NC_014501	3492	1163	ref|YP_003886798.1| WD40 repeat-containing protein [Cyanothece sp. PCC 7822]	gi|307151414	1.15796	1.0972	1.39148	1.47296
639	Cyan7822_0997	648185954	+	chromosome: NC_014501	3456	1151	ref|YP_003886282.1| TPR repeat-containing protein [Cyanothece sp. PCC 7822]	gi|307150898	1.14965	1.06574	1.24825	1.65595
584	Cyan7822_6703	648190735	+	plasmid Cy782204: NC_014503	3357	1118	ref|YP_003891013.1| hypothetical protein Cyan7822_6703 [Cyanothece sp. PCC 7822]	gi|307149705	1.35373	1.62906	1.24544	0.891361
92	Cyan7822_5380	648190253	+	chromosome: NC_014501	3336	1111	ref|YP_003890534.1| translation initiation factor IF-2 [Cyanothece sp. PCC 7822]	gi|307155150	1.32464	1.28554	1.28849	1.22092
374	Cyan7822_0700	648185677	-	chromosome: NC_014501	3309	1102	ref|YP_003886007.1| helicase domain-containing protein [Cyanothece sp. PCC 7822]	gi|307150623	1.13573	1.20213	1.43516	1.34658
398	Cyan7822_2524	648187462	-	chromosome: NC_014501	3306	1101	ref|YP_003887771.1| hypothetical protein Cyan7822_2524 [Cyanothece sp. PCC 7822]	gi|307152387	1.34113	1.41368	1.26955	1.09524
41	Cyan7822_5324	648190197	-	chromosome: NC_014501	3288	1095	ref|YP_003890479.1| DNA-directed RNA polymerase subunit beta [Cyanothece sp. PCC 7822]	gi|307155095	1.21762	1.12295	1.19535	1.58367
14	Cyan7822_3179	648188108	+	chromosome: NC_014501	3249	1082	ref|YP_003888408.1| carbamoyl-phosphate synthase large subunit [Cyanothece sp. PCC 7822]	gi|307153024	1.36652	1.3894	1.18724	1.17644
511	Cyan7822_0030	648185020	+	chromosome: NC_014501	3144	1047	ref|YP_003885357.1| SNF2-like protein [Cyanothece sp. PCC 7822]	gi|307149973	1.22832	1.08793	1.17606	1.62728
890	Cyan7822_2702	648187637	-	chromosome: NC_014501	3084	1027	ref|YP_003887944.1| cyclic nucleotide-regulated ABC bacteriocin/lantibiotic exporter [Cyanothece sp. PCC 7822]	gi|307152560	1.14391	0.999585	1.44761	1.52849
135	Cyan7822_2645	648187580	-	chromosome: NC_014501	3063	1020	ref|YP_003887888.1| phosphoenolpyruvate carboxylase [Cyanothece sp. PCC 7822]	gi|307152504	1.3643	1.39302	1.16266	1.19962
1046	Cyan7822_1142	648186103	+	chromosome: NC_014501	3024	1007	ref|YP_003886424.1| exonuclease SbcC [Cyanothece sp. PCC 7822]	gi|307151040	1.10827	2.062	1.07908	0.870248
293	Cyan7822_5404	648190275	-	chromosome: NC_014501	2976	991	ref|YP_003890556.1| delta-1-pyrroline-5-carboxylate dehydrogenase [Cyanothece sp. PCC 7822]	gi|307155172	1.19586	1.00196	1.35091	1.57086
748	Cyan7822_2085	648187032	-	chromosome: NC_014501	2940	979	ref|YP_003887342.1| glycine dehydrogenase [Cyanothece sp. PCC 7822]	gi|307151958	1.1682	0.996911	1.19364	1.76085
270	Cyan7822_3220	648188147	-	chromosome: NC_014501	2919	972	ref|YP_003888447.1| isoleucyl-tRNA synthetase [Cyanothece sp. PCC 7822]	gi|307153063	1.17078	1.58447	1.38162	0.982723
702	Cyan7822_5141	648190017	+	chromosome: NC_014501	2898	965	ref|YP_003890300.1| TPR repeat-containing protein [Cyanothece sp. PCC 7822]	gi|307154916	1.05388	0.87255	1.4873	1.70587
523	Cyan7822_4304	648189208	-	chromosome: NC_014501	2808	935	ref|YP_003889496.1| HAD superfamily ATPase [Cyanothece sp. PCC 7822]	gi|307154112	1.15025	0.835601	1.27281	1.86093
73	Cyan7822_2151	648187096	+	chromosome: NC_014501	2805	934	ref|YP_003887406.1| preprotein translocase subunit SecA [Cyanothece sp. PCC 7822]	gi|307152022	1.44349	1.37888	1.10538	1.19185
158	Cyan7822_3117	648188047	-	chromosome: NC_014501	2802	933	ref|YP_003888347.1| hypothetical protein Cyan7822_3117 [Cyanothece sp. PCC 7822]	gi|307152963	1.45388	1.22558	1.35758	1.08256
529	Cyan7822_3036	648187965	-	chromosome: NC_014501	2742	913	ref|YP_003888266.1| HAD superfamily ATPase [Cyanothece sp. PCC 7822]	gi|307152882	1.35742	1.36937	1.02761	1.3652
641	Cyan7822_1232	648186191	+	chromosome: NC_014501	2739	912	ref|YP_003886511.1| CoA-binding domain-containing protein [Cyanothece sp. PCC 7822]	gi|307151127	1.50891	1.29588	1.29073	1.02407
376	Cyan7822_0806	648185777	+	chromosome: NC_014501	2727	908	ref|YP_003886107.1| valyl-tRNA synthetase [Cyanothece sp. PCC 7822]	gi|307150723	1.27745	1.28927	1.29717	1.25572
771	Cyan7822_0785	648185756	-	chromosome: NC_014501	2721	906	ref|YP_003886086.1| hypothetical protein Cyan7822_0785 [Cyanothece sp. PCC 7822]	gi|307150702	1.50869	1.5892	1.23104	0.790663
444	Cyan7822_5074	648189952	-	chromosome: NC_014501	2718	905	ref|YP_003890236.1| hypothetical protein Cyan7822_5074 [Cyanothece sp. PCC 7822]	gi|307154852	1.20426	2.07089	1.07595	0.768494
1	Cyan7822_5518	648190387	+	chromosome: NC_014501	2697	898	ref|YP_003890666.1| phycobilisome linker polypeptide [Cyanothece sp. PCC 7822]	gi|307155282	1.25914	1.16425	1.34371	1.35249
736	Cyan7822_2218	648187162	-	chromosome: NC_014501	2679	892	ref|YP_003887472.1| DNA mismatch repair protein MutS [Cyanothece sp. PCC 7822]	gi|307152088	1.3659	1.31894	1.16245	1.27231
381	Cyan7822_1604	648186558	+	chromosome: NC_014501	2664	887	ref|YP_003886870.1| iron-containing alcohol dehydrogenase [Cyanothece sp. PCC 7822]	gi|307151486	1.30813	1.26888	1.20202	1.34057
598	Cyan7822_0107	648185099	-	chromosome: NC_014501	2640	879	ref|YP_003885433.1| DNA topoisomerase I [Cyanothece sp. PCC 7822]	gi|307150049	1.39279	1.34785	1.17852	1.20043
60	Cyan7822_2816	648187749	+	chromosome: NC_014501	2640	879	ref|YP_003888052.1| cyanophycin synthetase [Cyanothece sp. PCC 7822]	gi|307152668	1.29112	1.33031	1.28925	1.20892
399	Cyan7822_1636	648186590	+	chromosome: NC_014501	2637	878	ref|YP_003886902.1| alpha amylase catalytic domain-containing protein [Cyanothece sp. PCC 7822]	gi|307151518	1.35727	1.41937	1.26596	1.077
441	Cyan7822_4205	648189106	-	chromosome: NC_014501	2619	872	ref|YP_003889398.1| ATP-dependent chaperone ClpB [Cyanothece sp. PCC 7822]	gi|307154014	1.17743	1.45791	1.21713	1.26712
1042	Cyan7822_4603	648189499	+	chromosome: NC_014501	2613	870	ref|YP_003889786.1| DNA topoisomerase (ATP-hydrolyzing) [Cyanothece sp. PCC 7822]	gi|307154402	1.29063	1.23169	1.37233	1.22494
72	Cyan7822_0752	648185724	+	chromosome: NC_014501	2607	868	ref|YP_003886054.1| aconitate hydratase 2 [Cyanothece sp. PCC 7822]	gi|307150670	1.20946	1.03475	1.3303	1.54509
1089	Cyan7822_4396	648189297	-	chromosome: NC_014501	2601	866	ref|YP_003889585.1| hypothetical protein Cyan7822_4396 [Cyanothece sp. PCC 7822]	gi|307154201	1.61156	1.36653	1.0636	1.0779
786	Cyan7822_1564	648186519	+	chromosome: NC_014501	2598	865	ref|YP_003886831.1| glycoside hydrolase family 57 [Cyanothece sp. PCC 7822]	gi|307151447	1.52655	1.88258	0.898643	0.811823
328	Cyan7822_2453	648187393	-	chromosome: NC_014501	2586	861	ref|YP_003887702.1| peptidase M1 membrane alanine aminopeptidase [Cyanothece sp. PCC 7822]	gi|307152318	1.33659	1.23895	1.21237	1.33169
259	Cyan7822_5283	648190157	-	chromosome: NC_014501	2565	854	ref|YP_003890439.1| leucyl-tRNA synthetase [Cyanothece sp. PCC 7822]	gi|307155055	1.05293	1.18489	1.19928	1.68249
301	Cyan7822_1999	648186945	-	chromosome: NC_014501	2559	852	ref|YP_003887256.1| DNA gyrase subunit A [Cyanothece sp. PCC 7822]	gi|307151872	1.26668	1.23097	1.33658	1.28537
808	Cyan7822_0499	648185484	-	chromosome: NC_014501	2553	850	ref|YP_003885816.1| purine or other phosphorylase family 1 [Cyanothece sp. PCC 7822]	gi|307150432	1.18571	1.1243	1.30337	1.50621
43	Cyan7822_2322	648187265	-	chromosome: NC_014501	2538	845	ref|YP_003887575.1| glycogen/starch/alpha-glucan phosphorylase [Cyanothece sp. PCC 7822]	gi|307152191	1.19664	1.16751	1.24483	1.51061
404	Cyan7822_2294	648187237	+	chromosome: NC_014501	2535	844	ref|YP_003887547.1| glycogen/starch/alpha-glucan phosphorylase [Cyanothece sp. PCC 7822]	gi|307152163	1.04088	1.33551	1.52421	1.219
248	Cyan7822_1602	648186556	+	chromosome: NC_014501	2526	841	ref|YP_003886868.1| Nucleotidyl transferase [Cyanothece sp. PCC 7822]	gi|307151484	1.25235	1.26151	1.3922	1.21354
1050	Cyan7822_3802	648188715	+	chromosome: NC_014501	2505	834	ref|YP_003889011.1| PAS/PAC sensors-containing diguanylate cyclase/phosphodiesterase [Cyanothece sp. PCC 7822]	gi|307153627	1.16609	1.10124	1.38119	1.47107
76	Cyan7822_1627	648186581	+	chromosome: NC_014501	2502	833	ref|YP_003886893.1| phosphoenolpyruvate synthase [Cyanothece sp. PCC 7822]	gi|307151509	1.52651	1.07969	1.56412	0.949267
828	Cyan7822_5999	648199751	+	plasmid Cy782201: NC_014533	2502	833	ref|YP_003899912.1| hypothetical protein Cyan7822_5999 [Cyanothece sp. PCC 7822]	gi|307592321	0.699657	1.751	1.29983	1.36911
1013	Cyan7822_2324	648187267	+	chromosome: NC_014501	2490	829	ref|YP_003887577.1| OstA family protein [Cyanothece sp. PCC 7822]	gi|307152193	1.38897	1.35533	1.24182	1.13347
30	Cyan7822_5640	648199410	-	plasmid Cy782201: NC_014533	2472	823	ref|YP_003899571.1| glucan 1,4-alpha-glucosidase [Cyanothece sp. PCC 7822]	gi|307591980	1.27442	1.45359	1.23421	1.15738
18	Cyan7822_4883	648189764	+	chromosome: NC_014501	2466	821	ref|YP_003890049.1| ATPase AAA-2 domain-containing protein [Cyanothece sp. PCC 7822]	gi|307154665	1.31695	1.31873	1.16653	1.31738
687	Cyan7822_5224	648190097	+	chromosome: NC_014501	2445	814	ref|YP_003890380.1| peptidase C14 caspase catalytic subunit p20 [Cyanothece sp. PCC 7822]	gi|307154996	1.28556	1.11164	1.27836	1.44403
206	Cyan7822_2090	648187035	-	chromosome: NC_014501	2430	809	ref|YP_003887345.1| phenylalanyl-tRNA synthetase subunit beta [Cyanothece sp. PCC 7822]	gi|307151961	1.42201	1.47029	1.12767	1.09963
617	Cyan7822_1532	648186487	-	chromosome: NC_014501	2418	805	ref|YP_003886800.1| Glucosylceramidase [Cyanothece sp. PCC 7822]	gi|307151416	1.20032	1.10782	1.3537	1.45775
281	Cyan7822_4422	648189323	-	chromosome: NC_014501	2409	802	ref|YP_003889611.1| phosphoketolase [Cyanothece sp. PCC 7822]	gi|307154227	1.27269	1.37977	1.21933	1.24781
856	Cyan7822_4010	648188915	-	chromosome: NC_014501	2379	792	ref|YP_003889210.1| copper-translocating P-type ATPase [Cyanothece sp. PCC 7822]	gi|307153826	1.42981	1.65206	1.13669	0.901042
679	Cyan7822_0968	648185925	+	chromosome: NC_014501	2373	790	ref|YP_003886254.1| ATPase AAA-2 domain-containing protein [Cyanothece sp. PCC 7822]	gi|307150870	1.48075	1.41411	1.22134	1.00339
508	Cyan7822_6535	648200208	-	plasmid Cy782202: NC_014534	2370	789	ref|YP_003900369.1| hypothetical protein Cyan7822_6535 [Cyanothece sp. PCC 7822]	gi|307591570	1.24269	1.08038	1.14535	1.65117
964	Cyan7822_4266	648189171	-	chromosome: NC_014501	2367	788	ref|YP_003889459.1| surface antigen (D15) [Cyanothece sp. PCC 7822]	gi|307154075	1.19948	1.48777	1.3245	1.10785
148	Cyan7822_5918	648199677	+	plasmid Cy782201: NC_014533	2355	784	ref|YP_003899838.1| sulfatase [Cyanothece sp. PCC 7822]	gi|307592247	1.15397	1.08882	1.51322	1.36358
1078	Cyan7822_1731	648186682	+	chromosome: NC_014501	2340	779	ref|YP_003886994.1| protein serine/threonine phosphatase [Cyanothece sp. PCC 7822]	gi|307151610	1.19044	1.34203	1.52753	1.0596
749	Cyan7822_2774	648187709	-	chromosome: NC_014501	2319	772	ref|YP_003888012.1| ATP-dependent DNA helicase PcrA [Cyanothece sp. PCC 7822]	gi|307152628	1.31944	1.45152	1.13129	1.21735
789	Cyan7822_2150	648187095	-	chromosome: NC_014501	2316	771	ref|YP_003887405.1| multi-sensor signal transduction histidine kinase [Cyanothece sp. PCC 7822]	gi|307152021	1.0473	0.808344	2.65196	0.611992
202	Cyan7822_2889	648187820	+	chromosome: NC_014501	2304	767	ref|YP_003888122.1| 1,4-alpha-glucan branching protein [Cyanothece sp. PCC 7822]	gi|307152738	1.35478	1.55217	1.11527	1.09738
378	Cyan7822_1863	648186812	+	chromosome: NC_014501	2295	764	ref|YP_003887123.1| phosphoribosylformylglycinamidine synthase II [Cyanothece sp. PCC 7822]	gi|307151739	1.29493	1.23837	1.34473	1.24157
743	Cyan7822_4236	648189141	+	chromosome: NC_014501	2271	756	ref|YP_003889429.1| oxidoreductase alpha (molybdopterin) subunit [Cyanothece sp. PCC 7822]	gi|307154045	1.13829	1.46463	1.23055	1.28613
173	Cyan7822_4990	648189870	-	chromosome: NC_014501	2256	751	ref|YP_003890154.1| photosystem I core protein PsaA [Cyanothece sp. PCC 7822]	gi|307154770	0.876475	1.36245	1.56973	1.31094
289	Cyan7822_0095	648185088	-	chromosome: NC_014501	2253	750	ref|YP_003885422.1| VacB and RNase II family 3'-5' exoribonuclease [Cyanothece sp. PCC 7822]	gi|307150038	1.16396	1.13738	1.4464	1.37186
914	Cyan7822_0226	648185217	+	chromosome: NC_014501	2253	750	ref|YP_003885550.1| hypothetical protein Cyan7822_0226 [Cyanothece sp. PCC 7822]	gi|307150166	1.21011	1.39477	1.3076	1.20712
734	Cyan7822_5363	648190236	+	chromosome: NC_014501	2253	750	ref|YP_003890517.1| (p)ppGpp synthetase I SpoT/RelA [Cyanothece sp. PCC 7822]	gi|307155133	1.63276	1.50016	1.17374	0.812936
701	Cyan7822_5806	648199567	-	plasmid Cy782201: NC_014533	2241	746	ref|YP_003899728.1| hypothetical protein Cyan7822_5806 [Cyanothece sp. PCC 7822]	gi|307592137	1.18103	1.11399	1.5494	1.27516
198	Cyan7822_4988	648189868	-	chromosome: NC_014501	2229	742	ref|YP_003890152.1| photosystem I core protein PsaB [Cyanothece sp. PCC 7822]	gi|307154768	1.20351	0.977492	1.64825	1.29034
1068	Cyan7822_0006	648184998	-	chromosome: NC_014501	2226	741	ref|YP_003885335.1| cyclic nucleotide-binding protein [Cyanothece sp. PCC 7822]	gi|307149951	0.886674	1.52975	1.1846	1.51857
90	Cyan7822_2283	648187226	-	chromosome: NC_014501	2199	732	ref|YP_003887536.1| D-xylulose 5-phosphate/D-fructose 6-phosphate phosphoketolase [Cyanothece sp. PCC 7822]	gi|307152152	1.20319	1.17378	1.24944	1.49319
1033	Cyan7822_3046	648187975	-	chromosome: NC_014501	2190	729	ref|YP_003888276.1| hypothetical protein Cyan7822_3046 [Cyanothece sp. PCC 7822]	gi|307152892	0.94845	0.725968	1.27684	2.16833
181	Cyan7822_3442	648188365	+	chromosome: NC_014501	2190	729	ref|YP_003888665.1| chaperone protein DnaK [Cyanothece sp. PCC 7822]	gi|307153281	1.23223	1.38176	1.36922	1.13639
759	Cyan7822_5181	648190056	-	chromosome: NC_014501	2190	729	ref|YP_003890339.1| signal transduction histidine kinase [Cyanothece sp. PCC 7822]	gi|307154955	1.5543	1.25799	1.22895	1.07834
520	Cyan7822_1806	648186756	+	chromosome: NC_014501	2178	725	ref|YP_003887067.1| chaperone protein DnaK [Cyanothece sp. PCC 7822]	gi|307151683	1.28354	1.17848	1.19381	1.46377
124	Cyan7822_4848	648189728	-	chromosome: NC_014501	2178	725	ref|YP_003890014.1| patatin [Cyanothece sp. PCC 7822]	gi|307154630	1.37007	1.47676	1.25481	1.01796
1051	Cyan7822_4663	648189557	-	chromosome: NC_014501	2175	724	ref|YP_003889844.1| Lytic transglycosylase catalytic [Cyanothece sp. PCC 7822]	gi|307154460	1.45408	1.43886	1.17974	1.04691
592	Cyan7822_3203	648188131	-	chromosome: NC_014501	2166	721	ref|YP_003888431.1| polyphosphate kinase [Cyanothece sp. PCC 7822]	gi|307153047	1.27634	1.09909	1.20195	1.54221
33	Cyan7822_5438	648190309	-	chromosome: NC_014501	2157	718	ref|YP_003890589.1| polyribonucleotide nucleotidyltransferase [Cyanothece sp. PCC 7822]	gi|307155205	1.24003	1.14557	1.2513	1.4827
116	Cyan7822_3715	648188631	-	chromosome: NC_014501	2154	717	ref|YP_003888927.1| glycyl-tRNA synthetase subunit beta [Cyanothece sp. PCC 7822]	gi|307153543	1.32906	1.31239	1.19627	1.28187
1066	Cyan7822_2770	648187705	-	chromosome: NC_014501	2127	708	ref|YP_003888008.1| DNA-cytosine methyltransferase [Cyanothece sp. PCC 7822]	gi|307152624	0.977662	1.11531	1.36785	1.65878
731	Cyan7822_2083	648187030	+	chromosome: NC_014501	2124	707	ref|YP_003887340.1| hypothetical protein Cyan7822_2083 [Cyanothece sp. PCC 7822]	gi|307151956	1.24755	1.37874	1.41254	1.08077
215	Cyan7822_0744	648185718	-	chromosome: NC_014501	2118	705	ref|YP_003886048.1| LOR/SDH bifunctional protein conserved domain-containing protein [Cyanothece sp. PCC 7822]	gi|307150664	1.10061	0.928414	1.49565	1.59492
776	Cyan7822_5098	648189974	+	chromosome: NC_014501	2085	694	ref|YP_003890258.1| Oligopeptidase A [Cyanothece sp. PCC 7822]	gi|307154874	1.48922	1.38532	1.37048	0.874574
456	Cyan7822_5319	648190193	+	chromosome: NC_014501	2082	693	ref|YP_003890475.1| Prolyl oligopeptidase [Cyanothece sp. PCC 7822]	gi|307155091	1.5069	1.46975	1.09964	1.04332
440	Cyan7822_5584	648190452	+	chromosome: NC_014501	2082	693	ref|YP_003890730.1| proton-translocating NADH-quinone oxidoreductase subunit L [Cyanothece sp. PCC 7822]	gi|307155346	1.18799	1.36	1.48133	1.09027
17	Cyan7822_2136	648187081	+	chromosome: NC_014501	2076	691	ref|YP_003887391.1| translation elongation factor G [Cyanothece sp. PCC 7822]	gi|307152007	1.17623	1.15145	1.39791	1.394
719	Cyan7822_6539	648200210	+	plasmid Cy782202: NC_014534	2070	689	ref|YP_003900371.1| peptidase S8 and S53 subtilisin kexin sedolisin [Cyanothece sp. PCC 7822]	gi|307591572	1.03586	0.757774	1.40133	1.92463
214	Cyan7822_4611	648189507	+	chromosome: NC_014501	2058	685	ref|YP_003889794.1| hypothetical protein Cyan7822_4611 [Cyanothece sp. PCC 7822]	gi|307154410	1.36843	1.33739	1.27735	1.13643
691	Cyan7822_1169	648186130	+	chromosome: NC_014501	2052	683	ref|YP_003886451.1| FAD dependent oxidoreductase [Cyanothece sp. PCC 7822]	gi|307151067	1.34331	1.29967	1.20581	1.2708
634	Cyan7822_4846	648189726	-	chromosome: NC_014501	2052	683	ref|YP_003890012.1| ABC transporter-like protein [Cyanothece sp. PCC 7822]	gi|307154628	1.27195	1.34506	1.07107	1.43152
83	Cyan7822_4866	648189746	-	chromosome: NC_014501	2040	679	ref|YP_003890032.1| small GTP-binding protein [Cyanothece sp. PCC 7822]	gi|307154648	1.24931	1.08627	1.42898	1.35503
968	Cyan7822_0063	648185053	-	chromosome: NC_014501	2031	676	ref|YP_003885390.1| exoribonuclease II [Cyanothece sp. PCC 7822]	gi|307150006	1.52575	1.38597	1.2187	0.989174
415	Cyan7822_1201	648186160	-	chromosome: NC_014501	2019	672	ref|YP_003886481.1| magnesium chelatase ATPase subunit D [Cyanothece sp. PCC 7822]	gi|307151097	1.36958	1.14184	1.15431	1.45387
836	Cyan7822_2457	648187396	-	chromosome: NC_014501	2019	672	ref|YP_003887705.1| ATP-dependent metalloprotease FtsH [Cyanothece sp. PCC 7822]	gi|307152321	1.13077	1.37117	1.3413	1.27635
136	Cyan7822_1751	648186701	-	chromosome: NC_014501	2016	671	ref|YP_003887013.1| nitrate ABC transporter ATPase subunits C and D [Cyanothece sp. PCC 7822]	gi|307151629	0.946923	1.0367	1.31247	1.8235
35	Cyan7822_2897	648187828	+	chromosome: NC_014501	2013	670	ref|YP_003888130.1| carbonate dehydratase [Cyanothece sp. PCC 7822]	gi|307152746	1.2084	1.00641	1.43004	1.47475
19	Cyan7822_1076	648186037	+	chromosome: NC_014501	2007	668	ref|YP_003886359.1| transketolase [Cyanothece sp. PCC 7822]	gi|307150975	1.28181	1.36636	1.24118	1.23025
152	Cyan7822_4665	648189559	-	chromosome: NC_014501	2007	668	ref|YP_003889846.1| ATP-binding region ATPase domain-containing protein [Cyanothece sp. PCC 7822]	gi|307154462	1.32643	1.37149	1.18327	1.23841
388	Cyan7822_6049	648199800	-	plasmid Cy782201: NC_014533	2004	667	ref|YP_003899961.1| hypothetical protein Cyan7822_6049 [Cyanothece sp. PCC 7822]	gi|307592370	1.19829	1.21302	1.39233	1.31595
479	Cyan7822_6053	648199804	+	plasmid Cy782201: NC_014533	1989	662	ref|YP_003899965.1| hypothetical protein Cyan7822_6053 [Cyanothece sp. PCC 7822]	gi|307592374	1.0289	1.10744	1.64017	1.34308
67	Cyan7822_0764	648185735	+	chromosome: NC_014501	1968	655	ref|YP_003886065.1| acetate/CoA ligase [Cyanothece sp. PCC 7822]	gi|307150681	1.28772	0.928166	1.35168	1.55203
101	Cyan7822_2144	648187089	-	chromosome: NC_014501	1965	654	ref|YP_003887399.1| ribonuclease, Rne/Rng family [Cyanothece sp. PCC 7822]	gi|307152015	1.27374	1.40981	1.33568	1.10037
955	Cyan7822_5206	648190080	-	chromosome: NC_014501	1962	653	ref|YP_003890363.1| glycine oxidase ThiO [Cyanothece sp. PCC 7822]	gi|307154979	1.12178	1.20154	1.23077	1.5655
108	Cyan7822_5648	648199418	-	plasmid Cy782201: NC_014533	1959	652	ref|YP_003899579.1| hypothetical protein Cyan7822_5648 [Cyanothece sp. PCC 7822]	gi|307591988	1.10504	1.38896	1.28274	1.34286
359	Cyan7822_1097	648186058	+	chromosome: NC_014501	1947	648	ref|YP_003886379.1| N-acetylmuramoyl-L-alanine amidase [Cyanothece sp. PCC 7822]	gi|307150995	1.3588	1.20232	1.31404	1.24444
168	Cyan7822_0157	648185149	-	chromosome: NC_014501	1941	646	ref|YP_003885483.1| sulfite reductase, ferredoxin dependent [Cyanothece sp. PCC 7822]	gi|307150099	1.36993	1.24537	1.21399	1.2903
235	Cyan7822_0257	648185247	+	chromosome: NC_014501	1932	643	ref|YP_003885580.1| peptidase S9 prolyl oligopeptidase active site domain-containing protein [Cyanothece sp. PCC 7822]	gi|307150196	1.36028	1.26463	1.2736	1.22108
937	Cyan7822_4459	648189358	-	chromosome: NC_014501	1926	641	ref|YP_003889646.1| putative amino acid transporter [Cyanothece sp. PCC 7822]	gi|307154262	1.08948	1.13896	1.40484	1.48631
1097	Cyan7822_3038	648187967	+	chromosome: NC_014501	1923	640	ref|YP_003888268.1| serine/threonine protein kinase [Cyanothece sp. PCC 7822]	gi|307152884	1.13375	1.31143	1.58917	1.08524
38	Cyan7822_3953	648188862	-	chromosome: NC_014501	1923	640	ref|YP_003889157.1| chaperone protein DnaK [Cyanothece sp. PCC 7822]	gi|307153773	1.24453	1.25716	1.33469	1.28321
365	Cyan7822_4937	648189818	+	chromosome: NC_014501	1923	640	ref|YP_003890103.1| DNA gyrase subunit B [Cyanothece sp. PCC 7822]	gi|307154719	1.35517	1.38923	1.21799	1.1572
480	Cyan7822_3325	648188250	+	chromosome: NC_014501	1920	639	ref|YP_003888550.1| ATP-dependent metalloprotease FtsH [Cyanothece sp. PCC 7822]	gi|307153166	1.51785	1.50204	1.09523	1.00446
37	Cyan7822_1962	648186909	+	chromosome: NC_014501	1914	637	ref|YP_003887220.1| transketolase domain-containing protein [Cyanothece sp. PCC 7822]	gi|307151836	1.30985	1.29124	1.201	1.3175
353	Cyan7822_4842	648189722	+	chromosome: NC_014501	1914	637	ref|YP_003890008.1| AMP-dependent synthetase and ligase [Cyanothece sp. PCC 7822]	gi|307154624	1.2448	1.33617	1.18968	1.34894
478	Cyan7822_0988	648185945	-	chromosome: NC_014501	1908	635	ref|YP_003886273.1| deoxyxylulose-5-phosphate synthase [Cyanothece sp. PCC 7822]	gi|307150889	1.15894	0.817091	1.31146	1.83211
177	Cyan7822_4899	648189780	-	chromosome: NC_014501	1908	635	ref|YP_003890065.1| alpha amylase catalytic domain-containing protein [Cyanothece sp. PCC 7822]	gi|307154681	1.19943	1.10755	1.29365	1.51897
91	Cyan7822_0379	648185367	+	chromosome: NC_014501	1887	628	ref|YP_003885699.1| ATP-dependent metalloprotease FtsH [Cyanothece sp. PCC 7822]	gi|307150315	1.27466	1.59962	1.19612	1.04919
46	Cyan7822_4769	648189660	-	chromosome: NC_014501	1878	625	ref|YP_003889947.1| DNA-directed RNA polymerase subunit gamma [Cyanothece sp. PCC 7822]	gi|307154563	1.354	1.14176	1.23167	1.39217
355	Cyan7822_3718	648188633	+	chromosome: NC_014501	1875	624	ref|YP_003888929.1| ATP-dependent metalloprotease FtsH [Cyanothece sp. PCC 7822]	gi|307153545	1.10724	1.21049	1.38131	1.42054
1016	Cyan7822_0366	648185355	+	chromosome: NC_014501	1866	621	ref|YP_003885687.1| hypothetical protein Cyan7822_0366 [Cyanothece sp. PCC 7822]	gi|307150303	1.15053	1.07869	1.2706	1.61978
481	Cyan7822_0349	648185338	+	chromosome: NC_014501	1860	619	ref|YP_003885670.1| acetolactate synthase large subunit [Cyanothece sp. PCC 7822]	gi|307150286	1.47886	1.31968	1.18269	1.13836
50	Cyan7822_5644	648199414	-	plasmid Cy782201: NC_014533	1860	619	ref|YP_003899575.1| FAD dependent oxidoreductase [Cyanothece sp. PCC 7822]	gi|307591984	1.07061	1.00017	1.50036	1.54846
683	Cyan7822_1504	648186461	-	chromosome: NC_014501	1857	618	ref|YP_003886774.1| band 7 protein [Cyanothece sp. PCC 7822]	gi|307151390	1.04676	1.96138	1.2054	0.906059
55	Cyan7822_0079	648185072	+	chromosome: NC_014501	1851	616	ref|YP_003885406.1| ATP-dependent metalloprotease FtsH [Cyanothece sp. PCC 7822]	gi|307150022	1.39234	1.44487	1.11028	1.1721
965	Cyan7822_0808	648185779	+	chromosome: NC_014501	1842	613	ref|YP_003886109.1| hypothetical protein Cyan7822_0808 [Cyanothece sp. PCC 7822]	gi|307150725	1.27697	1.05875	1.35079	1.43309
443	Cyan7822_5417	648190288	-	chromosome: NC_014501	1839	612	ref|YP_003890568.1| phosphoenolpyruvate carboxykinase (ATP) [Cyanothece sp. PCC 7822]	gi|307155184	1.47632	1.27474	1.43028	0.938253
625	Cyan7822_1776	648186726	+	chromosome: NC_014501	1836	611	ref|YP_003887038.1| RNA-metabolising metallo-beta-lactamase [Cyanothece sp. PCC 7822]	gi|307151654	1.27037	1.16449	0.972199	1.71254
1075	Cyan7822_1628	648186582	+	chromosome: NC_014501	1833	610	ref|YP_003886894.1| hypothetical protein Cyan7822_1628 [Cyanothece sp. PCC 7822]	gi|307151510	1.52537	1.28972	1.30143	1.00308
258	Cyan7822_0073	648185065	+	chromosome: NC_014501	1827	608	ref|YP_003885400.1| threonyl-tRNA synthetase [Cyanothece sp. PCC 7822]	gi|307150016	1.27979	1.36976	1.23444	1.23561
424	Cyan7822_5265	648190138	+	chromosome: NC_014501	1818	605	ref|YP_003890421.1| single-stranded nucleic acid-binding R3H domain-containing protein [Cyanothece sp. PCC 7822]	gi|307155037	1.21061	1.13494	1.39673	1.37732
730	Cyan7822_3335	648188260	-	chromosome: NC_014501	1815	604	ref|YP_003888560.1| GTP-binding protein LepA [Cyanothece sp. PCC 7822]	gi|307153176	1.4885	1.35053	1.13327	1.14729
292	Cyan7822_1523	648186479	+	chromosome: NC_014501	1806	601	ref|YP_003886792.1| pyruvate kinase [Cyanothece sp. PCC 7822]	gi|307151408	1.37313	1.34831	1.18048	1.21767
228	Cyan7822_4536	648189433	-	chromosome: NC_014501	1803	600	ref|YP_003889721.1| prolyl-tRNA synthetase [Cyanothece sp. PCC 7822]	gi|307154337	1.12141	1.17337	1.24153	1.58329
577	Cyan7822_0329	648185318	-	chromosome: NC_014501	1800	599	ref|YP_003885650.1| signal peptide peptidase SppA, 67K type [Cyanothece sp. PCC 7822]	gi|307150266	1.41098	1.30196	1.30612	1.10054
1085	Cyan7822_1510	648186467	-	chromosome: NC_014501	1797	598	ref|YP_003886780.1| TrkA-C domain-containing protein [Cyanothece sp. PCC 7822]	gi|307151396	1.12696	1.16416	1.53296	1.29551
844	Cyan7822_4303	648189207	-	chromosome: NC_014501	1797	598	ref|YP_003889495.1| TrkA-C domain-containing protein [Cyanothece sp. PCC 7822]	gi|307154111	1.42019	1.20426	1.18142	1.31372
260	Cyan7822_5390	648190261	+	chromosome: NC_014501	1794	597	ref|YP_003890542.1| GTP-binding protein TypA [Cyanothece sp. PCC 7822]	gi|307155158	1.24192	1.11472	1.22239	1.54057
87	Cyan7822_1453	648186407	+	chromosome: NC_014501	1785	594	ref|YP_003886724.1| hypothetical protein Cyan7822_1453 [Cyanothece sp. PCC 7822]	gi|307151340	1.20974	1.16106	1.44624	1.30256
972	Cyan7822_2701	648187636	-	chromosome: NC_014501	1776	591	ref|YP_003887943.1| secretion protein HlyD family protein [Cyanothece sp. PCC 7822]	gi|307152559	1.27788	1.09741	1.28348	1.46083
674	Cyan7822_4344	648189247	+	chromosome: NC_014501	1764	587	ref|YP_003889535.1| peptidase S8 and S53 subtilisin kexin sedolisin [Cyanothece sp. PCC 7822]	gi|307154151	1.47153	1.62659	0.965324	1.05616
320	Cyan7822_0443	648185431	+	chromosome: NC_014501	1758	585	ref|YP_003885763.1| arginyl-tRNA synthetase [Cyanothece sp. PCC 7822]	gi|307150379	1.28791	1.11578	1.25772	1.45818
725	Cyan7822_2554	648187492	+	chromosome: NC_014501	1758	585	ref|YP_003887801.1| ABC-1 domain-containing protein [Cyanothece sp. PCC 7822]	gi|307152417	1.1295	1.52555	1.4987	0.965851
867	Cyan7822_2124	648187069	-	chromosome: NC_014501	1755	584	ref|YP_003887379.1| hypothetical protein Cyan7822_2124 [Cyanothece sp. PCC 7822]	gi|307151995	1.14219	1.40322	1.21598	1.3582
182	Cyan7822_5759	648199525	+	plasmid Cy782201: NC_014533	1749	582	ref|YP_003899686.1| bilirubin oxidase [Cyanothece sp. PCC 7822]	gi|307592095	1.12375	1.50391	1.27742	1.21451
893	Cyan7822_2544	648187482	-	chromosome: NC_014501	1731	576	ref|YP_003887791.1| alkaline phosphatase-like protein [Cyanothece sp. PCC 7822]	gi|307152407	1.5228	1.38761	1.41612	0.793056
501	Cyan7822_3508	648188429	-	chromosome: NC_014501	1731	576	ref|YP_003888725.1| flavin reductase domain-containing protein FMN-binding protein [Cyanothece sp. PCC 7822]	gi|307153341	0.86801	1.01661	1.6225	1.61248
896	Cyan7822_3510	648188431	-	chromosome: NC_014501	1731	576	ref|YP_003888727.1| flavin reductase domain-containing protein FMN-binding protein [Cyanothece sp. PCC 7822]	gi|307153343	0.936489	1.40187	1.69275	1.08849
295	Cyan7822_3071	648188000	+	chromosome: NC_014501	1728	575	ref|YP_003888301.1| succinate dehydrogenase or fumarate reductase, flavoprotein subunit [Cyanothece sp. PCC 7822]	gi|307152917	1.35589	1.34271	1.22534	1.19566
1094	Cyan7822_2699	648187634	+	chromosome: NC_014501	1725	574	ref|YP_003887941.1| urease subunit alpha [Cyanothece sp. PCC 7822]	gi|307152557	1.13588	0.953043	1.37183	1.65884
750	Cyan7822_1020	648185978	+	chromosome: NC_014501	1722	573	ref|YP_003886305.1| Fibronectin-binding A domain-containing protein [Cyanothece sp. PCC 7822]	gi|307150921	1.35356	1.49326	1.20391	1.06887
414	Cyan7822_3320	648188245	-	chromosome: NC_014501	1722	573	ref|YP_003888545.1| lysyl-tRNA synthetase [Cyanothece sp. PCC 7822]	gi|307153161	1.22963	1.2862	1.24067	1.36311
797	Cyan7822_6252	648199957	-	plasmid Cy782202: NC_014534	1722	573	ref|YP_003900118.1| endonuclease I [Cyanothece sp. PCC 7822]	gi|307591319	1.48249	1.58553	1.12907	0.922512
114	Cyan7822_2504	648187442	-	chromosome: NC_014501	1713	570	ref|YP_003887751.1| sulfatase [Cyanothece sp. PCC 7822]	gi|307152367	1.21687	1.54304	1.1901	1.1696
604	Cyan7822_3574	648188494	-	chromosome: NC_014501	1713	570	ref|YP_003888790.1| putative circadian clock protein KaiC [Cyanothece sp. PCC 7822]	gi|307153406	1.36645	1.30202	1.3697	1.08142
171	Cyan7822_0241	648185232	+	chromosome: NC_014501	1701	566	ref|YP_003885565.1| transglutaminase domain-containing protein [Cyanothece sp. PCC 7822]	gi|307150181	1.28706	1.16574	1.25373	1.41306
773	Cyan7822_0815	648185786	-	chromosome: NC_014501	1692	563	ref|YP_003886116.1| Ppx/GppA phosphatase [Cyanothece sp. PCC 7822]	gi|307150732	1.31647	1.34798	1.1704	1.28474
273	Cyan7822_0126	648185118	-	chromosome: NC_014501	1689	562	ref|YP_003885452.1| hypothetical protein Cyan7822_0126 [Cyanothece sp. PCC 7822]	gi|307150068	1.35308	1.37048	1.16694	1.22909
688	Cyan7822_1734	648186684	-	chromosome: NC_014501	1686	561	ref|YP_003886996.1| NAD+ synthetase [Cyanothece sp. PCC 7822]	gi|307151612	1.31683	1.43345	1.22956	1.13976
652	Cyan7822_4712	648189604	-	chromosome: NC_014501	1686	561	ref|YP_003889891.1| cytochrome c oxidase subunit I [Cyanothece sp. PCC 7822]	gi|307154507	1.29959	1.91299	1.00508	0.901934
1080	Cyan7822_2246	648187190	+	chromosome: NC_014501	1677	558	ref|YP_003887500.1| Heat shock protein 70 [Cyanothece sp. PCC 7822]	gi|307152116	1.22648	0.823699	1.34053	1.72888
976	Cyan7822_3188	648188117	-	chromosome: NC_014501	1674	557	ref|YP_003888417.1| peptidase M14 carboxypeptidase A [Cyanothece sp. PCC 7822]	gi|307153033	1.27948	1.32469	1.40012	1.11531
811	Cyan7822_5568	648190437	-	chromosome: NC_014501	1668	555	ref|YP_003890715.1| 3,4-dihydroxy-2-butanone 4-phosphate synthase [Cyanothece sp. PCC 7822]	gi|307155331	1.4125	1.28715	1.24175	1.17819
7	Cyan7822_4672	648189566	-	chromosome: NC_014501	1665	554	ref|YP_003889853.1| chaperonin GroEL [Cyanothece sp. PCC 7822]	gi|307154469	1.2472	1.32038	1.26875	1.28326
96	Cyan7822_2491	648187429	-	chromosome: NC_014501	1662	553	ref|YP_003887738.1| phosphoglucomutase, alpha-D-glucose phosphate-specific [Cyanothece sp. PCC 7822]	gi|307152354	1.26563	1.34144	1.25397	1.25855
382	Cyan7822_4449	648189350	+	chromosome: NC_014501	1656	551	ref|YP_003889638.1| tail sheath protein [Cyanothece sp. PCC 7822]	gi|307154254	1.44106	1.41724	1.23799	1.02331
360	Cyan7822_5298	648190172	+	chromosome: NC_014501	1653	550	ref|YP_003890454.1| thiamine pyrophosphate protein domain-containing protein TPP-binding protein [Cyanothece sp. PCC 7822]	gi|307155070	1.30105	1.38668	1.18835	1.24351
463	Cyan7822_5225	648190098	+	chromosome: NC_014501	1650	549	ref|YP_003890381.1| hypothetical protein Cyan7822_5225 [Cyanothece sp. PCC 7822]	gi|307154997	1.31982	1.25355	1.28131	1.26491
793	Cyan7822_3964	648188870	+	chromosome: NC_014501	1647	548	ref|YP_003889165.1| ABC-1 domain-containing protein [Cyanothece sp. PCC 7822]	gi|307153781	1.27827	1.13558	1.29919	1.40656
1017	Cyan7822_4356	648189259	-	chromosome: NC_014501	1638	545	ref|YP_003889547.1| 2-isopropylmalate synthase/homocitrate synthase family protein [Cyanothece sp. PCC 7822]	gi|307154163	1.15297	1.03431	1.19936	1.73295
3	Cyan7822_0398	648185386	+	chromosome: NC_014501	1632	543	ref|YP_003885718.1| chaperonin GroEL [Cyanothece sp. PCC 7822]	gi|307150334	1.24392	1.25125	1.42041	1.20402
806	Cyan7822_2529	648187467	-	chromosome: NC_014501	1629	542	ref|YP_003887776.1| extracellular ligand-binding receptor [Cyanothece sp. PCC 7822]	gi|307152392	1.27702	1.62716	1.18789	1.02752
666	Cyan7822_5886	648199645	-	plasmid Cy782201: NC_014533	1620	539	ref|YP_003899806.1| acyl-CoA dehydrogenase domain-containing protein [Cyanothece sp. PCC 7822]	gi|307592215	1.43033	0.839237	1.24978	1.60024
1098	Cyan7822_4335	648189239	-	chromosome: NC_014501	1614	537	ref|YP_003889527.1| proton-translocating NADH-quinone oxidoreductase subunit M [Cyanothece sp. PCC 7822]	gi|307154143	1.0564	1.0652	1.46333	1.53466
980	Cyan7822_0412	648185400	+	chromosome: NC_014501	1608	535	ref|YP_003885732.1| abortive infection protein [Cyanothece sp. PCC 7822]	gi|307150348	1.21615	1.35124	1.40256	1.14965
495	Cyan7822_4956	648189837	-	chromosome: NC_014501	1608	535	ref|YP_003890122.1| 2-isopropylmalate synthase [Cyanothece sp. PCC 7822]	gi|307154738	1.4414	1.25916	1.26822	1.15082
452	Cyan7822_1344	648186302	+	chromosome: NC_014501	1602	533	ref|YP_003886620.1| methionyl-tRNA synthetase [Cyanothece sp. PCC 7822]	gi|307151236	1.49909	1.50875	1.09967	1.01209
439	Cyan7822_3380	648188305	+	chromosome: NC_014501	1599	532	ref|YP_003888605.1| hypothetical protein Cyan7822_3380 [Cyanothece sp. PCC 7822]	gi|307153221	1.2186	1.16683	1.29626	1.43792
447	Cyan7822_1669	648186622	+	chromosome: NC_014501	1596	531	ref|YP_003886934.1| nickel-dependent hydrogenase large subunit [Cyanothece sp. PCC 7822]	gi|307151550	1.38881	1.56843	1.17773	0.984626
997	Cyan7822_4958	648189839	+	chromosome: NC_014501	1596	531	ref|YP_003890124.1| hypothetical protein Cyan7822_4958 [Cyanothece sp. PCC 7822]	gi|307154740	1.8376	1.05689	1.07033	1.15478
779	Cyan7822_3696	648188612	+	chromosome: NC_014501	1593	530	ref|YP_003888908.1| FAD linked oxidase domain-containing protein [Cyanothece sp. PCC 7822]	gi|307153524	1.38514	1.55446	1.11779	1.06221
160	Cyan7822_1891	648186839	-	chromosome: NC_014501	1590	529	ref|YP_003887150.1| hypothetical protein Cyan7822_1891 [Cyanothece sp. PCC 7822]	gi|307151766	1.29172	1.52742	1.13347	1.16699
608	Cyan7822_3098	648188028	+	chromosome: NC_014501	1587	528	ref|YP_003888328.1| GMP synthase large subunit [Cyanothece sp. PCC 7822]	gi|307152944	1.27917	1.39938	1.29707	1.14398
53	Cyan7822_4412	648189313	-	chromosome: NC_014501	1581	526	ref|YP_003889601.1| phosphoglucose isomerase (PGI) [Cyanothece sp. PCC 7822]	gi|307154217	1.23361	1.26123	1.21833	1.40643
47	Cyan7822_2869	648187801	+	chromosome: NC_014501	1578	525	ref|YP_003888103.1| D-3-phosphoglycerate dehydrogenase [Cyanothece sp. PCC 7822]	gi|307152719	1.26165	1.23257	1.20431	1.42106
113	Cyan7822_4381	648189282	+	chromosome: NC_014501	1575	524	ref|YP_003889570.1| GMC oxidoreductase [Cyanothece sp. PCC 7822]	gi|307154186	1.33912	1.34094	1.17454	1.265
291	Cyan7822_4991	648189871	+	chromosome: NC_014501	1566	521	ref|YP_003890155.1| hypothetical protein Cyan7822_4991 [Cyanothece sp. PCC 7822]	gi|307154771	0.993988	0.848441	1.54399	1.73318
422	Cyan7822_1718	648186669	-	chromosome: NC_014501	1563	520	ref|YP_003886981.1| putative circadian clock protein KaiC [Cyanothece sp. PCC 7822]	gi|307151597	1.23018	1.36633	1.28467	1.23841
783	Cyan7822_3419	648188343	-	chromosome: NC_014501	1560	519	ref|YP_003888643.1| putative circadian clock protein KaiC [Cyanothece sp. PCC 7822]	gi|307153259	1.12235	1.17012	1.33846	1.48866
450	Cyan7822_1896	648186844	-	chromosome: NC_014501	1557	518	ref|YP_003887155.1| processing peptidase [Cyanothece sp. PCC 7822]	gi|307151771	1.43366	1.55443	1.05058	1.08092
145	Cyan7822_4968	648189850	-	chromosome: NC_014501	1554	517	ref|YP_003890134.1| phosphoribosylaminoimidazolecarboxamide formyltransferase/IMP cyclohydrolase [Cyanothece sp. PCC 7822]	gi|307154750	1.40326	1.40749	1.20154	1.10731
864	Cyan7822_5599	648190467	-	chromosome: NC_014501	1539	512	ref|YP_003890745.1| pantoate/beta-alanine ligase [Cyanothece sp. PCC 7822]	gi|307155361	1.24284	0.935786	1.17969	1.76127
1095	Cyan7822_1916	648186864	+	chromosome: NC_014501	1536	511	ref|YP_003887175.1| SagB-type dehydrogenase domain-containing protein [Cyanothece sp. PCC 7822]	gi|307151791	1.73921	1.10601	1.1619	1.11248
58	Cyan7822_3677	648188593	+	chromosome: NC_014501	1536	511	ref|YP_003888889.1| nitrogenase molybdenum-iron protein subunit beta [Cyanothece sp. PCC 7822]	gi|307153505	1.0339	2.03833	1.37982	0.667547
816	Cyan7822_6702	648190734	+	plasmid Cy782204: NC_014503	1536	511	ref|YP_003891012.1| hypothetical protein Cyan7822_6702 [Cyanothece sp. PCC 7822]	gi|307149704	1.37676	1.39687	1.19104	1.15493
913	Cyan7822_5670	648199438	+	plasmid Cy782201: NC_014533	1533	510	ref|YP_003899599.1| phosphoglucomutase/phosphomannomutase alpha/beta/alpha domain I [Cyanothece sp. PCC 7822]	gi|307592008	1.20791	1.1065	1.40289	1.4023
57	Cyan7822_4173	648189074	+	chromosome: NC_014501	1530	509	ref|YP_003889366.1| glucose-6-phosphate 1-dehydrogenase [Cyanothece sp. PCC 7822]	gi|307153982	1.31962	1.37129	1.07409	1.35459
195	Cyan7822_2717	648187654	+	chromosome: NC_014501	1527	508	ref|YP_003887959.1| band 7 protein [Cyanothece sp. PCC 7822]	gi|307152575	1.32833	1.53894	1.359	0.893328
435	Cyan7822_2987	648187917	-	chromosome: NC_014501	1527	508	ref|YP_003888219.1| anthranilate synthase component I [Cyanothece sp. PCC 7822]	gi|307152835	1.37029	1.199	1.37833	1.17197
27	Cyan7822_1257	648186216	+	chromosome: NC_014501	1524	507	ref|YP_003886535.1| photosystem II chlorophyll-binding protein CP47 [Cyanothece sp. PCC 7822]	gi|307151151	1.09373	1.32934	1.40613	1.2904
339	Cyan7822_0078	648185071	+	chromosome: NC_014501	1515	504	ref|YP_003885405.1| hypothetical protein Cyan7822_0078 [Cyanothece sp. PCC 7822]	gi|307150021	1.23793	1.08832	1.32257	1.47077
922	Cyan7822_2172	648187116	+	chromosome: NC_014501	1515	504	ref|YP_003887426.1| carotene isomerase [Cyanothece sp. PCC 7822]	gi|307152042	1.32435	1.33527	1.17661	1.28336
79	Cyan7822_5335	648190207	-	chromosome: NC_014501	1512	503	ref|YP_003890489.1| AAA ATPase central domain-containing protein [Cyanothece sp. PCC 7822]	gi|307155105	1.37108	1.40248	1.2158	1.13023
8	Cyan7822_5502	648190372	-	chromosome: NC_014501	1512	503	ref|YP_003890651.1| ATP synthase F1 subunit alpha [Cyanothece sp. PCC 7822]	gi|307155267	1.22215	1.27435	1.24092	1.38217
200	Cyan7822_1182	648186143	+	chromosome: NC_014501	1506	501	ref|YP_003886464.1| 4-alpha-glucanotransferase [Cyanothece sp. PCC 7822]	gi|307151080	1.34965	1.51744	1.23468	1.01782
400	Cyan7822_1778	648186728	-	chromosome: NC_014501	1506	501	ref|YP_003887040.1| aldehyde dehydrogenase [Cyanothece sp. PCC 7822]	gi|307151656	1.28373	1.24651	1.16717	1.42219
780	Cyan7822_1852	648186801	+	chromosome: NC_014501	1503	500	ref|YP_003887112.1| amine oxidase [Cyanothece sp. PCC 7822]	gi|307151728	1.1278	1.23094	1.41523	1.34562
805	Cyan7822_2183	648187127	+	chromosome: NC_014501	1503	500	ref|YP_003887437.1| 5'-Nucleotidase domain-containing protein [Cyanothece sp. PCC 7822]	gi|307152053	1.36392	1.21529	1.54161	0.998775
611	Cyan7822_6368	648200060	+	plasmid Cy782202: NC_014534	1503	500	ref|YP_003900221.1| hypothetical protein Cyan7822_6368 [Cyanothece sp. PCC 7822]	gi|307591422	1.46884	1.50973	1.10022	1.0408
212	Cyan7822_5145	648190021	-	chromosome: NC_014501	1500	499	ref|YP_003890304.1| 4-alpha-glucanotransferase [Cyanothece sp. PCC 7822]	gi|307154920	1.34729	1.32693	1.3258	1.11959
659	Cyan7822_0796	648185767	-	chromosome: NC_014501	1491	496	ref|YP_003886097.1| UDP-N-acetylmuramyl-tripeptide synthetase [Cyanothece sp. PCC 7822]	gi|307150713	1.38605	1.24809	1.08471	1.40075
843	Cyan7822_0287	648185276	-	chromosome: NC_014501	1488	495	ref|YP_003885608.1| cobyric acid synthase CobQ [Cyanothece sp. PCC 7822]	gi|307150224	1.60297	1.56478	1.01741	0.934437
522	Cyan7822_3869	648188780	+	chromosome: NC_014501	1488	495	ref|YP_003889075.1| hypothetical protein Cyan7822_3869 [Cyanothece sp. PCC 7822]	gi|307153691	1.1235	1.40705	1.57618	1.01287
220	Cyan7822_4475	648189373	-	chromosome: NC_014501	1488	495	ref|YP_003889661.1| glutamyl-tRNA(Gln) amidotransferase subunit B [Cyanothece sp. PCC 7822]	gi|307154277	1.34386	1.20496	1.39698	1.17379
272	Cyan7822_2990	648187920	-	chromosome: NC_014501	1485	494	ref|YP_003888222.1| glutamate synthase, NADH/NADPH small subunit [Cyanothece sp. PCC 7822]	gi|307152838	1.32079	1.32368	1.20107	1.27406
340	Cyan7822_5249	648190122	-	chromosome: NC_014501	1485	494	ref|YP_003890405.1| NADH:ubiquinone oxidoreductase complex I intermediate-associated protein 30 [Cyanothece sp. PCC 7822]	gi|307155021	1.3844	1.41406	1.3848	0.936336
161	Cyan7822_2288	648187231	+	chromosome: NC_014501	1479	492	ref|YP_003887541.1| metallophosphoesterase [Cyanothece sp. PCC 7822]	gi|307152157	1.32652	1.43178	1.23703	1.12428
436	Cyan7822_2461	648187400	+	chromosome: NC_014501	1479	492	ref|YP_003887709.1| isocitrate lyase [Cyanothece sp. PCC 7822]	gi|307152325	1.93653	0.603061	1.67379	0.906223
1074	Cyan7822_3047	648187976	-	chromosome: NC_014501	1479	492	ref|YP_003888277.1| chromosome segregation ATPase-like protein [Cyanothece sp. PCC 7822]	gi|307152893	1.74123	1.41118	0.893532	1.07366
1084	Cyan7822_0252	648185242	-	chromosome: NC_014501	1476	491	ref|YP_003885575.1| peptidase U62 modulator of DNA gyrase [Cyanothece sp. PCC 7822]	gi|307150191	0.954992	0.802792	1.36999	1.99182
427	Cyan7822_2570	648187507	-	chromosome: NC_014501	1476	491	ref|YP_003887816.1| glycogen/starch synthase, ADP-glucose type [Cyanothece sp. PCC 7822]	gi|307152432	1.16757	0.65838	1.2742	2.01944
267	Cyan7822_5453	648190324	+	chromosome: NC_014501	1476	491	ref|YP_003890604.1| multicopper oxidase type 3 [Cyanothece sp. PCC 7822]	gi|307155220	1.18692	1.52476	1.29241	1.11551
475	Cyan7822_1015	648185973	+	chromosome: NC_014501	1473	490	ref|YP_003886300.1| ankyrin [Cyanothece sp. PCC 7822]	gi|307150916	1.39204	1.29277	1.28047	1.15431
179	Cyan7822_5005	648189885	+	chromosome: NC_014501	1473	490	ref|YP_003890169.1| aldehyde dehydrogenase [Cyanothece sp. PCC 7822]	gi|307154785	1.2643	1.16564	1.42963	1.26002
52	Cyan7822_3897	648188808	-	chromosome: NC_014501	1470	489	ref|YP_003889103.1| Leucyl aminopeptidase [Cyanothece sp. PCC 7822]	gi|307153719	1.17358	1.252	1.32606	1.36796
240	Cyan7822_1163	648186124	-	chromosome: NC_014501	1464	487	ref|YP_003886445.1| signal recognition particle protein [Cyanothece sp. PCC 7822]	gi|307151061	1.30215	1.17446	1.59181	1.05118
935	Cyan7822_1895	648186843	-	chromosome: NC_014501	1464	487	ref|YP_003887154.1| peptidase M16 domain-containing protein [Cyanothece sp. PCC 7822]	gi|307151770	1.41991	1.33739	1.11602	1.24627
325	Cyan7822_1844	648186794	-	chromosome: NC_014501	1452	483	ref|YP_003887105.1| glutamyl-tRNA synthetase [Cyanothece sp. PCC 7822]	gi|307151721	1.16822	1.26	1.16595	1.52543
472	Cyan7822_3671	648188587	+	chromosome: NC_014501	1452	483	ref|YP_003888883.1| nitrogenase cofactor biosynthesis protein NifB [Cyanothece sp. PCC 7822]	gi|307153499	1.06086	2.06797	1.17664	0.814128
2	Cyan7822_4027	648188932	-	chromosome: NC_014501	1452	483	ref|YP_003889227.1| ATP synthase F1 subunit beta [Cyanothece sp. PCC 7822]	gi|307153843	1.18161	1.29362	1.30057	1.34379
1030	Cyan7822_4627	648189522	-	chromosome: NC_014501	1452	483	ref|YP_003889809.1| NAD(P)(+) transhydrogenase [Cyanothece sp. PCC 7822]	gi|307154425	1.9396	1.16787	1.27246	0.739675
1011	Cyan7822_5874	648199633	-	plasmid Cy782201: NC_014533	1452	483	ref|YP_003899794.1| FAD dependent oxidoreductase [Cyanothece sp. PCC 7822]	gi|307592203	1.62676	1.31132	1.14646	1.03506
540	Cyan7822_3331	648188256	+	chromosome: NC_014501	1449	482	ref|YP_003888556.1| DEAD/DEAH box helicase domain-containing protein [Cyanothece sp. PCC 7822]	gi|307153172	1.08802	0.920176	1.62939	1.48201
396	Cyan7822_3139	648188068	+	chromosome: NC_014501	1443	480	ref|YP_003888368.1| FeS assembly protein SufB [Cyanothece sp. PCC 7822]	gi|307152984	1.17721	1.54133	1.20098	1.20007
516	Cyan7822_4527	648189424	+	chromosome: NC_014501	1443	480	ref|YP_003889712.1| cysteinyl-tRNA synthetase [Cyanothece sp. PCC 7822]	gi|307154328	1.08718	1.31777	1.59241	1.12223
553	Cyan7822_4734	648189626	-	chromosome: NC_014501	1443	480	ref|YP_003889913.1| glycogen/starch synthase, ADP-glucose type [Cyanothece sp. PCC 7822]	gi|307154529	1.35457	1.27736	1.21664	1.27103
512	Cyan7822_1271	648186230	+	chromosome: NC_014501	1437	478	ref|YP_003886549.1| hypothetical protein Cyan7822_1271 [Cyanothece sp. PCC 7822]	gi|307151165	1.14026	1.19909	1.57238	1.20786
190	Cyan7822_1909	648186857	-	chromosome: NC_014501	1437	478	ref|YP_003887168.1| dihydrolipoamide dehydrogenase [Cyanothece sp. PCC 7822]	gi|307151784	1.17781	1.24203	1.33261	1.36715
227	Cyan7822_4201	648189102	+	chromosome: NC_014501	1434	477	ref|YP_003889394.1| malic protein NAD-binding protein [Cyanothece sp. PCC 7822]	gi|307154010	1.3382	1.20025	1.24781	1.33334
364	Cyan7822_1153	648186114	-	chromosome: NC_014501	1431	476	ref|YP_003886435.1| diaminopimelate decarboxylase [Cyanothece sp. PCC 7822]	gi|307151051	1.21645	1.01694	1.15735	1.72885
63	Cyan7822_1772	648186722	-	chromosome: NC_014501	1431	476	ref|YP_003887034.1| trigger factor [Cyanothece sp. PCC 7822]	gi|307151650	1.3041	1.29694	1.28712	1.23143
51	Cyan7822_3676	648188592	+	chromosome: NC_014501	1431	476	ref|YP_003888888.1| nitrogenase molybdenum-iron protein subunit alpha [Cyanothece sp. PCC 7822]	gi|307153504	0.979232	1.55328	1.77218	0.814902
128	Cyan7822_1400	648186355	+	chromosome: NC_014501	1428	475	ref|YP_003886673.1| isocitrate dehydrogenase, NADP-dependent [Cyanothece sp. PCC 7822]	gi|307151289	1.103	1.14648	1.12135	1.74876
485	Cyan7822_2881	648187812	-	chromosome: NC_014501	1428	475	ref|YP_003888114.1| hypothetical protein Cyan7822_2881 [Cyanothece sp. PCC 7822]	gi|307152730	1.34327	1.32965	1.13492	1.31176
433	Cyan7822_1223	648186182	-	chromosome: NC_014501	1422	473	ref|YP_003886502.1| phytoene desaturase [Cyanothece sp. PCC 7822]	gi|307151118	1.21649	1.13553	1.23327	1.53431
13	Cyan7822_3017	648187946	-	chromosome: NC_014501	1422	473	ref|YP_003888247.1| 6-phosphogluconate dehydrogenase [Cyanothece sp. PCC 7822]	gi|307152863	1.32199	1.61754	1.1341	1.04596
16	Cyan7822_3398	648188323	-	chromosome: NC_014501	1422	473	ref|YP_003888623.1| glutamine synthetase [Cyanothece sp. PCC 7822]	gi|307153239	1.17127	1.07991	1.41053	1.45788
769	Cyan7822_5835	648199594	-	plasmid Cy782201: NC_014533	1419	472	ref|YP_003899755.1| carotenoid oxygenase [Cyanothece sp. PCC 7822]	gi|307592164	1.43715	1.24923	1.37403	1.05918
169	Cyan7822_5645	648199415	-	plasmid Cy782201: NC_014533	1416	471	ref|YP_003899576.1| Dyp-type peroxidase family [Cyanothece sp. PCC 7822]	gi|307591985	1.22855	1.34365	1.26254	1.28486
265	Cyan7822_2824	648187756	+	chromosome: NC_014501	1407	468	ref|YP_003888059.1| fumarate hydratase, class II [Cyanothece sp. PCC 7822]	gi|307152675	1.27745	1.18859	1.30164	1.35192
446	Cyan7822_1145	648186106	-	chromosome: NC_014501	1404	467	ref|YP_003886427.1| 3-isopropylmalate dehydratase large subunit [Cyanothece sp. PCC 7822]	gi|307151043	1.17734	0.872566	1.29095	1.77874
570	Cyan7822_3678	648188594	+	chromosome: NC_014501	1404	467	ref|YP_003888890.1| nitrogenase MoFe cofactor biosynthesis protein NifE [Cyanothece sp. PCC 7822]	gi|307153506	1.20373	1.77394	1.20865	0.933277
840	Cyan7822_1325	648186283	+	chromosome: NC_014501	1401	466	ref|YP_003886601.1| histidine kinase [Cyanothece sp. PCC 7822]	gi|307151217	1.25812	1.35636	1.20609	1.29902
671	Cyan7822_5367	648190240	+	chromosome: NC_014501	1401	466	ref|YP_003890521.1| light-independent protochlorophyllide reductase, N subunit [Cyanothece sp. PCC 7822]	gi|307155137	0.928367	0.477892	1.26027	2.45306
275	Cyan7822_5295	648190169	+	chromosome: NC_014501	1395	464	ref|YP_003890451.1| nucleotide sugar dehydrogenase [Cyanothece sp. PCC 7822]	gi|307155067	1.05462	0.80209	1.67973	1.58315
354	Cyan7822_2784	648187718	+	chromosome: NC_014501	1392	463	ref|YP_003888021.1| asparaginyl-tRNA synthetase [Cyanothece sp. PCC 7822]	gi|307152637	1.22009	1.1195	1.11233	1.66768
1029	Cyan7822_0822	648185792	-	chromosome: NC_014501	1389	462	ref|YP_003886122.1| hypothetical protein Cyan7822_0822 [Cyanothece sp. PCC 7822]	gi|307150738	1.18796	1.38664	1.20493	1.34006
246	Cyan7822_3113	648188043	-	chromosome: NC_014501	1389	462	ref|YP_003888343.1| argininosuccinate lyase [Cyanothece sp. PCC 7822]	gi|307152959	1.39508	1.43867	1.20031	1.08553
971	Cyan7822_1441	648186395	-	chromosome: NC_014501	1383	460	ref|YP_003886712.1| hypothetical protein Cyan7822_1441 [Cyanothece sp. PCC 7822]	gi|307151328	1.22864	0.835369	1.31689	1.7387
84	Cyan7822_1697	648186648	-	chromosome: NC_014501	1383	460	ref|YP_003886960.1| photosystem II 44 kDa subunit reaction center protein [Cyanothece sp. PCC 7822]	gi|307151576	1.13066	1.25427	1.19036	1.5443
216	Cyan7822_1813	648186763	-	chromosome: NC_014501	1383	460	ref|YP_003887074.1| thioredoxin reductase [Cyanothece sp. PCC 7822]	gi|307151690	1.11956	1.12815	1.48741	1.38447
765	Cyan7822_4940	648189821	-	chromosome: NC_014501	1383	460	ref|YP_003890106.1| phospholipid/glycerol acyltransferase [Cyanothece sp. PCC 7822]	gi|307154722	1.28933	1.28914	1.25637	1.28476
423	Cyan7822_1741	648186691	-	chromosome: NC_014501	1374	457	ref|YP_003887003.1| FAD-dependent pyridine nucleotide-disulfide oxidoreductase [Cyanothece sp. PCC 7822]	gi|307151619	1.08403	1.29244	1.3331	1.41003
426	Cyan7822_3413	648188338	+	chromosome: NC_014501	1371	456	ref|YP_003888638.1| thiamine biosynthesis protein ThiC [Cyanothece sp. PCC 7822]	gi|307153254	1.15881	1.16363	1.25312	1.54404
44	Cyan7822_4174	648189075	+	chromosome: NC_014501	1371	456	ref|YP_003889367.1| OpcA protein [Cyanothece sp. PCC 7822]	gi|307153983	1.21401	1.41955	1.1543	1.33173
705	Cyan7822_2052	648186998	-	chromosome: NC_014501	1365	454	ref|YP_003887309.1| pyridoxal-phosphate dependent TrpB-like enzyme [Cyanothece sp. PCC 7822]	gi|307151925	1.36597	1.38578	1.19389	1.17396
367	Cyan7822_4532	648189429	-	chromosome: NC_014501	1365	454	ref|YP_003889717.1| aldehyde dehydrogenase [Cyanothece sp. PCC 7822]	gi|307154333	1.32517	1.44922	1.39962	0.945596
661	Cyan7822_1785	648186735	+	chromosome: NC_014501	1362	453	ref|YP_003887047.1| band 7 protein [Cyanothece sp. PCC 7822]	gi|307151663	0.840801	2.01302	1.54319	0.722583
491	Cyan7822_2068	648187014	+	chromosome: NC_014501	1356	451	ref|YP_003887325.1| glutathione-disulfide reductase [Cyanothece sp. PCC 7822]	gi|307151941	1.13414	1.32012	1.35354	1.3118
585	Cyan7822_2178	648187122	+	chromosome: NC_014501	1356	451	ref|YP_003887432.1| FAD-dependent pyridine nucleotide-disulfide oxidoreductase [Cyanothece sp. PCC 7822]	gi|307152048	1.4662	2.0678	0.918012	0.667583
739	Cyan7822_3984	648188889	-	chromosome: NC_014501	1356	451	ref|YP_003889184.1| UDP-N-acetylglucosamine pyrophosphorylase [Cyanothece sp. PCC 7822]	gi|307153800	1.32526	1.29994	1.32237	1.17203
77	Cyan7822_1753	648186703	-	chromosome: NC_014501	1353	450	ref|YP_003887015.1| bicarbonate transporter [Cyanothece sp. PCC 7822]	gi|307151631	0.997481	1.14265	1.47292	1.50655
774	Cyan7822_2780	648187714	-	chromosome: NC_014501	1353	450	ref|YP_003888017.1| ABC transporter-like protein [Cyanothece sp. PCC 7822]	gi|307152633	1.71332	1.26575	0.927696	1.21283
664	Cyan7822_3679	648188595	+	chromosome: NC_014501	1353	450	ref|YP_003888891.1| nitrogenase molybdenum-iron cofactor biosynthesis protein NifN [Cyanothece sp. PCC 7822]	gi|307153507	1.25214	1.71617	1.20179	0.949495
425	Cyan7822_4014	648188919	+	chromosome: NC_014501	1353	450	ref|YP_003889214.1| hypothetical protein Cyan7822_4014 [Cyanothece sp. PCC 7822]	gi|307153830	1.33414	1.35646	1.17861	1.25039
218	Cyan7822_1156	648186117	-	chromosome: NC_014501	1350	449	ref|YP_003886438.1| adenylosuccinate synthetase [Cyanothece sp. PCC 7822]	gi|307151054	1.3149	1.15868	1.24511	1.4009
544	Cyan7822_3141	648188070	+	chromosome: NC_014501	1350	449	ref|YP_003888370.1| FeS assembly protein SufD [Cyanothece sp. PCC 7822]	gi|307152986	1.27182	1.23774	1.28117	1.32886
685	Cyan7822_2635	648187569	+	chromosome: NC_014501	1347	448	ref|YP_003887878.1| acetyl-CoA carboxylase, biotin carboxylase [Cyanothece sp. PCC 7822]	gi|307152494	1.35633	0.784215	0.892131	2.08692
960	Cyan7822_2181	648187125	-	chromosome: NC_014501	1344	447	ref|YP_003887435.1| hypothetical protein Cyan7822_2181 [Cyanothece sp. PCC 7822]	gi|307152051	0.981104	1.0074	1.37493	1.75616
936	Cyan7822_3997	648188902	+	chromosome: NC_014501	1344	447	ref|YP_003889197.1| FAD linked oxidase domain-containing protein [Cyanothece sp. PCC 7822]	gi|307153813	1.25492	0.983936	1.31619	1.56455
251	Cyan7822_1770	648186720	-	chromosome: NC_014501	1341	446	ref|YP_003887032.1| ATP-dependent Clp protease, ATP-binding subunit ClpX [Cyanothece sp. PCC 7822]	gi|307151648	1.30356	1.24784	1.20796	1.36025
728	Cyan7822_5340	648190213	+	chromosome: NC_014501	1341	446	ref|YP_003890494.1| extracellular ligand-binding receptor [Cyanothece sp. PCC 7822]	gi|307155110	1.27613	1.01455	1.1633	1.66562
346	Cyan7822_3772	648188686	-	chromosome: NC_014501	1338	445	ref|YP_003888982.1| hypothetical protein Cyan7822_3772 [Cyanothece sp. PCC 7822]	gi|307153598	1.48858	1.43066	1.21177	0.988586
377	Cyan7822_0613	648185593	-	chromosome: NC_014501	1335	444	ref|YP_003885924.1| Glutamate--ammonia ligase [Cyanothece sp. PCC 7822]	gi|307150540	1.39813	1.27993	1.09845	1.3431
881	Cyan7822_0573	648185554	+	chromosome: NC_014501	1332	443	ref|YP_003885885.1| fumarylacetoacetase [Cyanothece sp. PCC 7822]	gi|307150501	1.336	1.37303	1.25481	1.15575
576	Cyan7822_4000	648188905	+	chromosome: NC_014501	1332	443	ref|YP_003889200.1| peptidase U62 modulator of DNA gyrase [Cyanothece sp. PCC 7822]	gi|307153816	1.31159	1.1843	1.33562	1.28808
573	Cyan7822_0591	648185572	-	chromosome: NC_014501	1329	442	ref|YP_003885903.1| peptidase M24 [Cyanothece sp. PCC 7822]	gi|307150519	1.46572	1.31114	1.10628	1.23645
948	Cyan7822_1727	648186678	-	chromosome: NC_014501	1326	441	ref|YP_003886990.1| carboxyl-terminal protease [Cyanothece sp. PCC 7822]	gi|307151606	1.70574	1.6045	0.867389	0.941968
470	Cyan7822_3927	648188837	+	chromosome: NC_014501	1326	441	ref|YP_003889132.1| ABC transporter substrate-binding protein [Cyanothece sp. PCC 7822]	gi|307153748	1.29881	1.50682	1.05051	1.26345
818	Cyan7822_2670	648187605	-	chromosome: NC_014501	1320	439	ref|YP_003887913.1| group 1 glycosyl transferase [Cyanothece sp. PCC 7822]	gi|307152529	1.59049	1.42216	1.06727	1.03967
990	Cyan7822_5046	648189924	-	chromosome: NC_014501	1320	439	ref|YP_003890208.1| preprotein translocase subunit SecY [Cyanothece sp. PCC 7822]	gi|307154824	1.1808	1.47873	1.25317	1.2069
194	Cyan7822_1439	648186393	-	chromosome: NC_014501	1317	438	ref|YP_003886710.1| Ycf66 family protein [Cyanothece sp. PCC 7822]	gi|307151326	1.08532	0.936048	1.58229	1.51594
283	Cyan7822_0408	648185396	+	chromosome: NC_014501	1314	437	ref|YP_003885728.1| type III effector Hrp-dependent outers domain-containing protein [Cyanothece sp. PCC 7822]	gi|307150344	1.18901	1.02372	1.22859	1.67828
257	Cyan7822_1420	648186375	-	chromosome: NC_014501	1314	437	ref|YP_003886693.1| CO2 hydration protein [Cyanothece sp. PCC 7822]	gi|307151309	1.20969	1.39437	1.25588	1.25966
918	Cyan7822_0577	648185558	-	chromosome: NC_014501	1311	436	ref|YP_003885889.1| Kynurenine 3-monooxygenase [Cyanothece sp. PCC 7822]	gi|307150505	0.985611	0.979798	1.50556	1.64863
744	Cyan7822_1715	648186666	-	chromosome: NC_014501	1311	436	ref|YP_003886978.1| threonine synthase [Cyanothece sp. PCC 7822]	gi|307151594	1.04428	0.674922	0.905746	2.49465
963	Cyan7822_0367	648185356	-	chromosome: NC_014501	1308	435	ref|YP_003885688.1| chromosome partitioning-like ATPase [Cyanothece sp. PCC 7822]	gi|307150304	0.893088	1.61956	1.2699	1.33705
910	Cyan7822_2269	648187212	+	chromosome: NC_014501	1308	435	ref|YP_003887522.1| histidinol dehydrogenase [Cyanothece sp. PCC 7822]	gi|307152138	1.47809	1.41518	1.23323	0.993092
909	Cyan7822_1985	648186931	-	chromosome: NC_014501	1302	433	ref|YP_003887242.1| homoserine dehydrogenase [Cyanothece sp. PCC 7822]	gi|307151858	1.20323	1.52672	1.3576	1.03204
104	Cyan7822_2823	648187755	-	chromosome: NC_014501	1302	433	ref|YP_003888058.1| glutamate-1-semialdehyde-2,1-aminomutase [Cyanothece sp. PCC 7822]	gi|307152674	1.22552	1.192	1.20676	1.49531
109	Cyan7822_5278	648190152	-	chromosome: NC_014501	1299	432	ref|YP_003890434.1| Rho termination factor domain-containing protein [Cyanothece sp. PCC 7822]	gi|307155050	1.4011	1.71674	0.993052	1.0087
352	Cyan7822_5025	648189905	-	chromosome: NC_014501	1296	431	ref|YP_003890189.1| adenylosuccinate lyase [Cyanothece sp. PCC 7822]	gi|307154805	1.13392	0.934636	1.44094	1.61009
31	Cyan7822_1633	648186587	-	chromosome: NC_014501	1293	430	ref|YP_003886899.1| enolase [Cyanothece sp. PCC 7822]	gi|307151515	1.31455	1.33941	1.24935	1.21628
454	Cyan7822_1678	648186631	+	chromosome: NC_014501	1293	430	ref|YP_003886943.1| seryl-tRNA synthetase [Cyanothece sp. PCC 7822]	gi|307151559	1.15772	1.05797	1.31926	1.58465
1044	Cyan7822_2305	648187248	-	chromosome: NC_014501	1293	430	ref|YP_003887558.1| histidyl-tRNA synthetase [Cyanothece sp. PCC 7822]	gi|307152174	1.25881	1.11556	1.19106	1.55417
962	Cyan7822_3208	648188135	+	chromosome: NC_014501	1293	430	ref|YP_003888435.1| peptidase U62 modulator of DNA gyrase [Cyanothece sp. PCC 7822]	gi|307153051	1.29664	1.18628	1.33735	1.29932
946	Cyan7822_1786	648186736	+	chromosome: NC_014501	1290	429	ref|YP_003887048.1| band 7 protein [Cyanothece sp. PCC 7822]	gi|307151664	1.35495	1.25897	1.33161	1.17407
86	Cyan7822_2049	648186995	-	chromosome: NC_014501	1290	429	ref|YP_003887306.1| glucose-1-phosphate adenylyltransferase [Cyanothece sp. PCC 7822]	gi|307151922	1.24083	1.18432	1.26463	1.42981
316	Cyan7822_2316	648187259	+	chromosome: NC_014501	1290	429	ref|YP_003887569.1| carboxyl-terminal protease [Cyanothece sp. PCC 7822]	gi|307152185	1.22518	1.0119	1.18973	1.69279
111	Cyan7822_3312	648188237	+	chromosome: NC_014501	1290	429	ref|YP_003888537.1| adenosylhomocysteinase [Cyanothece sp. PCC 7822]	gi|307153153	1.21861	1.08291	1.20555	1.61252
130	Cyan7822_1302	648186260	+	chromosome: NC_014501	1284	427	ref|YP_003886579.1| acetylornithine and succinylornithine aminotransferase [Cyanothece sp. PCC 7822]	gi|307151195	1.37803	1.43116	1.10529	1.20512
196	Cyan7822_1465	648186419	-	chromosome: NC_014501	1284	427	ref|YP_003886736.1| Glycine hydroxymethyltransferase [Cyanothece sp. PCC 7822]	gi|307151352	1.03243	1.21892	1.46211	1.40613
524	Cyan7822_5008	648189888	-	chromosome: NC_014501	1281	426	ref|YP_003890172.1| FAD-dependent pyridine nucleotide-disulfide oxidoreductase [Cyanothece sp. PCC 7822]	gi|307154788	1.2829	1.16677	1.46932	1.20061
70	Cyan7822_5643	648199413	-	plasmid Cy782201: NC_014533	1275	424	ref|YP_003899574.1| hypothetical protein Cyan7822_5643 [Cyanothece sp. PCC 7822]	gi|307591983	1.17706	1.24647	1.37711	1.31896
981	Cyan7822_1819	648186769	-	chromosome: NC_014501	1272	423	ref|YP_003887080.1| hypothetical protein Cyan7822_1819 [Cyanothece sp. PCC 7822]	gi|307151696	1.35732	1.52901	0.953712	1.27956
996	Cyan7822_4963	648189844	-	chromosome: NC_014501	1269	422	ref|YP_003890129.1| peptidase M16 domain-containing protein [Cyanothece sp. PCC 7822]	gi|307154745	1.53723	1.20657	1.31491	1.06089
261	Cyan7822_1269	648186228	+	chromosome: NC_014501	1263	420	ref|YP_003886547.1| S-adenosylmethionine synthetase [Cyanothece sp. PCC 7822]	gi|307151163	1.14794	1.13248	1.46489	1.37428
835	Cyan7822_3142	648188071	+	chromosome: NC_014501	1263	420	ref|YP_003888371.1| cysteine desulfurase, SufS subfamily [Cyanothece sp. PCC 7822]	gi|307152987	1.23762	1.47937	1.0568	1.34581
700	Cyan7822_3782	648188696	+	chromosome: NC_014501	1263	420	ref|YP_003888992.1| Succinate--CoA ligase (ADP-forming) [Cyanothece sp. PCC 7822]	gi|307153608	1.22824	1.19946	1.15535	1.53655
861	Cyan7822_3334	648188259	-	chromosome: NC_014501	1260	419	ref|YP_003888559.1| ATPase-like protein [Cyanothece sp. PCC 7822]	gi|307153175	1.33271	1.6929	1.14416	0.949822
860	Cyan7822_6704	648190736	+	plasmid Cy782204: NC_014503	1248	415	ref|YP_003891014.1| hypothetical protein Cyan7822_6704 [Cyanothece sp. PCC 7822]	gi|307149706	1.12848	1.3417	1.40622	1.2432
513	Cyan7822_3204	648188132	+	chromosome: NC_014501	1242	413	ref|YP_003888432.1| von Willebrand factor type A [Cyanothece sp. PCC 7822]	gi|307153048	1.48825	1.87701	0.983472	0.770858
119	Cyan7822_4461	648189360	-	chromosome: NC_014501	1242	413	ref|YP_003889648.1| arginine biosynthesis bifunctional protein ArgJ [Cyanothece sp. PCC 7822]	gi|307154264	1.28722	1.44796	1.25687	1.12755
944	Cyan7822_2115	648187060	+	chromosome: NC_014501	1239	412	ref|YP_003887370.1| hypothetical protein Cyan7822_2115 [Cyanothece sp. PCC 7822]	gi|307151986	0.897525	1.52212	1.46832	1.23163
621	Cyan7822_4241	648189146	+	chromosome: NC_014501	1239	412	ref|YP_003889434.1| hypothetical protein Cyan7822_4241 [Cyanothece sp. PCC 7822]	gi|307154050	1.10667	1.40755	1.45085	1.15453
1004	Cyan7822_5946	648199704	-	plasmid Cy782201: NC_014533	1239	412	ref|YP_003899865.1| cysteine desulfurase family protein [Cyanothece sp. PCC 7822]	gi|307592274	1.43668	1.4327	1.30746	0.942753
526	Cyan7822_1283	648186241	+	chromosome: NC_014501	1236	411	ref|YP_003886560.1| tryptophan synthase subunit beta [Cyanothece sp. PCC 7822]	gi|307151176	1.44604	1.47248	1.17854	1.02254
170	Cyan7822_1964	648186911	+	chromosome: NC_014501	1236	411	ref|YP_003887222.1| LL-diaminopimelate aminotransferase [Cyanothece sp. PCC 7822]	gi|307151838	1.31338	1.21302	1.24351	1.34968
6	Cyan7822_2138	648187083	+	chromosome: NC_014501	1233	410	ref|YP_003887393.1| translation elongation factor Tu [Cyanothece sp. PCC 7822]	gi|307152009	1.17279	1.2602	1.28317	1.40344
916	Cyan7822_0644	648185624	-	chromosome: NC_014501	1227	408	ref|YP_003885955.1| extracellular ligand-binding receptor [Cyanothece sp. PCC 7822]	gi|307150571	1.33307	1.4994	1.19012	1.097
562	Cyan7822_1548	648186502	-	chromosome: NC_014501	1221	406	ref|YP_003886815.1| 1-hydroxy-2-methyl-2-(E)-butenyl 4-diphosphate synthase [Cyanothece sp. PCC 7822]	gi|307151431	1.28911	0.883591	1.03719	1.90971
205	Cyan7822_2454	648187394	+	chromosome: NC_014501	1218	405	ref|YP_003887703.1| geranylgeranyl reductase [Cyanothece sp. PCC 7822]	gi|307152319	0.974172	0.732286	1.249	2.16413
563	Cyan7822_3048	648187977	+	chromosome: NC_014501	1218	405	ref|YP_003888278.1| group 1 glycosyl transferase [Cyanothece sp. PCC 7822]	gi|307152894	1.36924	1.10893	1.33049	1.31094
40	Cyan7822_0375	648185364	+	chromosome: NC_014501	1215	404	ref|YP_003885696.1| oxidoreductase FAD/NAD(P)-binding domain-containing protein [Cyanothece sp. PCC 7822]	gi|307150312	1.16137	1.25941	1.27314	1.42568
445	Cyan7822_1060	648186022	+	chromosome: NC_014501	1215	404	ref|YP_003886344.1| histidyl-tRNA synthetase 2 [Cyanothece sp. PCC 7822]	gi|307150960	1.25054	1.21374	1.41894	1.23637
1019	Cyan7822_2053	648186999	-	chromosome: NC_014501	1215	404	ref|YP_003887310.1| amidohydrolase [Cyanothece sp. PCC 7822]	gi|307151926	1.58312	1.33495	1.19234	1.00919
1008	Cyan7822_1395	648186350	-	chromosome: NC_014501	1212	403	ref|YP_003886668.1| group 1 glycosyl transferase [Cyanothece sp. PCC 7822]	gi|307151284	1.60495	1.24724	1.20293	1.06449
541	Cyan7822_5103	648189979	+	chromosome: NC_014501	1212	403	ref|YP_003890263.1| extracellular repeat-containing protein, HAF family [Cyanothece sp. PCC 7822]	gi|307154879	1.11262	1.14593	1.73477	1.12627
704	Cyan7822_0235	648185226	-	chromosome: NC_014501	1209	402	ref|YP_003885559.1| tetratricopeptide repeat-containing protein [Cyanothece sp. PCC 7822]	gi|307150175	1.16972	1.30701	1.53855	1.10431
754	Cyan7822_3033	648187962	-	chromosome: NC_014501	1209	402	ref|YP_003888263.1| phosphofructokinase [Cyanothece sp. PCC 7822]	gi|307152879	1.249	1.13823	1.4806	1.25177
863	Cyan7822_5929	648199688	-	plasmid Cy782201: NC_014533	1209	402	ref|YP_003899849.1| glutathione S-transferase domain-containing protein [Cyanothece sp. PCC 7822]	gi|307592258	0.844607	1.25331	1.31158	1.7101
26	Cyan7822_1455	648186409	-	chromosome: NC_014501	1206	401	ref|YP_003886726.1| phosphoglycerate kinase [Cyanothece sp. PCC 7822]	gi|307151342	1.1148	1.00973	1.4184	1.57667
36	Cyan7822_0392	648185380	+	chromosome: NC_014501	1203	400	ref|YP_003885712.1| argininosuccinate synthase [Cyanothece sp. PCC 7822]	gi|307150328	1.23143	1.26707	1.32822	1.29287
482	Cyan7822_1631	648186585	+	chromosome: NC_014501	1203	400	ref|YP_003886897.1| class I/II aminotransferase [Cyanothece sp. PCC 7822]	gi|307151513	1.42476	1.23149	1.26996	1.19338
681	Cyan7822_3673	648188589	+	chromosome: NC_014501	1203	400	ref|YP_003888885.1| cysteine desulfurase NifS [Cyanothece sp. PCC 7822]	gi|307153501	1.60855	1.96707	0.863407	0.680565
1021	Cyan7822_3990	648188895	+	chromosome: NC_014501	1200	399	ref|YP_003889190.1| family 2 glycosyl transferase [Cyanothece sp. PCC 7822]	gi|307153806	1.15523	1.14266	1.32611	1.4956
775	Cyan7822_5516	648190386	-	chromosome: NC_014501	1200	399	ref|YP_003890665.1| type 12 methyltransferase [Cyanothece sp. PCC 7822]	gi|307155281	1.44081	1.29424	1.2439	1.14064
224	Cyan7822_1671	648186624	+	chromosome: NC_014501	1197	398	ref|YP_003886936.1| hypothetical protein Cyan7822_1671 [Cyanothece sp. PCC 7822]	gi|307151552	1.07593	1.09245	1.47964	1.47158
559	Cyan7822_3065	648187994	+	chromosome: NC_014501	1197	398	ref|YP_003888295.1| group 1 glycosyl transferase [Cyanothece sp. PCC 7822]	gi|307152911	1.22869	1.23271	1.38899	1.26922
982	Cyan7822_1352	648186309	-	chromosome: NC_014501	1194	397	ref|YP_003886627.1| coenzyme F420 hydrogenase/dehydrogenase subunit beta domain-containing protein [Cyanothece sp. PCC 7822]	gi|307151243	1.21054	1.26562	1.07255	1.57088
476	Cyan7822_1479	648186433	+	chromosome: NC_014501	1194	397	ref|YP_003886750.1| FAD-dependent pyridine nucleotide-disulfide oxidoreductase [Cyanothece sp. PCC 7822]	gi|307151366	1.35733	1.32681	1.29958	1.13588
66	Cyan7822_1326	648186284	+	chromosome: NC_014501	1191	396	ref|YP_003886602.1| acetyl-CoA acetyltransferase [Cyanothece sp. PCC 7822]	gi|307151218	1.48287	1.3227	1.25334	1.06068
763	Cyan7822_4078	648188980	-	chromosome: NC_014501	1191	396	ref|YP_003889273.1| hypothetical protein Cyan7822_4078 [Cyanothece sp. PCC 7822]	gi|307153889	1.06682	1.20511	1.28806	1.5596
208	Cyan7822_5378	648190251	+	chromosome: NC_014501	1191	396	ref|YP_003890532.1| NusA antitermination factor [Cyanothece sp. PCC 7822]	gi|307155148	1.38357	1.22614	1.23871	1.27117
991	Cyan7822_2161	648187105	+	chromosome: NC_014501	1188	395	ref|YP_003887415.1| family 2 glycosyl transferase [Cyanothece sp. PCC 7822]	gi|307152031	1.13193	1.45973	1.25063	1.27731
412	Cyan7822_3530	648188451	+	chromosome: NC_014501	1185	394	ref|YP_003888747.1| phosphate ABC transporter periplasmic phosphate-binding protein [Cyanothece sp. PCC 7822]	gi|307153363	1.44798	1.4015	1.22441	1.04571
545	Cyan7822_2379	648187320	-	chromosome: NC_014501	1182	393	ref|YP_003887629.1| DNA polymerase III subunit beta [Cyanothece sp. PCC 7822]	gi|307152245	1.47787	1.60389	1.04129	0.996554
706	Cyan7822_2704	648187639	+	chromosome: NC_014501	1182	393	ref|YP_003887946.1| HtrA2 peptidase [Cyanothece sp. PCC 7822]	gi|307152562	1.47328	1.69789	0.808269	1.14016
231	Cyan7822_3581	648188501	+	chromosome: NC_014501	1182	393	ref|YP_003888797.1| NADH dehydrogenase [Cyanothece sp. PCC 7822]	gi|307153413	1.22036	1.24917	1.24804	1.40203
824	Cyan7822_1656	648186609	+	chromosome: NC_014501	1179	392	ref|YP_003886921.1| group 1 glycosyl transferase [Cyanothece sp. PCC 7822]	gi|307151537	1.28326	1.18275	1.29094	1.36264
34	Cyan7822_5424	648190295	-	chromosome: NC_014501	1179	392	ref|YP_003890575.1| transaldolase [Cyanothece sp. PCC 7822]	gi|307155191	1.31394	1.47113	1.13917	1.19536
1081	Cyan7822_3130	648188059	+	chromosome: NC_014501	1176	391	ref|YP_003888359.1| N-acetylglucosamine-6-phosphate deacetylase [Cyanothece sp. PCC 7822]	gi|307152975	1.29333	1.05601	1.22002	1.55023
822	Cyan7822_0393	648185381	+	chromosome: NC_014501	1170	389	ref|YP_003885713.1| FAD dependent oxidoreductase [Cyanothece sp. PCC 7822]	gi|307150329	1.55077	1.31935	1.21638	1.03309
722	Cyan7822_1306	648186264	-	chromosome: NC_014501	1170	389	ref|YP_003886583.1| phosphoribosylaminoimidazole carboxylase, ATPase subunit [Cyanothece sp. PCC 7822]	gi|307151199	1.16813	1.10091	1.46358	1.38698
1058	Cyan7822_1358	648186315	+	chromosome: NC_014501	1167	388	ref|YP_003886633.1| urea ABC transporter permease UrtB [Cyanothece sp. PCC 7822]	gi|307151249	1.11391	1.29441	1.29783	1.41344
1100	Cyan7822_3460	648188382	+	chromosome: NC_014501	1167	388	ref|YP_003888682.1| class I/II aminotransferase [Cyanothece sp. PCC 7822]	gi|307153298	1.75197	0.791018	1.16582	1.41079
448	Cyan7822_4338	648189242	-	chromosome: NC_014501	1167	388	ref|YP_003889530.1| Nucleotidyl transferase [Cyanothece sp. PCC 7822]	gi|307154146	1.14834	1.24525	1.42884	1.29716
858	Cyan7822_4402	648189303	-	chromosome: NC_014501	1167	388	ref|YP_003889591.1| hypothetical protein Cyan7822_4402 [Cyanothece sp. PCC 7822]	gi|307154207	1.52321	1.46517	1.10011	1.03111
264	Cyan7822_0269	648185258	+	chromosome: NC_014501	1164	387	ref|YP_003885591.1| class I/II aminotransferase [Cyanothece sp. PCC 7822]	gi|307150207	1.41713	1.38772	1.10763	1.20711
430	Cyan7822_0720	648185696	-	chromosome: NC_014501	1164	387	ref|YP_003886026.1| IMP dehydrogenase family protein [Cyanothece sp. PCC 7822]	gi|307150642	1.21461	0.715803	1.27504	1.91414
105	Cyan7822_1102	648186063	+	chromosome: NC_014501	1164	387	ref|YP_003886384.1| UBA/THIF-type NAD/FAD-binding protein [Cyanothece sp. PCC 7822]	gi|307151000	1.38826	1.13307	1.32516	1.27311
392	Cyan7822_3652	648188568	+	chromosome: NC_014501	1164	387	ref|YP_003888864.1| ferrochelatase [Cyanothece sp. PCC 7822]	gi|307153480	1.32652	1.12592	1.27696	1.39019
579	Cyan7822_2061	648187007	+	chromosome: NC_014501	1161	386	ref|YP_003887318.1| NAD(P)(+) transhydrogenase [Cyanothece sp. PCC 7822]	gi|307151934	1.5398	2.27198	0.699094	0.608719
81	Cyan7822_2247	648187191	+	chromosome: NC_014501	1161	386	ref|YP_003887501.1| peptidase M10A and M12B matrixin and adamalysin [Cyanothece sp. PCC 7822]	gi|307152117	1.21999	1.45194	1.26553	1.18213
103	Cyan7822_0616	648185596	+	chromosome: NC_014501	1158	385	ref|YP_003885927.1| hypothetical protein Cyan7822_0616 [Cyanothece sp. PCC 7822]	gi|307150543	1.10019	1.24734	1.32131	1.45076
1049	Cyan7822_0570	648185551	-	chromosome: NC_014501	1155	384	ref|YP_003885882.1| homogentisate 12-dioxygenase [Cyanothece sp. PCC 7822]	gi|307150498	1.44309	1.32339	1.33107	1.02205
197	Cyan7822_1289	648186247	+	chromosome: NC_014501	1155	384	ref|YP_003886566.1| class V aminotransferase [Cyanothece sp. PCC 7822]	gi|307151182	1.39109	1.4394	1.22926	1.05985
911	Cyan7822_3227	648188154	+	chromosome: NC_014501	1155	384	ref|YP_003888454.1| lipid-A-disaccharide synthase [Cyanothece sp. PCC 7822]	gi|307153070	1.15895	0.511303	0.746985	2.70236
385	Cyan7822_3819	648188730	-	chromosome: NC_014501	1155	384	ref|YP_003889026.1| NAD-dependent epimerase/dehydratase [Cyanothece sp. PCC 7822]	gi|307153642	1.34397	1.25607	1.22874	1.29081
543	Cyan7822_4172	648189073	+	chromosome: NC_014501	1152	383	ref|YP_003889365.1| transaldolase [Cyanothece sp. PCC 7822]	gi|307153981	1.13704	1.18421	1.53519	1.26317
821	Cyan7822_5301	648190175	+	chromosome: NC_014501	1152	383	ref|YP_003890457.1| glycerophosphoryl diester phosphodiesterase [Cyanothece sp. PCC 7822]	gi|307155073	1.11304	1.1368	1.85626	1.01349
164	Cyan7822_2796	648187730	-	chromosome: NC_014501	1149	382	ref|YP_003888033.1| membrane protein insertase, YidC/Oxa1 family [Cyanothece sp. PCC 7822]	gi|307152649	1.15472	1.1177	1.28454	1.56264
958	Cyan7822_4974	648189856	+	chromosome: NC_014501	1149	382	ref|YP_003890140.1| class V aminotransferase [Cyanothece sp. PCC 7822]	gi|307154756	1.0167	0.536042	1.31823	2.24862
147	Cyan7822_0772	648185743	+	chromosome: NC_014501	1143	380	ref|YP_003886073.1| carbamoyl-phosphate synthase small subunit [Cyanothece sp. PCC 7822]	gi|307150689	1.3542	1.4763	1.04144	1.24765
99	Cyan7822_4018	648188923	+	chromosome: NC_014501	1143	380	ref|YP_003889218.1| peptidyl-prolyl cis-trans isomerase cyclophilin type [Cyanothece sp. PCC 7822]	gi|307153834	1.33573	1.22929	1.19323	1.36135
651	Cyan7822_3757	648188672	-	chromosome: NC_014501	1140	379	ref|YP_003888968.1| hypothetical protein Cyan7822_3757 [Cyanothece sp. PCC 7822]	gi|307153584	1.16889	1.19168	1.87255	0.886469
566	Cyan7822_1355	648186312	-	chromosome: NC_014501	1134	377	ref|YP_003886630.1| D-alanine/D-alanine ligase [Cyanothece sp. PCC 7822]	gi|307151246	1.21781	1.07038	1.24399	1.58741
606	Cyan7822_2551	648187489	+	chromosome: NC_014501	1134	377	ref|YP_003887798.1| RpoD subfamily RNA polymerase sigma-70 factor [Cyanothece sp. PCC 7822]	gi|307152414	1.31269	1.25199	1.24089	1.31402
777	Cyan7822_3318	648188243	+	chromosome: NC_014501	1134	377	ref|YP_003888543.1| transcriptional regulator of molybdate metabolism, XRE family [Cyanothece sp. PCC 7822]	gi|307153159	1.21698	1.17974	1.24825	1.47463
590	Cyan7822_2665	648187600	-	chromosome: NC_014501	1131	376	ref|YP_003887908.1| glycine cleavage system T protein [Cyanothece sp. PCC 7822]	gi|307152524	1.40966	1.50708	1.21398	0.988871
949	Cyan7822_3332	648188257	+	chromosome: NC_014501	1131	376	ref|YP_003888557.1| threonine synthase [Cyanothece sp. PCC 7822]	gi|307153173	1.46653	1.29665	1.15375	1.20266
408	Cyan7822_3749	648188664	-	chromosome: NC_014501	1128	375	ref|YP_003888960.1| chaperone protein DnaJ [Cyanothece sp. PCC 7822]	gi|307153576	1.0818	1.31459	1.41486	1.30835
141	Cyan7822_2289	648187232	+	chromosome: NC_014501	1125	374	ref|YP_003887542.1| Inosine/uridine-preferring nucleoside hydrolase [Cyanothece sp. PCC 7822]	gi|307152158	1.24351	1.22458	1.4409	1.2106
1073	Cyan7822_3648	648188565	-	chromosome: NC_014501	1125	374	ref|YP_003888861.1| glutamate 5-kinase [Cyanothece sp. PCC 7822]	gi|307153477	1.66839	1.36868	1.17691	0.905621
799	Cyan7822_1617	648186571	-	chromosome: NC_014501	1122	373	ref|YP_003886883.1| 3-dehydroquinate synthase [Cyanothece sp. PCC 7822]	gi|307151499	1.31693	1.11022	1.29241	1.40004
1003	Cyan7822_3901	648188812	-	chromosome: NC_014501	1122	373	ref|YP_003889107.1| response regulator receiver sensor signal transduction histidine kinase [Cyanothece sp. PCC 7822]	gi|307153723	1.01333	0.439038	1.09213	2.5751
241	Cyan7822_5549	648190418	+	chromosome: NC_014501	1122	373	ref|YP_003890696.1| cobalamin synthesis protein P47K [Cyanothece sp. PCC 7822]	gi|307155312	1.44583	1.60151	1.12388	0.948381
80	Cyan7822_5913	648199672	-	plasmid Cy782201: NC_014533	1122	373	ref|YP_003899833.1| patatin [Cyanothece sp. PCC 7822]	gi|307592242	1.32537	1.29012	1.30697	1.19714
658	Cyan7822_2520	648187458	+	chromosome: NC_014501	1119	372	ref|YP_003887767.1| respiratory-chain NADH dehydrogenase subunit 1 [Cyanothece sp. PCC 7822]	gi|307152383	0.967572	1.00986	1.89699	1.24517
798	Cyan7822_3623	648188542	-	chromosome: NC_014501	1119	372	ref|YP_003888838.1| RpoD subfamily RNA polymerase sigma-70 factor [Cyanothece sp. PCC 7822]	gi|307153454	2.35562	1.38912	0.544156	0.830703
142	Cyan7822_5222	648190095	+	chromosome: NC_014501	1119	372	ref|YP_003890378.1| sulfate adenylyltransferase [Cyanothece sp. PCC 7822]	gi|307154994	1.3047	1.32633	1.18156	1.30701
466	Cyan7822_6054	648199805	+	plasmid Cy782201: NC_014533	1119	372	ref|YP_003899966.1| hypothetical protein Cyan7822_6054 [Cyanothece sp. PCC 7822]	gi|307592375	1.1545	1.36719	1.37217	1.22575
645	Cyan7822_0009	648185001	-	chromosome: NC_014501	1116	371	ref|YP_003885338.1| UDP-N-acetylglucosamine 2-epimerase [Cyanothece sp. PCC 7822]	gi|307149954	1.14281	0.862706	1.36893	1.74515
827	Cyan7822_1382	648186338	-	chromosome: NC_014501	1116	371	ref|YP_003886656.1| sulfate ABC transporter periplasmic sulfate-binding protein [Cyanothece sp. PCC 7822]	gi|307151272	1.16219	1.2786	1.55557	1.12323
1020	Cyan7822_0624	648185604	-	chromosome: NC_014501	1113	370	ref|YP_003885935.1| hypothetical protein Cyan7822_0624 [Cyanothece sp. PCC 7822]	gi|307150551	1.15636	1.14023	0.919305	1.9037
255	Cyan7822_1435	648186389	+	chromosome: NC_014501	1113	370	ref|YP_003886707.1| recA protein [Cyanothece sp. PCC 7822]	gi|307151323	1.14618	1.10984	1.36141	1.50216
509	Cyan7822_5034	648189912	-	chromosome: NC_014501	1113	370	ref|YP_003890196.1| peptide chain release factor 1 [Cyanothece sp. PCC 7822]	gi|307154812	1.3113	1.45816	1.24269	1.10745
505	Cyan7822_5499	648190369	-	chromosome: NC_014501	1107	368	ref|YP_003890648.1| NADH:flavin oxidoreductase/NADH oxidase [Cyanothece sp. PCC 7822]	gi|307155264	1.17339	1.28369	1.21983	1.44268
496	Cyan7822_0038	648185028	+	chromosome: NC_014501	1104	367	ref|YP_003885365.1| type IV pilus assembly protein PilM [Cyanothece sp. PCC 7822]	gi|307149981	1.16669	1.05371	1.42628	1.47291
784	Cyan7822_3545	648188466	+	chromosome: NC_014501	1104	367	ref|YP_003888762.1| Saccharopine dehydrogenase [Cyanothece sp. PCC 7822]	gi|307153378	1.29007	1.07771	1.12931	1.62251
945	Cyan7822_0144	648185136	+	chromosome: NC_014501	1101	366	ref|YP_003885470.1| endonuclease/exonuclease/phosphatase [Cyanothece sp. PCC 7822]	gi|307150086	1.33157	1.69546	1.10884	0.983722
150	Cyan7822_2091	648187036	-	chromosome: NC_014501	1098	365	ref|YP_003887346.1| hypothetical protein Cyan7822_2091 [Cyanothece sp. PCC 7822]	gi|307151962	1.17108	1.14351	1.48461	1.3204
583	Cyan7822_2877	648187809	+	chromosome: NC_014501	1098	365	ref|YP_003888111.1| patatin [Cyanothece sp. PCC 7822]	gi|307152727	1.45879	1.16257	1.2569	1.24133
356	Cyan7822_3053	648187982	+	chromosome: NC_014501	1098	365	ref|YP_003888283.1| Anion-transporting ATPase [Cyanothece sp. PCC 7822]	gi|307152899	1.22661	1.02012	1.45716	1.41572
869	Cyan7822_3753	648188668	+	chromosome: NC_014501	1098	365	ref|YP_003888964.1| photosystem q(b) protein [Cyanothece sp. PCC 7822]	gi|307153580	0.851037	0.911302	2.61689	0.740366
882	Cyan7822_4147	648189048	-	chromosome: NC_014501	1098	365	ref|YP_003889340.1| S-adenosylmethionine/tRNA-ribosyltransferase-isomerase [Cyanothece sp. PCC 7822]	gi|307153956	1.21328	1.32407	1.26473	1.31751
395	Cyan7822_5452	648190323	+	chromosome: NC_014501	1098	365	ref|YP_003890603.1| FAD dependent oxidoreductase [Cyanothece sp. PCC 7822]	gi|307155219	1.50053	1.40643	1.15366	1.05898
68	Cyan7822_5651	648199421	-	plasmid Cy782201: NC_014533	1098	365	ref|YP_003899582.1| Myo-inosose-2 dehydratase [Cyanothece sp. PCC 7822]	gi|307591991	1.06268	1.16594	1.38934	1.50163
556	Cyan7822_0359	648185348	+	chromosome: NC_014501	1095	364	ref|YP_003885680.1| membrane-associated zinc metalloprotease [Cyanothece sp. PCC 7822]	gi|307150296	1.21951	0.917749	1.35996	1.62238
597	Cyan7822_3255	648188180	+	chromosome: NC_014501	1095	364	ref|YP_003888480.1| 3-isopropylmalate dehydrogenase [Cyanothece sp. PCC 7822]	gi|307153096	1.43545	1.38781	1.26984	1.0265
1077	Cyan7822_4441	648189342	-	chromosome: NC_014501	1095	364	ref|YP_003889630.1| hypothetical protein Cyan7822_4441 [Cyanothece sp. PCC 7822]	gi|307154246	1.41848	1.16367	1.36738	1.17007
207	Cyan7822_5127	648190002	-	chromosome: NC_014501	1092	363	ref|YP_003890286.1| GTP-binding protein YchF [Cyanothece sp. PCC 7822]	gi|307154902	1.37423	1.46547	1.19678	1.08311
631	Cyan7822_1605	648186559	+	chromosome: NC_014501	1089	362	ref|YP_003886871.1| isocitrate/isopropylmalate dehydrogenase [Cyanothece sp. PCC 7822]	gi|307151487	1.27255	1.2423	1.32562	1.27913
642	Cyan7822_0159	648185151	+	chromosome: NC_014501	1083	360	ref|YP_003885485.1| phosphofructokinase [Cyanothece sp. PCC 7822]	gi|307150101	1.2535	1.08109	1.23326	1.55175
723	Cyan7822_0399	648185387	-	chromosome: NC_014501	1083	360	ref|YP_003885719.1| hypothetical protein Cyan7822_0399 [Cyanothece sp. PCC 7822]	gi|307150335	1.43883	1.39286	1.13493	1.15298
966	Cyan7822_1612	648186566	-	chromosome: NC_014501	1083	360	ref|YP_003886878.1| deoxyribose-phosphate aldolase/phospho-2-dehydro-3-deoxyheptonate aldolase [Cyanothece sp. PCC 7822]	gi|307151494	1.3934	1.29036	1.33615	1.09969
930	Cyan7822_3622	648188541	-	chromosome: NC_014501	1083	360	ref|YP_003888837.1| PilT protein domain-containing protein [Cyanothece sp. PCC 7822]	gi|307153453	1.43424	1.71182	1.03459	0.938946
285	Cyan7822_4028	648188933	-	chromosome: NC_014501	1083	360	ref|YP_003889228.1| peptidase S51, dipeptidase E [Cyanothece sp. PCC 7822]	gi|307153844	1.27565	1.30035	1.33765	1.20594
290	Cyan7822_4311	648189215	+	chromosome: NC_014501	1083	360	ref|YP_003889503.1| GDP-mannose 4,6-dehydratase [Cyanothece sp. PCC 7822]	gi|307154119	1.18226	1.1908	1.41888	1.32766
20	Cyan7822_1659	648186612	+	chromosome: NC_014501	1080	359	ref|YP_003886924.1| fructose-bisphosphate aldolase, class II, Calvin cycle subtype [Cyanothece sp. PCC 7822]	gi|307151540	1.14711	0.968089	1.24338	1.76101
299	Cyan7822_1618	648186572	+	chromosome: NC_014501	1077	358	ref|YP_003886884.1| hypothetical protein Cyan7822_1618 [Cyanothece sp. PCC 7822]	gi|307151500	1.38622	1.10463	1.22672	1.40203
929	Cyan7822_2707	648187642	-	chromosome: NC_014501	1077	358	ref|YP_003887949.1| hypothetical protein Cyan7822_2707 [Cyanothece sp. PCC 7822]	gi|307152565	1.38617	1.38062	1.20206	1.15074
373	Cyan7822_5395	648190266	-	chromosome: NC_014501	1077	358	ref|YP_003890547.1| magnesium-protoporphyrin IX monomethyl ester aerobic oxidative cyclase [Cyanothece sp. PCC 7822]	gi|307155163	1.05065	0.73841	1.17919	2.15135
232	Cyan7822_4161	648189062	+	chromosome: NC_014501	1074	357	ref|YP_003889354.1| glucose-1-phosphate thymidyltransferase [Cyanothece sp. PCC 7822]	gi|307153970	1.20819	1.07386	1.24195	1.59559
539	Cyan7822_4654	648189548	-	chromosome: NC_014501	1074	357	ref|YP_003889835.1| DRTGG domain-containing protein [Cyanothece sp. PCC 7822]	gi|307154451	1.26402	1.43273	1.26471	1.15813
384	Cyan7822_0979	648185935	-	chromosome: NC_014501	1071	356	ref|YP_003886264.1| photosystem q(b) protein [Cyanothece sp. PCC 7822]	gi|307150880	1.18395	1.28049	1.32885	1.3263
510	Cyan7822_2556	648187494	+	chromosome: NC_014501	1071	356	ref|YP_003887803.1| extracellular solute-binding protein family 3 [Cyanothece sp. PCC 7822]	gi|307152419	1.43632	1.32403	1.17011	1.18913
939	Cyan7822_5231	648190104	-	chromosome: NC_014501	1071	356	ref|YP_003890387.1| UDP-N-acetylglucosamine--N-acetylmuramyl-(pentapeptide) pyrophosphoryl-undecaprenol N-acetylglucosamine transferase	gi|307155003	1.60207	1.65657	1.02995	0.831007
1070	Cyan7822_0574	648185555	+	chromosome: NC_014501	1068	355	ref|YP_003885886.1| dihydroxyacetone kinase, DhaK subunit [Cyanothece sp. PCC 7822]	gi|307150502	1.54796	1.65814	1.08136	0.832133
332	Cyan7822_5919	648199678	-	plasmid Cy782201: NC_014533	1068	355	ref|YP_003899839.1| hypothetical protein Cyan7822_5919 [Cyanothece sp. PCC 7822]	gi|307592248	1.21659	1.43687	1.38356	1.08257
488	Cyan7822_3963	648188869	+	chromosome: NC_014501	1065	354	ref|YP_003889164.1| Mannose-1-phosphate guanylyltransferase [Cyanothece sp. PCC 7822]	gi|307153780	1.25709	1.15326	1.24879	1.46045
595	Cyan7822_4162	648189063	+	chromosome: NC_014501	1065	354	ref|YP_003889355.1| dTDP-glucose 4,6-dehydratase [Cyanothece sp. PCC 7822]	gi|307153971	1.15127	0.982823	1.40931	1.57619
368	Cyan7822_4307	648189211	-	chromosome: NC_014501	1065	354	ref|YP_003889499.1| cell shape determining protein, MreB/Mrl family [Cyanothece sp. PCC 7822]	gi|307154115	1.36872	0.98812	0.928688	1.83407
254	Cyan7822_1006	648185964	+	chromosome: NC_014501	1062	353	ref|YP_003886291.1| uroporphyrinogen decarboxylase [Cyanothece sp. PCC 7822]	gi|307150907	1.30153	1.17949	1.26849	1.37009
311	Cyan7822_1562	648186517	-	chromosome: NC_014501	1062	353	ref|YP_003886829.1| hypothetical protein Cyan7822_1562 [Cyanothece sp. PCC 7822]	gi|307151445	1.41967	1.40823	1.22714	1.06456
149	Cyan7822_1698	648186649	-	chromosome: NC_014501	1059	352	ref|YP_003886961.1| photosystem II D2 protein (photosystem q(a) protein) [Cyanothece sp. PCC 7822]	gi|307151577	1.2935	1.20649	1.23701	1.38259
211	Cyan7822_5569	648190438	+	chromosome: NC_014501	1059	352	ref|YP_003890716.1| N-acetyl-gamma-glutamyl-phosphate reductase [Cyanothece sp. PCC 7822]	gi|307155332	1.23447	1.31337	1.40308	1.16867
1056	Cyan7822_6558	648200223	-	plasmid Cy782202: NC_014534	1059	352	ref|YP_003900384.1| tRNA pseudouridine synthase D TruD [Cyanothece sp. PCC 7822]	gi|307591585	1.86501	1.56834	0.890612	0.795628
866	Cyan7822_0698	648185675	+	chromosome: NC_014501	1053	350	ref|YP_003886005.1| phospho-2-dehydro-3-deoxyheptonate aldolase [Cyanothece sp. PCC 7822]	gi|307150621	1.21181	1.19601	1.37281	1.33897
815	Cyan7822_1774	648186724	+	chromosome: NC_014501	1053	350	ref|YP_003887036.1| aspartate-semialdehyde dehydrogenase [Cyanothece sp. PCC 7822]	gi|307151652	1.2348	1.31189	1.17121	1.4017
1036	Cyan7822_3235	648188162	-	chromosome: NC_014501	1053	350	ref|YP_003888462.1| NAD-dependent epimerase/dehydratase [Cyanothece sp. PCC 7822]	gi|307153078	1.11016	0.612563	1.00389	2.39298
531	Cyan7822_4142	648189043	-	chromosome: NC_014501	1053	350	ref|YP_003889335.1| translation initiation factor, aIF-2BI family [Cyanothece sp. PCC 7822]	gi|307153951	1.18025	0.961193	1.2856	1.69256
873	Cyan7822_1116	648186077	-	chromosome: NC_014501	1050	349	ref|YP_003886398.1| aliphatic sulfonates family ABC transporter periplasmic ligand-binding protein [Cyanothece sp. PCC 7822]	gi|307151014	1.44531	1.38189	1.25605	1.03634
569	Cyan7822_2740	648187676	+	chromosome: NC_014501	1050	349	ref|YP_003887980.1| fatty acid/phospholipid synthesis protein PlsX [Cyanothece sp. PCC 7822]	gi|307152596	1.21012	0.878805	1.13882	1.89185
605	Cyan7822_3870	648188781	-	chromosome: NC_014501	1050	349	ref|YP_003889076.1| hypothetical protein Cyan7822_3870 [Cyanothece sp. PCC 7822]	gi|307153692	1.24163	1.7392	1.04084	1.09792
102	Cyan7822_4171	648189072	+	chromosome: NC_014501	1050	349	ref|YP_003889364.1| Inositol phosphatase/fructose-16-bisphosphatase [Cyanothece sp. PCC 7822]	gi|307153980	1.44996	1.51858	1.05831	1.09275
900	Cyan7822_5578	648190447	+	chromosome: NC_014501	1050	349	ref|YP_003890725.1| histidinol-phosphate aminotransferase [Cyanothece sp. PCC 7822]	gi|307155341	1.33619	1.40057	1.18245	1.20039
686	Cyan7822_2191	648187135	-	chromosome: NC_014501	1047	348	ref|YP_003887445.1| UDP-3-O-(3-hydroxymyristoyl) glucosamine N-acyltransferase [Cyanothece sp. PCC 7822]	gi|307152061	1.39508	1.42087	1.15184	1.15181
239	Cyan7822_2756	648187692	-	chromosome: NC_014501	1044	347	ref|YP_003887996.1| extracellular solute-binding protein family 1 [Cyanothece sp. PCC 7822]	gi|307152612	1.09578	1.11875	1.44857	1.4565
345	Cyan7822_4316	648189220	+	chromosome: NC_014501	1044	347	ref|YP_003889508.1| Nitrilase/cyanide hydratase and apolipoprotein N-acyltransferase [Cyanothece sp. PCC 7822]	gi|307154124	1.2899	1.21876	1.2012	1.40974
416	Cyan7822_3034	648187963	-	chromosome: NC_014501	1041	346	ref|YP_003888264.1| dihydroorotate oxidase [Cyanothece sp. PCC 7822]	gi|307152880	1.40105	1.17411	1.35128	1.19316
1059	Cyan7822_3151	648188080	+	chromosome: NC_014501	1041	346	ref|YP_003888380.1| metalloendopeptidase, glycoprotease family [Cyanothece sp. PCC 7822]	gi|307152996	1.42324	1.43608	1.13103	1.12925
121	Cyan7822_4423	648189324	+	chromosome: NC_014501	1038	345	ref|YP_003889612.1| glyceraldehyde-3-phosphate dehydrogenase [Cyanothece sp. PCC 7822]	gi|307154228	1.20341	1.36034	1.30323	1.25262
369	Cyan7822_1765	648186715	+	chromosome: NC_014501	1032	343	ref|YP_003887027.1| Coproporphyrinogen oxidase [Cyanothece sp. PCC 7822]	gi|307151643	1.27449	0.997864	0.978972	1.86827
1048	Cyan7822_3879	648188790	+	chromosome: NC_014501	1032	343	ref|YP_003889085.1| Glutaminase [Cyanothece sp. PCC 7822]	gi|307153701	1.10241	1.43247	1.33309	1.25163
599	Cyan7822_3981	648188886	-	chromosome: NC_014501	1029	342	ref|YP_003889181.1| UDP-glucose 4-epimerase [Cyanothece sp. PCC 7822]	gi|307153797	1.09647	1.12682	1.28885	1.60745
902	Cyan7822_0439	648185427	-	chromosome: NC_014501	1026	341	ref|YP_003885759.1| peptidase M48 Ste24p [Cyanothece sp. PCC 7822]	gi|307150375	1.46725	1.33535	1.3457	0.971296
242	Cyan7822_4334	648189238	+	chromosome: NC_014501	1026	341	ref|YP_003889526.1| aldo/keto reductase [Cyanothece sp. PCC 7822]	gi|307154142	1.25455	1.23997	1.41952	1.20555
500	Cyan7822_3728	648188643	+	chromosome: NC_014501	1020	339	ref|YP_003888939.1| ABC transporter-like protein [Cyanothece sp. PCC 7822]	gi|307153555	1.44717	1.26487	1.32428	1.08328
29	Cyan7822_4638	648189532	+	chromosome: NC_014501	1014	337	ref|YP_003889819.1| glyceraldehyde-3-phosphate dehydrogenase [Cyanothece sp. PCC 7822]	gi|307154435	1.04742	1.13516	1.35133	1.58567
619	Cyan7822_5996	648199749	-	plasmid Cy782201: NC_014533	1014	337	ref|YP_003899910.1| major royal jelly protein [Cyanothece sp. PCC 7822]	gi|307592319	1.22147	1.15832	1.25061	1.4892
351	Cyan7822_1329	648186287	+	chromosome: NC_014501	1011	336	ref|YP_003886605.1| poly(R)-hydroxyalkanoic acid synthase subunit PhaE [Cyanothece sp. PCC 7822]	gi|307151221	1.25896	1.55277	1.4745	0.833365
429	Cyan7822_1682	648186635	-	chromosome: NC_014501	1011	336	ref|YP_003886947.1| Ycf66 family protein [Cyanothece sp. PCC 7822]	gi|307151563	1.32657	1.34247	1.28752	1.16304
678	Cyan7822_2382	648187323	-	chromosome: NC_014501	1011	336	ref|YP_003887632.1| LysR family transcriptional regulator [Cyanothece sp. PCC 7822]	gi|307152248	1.40166	1.17257	1.3489	1.19647
178	Cyan7822_3475	648188397	-	chromosome: NC_014501	1011	336	ref|YP_003888697.1| alcohol dehydrogenase GroES domain-containing protein [Cyanothece sp. PCC 7822]	gi|307153313	1.19136	1.30302	1.26176	1.36345
593	Cyan7822_3578	648188498	-	chromosome: NC_014501	1011	336	ref|YP_003888794.1| tryptophanyl-tRNA synthetase [Cyanothece sp. PCC 7822]	gi|307153410	1.33719	1.22182	1.19455	1.36603
62	Cyan7822_0374	648185363	-	chromosome: NC_014501	1008	335	ref|YP_003885695.1| phosphoribulokinase [Cyanothece sp. PCC 7822]	gi|307150311	1.36561	1.29493	1.17477	1.28428
1039	Cyan7822_2564	648187502	+	chromosome: NC_014501	1008	335	ref|YP_003887811.1| hypothetical protein Cyan7822_2564 [Cyanothece sp. PCC 7822]	gi|307152427	1.53527	1.28797	1.19412	1.10224
337	Cyan7822_4486	648189383	-	chromosome: NC_014501	1008	335	ref|YP_003889671.1| alcohol dehydrogenase zinc-binding domain-containing protein [Cyanothece sp. PCC 7822]	gi|307154287	1.16412	1.27058	1.28642	1.39848
317	Cyan7822_2336	648187279	-	chromosome: NC_014501	1005	334	ref|YP_003887589.1| hypothetical protein Cyan7822_2336 [Cyanothece sp. PCC 7822]	gi|307152205	1.17324	1.26775	1.35141	1.32719
626	Cyan7822_3054	648187983	+	chromosome: NC_014501	1005	334	ref|YP_003888284.1| bacteriochlorophyll/chlorophyll synthetase [Cyanothece sp. PCC 7822]	gi|307152900	1.34741	1.38495	1.05262	1.33463
464	Cyan7822_3535	648188456	+	chromosome: NC_014501	1005	334	ref|YP_003888752.1| phosphate ABC transporter periplasmic phosphate-binding protein [Cyanothece sp. PCC 7822]	gi|307153368	1.16442	1.04752	1.589	1.31866
61	Cyan7822_3881	648188792	-	chromosome: NC_014501	1005	334	ref|YP_003889087.1| choloylglycine hydrolase [Cyanothece sp. PCC 7822]	gi|307153703	1.28811	1.36635	1.22193	1.24321
298	Cyan7822_4434	648189335	+	chromosome: NC_014501	1005	334	ref|YP_003889623.1| hypothetical protein Cyan7822_4434 [Cyanothece sp. PCC 7822]	gi|307154239	1.29377	1.26002	1.28874	1.27707
226	Cyan7822_1425	648186380	+	chromosome: NC_014501	1002	333	ref|YP_003886698.1| ribonuclease T2 [Cyanothece sp. PCC 7822]	gi|307151314	1.28066	1.34923	1.29289	1.19682
361	Cyan7822_3356	648188281	+	chromosome: NC_014501	1002	333	ref|YP_003888581.1| NmrA family protein [Cyanothece sp. PCC 7822]	gi|307153197	1.27736	1.22452	1.06056	1.55715
349	Cyan7822_4713	648189605	-	chromosome: NC_014501	999	332	ref|YP_003889892.1| cytochrome c oxidase subunit II [Cyanothece sp. PCC 7822]	gi|307154508	1.40703	1.48774	1.14419	1.08063
89	Cyan7822_0132	648185124	-	chromosome: NC_014501	996	331	ref|YP_003885458.1| ketol-acid reductoisomerase [Cyanothece sp. PCC 7822]	gi|307150074	1.2157	0.928638	1.52313	1.45213
536	Cyan7822_0400	648185388	-	chromosome: NC_014501	996	331	ref|YP_003885720.1| hypothetical protein Cyan7822_0400 [Cyanothece sp. PCC 7822]	gi|307150336	1.52638	1.54662	1.18712	0.859472
670	Cyan7822_2108	648187053	+	chromosome: NC_014501	996	331	ref|YP_003887363.1| GntR family transcriptional regulator [Cyanothece sp. PCC 7822]	gi|307151979	1.4383	1.754	1.07091	0.856388
297	Cyan7822_1551	648186505	+	chromosome: NC_014501	993	330	ref|YP_003886818.1| succinate dehydrogenase and fumarate reductase iron-sulfur protein [Cyanothece sp. PCC 7822]	gi|307151434	1.29857	1.24148	1.3038	1.27574
1034	Cyan7822_3935	648188845	-	chromosome: NC_014501	993	330	ref|YP_003889140.1| LysR family transcriptional regulator [Cyanothece sp. PCC 7822]	gi|307153756	1.5987	1.39641	1.15812	0.966372
633	Cyan7822_4139	648189040	-	chromosome: NC_014501	993	330	ref|YP_003889332.1| ribose-phosphate pyrophosphokinase [Cyanothece sp. PCC 7822]	gi|307153948	1.31949	1.4083	1.12246	1.26934
943	Cyan7822_5633	648199403	-	plasmid Cy782201: NC_014533	993	330	ref|YP_003899564.1| CRISPR-associated protein Csc2 [Cyanothece sp. PCC 7822]	gi|307591973	1.0404	1.27067	1.21552	1.59301
304	Cyan7822_0201	648185192	+	chromosome: NC_014501	990	329	ref|YP_003885526.1| Porphobilinogen synthase [Cyanothece sp. PCC 7822]	gi|307150142	1.27301	1.18727	1.26908	1.39024
74	Cyan7822_3004	648187933	-	chromosome: NC_014501	990	329	ref|YP_003888234.1| malate dehydrogenase, NAD-dependent [Cyanothece sp. PCC 7822]	gi|307152850	1.09325	0.939498	1.2736	1.81325
1099	Cyan7822_0213	648185205	+	chromosome: NC_014501	987	328	ref|YP_003885538.1| Sirohydrochlorin ferrochelatase [Cyanothece sp. PCC 7822]	gi|307150154	1.54269	1.25161	1.16688	1.15841
137	Cyan7822_2662	648187597	-	chromosome: NC_014501	987	328	ref|YP_003887905.1| glycosyl transferase family 9 [Cyanothece sp. PCC 7822]	gi|307152521	1.40091	1.62668	1.08984	1.00217
905	Cyan7822_0986	648185943	+	chromosome: NC_014501	984	327	ref|YP_003886271.1| hypothetical protein Cyan7822_0986 [Cyanothece sp. PCC 7822]	gi|307150887	1.42602	1.40252	1.37571	0.915339
978	Cyan7822_1848	648186797	+	chromosome: NC_014501	984	327	ref|YP_003887108.1| hypothetical protein Cyan7822_1848 [Cyanothece sp. PCC 7822]	gi|307151724	1.16763	0.991682	1.84006	1.12023
915	Cyan7822_3328	648188253	-	chromosome: NC_014501	984	327	ref|YP_003888553.1| Vitamin K epoxide reductase [Cyanothece sp. PCC 7822]	gi|307153169	1.39056	1.45949	1.11031	1.15924
1086	Cyan7822_5827	648199586	+	plasmid Cy782201: NC_014533	984	327	ref|YP_003899747.1| hypothetical protein Cyan7822_5827 [Cyanothece sp. PCC 7822]	gi|307592156	0.957548	1.1663	1.58596	1.40979
582	Cyan7822_1667	648186620	-	chromosome: NC_014501	981	326	ref|YP_003886932.1| hypothetical protein Cyan7822_1667 [Cyanothece sp. PCC 7822]	gi|307151548	1.74021	1.65205	0.948656	0.77868
403	Cyan7822_2743	648187679	-	chromosome: NC_014501	981	326	ref|YP_003887983.1| light-dependent protochlorophyllide reductase [Cyanothece sp. PCC 7822]	gi|307152599	1.13166	0.983691	1.33924	1.66501
455	Cyan7822_4850	648189730	-	chromosome: NC_014501	981	326	ref|YP_003890016.1| RimK domain-containing protein ATP-grasp [Cyanothece sp. PCC 7822]	gi|307154632	1.19953	1.50135	1.09079	1.32793
363	Cyan7822_5337	648190209	+	chromosome: NC_014501	978	325	ref|YP_003890491.1| Pyridoxal-5'-phosphate-dependent protein subunit beta [Cyanothece sp. PCC 7822]	gi|307155107	1.28948	1.25803	1.21716	1.35492
276	Cyan7822_2730	648187668	-	chromosome: NC_014501	975	324	ref|YP_003887972.1| transketolase central region [Cyanothece sp. PCC 7822]	gi|307152588	1.28965	1.13573	1.27921	1.415
620	Cyan7822_4851	648189731	-	chromosome: NC_014501	975	324	ref|YP_003890017.1| RimK domain-containing protein ATP-grasp [Cyanothece sp. PCC 7822]	gi|307154633	1.15083	1.10375	1.15282	1.7122
538	Cyan7822_5191	648190065	+	chromosome: NC_014501	975	324	ref|YP_003890348.1| band 7 protein [Cyanothece sp. PCC 7822]	gi|307154964	1.20274	1.33369	1.34711	1.23606
823	Cyan7822_5426	648190297	+	chromosome: NC_014501	975	324	ref|YP_003890577.1| alkaline phosphatase [Cyanothece sp. PCC 7822]	gi|307155193	1.09789	1.42583	1.52052	1.07536
921	Cyan7822_4378	648189279	+	chromosome: NC_014501	969	322	ref|YP_003889567.1| cytochrome c oxidase subunit II [Cyanothece sp. PCC 7822]	gi|307154183	1.50397	1.49753	1.20223	0.915876
845	Cyan7822_6051	648199802	+	plasmid Cy782201: NC_014533	969	322	ref|YP_003899963.1| TatD-related deoxyribonuclease [Cyanothece sp. PCC 7822]	gi|307592372	0.999284	1.31152	1.49866	1.31013
903	Cyan7822_3499	648188421	+	chromosome: NC_014501	966	321	ref|YP_003888717.1| integral membrane protein [Cyanothece sp. PCC 7822]	gi|307153333	1.48587	1.32452	1.23936	1.06985
166	Cyan7822_4177	648189078	+	chromosome: NC_014501	966	321	ref|YP_003889370.1| cysteine synthase A [Cyanothece sp. PCC 7822]	gi|307153986	1.50073	1.22998	1.24469	1.1442
310	Cyan7822_5914	648199673	+	plasmid Cy782201: NC_014533	966	321	ref|YP_003899834.1| DNA/RNA non-specific endonuclease [Cyanothece sp. PCC 7822]	gi|307592243	1.1492	1.31043	1.3988	1.26117
391	Cyan7822_0771	648185742	-	chromosome: NC_014501	963	320	ref|YP_003886072.1| transposase IS3/IS911 family protein [Cyanothece sp. PCC 7822]	gi|307150688	1.37474	1.15207	1.3792	1.21359
596	Cyan7822_1668	648186621	+	chromosome: NC_014501	963	320	ref|YP_003886933.1| NADH ubiquinone oxidoreductase 20 kDa subunit [Cyanothece sp. PCC 7822]	gi|307151549	1.34613	2.08481	1.00882	0.679832
560	Cyan7822_1720	648186671	-	chromosome: NC_014501	963	320	ref|YP_003886983.1| KaiA family protein [Cyanothece sp. PCC 7822]	gi|307151599	1.45622	1.36256	1.09158	1.20924
957	Cyan7822_3018	648187947	-	chromosome: NC_014501	963	320	ref|YP_003888248.1| glutathione synthetase [Cyanothece sp. PCC 7822]	gi|307152864	1.43864	1.79657	1.11202	0.772367
225	Cyan7822_4955	648189836	-	chromosome: NC_014501	963	320	ref|YP_003890121.1| porphobilinogen deaminase [Cyanothece sp. PCC 7822]	gi|307154737	1.20989	1.00226	1.36428	1.54318
1060	Cyan7822_5544	648190412	+	chromosome: NC_014501	963	320	ref|YP_003890691.1| NAD-dependent epimerase/dehydratase [Cyanothece sp. PCC 7822]	gi|307155307	1.19522	0.829355	1.2231	1.87192
287	Cyan7822_5649	648199419	-	plasmid Cy782201: NC_014533	963	320	ref|YP_003899580.1| Xylose isomerase domain-containing protein TIM barrel [Cyanothece sp. PCC 7822]	gi|307591989	1.01791	0.725242	1.70868	1.66776
1091	Cyan7822_5743	648199509	+	plasmid Cy782201: NC_014533	963	320	ref|YP_003899670.1| Ricin B lectin [Cyanothece sp. PCC 7822]	gi|307592079	1.4432	1.74527	1.08696	0.844168
892	Cyan7822_0741	648185715	+	chromosome: NC_014501	960	319	ref|YP_003886045.1| peptidase T2 asparaginase 2 [Cyanothece sp. PCC 7822]	gi|307150661	1.02689	0.866391	1.45928	1.76704
437	Cyan7822_1250	648186209	+	chromosome: NC_014501	960	319	ref|YP_003886528.1| aldo/keto reductase [Cyanothece sp. PCC 7822]	gi|307151144	1.19404	1.30709	1.19041	1.42806
262	Cyan7822_3586	648188506	+	chromosome: NC_014501	960	319	ref|YP_003888802.1| PRC-barrel domain-containing protein [Cyanothece sp. PCC 7822]	gi|307153418	1.23402	1.1434	1.47605	1.26613
253	Cyan7822_4645	648189539	-	chromosome: NC_014501	960	319	ref|YP_003889826.1| orange carotenoid protein [Cyanothece sp. PCC 7822]	gi|307154442	1.36889	1.38853	0.947933	1.41424
407	Cyan7822_5218	648190091	-	chromosome: NC_014501	960	319	ref|YP_003890374.1| hypothetical protein Cyan7822_5218 [Cyanothece sp. PCC 7822]	gi|307154990	1.2999	1.47333	1.36292	0.98345
995	Cyan7822_3638	648188555	-	chromosome: NC_014501	957	318	ref|YP_003888851.1| GTP-binding protein Era [Cyanothece sp. PCC 7822]	gi|307153467	1.49754	1.42026	1.2379	0.963895
711	Cyan7822_3996	648188901	-	chromosome: NC_014501	957	318	ref|YP_003889196.1| sulfotransferase [Cyanothece sp. PCC 7822]	gi|307153812	1.10291	0.823566	1.76035	1.43277
193	Cyan7822_5139	648190015	+	chromosome: NC_014501	957	318	ref|YP_003890298.1| hypothetical protein Cyan7822_5139 [Cyanothece sp. PCC 7822]	gi|307154914	1.14246	1.1216	1.65377	1.20176
969	Cyan7822_1961	648186908	-	chromosome: NC_014501	954	317	ref|YP_003887219.1| proline hydroxylase-like protein [Cyanothece sp. PCC 7822]	gi|307151835	1.0559	1.09996	1.45142	1.51231
826	Cyan7822_0696	648185673	+	chromosome: NC_014501	951	316	ref|YP_003886003.1| 4-diphosphocytidyl-2C-methyl-D-erythritol kinase [Cyanothece sp. PCC 7822]	gi|307150619	1.55614	1.50471	1.12989	0.928853
519	Cyan7822_5092	648189968	-	chromosome: NC_014501	951	316	ref|YP_003890252.1| hypothetical protein Cyan7822_5092 [Cyanothece sp. PCC 7822]	gi|307154868	1.34966	1.42233	1.24571	1.10191
1069	Cyan7822_3238	648188165	+	chromosome: NC_014501	948	315	ref|YP_003888465.1| NAD-dependent epimerase/dehydratase [Cyanothece sp. PCC 7822]	gi|307153081	1.64003	1.1851	1.16007	1.13439
984	Cyan7822_1059	648186021	+	chromosome: NC_014501	945	314	ref|YP_003886343.1| heat shock protein DnaJ domain-containing protein [Cyanothece sp. PCC 7822]	gi|307150959	1.69077	1.19946	1.11843	1.11094
126	Cyan7822_5040	648189918	-	chromosome: NC_014501	945	314	ref|YP_003890202.1| DNA-directed RNA polymerase subunit alpha [Cyanothece sp. PCC 7822]	gi|307154818	1.30375	1.29448	1.38078	1.14059
64	Cyan7822_5501	648190371	-	chromosome: NC_014501	945	314	ref|YP_003890650.1| ATP synthase F1 subunit gamma [Cyanothece sp. PCC 7822]	gi|307155266	1.25452	1.28259	1.30113	1.28135
1002	Cyan7822_1254	648186213	-	chromosome: NC_014501	942	313	ref|YP_003886532.1| 6-phosphogluconate dehydrogenase NAD-binding protein [Cyanothece sp. PCC 7822]	gi|307151148	1.49964	1.55145	1.07972	0.988789
602	Cyan7822_0380	648185368	+	chromosome: NC_014501	939	312	ref|YP_003885700.1| LysR family transcriptional regulator [Cyanothece sp. PCC 7822]	gi|307150316	1.34035	1.42836	0.973508	1.37737
1043	Cyan7822_1841	648186791	+	chromosome: NC_014501	939	312	ref|YP_003887102.1| hypothetical protein Cyan7822_1841 [Cyanothece sp. PCC 7822]	gi|307151718	1.04035	1.05798	1.46078	1.56048
468	Cyan7822_2437	648187378	+	chromosome: NC_014501	939	312	ref|YP_003887687.1| Glutathione transferase [Cyanothece sp. PCC 7822]	gi|307152303	1.2888	1.36008	1.21871	1.252
494	Cyan7822_2728	648187666	-	chromosome: NC_014501	939	312	ref|YP_003887970.1| protein-export membrane protein SecF [Cyanothece sp. PCC 7822]	gi|307152586	1.19934	0.899776	1.28177	1.73871
850	Cyan7822_4834	648189714	+	chromosome: NC_014501	939	312	ref|YP_003890000.1| Spermidine synthase [Cyanothece sp. PCC 7822]	gi|307154616	1.14634	0.860854	1.70715	1.40525
772	Cyan7822_0607	648185587	-	chromosome: NC_014501	936	311	ref|YP_003885918.1| NAD-dependent epimerase/dehydratase [Cyanothece sp. PCC 7822]	gi|307150534	1.14023	0.950605	1.46104	1.56772
467	Cyan7822_5341	648190214	-	chromosome: NC_014501	933	310	ref|YP_003890495.1| hypothetical protein Cyan7822_5341 [Cyanothece sp. PCC 7822]	gi|307155111	1.17848	1.25813	1.22066	1.46233
144	Cyan7822_2782	648187716	-	chromosome: NC_014501	930	309	ref|YP_003888019.1| ornithine carbamoyltransferase [Cyanothece sp. PCC 7822]	gi|307152635	1.21551	1.35489	1.49836	1.05084
274	Cyan7822_5294	648190168	+	chromosome: NC_014501	930	309	ref|YP_003890450.1| NAD-dependent epimerase/dehydratase [Cyanothece sp. PCC 7822]	gi|307155066	1.35635	1.40216	1.17369	1.1874
742	Cyan7822_1029	648185988	-	chromosome: NC_014501	927	308	ref|YP_003886314.1| hypothetical protein Cyan7822_1029 [Cyanothece sp. PCC 7822]	gi|307150930	1.18192	1.78157	1.25707	0.899034
770	Cyan7822_1658	648186611	-	chromosome: NC_014501	927	308	ref|YP_003886923.1| hypothetical protein Cyan7822_1658 [Cyanothece sp. PCC 7822]	gi|307151539	1.45058	1.28313	1.17535	1.21054
1067	Cyan7822_1950	648186897	-	chromosome: NC_014501	927	308	ref|YP_003887208.1| hypothetical protein Cyan7822_1950 [Cyanothece sp. PCC 7822]	gi|307151824	1.10861	1.17846	1.14185	1.69068
865	Cyan7822_0193	648185184	-	chromosome: NC_014501	924	307	ref|YP_003885518.1| hypothetical protein Cyan7822_0193 [Cyanothece sp. PCC 7822]	gi|307150134	1.61923	1.4774	0.974687	1.04828
612	Cyan7822_2713	648187648	-	chromosome: NC_014501	924	307	ref|YP_003887955.1| polyprenyl synthetase [Cyanothece sp. PCC 7822]	gi|307152571	1.10194	0.908633	1.18683	1.92219
733	Cyan7822_2813	648187746	+	chromosome: NC_014501	924	307	ref|YP_003888049.1| tetratricopeptide domain-containing protein [Cyanothece sp. PCC 7822]	gi|307152665	1.29524	0.861545	1.03926	1.92355
961	Cyan7822_5791	648199557	-	plasmid Cy782201: NC_014533	924	307	ref|YP_003899718.1| hypothetical protein Cyan7822_5791 [Cyanothece sp. PCC 7822]	gi|307592127	1.2773	1.0774	1.19294	1.57196
503	Cyan7822_0343	648185332	-	chromosome: NC_014501	921	306	ref|YP_003885664.1| glucokinase regulatory-like protein [Cyanothece sp. PCC 7822]	gi|307150280	1.14168	1.20961	1.32359	1.44471
406	Cyan7822_4545	648189442	-	chromosome: NC_014501	918	305	ref|YP_003889730.1| XRE family transcriptional regulator [Cyanothece sp. PCC 7822]	gi|307154346	1.32919	1.27619	1.38066	1.13356
803	Cyan7822_1191	648186151	-	chromosome: NC_014501	915	304	ref|YP_003886472.1| branched-chain amino acid aminotransferase [Cyanothece sp. PCC 7822]	gi|307151088	1.52919	1.15203	1.32267	1.11571
555	Cyan7822_4610	648189506	+	chromosome: NC_014501	915	304	ref|YP_003889793.1| alpha/beta hydrolase fold protein [Cyanothece sp. PCC 7822]	gi|307154409	1.4633	1.48883	1.03045	1.13701
1076	Cyan7822_1294	648186252	+	chromosome: NC_014501	912	303	ref|YP_003886571.1| hypothetical protein Cyan7822_1294 [Cyanothece sp. PCC 7822]	gi|307151187	1.52002	1.37333	1.18712	1.03914
648	Cyan7822_1371	648186327	-	chromosome: NC_014501	906	301	ref|YP_003886645.1| homoserine kinase [Cyanothece sp. PCC 7822]	gi|307151261	1.40413	1.5578	1.26744	0.890227
859	Cyan7822_1769	648186719	-	chromosome: NC_014501	906	301	ref|YP_003887031.1| alpha/beta hydrolase fold protein [Cyanothece sp. PCC 7822]	gi|307151647	1.23762	1.5033	1.25924	1.11943
213	Cyan7822_2642	648187577	-	chromosome: NC_014501	906	301	ref|YP_003887885.1| inositol monophosphatase [Cyanothece sp. PCC 7822]	gi|307152501	1.02666	0.903912	1.28678	1.90224
1064	Cyan7822_4720	648189612	-	chromosome: NC_014501	906	301	ref|YP_003889899.1| putative sensor with HAMP domain [Cyanothece sp. PCC 7822]	gi|307154515	1.14757	0.702848	1.56248	1.70669
942	Cyan7822_3752	648188667	+	chromosome: NC_014501	903	300	ref|YP_003888963.1| dTDP-4-dehydrorhamnose reductase [Cyanothece sp. PCC 7822]	gi|307153579	1.18287	1.47598	1.04791	1.41283
330	Cyan7822_4210	648189111	-	chromosome: NC_014501	903	300	ref|YP_003889403.1| RNA-binding S1 domain-containing protein [Cyanothece sp. PCC 7822]	gi|307154019	1.38801	1.2545	1.15644	1.32063
1088	Cyan7822_5440	648190311	+	chromosome: NC_014501	903	300	ref|YP_003890591.1| carboxymethylenebutenolidase [Cyanothece sp. PCC 7822]	gi|307155207	1.38622	0.986759	1.35897	1.38765
1009	Cyan7822_1654	648186607	+	chromosome: NC_014501	900	299	ref|YP_003886919.1| S-adenosyl-methyltransferase MraW [Cyanothece sp. PCC 7822]	gi|307151535	1.46613	1.41391	1.2312	1.00835
979	Cyan7822_5460	648190330	+	chromosome: NC_014501	900	299	ref|YP_003890610.1| hypothetical protein Cyan7822_5460 [Cyanothece sp. PCC 7822]	gi|307155226	1.09439	1.16887	1.27333	1.58301
502	Cyan7822_5605	648190472	-	chromosome: NC_014501	900	299	ref|YP_003890750.1| ROK family protein [Cyanothece sp. PCC 7822]	gi|307155366	1.26623	1.28333	1.36605	1.20399
457	Cyan7822_5917	648199676	+	plasmid Cy782201: NC_014533	900	299	ref|YP_003899837.1| transglutaminase domain-containing protein [Cyanothece sp. PCC 7822]	gi|307592246	1.11916	1.19068	1.51366	1.2961
788	Cyan7822_3105	648188035	+	chromosome: NC_014501	897	298	ref|YP_003888335.1| extracellular solute-binding protein family 3 [Cyanothece sp. PCC 7822]	gi|307152951	1.14368	1.45874	1.34738	1.1698
23	Cyan7822_3675	648188591	+	chromosome: NC_014501	897	298	ref|YP_003888887.1| nitrogenase iron protein [Cyanothece sp. PCC 7822]	gi|307153503	1.25348	2.03884	1.0481	0.779173
637	Cyan7822_4427	648189328	+	chromosome: NC_014501	897	298	ref|YP_003889616.1| TPR repeat-containing protein [Cyanothece sp. PCC 7822]	gi|307154232	0.836514	0.548143	1.39003	2.34491
315	Cyan7822_1072	648186033	-	chromosome: NC_014501	894	297	ref|YP_003886355.1| CoB--CoM heterodisulfide reductase [Cyanothece sp. PCC 7822]	gi|307150971	1.1819	0.959873	1.40833	1.56949
125	Cyan7822_2157	648187102	+	chromosome: NC_014501	894	297	ref|YP_003887412.1| acetylglutamate kinase [Cyanothece sp. PCC 7822]	gi|307152028	1.51	1.45502	1.10651	1.04807
883	Cyan7822_3674	648188590	+	chromosome: NC_014501	894	297	ref|YP_003888886.1| Fe-S cluster assembly protein NifU [Cyanothece sp. PCC 7822]	gi|307153502	1.64894	2.29226	0.719293	0.459105
830	Cyan7822_4330	648189234	-	chromosome: NC_014501	894	297	ref|YP_003889522.1| extracellular solute-binding protein family 3 [Cyanothece sp. PCC 7822]	gi|307154138	1.44871	1.22606	1.39753	1.0473
366	Cyan7822_0047	648185037	+	chromosome: NC_014501	891	296	ref|YP_003885374.1| extracellular solute-binding protein family 3 [Cyanothece sp. PCC 7822]	gi|307149990	1.41109	1.4673	1.31712	0.924091
442	Cyan7822_1775	648186725	+	chromosome: NC_014501	891	296	ref|YP_003887037.1| dihydrodipicolinate synthase [Cyanothece sp. PCC 7822]	gi|307151653	1.0356	1.20062	1.40558	1.4778
1061	Cyan7822_1879	648186827	-	chromosome: NC_014501	891	296	ref|YP_003887138.1| hypothetical protein Cyan7822_1879 [Cyanothece sp. PCC 7822]	gi|307151754	1.07164	1.31143	1.38204	1.35448
950	Cyan7822_3577	648188497	-	chromosome: NC_014501	891	296	ref|YP_003888793.1| methylenetetrahydrofolate reductase [Cyanothece sp. PCC 7822]	gi|307153409	1.56405	1.27453	1.13362	1.1474
572	Cyan7822_4739	648189630	+	chromosome: NC_014501	891	296	ref|YP_003889917.1| glycyl-tRNA synthetase subunit alpha [Cyanothece sp. PCC 7822]	gi|307154533	1.2335	1.33716	1.35589	1.19305
673	Cyan7822_5396	648190267	+	chromosome: NC_014501	891	296	ref|YP_003890548.1| beta-lactamase domain-containing protein [Cyanothece sp. PCC 7822]	gi|307155164	1.62536	1.2331	1.27409	0.98705
156	Cyan7822_2005	648186951	+	chromosome: NC_014501	888	295	ref|YP_003887262.1| hypothetical protein Cyan7822_2005 [Cyanothece sp. PCC 7822]	gi|307151878	1.55142	1.39457	1.12515	1.04845
574	Cyan7822_1258	648186217	+	chromosome: NC_014501	885	294	ref|YP_003886536.1| anti-sigma-factor antagonist [Cyanothece sp. PCC 7822]	gi|307151152	1.49358	1.54153	1.17373	0.910763
630	Cyan7822_4160	648189061	+	chromosome: NC_014501	885	294	ref|YP_003889353.1| dTDP-4-dehydrorhamnose reductase [Cyanothece sp. PCC 7822]	gi|307153969	1.28187	1.13356	1.34353	1.36063
1096	Cyan7822_4361	648189264	+	chromosome: NC_014501	885	294	ref|YP_003889552.1| PfkB domain-containing protein [Cyanothece sp. PCC 7822]	gi|307154168	1.61801	1.45028	1.33955	0.711751
548	Cyan7822_1730	648186681	+	chromosome: NC_014501	882	293	ref|YP_003886993.1| Methylenetetrahydrofolate dehydrogenase (NADP(+)) [Cyanothece sp. PCC 7822]	gi|307151609	1.01881	1.13894	1.57386	1.38798
10	Cyan7822_4035	648188940	-	chromosome: NC_014501	879	292	ref|YP_003889235.1| phycobilisome linker polypeptide [Cyanothece sp. PCC 7822]	gi|307153851	1.27615	1.28243	1.21672	1.3443
24	Cyan7822_1649	648186602	-	chromosome: NC_014501	876	291	ref|YP_003886914.1| phycobilisome linker polypeptide [Cyanothece sp. PCC 7822]	gi|307151530	1.2527	0.983212	1.45966	1.42402
656	Cyan7822_4601	648189497	+	chromosome: NC_014501	876	291	ref|YP_003889784.1| tetratricopeptide repeat-containing protein [Cyanothece sp. PCC 7822]	gi|307154400	1.31755	1.38295	1.24114	1.17795
587	Cyan7822_4874	648189755	-	chromosome: NC_014501	876	291	ref|YP_003890040.1| peptidase M48 Ste24p [Cyanothece sp. PCC 7822]	gi|307154656	1.27367	1.26958	1.56249	1.01385
698	Cyan7822_4881	648189762	+	chromosome: NC_014501	876	291	ref|YP_003890047.1| methylthioadenosine phosphorylase [Cyanothece sp. PCC 7822]	gi|307154663	1.03065	0.83127	1.54788	1.7098
919	Cyan7822_0052	648185042	+	chromosome: NC_014501	873	290	ref|YP_003885379.1| aldo/keto reductase [Cyanothece sp. PCC 7822]	gi|307149995	1.0741	1.02068	1.34893	1.67588
607	Cyan7822_0372	648185361	-	chromosome: NC_014501	873	290	ref|YP_003885693.1| alpha/beta hydrolase fold protein [Cyanothece sp. PCC 7822]	gi|307150309	1.34435	1.31986	1.34486	1.11052
761	Cyan7822_5464	648190334	+	chromosome: NC_014501	873	290	ref|YP_003890614.1| methionine aminopeptidase [Cyanothece sp. PCC 7822]	gi|307155230	1.24816	0.908219	1.32463	1.63858
676	Cyan7822_5135	648190010	+	chromosome: NC_014501	870	289	ref|YP_003890294.1| aldose 1-epimerase [Cyanothece sp. PCC 7822]	gi|307154910	1.49608	1.48281	1.11722	1.02348
837	Cyan7822_0106	648185098	+	chromosome: NC_014501	867	288	ref|YP_003885432.1| alpha/beta hydrolase fold protein [Cyanothece sp. PCC 7822]	gi|307150048	1.40945	1.1958	1.05248	1.46187
898	Cyan7822_0572	648185553	+	chromosome: NC_014501	867	288	ref|YP_003885884.1| hypothetical protein Cyan7822_0572 [Cyanothece sp. PCC 7822]	gi|307150500	1.19323	1.37865	1.30662	1.2411
932	Cyan7822_1181	648186142	-	chromosome: NC_014501	867	288	ref|YP_003886463.1| cyanophycinase [Cyanothece sp. PCC 7822]	gi|307151079	0.887914	1.16854	1.69241	1.37073
421	Cyan7822_5559	648190428	-	chromosome: NC_014501	867	288	ref|YP_003890706.1| Zn-dependent hydrolase of the beta-lactamase fold-like protein [Cyanothece sp. PCC 7822]	gi|307155322	1.38609	1.33196	1.27459	1.12696
183	Cyan7822_1805	648186755	+	chromosome: NC_014501	864	287	ref|YP_003887066.1| GrpE protein [Cyanothece sp. PCC 7822]	gi|307151682	1.16737	1.03587	1.3779	1.53846
833	Cyan7822_0215	648185207	-	chromosome: NC_014501	852	283	ref|YP_003885540.1| tetratricopeptide repeat-containing protein [Cyanothece sp. PCC 7822]	gi|307150156	1.46421	1.70082	1.07809	0.876482
54	Cyan7822_2186	648187130	+	chromosome: NC_014501	852	283	ref|YP_003887440.1| UspA domain-containing protein [Cyanothece sp. PCC 7822]	gi|307152056	1.16534	0.892249	1.48431	1.5777
280	Cyan7822_2266	648187209	-	chromosome: NC_014501	852	283	ref|YP_003887519.1| hypothetical protein Cyan7822_2266 [Cyanothece sp. PCC 7822]	gi|307152135	1.25374	1.21349	1.29015	1.36222
872	Cyan7822_3329	648188254	-	chromosome: NC_014501	852	283	ref|YP_003888554.1| photosystem I assembly BtpA [Cyanothece sp. PCC 7822]	gi|307153170	1.28311	1.67852	1.02874	1.12923
506	Cyan7822_5820	648199579	+	plasmid Cy782201: NC_014533	852	283	ref|YP_003899740.1| hypothetical protein Cyan7822_5820 [Cyanothece sp. PCC 7822]	gi|307592149	1.25445	0.757768	1.29837	1.80901
745	Cyan7822_1203	648186162	-	chromosome: NC_014501	849	282	ref|YP_003886483.1| mechanosensitive ion channel protein MscS [Cyanothece sp. PCC 7822]	gi|307151099	1.17988	1.46616	1.30793	1.16562
387	Cyan7822_4355	648189258	-	chromosome: NC_014501	849	282	ref|YP_003889546.1| hypothetical protein Cyan7822_4355 [Cyanothece sp. PCC 7822]	gi|307154162	1.16407	0.917729	1.42263	1.61517
857	Cyan7822_1768	648186718	+	chromosome: NC_014501	846	281	ref|YP_003887030.1| cyclase family protein [Cyanothece sp. PCC 7822]	gi|307151646	1.22297	1.22475	1.33992	1.33195
768	Cyan7822_1913	648186861	+	chromosome: NC_014501	846	281	ref|YP_003887172.1| hypothetical protein Cyan7822_1913 [Cyanothece sp. PCC 7822]	gi|307151788	1.4549	1.56581	1.30333	0.795563
473	Cyan7822_4186	648189087	-	chromosome: NC_014501	846	281	ref|YP_003889379.1| diaminopimelate epimerase [Cyanothece sp. PCC 7822]	gi|307153995	1.33909	1.42514	1.27035	1.08502
514	Cyan7822_1750	648186700	-	chromosome: NC_014501	843	280	ref|YP_003887012.1| nitrate ABC transporter ATPase subunits C and D [Cyanothece sp. PCC 7822]	gi|307151628	1.06459	1.27151	1.20033	1.58316
809	Cyan7822_0094	648185087	-	chromosome: NC_014501	840	279	ref|YP_003885421.1| hypothetical protein Cyan7822_0094 [Cyanothece sp. PCC 7822]	gi|307150037	1.05715	1.15805	1.63172	1.27268
549	Cyan7822_1050	648186011	-	chromosome: NC_014501	834	277	ref|YP_003886334.1| carbonate dehydratase [Cyanothece sp. PCC 7822]	gi|307150950	1.41264	1.33719	1.14964	1.22012
618	Cyan7822_3128	648188057	-	chromosome: NC_014501	834	277	ref|YP_003888357.1| TPR repeat-containing protein [Cyanothece sp. PCC 7822]	gi|307152973	1.08279	0.927588	1.47926	1.62995
878	Cyan7822_3453	648188375	+	chromosome: NC_014501	834	277	ref|YP_003888675.1| naphthoate synthase [Cyanothece sp. PCC 7822]	gi|307153291	1.10418	1.08316	1.32758	1.60467
49	Cyan7822_5061	648189939	-	chromosome: NC_014501	834	277	ref|YP_003890223.1| 50S ribosomal protein L2 [Cyanothece sp. PCC 7822]	gi|307154839	1.30855	1.47243	1.1764	1.16221
342	Cyan7822_0259	648185249	+	chromosome: NC_014501	831	276	ref|YP_003885582.1| hypothetical protein Cyan7822_0259 [Cyanothece sp. PCC 7822]	gi|307150198	1.15382	0.905395	1.58002	1.48036
32	Cyan7822_3522	648188443	-	chromosome: NC_014501	828	275	ref|YP_003888739.1| photosystem II manganese-stabilizing protein PsbO [Cyanothece sp. PCC 7822]	gi|307153355	1.26235	1.23941	1.24262	1.37522
682	Cyan7822_5646	648199416	-	plasmid Cy782201: NC_014533	828	275	ref|YP_003899577.1| antibiotic biosynthesis monooxygenase [Cyanothece sp. PCC 7822]	gi|307591986	1.26591	1.61118	1.11386	1.12865
489	Cyan7822_2921	648187851	+	chromosome: NC_014501	825	274	ref|YP_003888153.1| hypothetical protein Cyan7822_2921 [Cyanothece sp. PCC 7822]	gi|307152769	1.27493	1.3252	1.27857	1.2409
794	Cyan7822_5595	648190463	+	chromosome: NC_014501	825	274	ref|YP_003890741.1| signal peptide peptidase SppA, 36K type [Cyanothece sp. PCC 7822]	gi|307155357	1.30078	1.49921	1.28818	1.03142
390	Cyan7822_0181	648185172	+	chromosome: NC_014501	819	272	ref|YP_003885506.1| thioredoxin domain-containing protein [Cyanothece sp. PCC 7822]	gi|307150122	1.13865	1.31503	1.33293	1.33298
25	Cyan7822_1650	648186603	-	chromosome: NC_014501	819	272	ref|YP_003886915.1| phycobilisome linker polypeptide [Cyanothece sp. PCC 7822]	gi|307151531	1.23536	1.21971	1.31872	1.3458
690	Cyan7822_2313	648187256	-	chromosome: NC_014501	819	272	ref|YP_003887566.1| phosphomethylpyrimidine kinase [Cyanothece sp. PCC 7822]	gi|307152182	1.51882	1.2824	1.14201	1.17635
870	Cyan7822_1058	648186020	+	chromosome: NC_014501	813	270	ref|YP_003886342.1| inositol monophosphatase [Cyanothece sp. PCC 7822]	gi|307150958	1.31301	1.46131	1.15156	1.19372
110	Cyan7822_1226	648186185	+	chromosome: NC_014501	813	270	ref|YP_003886505.1| 30S ribosomal protein S2 [Cyanothece sp. PCC 7822]	gi|307151121	1.01916	0.958002	1.50349	1.63895
889	Cyan7822_4341	648189245	+	chromosome: NC_014501	813	270	ref|YP_003889533.1| Creatininase [Cyanothece sp. PCC 7822]	gi|307154149	1.49386	1.63216	1.10651	0.887069
977	Cyan7822_3292	648188217	+	chromosome: NC_014501	810	269	ref|YP_003888517.1| hypothetical protein Cyan7822_3292 [Cyanothece sp. PCC 7822]	gi|307153133	1.09777	1.01197	1.64613	1.36373
498	Cyan7822_4950	648189831	-	chromosome: NC_014501	807	268	ref|YP_003890116.1| carbonate dehydratase [Cyanothece sp. PCC 7822]	gi|307154732	1.48581	1.57349	1.14891	0.911387
1055	Cyan7822_6489	648200170	+	plasmid Cy782202: NC_014534	807	268	ref|YP_003900331.1| methyltransferase [Cyanothece sp. PCC 7822]	gi|307591532	1.67219	1.15974	1.17078	1.11688
613	Cyan7822_5232	648190105	+	chromosome: NC_014501	804	267	ref|YP_003890388.1| hypothetical protein Cyan7822_5232 [Cyanothece sp. PCC 7822]	gi|307155004	1.56722	1.62938	1.03164	0.891357
486	Cyan7822_0039	648185029	+	chromosome: NC_014501	801	266	ref|YP_003885366.1| Fimbrial assembly family protein [Cyanothece sp. PCC 7822]	gi|307149982	1.33798	1.40451	1.2501	1.127
371	Cyan7822_0171	648185163	-	chromosome: NC_014501	801	266	ref|YP_003885497.1| hypothetical protein Cyan7822_0171 [Cyanothece sp. PCC 7822]	gi|307150113	1.06449	1.15355	1.59443	1.30712
127	Cyan7822_3458	648188380	+	chromosome: NC_014501	792	263	ref|YP_003888680.1| phage shock protein A, PspA [Cyanothece sp. PCC 7822]	gi|307153296	1.40456	1.41544	1.23304	1.06655
334	Cyan7822_1917	648186865	+	chromosome: NC_014501	789	262	ref|YP_003887176.1| hypothetical protein Cyan7822_1917 [Cyanothece sp. PCC 7822]	gi|307151792	1.37738	1.59723	1.17915	0.965837
766	Cyan7822_0603	648185583	-	chromosome: NC_014501	786	261	ref|YP_003885914.1| DSBA oxidoreductase [Cyanothece sp. PCC 7822]	gi|307150530	1.50304	1.36326	1.20726	1.04605
738	Cyan7822_0325	648185314	+	chromosome: NC_014501	783	260	ref|YP_003885646.1| hypothetical protein Cyan7822_0325 [Cyanothece sp. PCC 7822]	gi|307150262	1.1964	1.25164	1.07044	1.60111
663	Cyan7822_5409	648190280	+	chromosome: NC_014501	780	259	ref|YP_003890561.1| imidazoleglycerol phosphate synthase, cyclase subunit [Cyanothece sp. PCC 7822]	gi|307155177	1.2962	1.61253	1.22567	0.985192
756	Cyan7822_2836	648187767	-	chromosome: NC_014501	777	258	ref|YP_003888070.1| Tic22 family protein [Cyanothece sp. PCC 7822]	gi|307152686	0.882307	0.447341	0.868486	2.92146
1037	Cyan7822_3200	648188128	+	chromosome: NC_014501	777	258	ref|YP_003888428.1| glutamine amidotransferase class-II [Cyanothece sp. PCC 7822]	gi|307153044	1.66081	1.57731	1.08795	0.793522
357	Cyan7822_4386	648189287	+	chromosome: NC_014501	777	258	ref|YP_003889575.1| short-chain dehydrogenase/reductase SDR [Cyanothece sp. PCC 7822]	gi|307154191	1.25963	1.23967	1.3387	1.2816
825	Cyan7822_4835	648189715	+	chromosome: NC_014501	777	258	ref|YP_003890001.1| GUN4 domain-containing protein [Cyanothece sp. PCC 7822]	gi|307154617	1.13111	1.10363	1.32616	1.55869
751	Cyan7822_5472	648190342	+	chromosome: NC_014501	777	258	ref|YP_003890622.1| hypothetical protein Cyan7822_5472 [Cyanothece sp. PCC 7822]	gi|307155238	1.13337	0.99826	1.40639	1.58157
561	Cyan7822_1507	648186464	-	chromosome: NC_014501	774	257	ref|YP_003886777.1| phosphoribosylformimino-5-aminoimidazole carboxamide ribotide isomerase [Cyanothece sp. PCC 7822]	gi|307151393	1.32644	1.27394	1.22403	1.29519
614	Cyan7822_4962	648189843	-	chromosome: NC_014501	774	257	ref|YP_003890128.1| binding/catalytic/coenzyme-binding protein [Cyanothece sp. PCC 7822]	gi|307154744	1.55872	1.57302	1.12814	0.859724
839	Cyan7822_6787	648190536	+	plasmid Cy782203: NC_014502	774	257	ref|YP_003890814.1| cobyrinic acid ac-diamide synthase [Cyanothece sp. PCC 7822]	gi|307149771	1.23103	1.02819	1.45174	1.40865
380	Cyan7822_3140	648188069	+	chromosome: NC_014501	771	256	ref|YP_003888369.1| FeS assembly ATPase SufC [Cyanothece sp. PCC 7822]	gi|307152985	1.40088	1.5797	1.13315	1.00586
876	Cyan7822_3171	648188100	-	chromosome: NC_014501	771	256	ref|YP_003888400.1| hypothetical protein Cyan7822_3171 [Cyanothece sp. PCC 7822]	gi|307153016	1.41468	1.42474	1.17004	1.11014
11	Cyan7822_4034	648188939	-	chromosome: NC_014501	768	255	ref|YP_003889234.1| phycobilisome linker polypeptide [Cyanothece sp. PCC 7822]	gi|307153850	1.26719	1.05289	1.29149	1.50803
854	Cyan7822_2264	648187207	-	chromosome: NC_014501	765	254	ref|YP_003887517.1| hypothetical protein Cyan7822_2264 [Cyanothece sp. PCC 7822]	gi|307152133	1.21359	1.42204	1.38133	1.10263
849	Cyan7822_1506	648186463	-	chromosome: NC_014501	762	253	ref|YP_003886776.1| methionine aminopeptidase [Cyanothece sp. PCC 7822]	gi|307151392	1.17501	0.985768	1.3933	1.56552
568	Cyan7822_4863	648189743	-	chromosome: NC_014501	762	253	ref|YP_003890029.1| short-chain dehydrogenase/reductase SDR [Cyanothece sp. PCC 7822]	gi|307154645	1.24929	1.50189	1.21402	1.15439
933	Cyan7822_0040	648185030	+	chromosome: NC_014501	759	252	ref|YP_003885367.1| type II and III secretion system protein [Cyanothece sp. PCC 7822]	gi|307149983	1.11903	1.78715	1.29626	0.917156
326	Cyan7822_3630	648188547	-	chromosome: NC_014501	759	252	ref|YP_003888843.1| hypothetical protein Cyan7822_3630 [Cyanothece sp. PCC 7822]	gi|307153459	1.24452	1.04269	1.17279	1.65959
847	Cyan7822_5296	648190170	-	chromosome: NC_014501	756	251	ref|YP_003890452.1| ABC transporter-like protein [Cyanothece sp. PCC 7822]	gi|307155068	1.40167	1.3951	1.06054	1.26229
394	Cyan7822_0982	648185938	+	chromosome: NC_014501	753	250	ref|YP_003886267.1| hypothetical protein Cyan7822_0982 [Cyanothece sp. PCC 7822]	gi|307150883	1.22493	1.07066	1.29986	1.52415
699	Cyan7822_2205	648187149	+	chromosome: NC_014501	753	250	ref|YP_003887459.1| TrkA-N domain-containing protein [Cyanothece sp. PCC 7822]	gi|307152075	1.10754	1.22892	1.40638	1.37675
9	Cyan7822_2532	648187470	-	chromosome: NC_014501	753	250	ref|YP_003887779.1| phycobilisome linker polypeptide [Cyanothece sp. PCC 7822]	gi|307152395	1.20116	1.14646	1.35394	1.41803
917	Cyan7822_2669	648187604	+	chromosome: NC_014501	753	250	ref|YP_003887912.1| type 12 methyltransferase [Cyanothece sp. PCC 7822]	gi|307152528	1.17068	1.09359	1.43072	1.4246
912	Cyan7822_0989	648185946	+	chromosome: NC_014501	747	248	ref|YP_003886274.1| MIP family channel protein [Cyanothece sp. PCC 7822]	gi|307150890	0.982122	0.849711	1.35228	1.93549
458	Cyan7822_1987	648186933	+	chromosome: NC_014501	747	248	ref|YP_003887244.1| hypothetical protein Cyan7822_1987 [Cyanothece sp. PCC 7822]	gi|307151860	1.37475	1.43563	1.11085	1.19836
715	Cyan7822_4211	648189112	-	chromosome: NC_014501	747	248	ref|YP_003889404.1| dienelactone hydrolase [Cyanothece sp. PCC 7822]	gi|307154020	1.32904	1.70743	1.20251	0.880621
432	Cyan7822_4262	648189167	-	chromosome: NC_014501	747	248	ref|YP_003889455.1| heme oxygenase [Cyanothece sp. PCC 7822]	gi|307154071	0.996455	0.941598	1.69819	1.48335
120	Cyan7822_5014	648189894	-	chromosome: NC_014501	747	248	ref|YP_003890178.1| NADH-quinone oxidoreductase subunit B [Cyanothece sp. PCC 7822]	gi|307154794	1.2603	1.26333	1.28562	1.31034
402	Cyan7822_5431	648190302	+	chromosome: NC_014501	747	248	ref|YP_003890582.1| LuxR family two component transcriptional regulator [Cyanothece sp. PCC 7822]	gi|307155198	1.27344	1.66784	1.14119	1.03713
1045	Cyan7822_5524	648190393	+	chromosome: NC_014501	744	247	ref|YP_003890672.1| putative restriction endonuclease [Cyanothece sp. PCC 7822]	gi|307155288	1.53526	1.18734	1.14565	1.25134
192	Cyan7822_4673	648189567	-	chromosome: NC_014501	741	246	ref|YP_003889854.1| 3-oxoacyl-(acyl-carrier-protein) reductase [Cyanothece sp. PCC 7822]	gi|307154470	1.27693	1.35883	1.18746	1.29638
483	Cyan7822_2508	648187446	+	chromosome: NC_014501	738	245	ref|YP_003887755.1| carboxymethylenebutenolidase [Cyanothece sp. PCC 7822]	gi|307152371	1.20064	1.44157	1.18001	1.29738
278	Cyan7822_1871	648186819	+	chromosome: NC_014501	735	244	ref|YP_003887130.1| glutaredoxin-family domain-containing protein [Cyanothece sp. PCC 7822]	gi|307151746	1.23048	1.18076	1.30223	1.40613
665	Cyan7822_2109	648187054	+	chromosome: NC_014501	735	244	ref|YP_003887364.1| Manganese/iron superoxide dismutase-like protein [Cyanothece sp. PCC 7822]	gi|307151980	1.201	1.1834	1.45023	1.28497
451	Cyan7822_2781	648187715	+	chromosome: NC_014501	732	243	ref|YP_003888018.1| hypothetical protein Cyan7822_2781 [Cyanothece sp. PCC 7822]	gi|307152634	1.42411	1.54361	1.09295	1.05893
341	Cyan7822_4267	648189172	-	chromosome: NC_014501	732	243	ref|YP_003889460.1| phosphoribosylaminoimidazole-succinocarboxamide synthase [Cyanothece sp. PCC 7822]	gi|307154076	1.21998	1.07629	1.46429	1.35905
176	Cyan7822_0012	648185004	+	chromosome: NC_014501	729	242	ref|YP_003885341.1| winged helix family two component transcriptional regulator [Cyanothece sp. PCC 7822]	gi|307149957	1.49555	1.32697	1.20414	1.09294
600	Cyan7822_2146	648187091	-	chromosome: NC_014501	726	241	ref|YP_003887401.1| 2-phosphosulfolactate phosphatase [Cyanothece sp. PCC 7822]	gi|307152017	1.15278	0.885287	1.3535	1.72802
603	Cyan7822_2555	648187493	+	chromosome: NC_014501	726	241	ref|YP_003887802.1| protein serine/threonine phosphatase [Cyanothece sp. PCC 7822]	gi|307152418	1.45941	1.41766	1.09329	1.14924
107	Cyan7822_5058	648189936	-	chromosome: NC_014501	726	241	ref|YP_003890220.1| 30S ribosomal protein S3 [Cyanothece sp. PCC 7822]	gi|307154836	1.14969	1.11733	1.34432	1.50825
154	Cyan7822_0172	648185164	+	chromosome: NC_014501	723	240	ref|YP_003885498.1| 6-phosphogluconolactonase [Cyanothece sp. PCC 7822]	gi|307150114	1.36573	1.33632	1.2097	1.20785
97	Cyan7822_1327	648186285	+	chromosome: NC_014501	723	240	ref|YP_003886603.1| short-chain dehydrogenase/reductase SDR [Cyanothece sp. PCC 7822]	gi|307151219	1.19727	1.13026	1.2716	1.52046
294	Cyan7822_5892	648199651	-	plasmid Cy782201: NC_014533	723	240	ref|YP_003899812.1| hypothetical protein Cyan7822_5892 [Cyanothece sp. PCC 7822]	gi|307592221	1.39825	1.401	1.12509	1.19526
434	Cyan7822_0292	648185281	+	chromosome: NC_014501	720	239	ref|YP_003885613.1| heme oxygenase [Cyanothece sp. PCC 7822]	gi|307150229	0.876237	0.527476	1.38817	2.32771
122	Cyan7822_1422	648186377	-	chromosome: NC_014501	720	239	ref|YP_003886695.1| carbonic anhydrase [Cyanothece sp. PCC 7822]	gi|307151311	1.12646	1.25605	1.4723	1.26478
636	Cyan7822_0103	648185095	+	chromosome: NC_014501	717	238	ref|YP_003885429.1| winged helix family two component transcriptional regulator [Cyanothece sp. PCC 7822]	gi|307150045	1.38539	1.37761	1.43957	0.917022
580	Cyan7822_2365	648187309	-	chromosome: NC_014501	717	238	ref|YP_003887618.1| hypothetical protein Cyan7822_2365 [Cyanothece sp. PCC 7822]	gi|307152234	1.22343	1.21159	1.46279	1.22179
1083	Cyan7822_3468	648188390	-	chromosome: NC_014501	717	238	ref|YP_003888690.1| NADH:ubiquinone oxidoreductase subunit G, iron-sulfur-binding protein [Cyanothece sp. PCC 7822]	gi|307153306	1.31537	0.938138	1.26156	1.60453
411	Cyan7822_0018	648185010	-	chromosome: NC_014501	714	237	ref|YP_003885347.1| ribose 5-phosphate isomerase [Cyanothece sp. PCC 7822]	gi|307149963	1.28219	1.12009	1.30258	1.41474
93	Cyan7822_2720	648187657	-	chromosome: NC_014501	714	237	ref|YP_003887962.1| 50S ribosomal protein L1 [Cyanothece sp. PCC 7822]	gi|307152578	1.14457	1.12982	1.26188	1.58332
308	Cyan7822_3191	648188120	+	chromosome: NC_014501	714	237	ref|YP_003888420.1| short-chain dehydrogenase/reductase SDR [Cyanothece sp. PCC 7822]	gi|307153036	1.11305	1.15603	1.34075	1.50977
230	Cyan7822_3461	648188383	-	chromosome: NC_014501	714	237	ref|YP_003888683.1| Rubredoxin-type Fe(Cys)4 protein [Cyanothece sp. PCC 7822]	gi|307153299	1.21938	1.40321	1.07686	1.42014
841	Cyan7822_5519	648190388	-	chromosome: NC_014501	714	237	ref|YP_003890667.1| hypothetical protein Cyan7822_5519 [Cyanothece sp. PCC 7822]	gi|307155283	1.36269	1.16257	1.37007	1.22426
313	Cyan7822_0124	648185116	-	chromosome: NC_014501	708	235	ref|YP_003885450.1| ribulose-phosphate 3-epimerase [Cyanothece sp. PCC 7822]	gi|307150066	1.24226	1.15678	1.28309	1.43747
782	Cyan7822_3765	648188680	-	chromosome: NC_014501	708	235	ref|YP_003888976.1| hypothetical protein Cyan7822_3765 [Cyanothece sp. PCC 7822]	gi|307153592	1.46764	1.54447	1.10912	0.998366
286	Cyan7822_1820	648186770	-	chromosome: NC_014501	705	234	ref|YP_003887081.1| FHA domain-containing protein [Cyanothece sp. PCC 7822]	gi|307151697	1.3407	1.17108	1.26307	1.34475
998	Cyan7822_4676	648189570	-	chromosome: NC_014501	705	234	ref|YP_003889857.1| winged helix family two component transcriptional regulator [Cyanothece sp. PCC 7822]	gi|307154473	1.27645	1.26487	1.25011	1.32816
924	Cyan7822_5085	648189961	-	chromosome: NC_014501	702	233	ref|YP_003890245.1| Glutathione S-transferase domain-containing protein [Cyanothece sp. PCC 7822]	gi|307154861	1.26733	1.11637	1.44453	1.29137
405	Cyan7822_5228	648190101	+	chromosome: NC_014501	702	233	ref|YP_003890384.1| photosystem II biogenesis protein Psp29 [Cyanothece sp. PCC 7822]	gi|307155000	1.21649	1.17647	1.36248	1.36416
554	Cyan7822_5905	648199664	-	plasmid Cy782201: NC_014533	696	231	ref|YP_003899825.1| hypothetical protein Cyan7822_5905 [Cyanothece sp. PCC 7822]	gi|307592234	1.25328	1.35892	1.14398	1.36343
465	Cyan7822_1688	648186640	+	chromosome: NC_014501	693	230	ref|YP_003886952.1| triosephosphate isomerase [Cyanothece sp. PCC 7822]	gi|307151568	1.17688	1.13441	1.37773	1.43058
417	Cyan7822_1771	648186721	-	chromosome: NC_014501	687	228	ref|YP_003887033.1| ATP-dependent Clp protease, proteolytic subunit ClpP [Cyanothece sp. PCC 7822]	gi|307151649	1.2339	0.688992	1.1704	2.0263
746	Cyan7822_2200	648187144	+	chromosome: NC_014501	687	228	ref|YP_003887454.1| deoxyribose-phosphate aldolase [Cyanothece sp. PCC 7822]	gi|307152070	1.37339	1.1844	1.29857	1.26323
1028	Cyan7822_4595	648189491	+	chromosome: NC_014501	687	228	ref|YP_003889778.1| winged helix family two component transcriptional regulator [Cyanothece sp. PCC 7822]	gi|307154394	1.29266	1.58554	1.31899	0.922407
672	Cyan7822_5483	648190352	+	chromosome: NC_014501	687	228	ref|YP_003890632.1| N-acylglucosamine-6-phosphate 2-epimerase [Cyanothece sp. PCC 7822]	gi|307155248	1.28	1.53008	1.25382	1.05571
655	Cyan7822_3367	648188292	-	chromosome: NC_014501	684	227	ref|YP_003888592.1| MotA/TolQ/ExbB proton channel [Cyanothece sp. PCC 7822]	gi|307153208	1.31759	1.42802	1.19945	1.17454
820	Cyan7822_3744	648188659	+	chromosome: NC_014501	684	227	ref|YP_003888955.1| stationary-phase survival protein SurE [Cyanothece sp. PCC 7822]	gi|307153571	1.57424	1.36306	1.41209	0.770217
527	Cyan7822_5114	648189990	-	chromosome: NC_014501	684	227	ref|YP_003890274.1| hypothetical protein Cyan7822_5114 [Cyanothece sp. PCC 7822]	gi|307154890	1.28649	1.66554	1.08753	1.08003
753	Cyan7822_4385	648189286	-	chromosome: NC_014501	678	225	ref|YP_003889574.1| Crp/Fnr family transcriptional regulator [Cyanothece sp. PCC 7822]	gi|307154190	1.29572	1.28123	1.23279	1.30985
834	Cyan7822_5275	648190149	-	chromosome: NC_014501	678	225	ref|YP_003890431.1| Uracil-DNA glycosylase superfamily [Cyanothece sp. PCC 7822]	gi|307155047	1.22896	1.31341	1.30518	1.27204
1014	Cyan7822_2389	648187330	-	chromosome: NC_014501	675	224	ref|YP_003887639.1| hypothetical protein Cyan7822_2389 [Cyanothece sp. PCC 7822]	gi|307152255	1.15569	1.28341	1.48263	1.19786
707	Cyan7822_5330	648190202	+	chromosome: NC_014501	672	223	ref|YP_003890484.1| hypothetical protein Cyan7822_5330 [Cyanothece sp. PCC 7822]	gi|307155100	1.48922	1.43819	1.24771	0.944485
78	Cyan7822_5641	648199411	-	plasmid Cy782201: NC_014533	672	223	ref|YP_003899572.1| pentapeptide repeat-containing protein [Cyanothece sp. PCC 7822]	gi|307591981	1.08644	1.16051	1.4658	1.40684
565	Cyan7822_1345	648186303	+	chromosome: NC_014501	669	222	ref|YP_003886621.1| hypothetical protein Cyan7822_1345 [Cyanothece sp. PCC 7822]	gi|307151237	1.40721	1.50475	1.31811	0.889527
535	Cyan7822_2639	648187574	+	chromosome: NC_014501	669	222	ref|YP_003887882.1| Endopeptidase Clp [Cyanothece sp. PCC 7822]	gi|307152498	1.17584	1.26252	1.26075	1.42048
461	Cyan7822_5195	648190069	+	chromosome: NC_014501	669	222	ref|YP_003890352.1| cytochrome b/b6 domain-containing protein [Cyanothece sp. PCC 7822]	gi|307154968	1.18818	1.46988	1.40284	1.05869
174	Cyan7822_3518	648188439	-	chromosome: NC_014501	663	220	ref|YP_003888735.1| PBS lyase HEAT domain-containing protein repeat-containing protein [Cyanothece sp. PCC 7822]	gi|307153351	1.39065	1.53453	1.20062	0.9938
994	Cyan7822_3759	648188674	-	chromosome: NC_014501	663	220	ref|YP_003888970.1| type 11 methyltransferase [Cyanothece sp. PCC 7822]	gi|307153586	1.32135	1.32873	1.18853	1.28098
697	Cyan7822_4587	648189484	+	chromosome: NC_014501	663	220	ref|YP_003889771.1| peptide methionine sulfoxide reductase [Cyanothece sp. PCC 7822]	gi|307154387	1.09556	1.19518	1.2948	1.53405
362	Cyan7822_4368	648189269	-	chromosome: NC_014501	660	219	ref|YP_003889557.1| NAD-dependent epimerase/dehydratase [Cyanothece sp. PCC 7822]	gi|307154173	1.06564	1.12378	1.43506	1.49512
817	Cyan7822_1603	648186557	+	chromosome: NC_014501	657	218	ref|YP_003886869.1| single-strand-binding protein/Primosomal replication protein n [Cyanothece sp. PCC 7822]	gi|307151485	1.1981	1.32325	1.22263	1.37562
684	Cyan7822_1885	648186833	+	chromosome: NC_014501	657	218	ref|YP_003887144.1| ATP phosphoribosyltransferase [Cyanothece sp. PCC 7822]	gi|307151760	1.34532	1.35393	1.24133	1.17902
462	Cyan7822_2825	648187757	+	chromosome: NC_014501	657	218	ref|YP_003888060.1| nitroreductase [Cyanothece sp. PCC 7822]	gi|307152676	1.27806	1.14392	1.28196	1.41565
831	Cyan7822_4154	648189055	+	chromosome: NC_014501	654	217	ref|YP_003889347.1| Sua5/YciO/YrdC/YwlC family protein [Cyanothece sp. PCC 7822]	gi|307153963	1.5475	1.21508	1.20758	1.14944
627	Cyan7822_3921	648188831	+	chromosome: NC_014501	651	216	ref|YP_003889126.1| Glutathione S-transferase domain-containing protein [Cyanothece sp. PCC 7822]	gi|307153742	1.58662	1.2579	1.23658	1.0385
537	Cyan7822_3596	648188516	-	chromosome: NC_014501	648	215	ref|YP_003888812.1| HAD-superfamily hydrolase [Cyanothece sp. PCC 7822]	gi|307153428	1.50317	1.48781	1.07803	1.05059
515	Cyan7822_4292	648189196	-	chromosome: NC_014501	645	214	ref|YP_003889484.1| TPR repeat-containing protein [Cyanothece sp. PCC 7822]	gi|307154100	1.50834	1.77991	0.917106	0.914234
740	Cyan7822_4340	648189244	+	chromosome: NC_014501	645	214	ref|YP_003889532.1| pyridoxamine 5'-phosphate oxidase [Cyanothece sp. PCC 7822]	gi|307154148	1.55127	1.32594	1.1829	1.05949
567	Cyan7822_2140	648187085	+	chromosome: NC_014501	642	213	ref|YP_003887395.1| peptidase S16 lon domain-containing protein [Cyanothece sp. PCC 7822]	gi|307152011	1.47698	1.49794	1.12496	1.01971
1092	Cyan7822_2227	648187171	+	chromosome: NC_014501	642	213	ref|YP_003887481.1| microcompartments protein [Cyanothece sp. PCC 7822]	gi|307152097	1.31173	0.553714	1.3601	1.89406
899	Cyan7822_2827	648187759	+	chromosome: NC_014501	642	213	ref|YP_003888062.1| phosphoribosyl-ATP diphosphatase [Cyanothece sp. PCC 7822]	gi|307152678	1.26078	1.1733	1.30644	1.37907
1038	Cyan7822_1252	648186211	+	chromosome: NC_014501	639	212	ref|YP_003886530.1| antibiotic biosynthesis monooxygenase [Cyanothece sp. PCC 7822]	gi|307151146	1.47819	1.32002	1.27086	1.05052
418	Cyan7822_2008	648186954	-	chromosome: NC_014501	639	212	ref|YP_003887265.1| hypothetical protein Cyan7822_2008 [Cyanothece sp. PCC 7822]	gi|307151881	1.06849	1.12632	1.36854	1.55625
558	Cyan7822_3097	648188026	+	chromosome: NC_014501	639	212	ref|YP_003888327.1| LuxR family two component transcriptional regulator [Cyanothece sp. PCC 7822]	gi|307152943	1.40088	1.36615	1.06505	1.28752
653	Cyan7822_3701	648188617	-	chromosome: NC_014501	639	212	ref|YP_003888913.1| phosphoglycerate mutase [Cyanothece sp. PCC 7822]	gi|307153529	1.53672	1.49191	1.09027	1.00069
714	Cyan7822_4981	648189862	+	chromosome: NC_014501	639	212	ref|YP_003890146.1| hypothetical protein Cyan7822_4981 [Cyanothece sp. PCC 7822]	gi|307154762	1.56394	1.63921	0.848518	1.06793
65	Cyan7822_5064	648189942	-	chromosome: NC_014501	639	212	ref|YP_003890226.1| 50S ribosomal protein L3 [Cyanothece sp. PCC 7822]	gi|307154842	1.26005	1.28057	1.28728	1.2917
906	Cyan7822_0076	648185069	+	chromosome: NC_014501	636	211	ref|YP_003885403.1| imidazole glycerol phosphate synthase, glutamine amidotransferase subunit [Cyanothece sp. PCC 7822]	gi|307150019	0.992461	0.9479	1.40334	1.77589
1001	Cyan7822_0576	648185557	+	chromosome: NC_014501	636	211	ref|YP_003885888.1| dihydroxyacetone kinase, L subunit [Cyanothece sp. PCC 7822]	gi|307150504	1.58284	1.06541	1.27303	1.19832
319	Cyan7822_4405	648189306	+	chromosome: NC_014501	636	211	ref|YP_003889594.1| Peroxidase [Cyanothece sp. PCC 7822]	gi|307154210	1.10959	0.881728	1.65803	1.47025
986	Cyan7822_0279	648185268	+	chromosome: NC_014501	633	210	ref|YP_003885600.1| Glutathione S-transferase domain-containing protein [Cyanothece sp. PCC 7822]	gi|307150216	1.33422	1.67586	1.23835	0.871162
504	Cyan7822_1407	648186362	+	chromosome: NC_014501	633	210	ref|YP_003886680.1| phospholipase/Carboxylesterase [Cyanothece sp. PCC 7822]	gi|307151296	1.52427	1.40766	1.1635	1.02415
693	Cyan7822_1887	648186835	-	chromosome: NC_014501	633	210	ref|YP_003887146.1| LuxR family two component transcriptional regulator [Cyanothece sp. PCC 7822]	gi|307151762	1.46147	1.39476	1.17311	1.09026
155	Cyan7822_5063	648189941	-	chromosome: NC_014501	633	210	ref|YP_003890225.1| 50S ribosomal protein L4/L1e [Cyanothece sp. PCC 7822]	gi|307154841	1.12739	1.11026	1.2897	1.59224
185	Cyan7822_1574	648186528	-	chromosome: NC_014501	630	209	ref|YP_003886840.1| hypothetical protein Cyan7822_1574 [Cyanothece sp. PCC 7822]	gi|307151456	1.16297	1.75686	1.33712	0.862644
303	Cyan7822_2217	648187161	-	chromosome: NC_014501	630	209	ref|YP_003887471.1| hypothetical protein Cyan7822_2217 [Cyanothece sp. PCC 7822]	gi|307152087	1.32183	1.85453	1.21508	0.728157
647	Cyan7822_3037	648187966	-	chromosome: NC_014501	630	209	ref|YP_003888267.1| GUN4 domain-containing protein [Cyanothece sp. PCC 7822]	gi|307152883	1.21553	1.28785	1.32862	1.28759
133	Cyan7822_3665	648188581	-	chromosome: NC_014501	627	208	ref|YP_003888877.1| CBS domain-containing protein [Cyanothece sp. PCC 7822]	gi|307153493	0.807215	0.684189	1.35254	2.27565
557	Cyan7822_2106	648187051	+	chromosome: NC_014501	624	207	ref|YP_003887361.1| hypothetical protein Cyan7822_2106 [Cyanothece sp. PCC 7822]	gi|307151977	1.63977	1.5335	0.890548	1.05578
1010	Cyan7822_4711	648189603	-	chromosome: NC_014501	624	207	ref|YP_003889890.1| cytochrome-c oxidase [Cyanothece sp. PCC 7822]	gi|307154506	1.85039	1.9266	0.706997	0.635607
1057	Cyan7822_4032	648188937	-	chromosome: NC_014501	621	206	ref|YP_003889232.1| hypothetical protein Cyan7822_4032 [Cyanothece sp. PCC 7822]	gi|307153848	1.15898	1.12241	1.48568	1.35252
143	Cyan7822_5263	648190136	+	chromosome: NC_014501	621	206	ref|YP_003890419.1| von Willebrand factor type A [Cyanothece sp. PCC 7822]	gi|307155035	1.1887	1.62258	1.07195	1.23636
668	Cyan7822_2747	648187683	+	chromosome: NC_014501	618	205	ref|YP_003887987.1| cob(I)alamin adenosyltransferase [Cyanothece sp. PCC 7822]	gi|307152603	1.33372	1.24147	1.12503	1.41937
767	Cyan7822_3766	648188681	-	chromosome: NC_014501	618	205	ref|YP_003888977.1| methylthioribulose-1-phosphate dehydratase [Cyanothece sp. PCC 7822]	gi|307153593	1.40786	1.38052	1.26295	1.06827
801	Cyan7822_2522	648187460	+	chromosome: NC_014501	615	204	ref|YP_003887769.1| NADH-ubiquinone/plastoquinone oxidoreductase chain 6 [Cyanothece sp. PCC 7822]	gi|307152385	1.38163	1.21142	1.37295	1.1536
1027	Cyan7822_3244	648188170	+	chromosome: NC_014501	615	204	ref|YP_003888470.1| FHA domain-containing protein [Cyanothece sp. PCC 7822]	gi|307153086	1.50152	1.57238	1.15595	0.889757
959	Cyan7822_6237	648199945	+	plasmid Cy782202: NC_014534	615	204	ref|YP_003900106.1| hypothetical protein Cyan7822_6237 [Cyanothece sp. PCC 7822]	gi|307591307	1.16283	0.956955	1.90796	1.09185
386	Cyan7822_0097	648185090	-	chromosome: NC_014501	612	203	ref|YP_003885424.1| ATP-dependent Clp protease, proteolytic subunit ClpP [Cyanothece sp. PCC 7822]	gi|307150040	1.20825	1.37011	1.32166	1.21957
186	Cyan7822_1995	648186941	-	chromosome: NC_014501	612	203	ref|YP_003887252.1| hypothetical protein Cyan7822_1995 [Cyanothece sp. PCC 7822]	gi|307151868	1.03857	1.03644	1.41744	1.62715
757	Cyan7822_2861	648187793	-	chromosome: NC_014501	612	203	ref|YP_003888095.1| hypothetical protein Cyan7822_2861 [Cyanothece sp. PCC 7822]	gi|307152711	1.55008	1.30879	1.09501	1.16572
484	Cyan7822_1449	648186403	+	chromosome: NC_014501	609	202	ref|YP_003886720.1| transcriptional repressor, LexA family [Cyanothece sp. PCC 7822]	gi|307151336	1.14081	1.23431	1.28945	1.45502
131	Cyan7822_4234	648189139	+	chromosome: NC_014501	609	202	ref|YP_003889427.1| 30S ribosomal protein S4 [Cyanothece sp. PCC 7822]	gi|307154043	1.18232	1.29651	1.41208	1.22869
123	Cyan7822_3830	648188741	+	chromosome: NC_014501	606	201	ref|YP_003889037.1| von Willebrand factor type A [Cyanothece sp. PCC 7822]	gi|307153653	1.31979	1.49142	1.27552	1.03286
552	Cyan7822_3831	648188742	+	chromosome: NC_014501	606	201	ref|YP_003889038.1| von Willebrand factor type A [Cyanothece sp. PCC 7822]	gi|307153654	1.46148	1.2994	1.26792	1.0908
624	Cyan7822_4259	648189164	-	chromosome: NC_014501	606	201	ref|YP_003889452.1| 3-isopropylmalate dehydratase small subunit [Cyanothece sp. PCC 7822]	gi|307154068	1.19086	0.911901	1.48812	1.52871
887	Cyan7822_5118	648189994	-	chromosome: NC_014501	606	201	ref|YP_003890278.1| type 11 methyltransferase [Cyanothece sp. PCC 7822]	gi|307154894	1.18337	1.09972	1.45748	1.37903
871	Cyan7822_5381	648190254	+	chromosome: NC_014501	606	201	ref|YP_003890535.1| hypothetical protein Cyan7822_5381 [Cyanothece sp. PCC 7822]	gi|307155151	1.0934	0.748835	1.59579	1.68157
589	Cyan7822_2238	648187182	-	chromosome: NC_014501	603	200	ref|YP_003887492.1| pentapeptide repeat-containing protein [Cyanothece sp. PCC 7822]	gi|307152108	1.55633	1.23945	1.24003	1.08379
180	Cyan7822_0198	648185189	-	chromosome: NC_014501	600	199	ref|YP_003885523.1| Manganese/iron superoxide dismutase-like protein [Cyanothece sp. PCC 7822]	gi|307150139	1.10025	1.52064	1.2259	1.27281
288	Cyan7822_1801	648186751	+	chromosome: NC_014501	600	199	ref|YP_003887062.1| sigma 54 modulation protein/ribosomal protein S30EA [Cyanothece sp. PCC 7822]	gi|307151678	1.50007	1.26676	1.33444	1.01833
244	Cyan7822_2640	648187575	+	chromosome: NC_014501	600	199	ref|YP_003887883.1| Endopeptidase Clp [Cyanothece sp. PCC 7822]	gi|307152499	1.44468	1.47385	1.19506	1.006
1102	Cyan7822_5399	648190270	+	chromosome: NC_014501	600	199	ref|YP_003890551.1| Diheme cytochrome c [Cyanothece sp. PCC 7822]	gi|307155167	1.61448	1.19009	1.15683	1.15819
791	Cyan7822_3937	648188847	+	chromosome: NC_014501	597	198	ref|YP_003889142.1| hypothetical protein Cyan7822_3937 [Cyanothece sp. PCC 7822]	gi|307153758	1.47029	1.60769	1.14982	0.8918
812	Cyan7822_4245	648189150	+	chromosome: NC_014501	597	198	ref|YP_003889438.1| hypothetical protein Cyan7822_4245 [Cyanothece sp. PCC 7822]	gi|307154054	1.10696	1.3226	1.61278	1.07727
296	Cyan7822_0743	648185717	+	chromosome: NC_014501	594	197	ref|YP_003886047.1| hypothetical protein Cyan7822_0743 [Cyanothece sp. PCC 7822]	gi|307150663	1.38381	2.53082	0.671525	0.53344
635	Cyan7822_3327	648188252	+	chromosome: NC_014501	594	197	ref|YP_003888552.1| PAP fibrillin family protein [Cyanothece sp. PCC 7822]	gi|307153168	1.13592	0.87696	1.52946	1.57725
129	Cyan7822_3940	648188850	+	chromosome: NC_014501	594	197	ref|YP_003889145.1| alkyl hydroperoxide reductase/ thiol specific antioxidant/ Mal allergen [Cyanothece sp. PCC 7822]	gi|307153761	1.09502	1.56028	1.14193	1.32236
238	Cyan7822_2521	648187459	+	chromosome: NC_014501	591	196	ref|YP_003887768.1| NADH-plastoquinone oxidoreductase, I subunit [Cyanothece sp. PCC 7822]	gi|307152384	1.3697	1.32243	1.18032	1.24715
879	Cyan7822_4758	648189649	+	chromosome: NC_014501	591	196	ref|YP_003889936.1| GUN4 domain-containing protein [Cyanothece sp. PCC 7822]	gi|307154552	1.60744	1.15256	1.22798	1.13161
721	Cyan7822_3587	648188507	+	chromosome: NC_014501	588	195	ref|YP_003888803.1| non-canonical purine NTP pyrophosphatase, rdgB/HAM1 family [Cyanothece sp. PCC 7822]	gi|307153419	1.26875	1.31923	1.30536	1.22625
1015	Cyan7822_4145	648189046	+	chromosome: NC_014501	588	195	ref|YP_003889338.1| pentapeptide repeat-containing protein [Cyanothece sp. PCC 7822]	gi|307153954	1.00341	2.05511	1.29863	0.762446
401	Cyan7822_5091	648189967	-	chromosome: NC_014501	588	195	ref|YP_003890251.1| hypothetical protein Cyan7822_5091 [Cyanothece sp. PCC 7822]	gi|307154867	1.09626	1.16202	1.23087	1.63044
1018	Cyan7822_4036	648188941	-	chromosome: NC_014501	579	192	ref|YP_003889236.1| phycocyanin [Cyanothece sp. PCC 7822]	gi|307153852	1.25377	1.22897	1.3666	1.27025
1065	Cyan7822_2484	648187422	-	chromosome: NC_014501	576	191	ref|YP_003887731.1| hypothetical protein Cyan7822_2484 [Cyanothece sp. PCC 7822]	gi|307152347	1.42098	1.18532	1.49839	1.01491
459	Cyan7822_1699	648186650	+	chromosome: NC_014501	573	190	ref|YP_003886962.1| photosystem I assembly Ycf4 [Cyanothece sp. PCC 7822]	gi|307151578	1.19952	1.15271	1.27468	1.49268
1022	Cyan7822_4113	648189016	-	chromosome: NC_014501	573	190	ref|YP_003889308.1| TetR family transcriptional regulator [Cyanothece sp. PCC 7822]	gi|307153924	1.43802	1.40165	1.26831	1.01162
855	Cyan7822_5333	648190205	+	chromosome: NC_014501	573	190	ref|YP_003890487.1| hypothetical protein Cyan7822_5333 [Cyanothece sp. PCC 7822]	gi|307155103	1.13259	1.19249	1.35914	1.43538
992	Cyan7822_0655	648185635	-	chromosome: NC_014501	564	187	ref|YP_003885966.1| peptide deformylase [Cyanothece sp. PCC 7822]	gi|307150582	1.12174	1.07424	1.28656	1.63706
623	Cyan7822_0732	648185706	-	chromosome: NC_014501	564	187	ref|YP_003886036.1| PEBP family protein [Cyanothece sp. PCC 7822]	gi|307150652	1.43978	1.40745	1.15553	1.11683
347	Cyan7822_5045	648189923	-	chromosome: NC_014501	564	187	ref|YP_003890207.1| adenylate kinase [Cyanothece sp. PCC 7822]	gi|307154823	1.23824	1.14572	1.32882	1.40682
1025	Cyan7822_5546	648190415	-	chromosome: NC_014501	564	187	ref|YP_003890693.1| hypothetical protein Cyan7822_5546 [Cyanothece sp. PCC 7822]	gi|307155309	1.73874	1.38813	1.0256	0.967134
999	Cyan7822_0316	648185305	-	chromosome: NC_014501	558	185	ref|YP_003885637.1| hypothetical protein Cyan7822_0316 [Cyanothece sp. PCC 7822]	gi|307150253	1.24704	1.3194	1.30598	1.24718
217	Cyan7822_4017	648188922	-	chromosome: NC_014501	558	185	ref|YP_003889217.1| translation elongation factor P [Cyanothece sp. PCC 7822]	gi|307153833	1.07447	0.899534	1.60541	1.54018
726	Cyan7822_4907	648189788	+	chromosome: NC_014501	558	185	ref|YP_003890073.1| CMP/dCMP deaminase zinc-binding protein [Cyanothece sp. PCC 7822]	gi|307154689	1.73016	0.749686	1.28144	1.35831
75	Cyan7822_4992	648189872	+	chromosome: NC_014501	558	185	ref|YP_003890156.1| hypothetical protein Cyan7822_4992 [Cyanothece sp. PCC 7822]	gi|307154772	1.32695	1.47538	1.26952	1.04775
453	Cyan7822_0350	648185339	+	chromosome: NC_014501	555	184	ref|YP_003885671.1| hypothetical protein Cyan7822_0350 [Cyanothece sp. PCC 7822]	gi|307150287	1.23119	1.26529	1.56063	1.06249
284	Cyan7822_3527	648188448	+	chromosome: NC_014501	555	184	ref|YP_003888744.1| Ferritin Dps family protein [Cyanothece sp. PCC 7822]	gi|307153360	1.14569	0.847684	1.50041	1.62582
12	Cyan7822_4043	648188948	+	chromosome: NC_014501	555	184	ref|YP_003889243.1| phycocyanin [Cyanothece sp. PCC 7822]	gi|307153859	1.1597	1.09474	1.30347	1.56169
389	Cyan7822_3867	648188778	-	chromosome: NC_014501	552	183	ref|YP_003889073.1| photosystem II oxygen evolving complex protein PsbP [Cyanothece sp. PCC 7822]	gi|307153689	1.34806	1.15928	1.31718	1.29508
953	Cyan7822_5441	648190312	-	chromosome: NC_014501	552	183	ref|YP_003890592.1| Shikimate kinase [Cyanothece sp. PCC 7822]	gi|307155208	1.26394	1.26571	1.195	1.39494
140	Cyan7822_2258	648187201	+	chromosome: NC_014501	549	182	ref|YP_003887511.1| ribosome recycling factor [Cyanothece sp. PCC 7822]	gi|307152127	1.23815	1.51955	1.28172	1.08017
643	Cyan7822_4845	648189725	-	chromosome: NC_014501	549	182	ref|YP_003890011.1| GCN5-like N-acetyltransferase [Cyanothece sp. PCC 7822]	gi|307154627	1.44576	1.50868	1.13471	1.03045
1090	Cyan7822_5921	648199680	-	plasmid Cy782201: NC_014533	549	182	ref|YP_003899841.1| hypothetical protein Cyan7822_5921 [Cyanothece sp. PCC 7822]	gi|307592250	1.60948	1.59455	1.0007	0.914864
920	Cyan7822_2428	648187369	+	chromosome: NC_014501	546	181	ref|YP_003887678.1| NADPH-dependent FMN reductase [Cyanothece sp. PCC 7822]	gi|307152294	1.11828	0.91035	1.43987	1.6511
638	Cyan7822_2563	648187501	-	chromosome: NC_014501	546	181	ref|YP_003887810.1| hypothetical protein Cyan7822_2563 [Cyanothece sp. PCC 7822]	gi|307152426	1.13399	1.43016	1.41181	1.14364
221	Cyan7822_4374	648189275	+	chromosome: NC_014501	546	181	ref|YP_003889563.1| peptidylprolyl isomerase [Cyanothece sp. PCC 7822]	gi|307154179	1.36288	1.28007	1.14928	1.32737
191	Cyan7822_0236	648185227	+	chromosome: NC_014501	543	180	ref|YP_003885560.1| cytochrome b6-f complex Fe-S subunit [Cyanothece sp. PCC 7822]	gi|307150176	1.24562	1.04351	1.46018	1.37029
694	Cyan7822_1266	648186225	+	chromosome: NC_014501	543	180	ref|YP_003886544.1| ATP-cone domain-containing protein [Cyanothece sp. PCC 7822]	gi|307151160	1.44227	1.15809	1.15948	1.35975
229	Cyan7822_2242	648187186	+	chromosome: NC_014501	543	180	ref|YP_003887496.1| pentapeptide repeat-containing protein [Cyanothece sp. PCC 7822]	gi|307152112	0.969655	0.898396	2.0474	1.20415
967	Cyan7822_4159	648189060	+	chromosome: NC_014501	543	180	ref|YP_003889352.1| dTDP-4-dehydrorhamnose 3,5-epimerase [Cyanothece sp. PCC 7822]	gi|307153968	1.24287	1.26062	1.10537	1.51074
82	Cyan7822_5052	648189930	-	chromosome: NC_014501	543	180	ref|YP_003890214.1| 50S ribosomal protein L5 [Cyanothece sp. PCC 7822]	gi|307154830	1.27474	1.37023	1.1818	1.29282
886	Cyan7822_3176	648188105	+	chromosome: NC_014501	540	179	ref|YP_003888405.1| hypothetical protein Cyan7822_3176 [Cyanothece sp. PCC 7822]	gi|307153021	1.88435	1.78641	0.71174	0.737101
307	Cyan7822_5013	648189893	-	chromosome: NC_014501	540	179	ref|YP_003890177.1| NADH dehydrogenase (ubiquinone) 30 kDa subunit [Cyanothece sp. PCC 7822]	gi|307154793	1.51654	1.53084	1.11832	0.953895
234	Cyan7822_5050	648189928	-	chromosome: NC_014501	540	179	ref|YP_003890212.1| 50S ribosomal protein L6 [Cyanothece sp. PCC 7822]	gi|307154828	1.44402	1.3979	1.21682	1.06086
884	Cyan7822_5148	648190024	-	chromosome: NC_014501	540	179	ref|YP_003890307.1| hypothetical protein Cyan7822_5148 [Cyanothece sp. PCC 7822]	gi|307154923	1.24325	1.25898	1.30346	1.31391
94	Cyan7822_5504	648190374	-	chromosome: NC_014501	540	179	ref|YP_003890653.1| ATP synthase F0 subunit B [Cyanothece sp. PCC 7822]	gi|307155269	1.20177	1.28361	1.34256	1.29166
951	Cyan7822_0187	648185178	+	chromosome: NC_014501	537	178	ref|YP_003885512.1| hypothetical protein Cyan7822_0187 [Cyanothece sp. PCC 7822]	gi|307150128	1.43085	1.37555	1.05622	1.25697
1031	Cyan7822_5314	648190188	-	chromosome: NC_014501	537	178	ref|YP_003890470.1| hypothetical protein Cyan7822_5314 [Cyanothece sp. PCC 7822]	gi|307155086	1.46728	1.11778	1.52135	1.01319
954	Cyan7822_0238	648185229	+	chromosome: NC_014501	534	177	ref|YP_003885562.1| Fur family ferric uptake regulator [Cyanothece sp. PCC 7822]	gi|307150178	1.57631	1.54647	1.12844	0.868377
350	Cyan7822_3483	648188408	+	chromosome: NC_014501	534	177	ref|YP_003888704.1| translation initiation factor IF-3 [Cyanothece sp. PCC 7822]	gi|307153320	1.36083	1.31052	1.26444	1.18381
490	Cyan7822_6167	648199896	+	plasmid Cy782201: NC_014533	534	177	ref|YP_003900057.1| hypothetical protein Cyan7822_6167 [Cyanothece sp. PCC 7822]	gi|307592466	1.24683	1.23024	1.36692	1.2756
187	Cyan7822_2207	648187151	+	chromosome: NC_014501	531	176	ref|YP_003887461.1| adenylylsulfate kinase [Cyanothece sp. PCC 7822]	gi|307152077	1.11066	1.00956	1.12786	1.87152
804	Cyan7822_2277	648187220	+	chromosome: NC_014501	531	176	ref|YP_003887530.1| TPR repeat-containing protein [Cyanothece sp. PCC 7822]	gi|307152146	1.06402	1.14223	1.32025	1.59309
888	Cyan7822_3764	648188679	+	chromosome: NC_014501	531	176	ref|YP_003888975.1| hypothetical protein Cyan7822_3764 [Cyanothece sp. PCC 7822]	gi|307153591	1.34746	1.3389	1.01469	1.41854
534	Cyan7822_0142	648185134	+	chromosome: NC_014501	528	175	ref|YP_003885468.1| hypothetical protein Cyan7822_0142 [Cyanothece sp. PCC 7822]	gi|307150084	1.35302	1.63661	1.27237	0.857594
184	Cyan7822_2719	648187656	-	chromosome: NC_014501	528	175	ref|YP_003887961.1| 50S ribosomal protein L10 [Cyanothece sp. PCC 7822]	gi|307152577	1.30726	1.21487	1.24357	1.3539
300	Cyan7822_2835	648187766	+	chromosome: NC_014501	528	175	ref|YP_003888069.1| acetolactate synthase small subunit [Cyanothece sp. PCC 7822]	gi|307152685	1.4471	1.57972	1.06584	1.02695
695	Cyan7822_4170	648189071	-	chromosome: NC_014501	528	175	ref|YP_003889363.1| hypothetical protein Cyan7822_4170 [Cyanothece sp. PCC 7822]	gi|307153979	1.32422	1.49898	1.25605	1.04035
894	Cyan7822_0245	648185236	+	chromosome: NC_014501	525	174	ref|YP_003885569.1| hypothetical protein Cyan7822_0245 [Cyanothece sp. PCC 7822]	gi|307150185	1.32548	1.34392	1.35287	1.09732
764	Cyan7822_1110	648186071	-	chromosome: NC_014501	525	174	ref|YP_003886392.1| hypothetical protein Cyan7822_1110 [Cyanothece sp. PCC 7822]	gi|307151008	1.12514	1.1161	1.28652	1.59184
848	Cyan7822_1321	648186278	-	chromosome: NC_014501	525	174	ref|YP_003886597.1| pentapeptide repeat-containing protein [Cyanothece sp. PCC 7822]	gi|307151213	1.36176	1.5638	1.06421	1.12983
868	Cyan7822_1681	648186634	-	chromosome: NC_014501	525	174	ref|YP_003886946.1| periplasmic component of the Tol biopolymer transporter-like protein [Cyanothece sp. PCC 7822]	gi|307151562	1.54131	1.31213	1.31786	0.9483
907	Cyan7822_2257	648187200	+	chromosome: NC_014501	522	173	ref|YP_003887510.1| hypothetical protein Cyan7822_2257 [Cyanothece sp. PCC 7822]	gi|307152126	1.3337	1.53928	1.21797	1.02865
842	Cyan7822_2700	648187635	+	chromosome: NC_014501	522	173	ref|YP_003887942.1| hypothetical protein Cyan7822_2700 [Cyanothece sp. PCC 7822]	gi|307152558	1.01923	1.05279	1.26677	1.78081
689	Cyan7822_2925	648187855	+	chromosome: NC_014501	522	173	ref|YP_003888157.1| pilin polypeptide [Cyanothece sp. PCC 7822]	gi|307152773	1.02171	0.310002	3.15158	0.636299
28	Cyan7822_3895	648188806	+	chromosome: NC_014501	522	173	ref|YP_003889101.1| phycocyanin subunit beta [Cyanothece sp. PCC 7822]	gi|307153717	1.40712	1.37936	1.1831	1.15002
1087	Cyan7822_3959	648188866	-	chromosome: NC_014501	522	173	ref|YP_003889161.1| pentapeptide repeat-containing protein [Cyanothece sp. PCC 7822]	gi|307153777	1.55692	1.4067	1.1715	0.98448
925	Cyan7822_4810	648189693	-	chromosome: NC_014501	522	173	ref|YP_003889979.1| TPR repeat-containing protein [Cyanothece sp. PCC 7822]	gi|307154595	1.3063	1.63358	1.08571	1.09401
885	Cyan7822_4969	648189851	-	chromosome: NC_014501	522	173	ref|YP_003890135.1| hypothetical protein Cyan7822_4969 [Cyanothece sp. PCC 7822]	gi|307154751	1.18137	1.89707	1.13377	0.907392
188	Cyan7822_5048	648189926	-	chromosome: NC_014501	522	173	ref|YP_003890210.1| 30S ribosomal protein S5 [Cyanothece sp. PCC 7822]	gi|307154826	1.02503	1.04318	1.13252	1.91887
923	Cyan7822_0060	648185050	-	chromosome: NC_014501	519	172	ref|YP_003885387.1| hypothetical protein Cyan7822_0060 [Cyanothece sp. PCC 7822]	gi|307150003	1.11079	1.21602	1.44273	1.35006
877	Cyan7822_0413	648185401	+	chromosome: NC_014501	519	172	ref|YP_003885733.1| GCN5-like N-acetyltransferase [Cyanothece sp. PCC 7822]	gi|307150349	1.38326	1.2669	1.17974	1.2897
474	Cyan7822_4219	648189124	-	chromosome: NC_014501	519	172	ref|YP_003889412.1| pentapeptide repeat-containing protein [Cyanothece sp. PCC 7822]	gi|307154028	1.41403	1.30897	1.40531	0.991281
813	Cyan7822_4264	648189169	-	chromosome: NC_014501	519	172	ref|YP_003889457.1| beta-hydroxyacyl-(acyl-carrier-protein) dehydratase FabZ [Cyanothece sp. PCC 7822]	gi|307154073	1.18976	0.941074	1.40033	1.58843
610	Cyan7822_4271	648189176	-	chromosome: NC_014501	519	172	ref|YP_003889464.1| adenine phosphoribosyltransferase [Cyanothece sp. PCC 7822]	gi|307154080	1.30249	1.0654	1.22226	1.52944
810	Cyan7822_2868	648187800	-	chromosome: NC_014501	516	171	ref|YP_003888102.1| hypothetical protein Cyan7822_2868 [Cyanothece sp. PCC 7822]	gi|307152718	1.55049	1.31661	1.26739	0.985101
609	Cyan7822_3734	648188649	+	chromosome: NC_014501	516	171	ref|YP_003888945.1| hypothetical protein Cyan7822_3734 [Cyanothece sp. PCC 7822]	gi|307153561	1.15571	1.14256	1.54944	1.27188
928	Cyan7822_4596	648189492	+	chromosome: NC_014501	513	170	ref|YP_003889779.1| hypothetical protein Cyan7822_4596 [Cyanothece sp. PCC 7822]	gi|307154395	1.37115	1.24116	1.13642	1.37086
222	Cyan7822_5485	648190354	-	chromosome: NC_014501	513	170	ref|YP_003890634.1| Inorganic diphosphatase [Cyanothece sp. PCC 7822]	gi|307155250	1.23875	1.08626	1.27149	1.5231
59	Cyan7822_3399	648188324	+	chromosome: NC_014501	510	169	ref|YP_003888624.1| allophycocyanin subunit beta [Cyanothece sp. PCC 7822]	gi|307153240	1.21124	1.26981	1.31097	1.32757
209	Cyan7822_2004	648186950	+	chromosome: NC_014501	507	168	ref|YP_003887261.1| hypothetical protein Cyan7822_2004 [Cyanothece sp. PCC 7822]	gi|307151877	1.21273	1.1732	1.49988	1.23379
243	Cyan7822_0019	648185011	-	chromosome: NC_014501	504	167	ref|YP_003885348.1| RNP-1 like RNA-binding protein [Cyanothece sp. PCC 7822]	gi|307149964	1.24811	1.47799	1.2753	1.11821
720	Cyan7822_1905	648186853	-	chromosome: NC_014501	504	167	ref|YP_003887164.1| hypothetical protein Cyan7822_1905 [Cyanothece sp. PCC 7822]	gi|307151780	1.60491	1.33149	1.16879	1.0144
383	Cyan7822_5274	648190148	+	chromosome: NC_014501	504	167	ref|YP_003890430.1| hypothetical protein Cyan7822_5274 [Cyanothece sp. PCC 7822]	gi|307155046	1.33396	1.48609	1.1146	1.18494
710	Cyan7822_2541	648187479	-	chromosome: NC_014501	501	166	ref|YP_003887788.1| hypothetical protein Cyan7822_2541 [Cyanothece sp. PCC 7822]	gi|307152404	1.28738	1.17883	1.48754	1.16584
252	Cyan7822_3642	648188559	-	chromosome: NC_014501	501	166	ref|YP_003888855.1| photosystem I reaction centre subunit XI PsaL [Cyanothece sp. PCC 7822]	gi|307153471	1.01675	0.740801	1.29254	2.06951
654	Cyan7822_2370	648187312	-	chromosome: NC_014501	498	165	ref|YP_003887621.1| hypothetical protein Cyan7822_2370 [Cyanothece sp. PCC 7822]	gi|307152237	1.14612	1.5388	1.35745	1.07723
571	Cyan7822_4016	648188921	-	chromosome: NC_014501	498	165	ref|YP_003889216.1| acetyl-CoA carboxylase, biotin carboxyl carrier protein [Cyanothece sp. PCC 7822]	gi|307153832	1.37741	1.04551	1.00333	1.69335
1024	Cyan7822_2015	648186961	-	chromosome: NC_014501	495	164	ref|YP_003887272.1| regulator of ribonuclease activity A [Cyanothece sp. PCC 7822]	gi|307151888	1.20189	1.50841	1.22786	1.18144
5	Cyan7822_4044	648188949	+	chromosome: NC_014501	495	164	ref|YP_003889244.1| phycocyanin [Cyanothece sp. PCC 7822]	gi|307153860	1.35791	1.33077	1.24042	1.1905
838	Cyan7822_2795	648187729	-	chromosome: NC_014501	492	163	ref|YP_003888032.1| single-stranded nucleic acid-binding R3H domain-containing protein [Cyanothece sp. PCC 7822]	gi|307152648	1.03212	1.36246	1.02439	1.70063
1052	Cyan7822_3893	648188804	+	chromosome: NC_014501	492	163	ref|YP_003889099.1| thioesterase superfamily protein [Cyanothece sp. PCC 7822]	gi|307153715	1.02037	0.888509	1.53376	1.67696
56	Cyan7822_3896	648188807	+	chromosome: NC_014501	492	163	ref|YP_003889102.1| phycocyanin subunit alpha [Cyanothece sp. PCC 7822]	gi|307153718	1.15367	1.30146	1.65619	1.00828
410	Cyan7822_5658	648199428	-	plasmid Cy782201: NC_014533	492	163	ref|YP_003899589.1| hypothetical protein Cyan7822_5658 [Cyanothece sp. PCC 7822]	gi|307591998	1.35395	1.34095	1.28365	1.14105
15	Cyan7822_1651	648186604	-	chromosome: NC_014501	489	162	ref|YP_003886916.1| phycocyanin subunit alpha [Cyanothece sp. PCC 7822]	gi|307151532	1.24531	1.24773	1.42538	1.20118
42	Cyan7822_3150	648188079	-	chromosome: NC_014501	489	162	ref|YP_003888379.1| photosystem I reaction center protein PsaF subunit III [Cyanothece sp. PCC 7822]	gi|307152995	1.07928	1.24523	1.27778	1.51731
973	Cyan7822_5018	648189898	-	chromosome: NC_014501	489	162	ref|YP_003890182.1| OstA family protein [Cyanothece sp. PCC 7822]	gi|307154798	1.1323	1.04716	1.57009	1.37004
908	Cyan7822_5925	648199684	+	plasmid Cy782201: NC_014533	489	162	ref|YP_003899845.1| hypothetical protein Cyan7822_5925 [Cyanothece sp. PCC 7822]	gi|307592254	1.36907	1.22774	1.38998	1.13281
792	Cyan7822_2078	648187025	+	chromosome: NC_014501	486	161	ref|YP_003887335.1| hypothetical protein Cyan7822_2078 [Cyanothece sp. PCC 7822]	gi|307151951	0.917598	0.646722	1.63427	1.92101
45	Cyan7822_2540	648187478	-	chromosome: NC_014501	486	161	ref|YP_003887787.1| phycocyanin [Cyanothece sp. PCC 7822]	gi|307152403	1.16678	1.10327	1.31755	1.53199
223	Cyan7822_3792	648188706	-	chromosome: NC_014501	486	161	ref|YP_003889002.1| cytochrome c-550 [Cyanothece sp. PCC 7822]	gi|307153618	1.5129	1.9083	0.957566	0.740832
4	Cyan7822_5520	648190389	+	chromosome: NC_014501	486	161	ref|YP_003890668.1| phycocyanin [Cyanothece sp. PCC 7822]	gi|307155284	1.18228	0.811624	1.42578	1.69991
21	Cyan7822_5521	648190390	+	chromosome: NC_014501	486	161	ref|YP_003890669.1| allophycocyanin subunit beta [Cyanothece sp. PCC 7822]	gi|307155285	1.35524	1.26523	1.3195	1.17962
372	Cyan7822_5693	648199461	-	plasmid Cy782201: NC_014533	486	161	ref|YP_003899622.1| pentapeptide repeat-containing protein [Cyanothece sp. PCC 7822]	gi|307592031	1.11656	1.20074	1.53936	1.26294
449	Cyan7822_0113	648185105	+	chromosome: NC_014501	483	160	ref|YP_003885439.1| hypothetical protein Cyan7822_0113 [Cyanothece sp. PCC 7822]	gi|307150055	1.31202	1.15437	1.2488	1.40441
985	Cyan7822_2237	648187181	+	chromosome: NC_014501	483	160	ref|YP_003887491.1| adenylate cyclase [Cyanothece sp. PCC 7822]	gi|307152107	1.20685	1.07663	1.37677	1.45934
732	Cyan7822_5196	648190070	+	chromosome: NC_014501	483	160	ref|YP_003890353.1| cytb6/f complex subunit IV [Cyanothece sp. PCC 7822]	gi|307154969	1.22294	1.10685	1.18218	1.60762
518	Cyan7822_5642	648199412	-	plasmid Cy782201: NC_014533	483	160	ref|YP_003899573.1| hypothetical protein Cyan7822_5642 [Cyanothece sp. PCC 7822]	gi|307591982	1.05679	0.926322	1.86729	1.2692
680	Cyan7822_5659	648199429	-	plasmid Cy782201: NC_014533	480	159	ref|YP_003899590.1| hypothetical protein Cyan7822_5659 [Cyanothece sp. PCC 7822]	gi|307591999	1.32557	1.46953	1.40164	0.922847
335	Cyan7822_3829	648188740	+	chromosome: NC_014501	477	158	ref|YP_003889036.1| NADH dehydrogenase I subunit N [Cyanothece sp. PCC 7822]	gi|307153652	1.21387	1.41996	1.23502	1.25074
146	Cyan7822_2135	648187080	+	chromosome: NC_014501	471	156	ref|YP_003887390.1| 30S ribosomal protein S7 [Cyanothece sp. PCC 7822]	gi|307152006	1.09499	0.962941	1.32001	1.74165
1054	Cyan7822_3347	648188272	-	chromosome: NC_014501	468	155	ref|YP_003888572.1| MarR family transcriptional regulator [Cyanothece sp. PCC 7822]	gi|307153188	1.31997	1.24541	1.0773	1.47691
533	Cyan7822_3588	648188508	-	chromosome: NC_014501	468	155	ref|YP_003888804.1| hypothetical protein Cyan7822_3588 [Cyanothece sp. PCC 7822]	gi|307153420	1.26714	2.01851	1.02124	0.812695
758	Cyan7822_5465	648190335	+	chromosome: NC_014501	468	155	ref|YP_003890615.1| hypothetical protein Cyan7822_5465 [Cyanothece sp. PCC 7822]	gi|307155231	1.26437	1.73053	1.17381	0.950885
581	Cyan7822_0825	648185795	-	chromosome: NC_014501	465	154	ref|YP_003886125.1| hypothetical protein Cyan7822_0825 [Cyanothece sp. PCC 7822]	gi|307150741	1.30245	1.44162	1.2649	1.11062
829	Cyan7822_2875	648187807	+	chromosome: NC_014501	462	153	ref|YP_003888109.1| hypothetical protein Cyan7822_2875 [Cyanothece sp. PCC 7822]	gi|307152725	1.18743	1.25566	1.34153	1.33498
616	Cyan7822_3520	648188441	-	chromosome: NC_014501	462	153	ref|YP_003888737.1| CBS domain-containing protein [Cyanothece sp. PCC 7822]	gi|307153353	1.83848	1.11158	1.0132	1.15632
667	Cyan7822_5377	648190250	+	chromosome: NC_014501	462	153	ref|YP_003890531.1| hypothetical protein Cyan7822_5377 [Cyanothece sp. PCC 7822]	gi|307155147	1.48534	1.68725	0.975942	0.971059
807	Cyan7822_2339	648187282	+	chromosome: NC_014501	459	152	ref|YP_003887592.1| hypothetical protein Cyan7822_2339 [Cyanothece sp. PCC 7822]	gi|307152208	1.39245	1.30009	1.24303	1.18402
157	Cyan7822_2977	648187907	+	chromosome: NC_014501	459	152	ref|YP_003888209.1| 50S ribosomal protein L9 [Cyanothece sp. PCC 7822]	gi|307152825	1.34218	1.40041	1.22642	1.15058
329	Cyan7822_3225	648188152	-	chromosome: NC_014501	456	151	ref|YP_003888452.1| Peroxiredoxin [Cyanothece sp. PCC 7822]	gi|307153068	1.40893	1.58546	0.979459	1.14574
162	Cyan7822_5037	648189915	-	chromosome: NC_014501	456	151	ref|YP_003890199.1| 50S ribosomal protein L13 [Cyanothece sp. PCC 7822]	gi|307154815	1.37639	1.40578	1.21634	1.12109
716	Cyan7822_0779	648185750	+	chromosome: NC_014501	453	150	ref|YP_003886080.1| peptidase domain-containing protein [Cyanothece sp. PCC 7822]	gi|307150696	1.43218	1.59318	1.14775	0.946477
1023	Cyan7822_4877	648189758	-	chromosome: NC_014501	453	150	ref|YP_003890043.1| hypothetical protein Cyan7822_4877 [Cyanothece sp. PCC 7822]	gi|307154659	1.18985	1.09963	1.53693	1.29319
940	Cyan7822_4318	648189222	+	chromosome: NC_014501	450	149	ref|YP_003889510.1| hypothetical protein Cyan7822_4318 [Cyanothece sp. PCC 7822]	gi|307154126	1.29149	1.33942	1.22502	1.26366
139	Cyan7822_5451	648190322	+	chromosome: NC_014501	450	149	ref|YP_003890602.1| photosystem II protein PsbQ [Cyanothece sp. PCC 7822]	gi|307155218	1.06061	0.898799	1.64195	1.51824
1007	Cyan7822_6203	648200293	-	plasmid Cy782206: NC_014535	450	149	ref|YP_003900454.1| hypothetical protein Cyan7822_6203 [Cyanothece sp. PCC 7822]	gi|307591245	1.23662	1.64132	1.07694	1.16471
428	Cyan7822_1362	648186319	-	chromosome: NC_014501	447	148	ref|YP_003886637.1| Nucleoside-diphosphate kinase [Cyanothece sp. PCC 7822]	gi|307151253	1.12299	0.559486	1.60864	1.82848
970	Cyan7822_5349	648190222	+	chromosome: NC_014501	447	148	ref|YP_003890503.1| hypothetical protein Cyan7822_5349 [Cyanothece sp. PCC 7822]	gi|307155119	1.24274	1.17592	1.43166	1.26927
525	Cyan7822_4474	648189372	+	chromosome: NC_014501	444	147	ref|YP_003889660.1| hypothetical protein Cyan7822_4474 [Cyanothece sp. PCC 7822]	gi|307154276	1.38799	1.52385	1.20251	1.00525
901	Cyan7822_4930	648189811	+	chromosome: NC_014501	444	147	ref|YP_003890096.1| CMP/dCMP deaminase zinc-binding protein [Cyanothece sp. PCC 7822]	gi|307154712	1.22946	1.28812	1.50299	1.09902
628	Cyan7822_5303	648190177	+	chromosome: NC_014501	444	147	ref|YP_003890459.1| hypothetical protein Cyan7822_5303 [Cyanothece sp. PCC 7822]	gi|307155075	1.33471	1.09112	1.25077	1.443
741	Cyan7822_0137	648185129	-	chromosome: NC_014501	441	146	ref|YP_003885463.1| hypothetical protein Cyan7822_0137 [Cyanothece sp. PCC 7822]	gi|307150079	1.01576	1.36863	1.45112	1.28409
1035	Cyan7822_4799	648189682	-	chromosome: NC_014501	441	146	ref|YP_003889968.1| hypothetical protein Cyan7822_4799 [Cyanothece sp. PCC 7822]	gi|307154584	1.29363	1.28185	1.05554	1.48858
546	Cyan7822_0289	648185278	+	chromosome: NC_014501	435	144	ref|YP_003885610.1| alkyl hydroperoxide reductase/ thiol specific antioxidant/ Mal allergen [Cyanothece sp. PCC 7822]	gi|307150226	1.31028	1.71836	1.22929	0.861672
100	Cyan7822_2531	648187469	-	chromosome: NC_014501	435	144	ref|YP_003887778.1| Ferritin Dps family protein [Cyanothece sp. PCC 7822]	gi|307152394	1.35993	1.55377	1.1964	1.00949
762	Cyan7822_5964	648199718	+	plasmid Cy782201: NC_014533	435	144	ref|YP_003899879.1| glutathione-dependent formaldehyde-activating GFA [Cyanothece sp. PCC 7822]	gi|307592288	1.51967	1.35188	1.16915	1.07889
189	Cyan7822_1469	648186423	+	chromosome: NC_014501	432	143	ref|YP_003886740.1| 30S ribosomal protein S6 [Cyanothece sp. PCC 7822]	gi|307151356	1.37557	1.50496	1.24044	0.998627
165	Cyan7822_5505	648190375	-	chromosome: NC_014501	432	143	ref|YP_003890654.1| H+transporting two-sector ATPase B/B' subunit [Cyanothece sp. PCC 7822]	gi|307155270	1.45551	1.54041	1.1359	0.987778
575	Cyan7822_1907	648186855	+	chromosome: NC_014501	429	142	ref|YP_003887166.1| hypothetical protein Cyan7822_1907 [Cyanothece sp. PCC 7822]	gi|307151782	1.15609	1.91977	1.30967	0.734067
729	Cyan7822_2293	648187236	-	chromosome: NC_014501	429	142	ref|YP_003887546.1| TOBE domain-containing protein [Cyanothece sp. PCC 7822]	gi|307152162	1.07066	1.08273	1.15622	1.80998
324	Cyan7822_4661	648189555	+	chromosome: NC_014501	429	142	ref|YP_003889842.1| FKBP-type peptidylprolyl isomerase [Cyanothece sp. PCC 7822]	gi|307154458	1.47359	1.57682	1.13035	0.93884
1006	Cyan7822_5190	648190064	+	chromosome: NC_014501	429	142	ref|YP_003890347.1| hypothetical protein Cyan7822_5190 [Cyanothece sp. PCC 7822]	gi|307154963	1.29105	1.41424	1.30812	1.10619
39	Cyan7822_2988	648187918	-	chromosome: NC_014501	426	141	ref|YP_003888220.1| photosystem I protein PsaD [Cyanothece sp. PCC 7822]	gi|307152836	1.08516	1.17637	1.32641	1.53166
551	Cyan7822_4875	648189756	-	chromosome: NC_014501	426	141	ref|YP_003890041.1| hypothetical protein Cyan7822_4875 [Cyanothece sp. PCC 7822]	gi|307154657	1.11346	0.973293	1.51498	1.51786
601	Cyan7822_1831	648186781	+	chromosome: NC_014501	423	140	ref|YP_003887092.1| hypothetical protein Cyan7822_1831 [Cyanothece sp. PCC 7822]	gi|307151708	1.01144	1.00368	1.53538	1.56909
737	Cyan7822_2104	648187049	-	chromosome: NC_014501	423	140	ref|YP_003887359.1| RNA-binding protein contains KH domain [Cyanothece sp. PCC 7822]	gi|307151975	1.16564	1.28371	1.38473	1.2855
1005	Cyan7822_5277	648190151	-	chromosome: NC_014501	423	140	ref|YP_003890433.1| hypothetical protein Cyan7822_5277 [Cyanothece sp. PCC 7822]	gi|307155049	1.30789	1.7195	1.21277	0.879445
245	Cyan7822_4133	648189034	+	chromosome: NC_014501	420	139	ref|YP_003889326.1| hypothetical protein Cyan7822_4133 [Cyanothece sp. PCC 7822]	gi|307153942	1.1767	1.77483	1.03273	1.13534
956	Cyan7822_4646	648189540	-	chromosome: NC_014501	420	139	ref|YP_003889827.1| Rieske (2Fe-2S) iron-sulfur domain-containing protein [Cyanothece sp. PCC 7822]	gi|307154443	0.976689	1.19347	1.68385	1.26559
282	Cyan7822_5057	648189935	-	chromosome: NC_014501	420	139	ref|YP_003890219.1| 50S ribosomal protein L16 [Cyanothece sp. PCC 7822]	gi|307154835	1.36796	1.38096	1.29814	1.07253
471	Cyan7822_1162	648186123	-	chromosome: NC_014501	417	138	ref|YP_003886444.1| cyanovirin-N domain-containing protein [Cyanothece sp. PCC 7822]	gi|307151060	1.02236	0.946261	1.74255	1.40843
988	Cyan7822_1756	648186706	-	chromosome: NC_014501	417	138	ref|YP_003887018.1| 7-cyano-7-deazaguanine reductase [Cyanothece sp. PCC 7822]	gi|307151634	1.67479	1.2997	1.2263	0.918805
785	Cyan7822_2132	648187077	+	chromosome: NC_014501	417	138	ref|YP_003887387.1| mannose-6-phosphate isomerase type II [Cyanothece sp. PCC 7822]	gi|307152003	1.1464	0.814785	1.44374	1.71467
713	Cyan7822_2750	648187686	-	chromosome: NC_014501	417	138	ref|YP_003887990.1| beta-Ig-H3/fasciclin [Cyanothece sp. PCC 7822]	gi|307152606	1.50895	1.24575	1.30535	1.05954
256	Cyan7822_4026	648188931	-	chromosome: NC_014501	417	138	ref|YP_003889226.1| ATP synthase F1 subunit epsilon [Cyanothece sp. PCC 7822]	gi|307153842	1.22245	1.5894	1.31546	0.992284
507	Cyan7822_1456	648186410	+	chromosome: NC_014501	414	137	ref|YP_003886727.1| UspA domain-containing protein [Cyanothece sp. PCC 7822]	gi|307151343	1.35224	1.54255	1.17152	1.05328
993	Cyan7822_3582	648188502	+	chromosome: NC_014501	414	137	ref|YP_003888798.1| hypothetical protein Cyan7822_3582 [Cyanothece sp. PCC 7822]	gi|307153414	1.35578	1.63065	1.12685	1.00632
790	Cyan7822_1419	648186374	+	chromosome: NC_014501	411	136	ref|YP_003886692.1| beta-Ig-H3/fasciclin [Cyanothece sp. PCC 7822]	gi|307151308	1.41096	1.60262	1.11639	0.989621
1053	Cyan7822_1746	648186696	-	chromosome: NC_014501	411	136	ref|YP_003887008.1| hypothetical protein Cyan7822_1746 [Cyanothece sp. PCC 7822]	gi|307151624	1.39654	1.63884	1.1187	0.965518
952	Cyan7822_5910	648199669	+	plasmid Cy782201: NC_014533	411	136	ref|YP_003899830.1| hypothetical protein Cyan7822_5910 [Cyanothece sp. PCC 7822]	gi|307592239	1.69557	0.416569	1.46319	1.54428
891	Cyan7822_0114	648185106	-	chromosome: NC_014501	408	135	ref|YP_003885440.1| ketosteroid isomerase [Cyanothece sp. PCC 7822]	gi|307150056	1.46282	1.38177	1.20366	1.07134
926	Cyan7822_2900	648187831	+	chromosome: NC_014501	408	135	ref|YP_003888133.1| chaperonin family protein RbcX [Cyanothece sp. PCC 7822]	gi|307152749	1.60931	1.13881	1.28681	1.08467
336	Cyan7822_1304	648186262	-	chromosome: NC_014501	405	134	ref|YP_003886581.1| 50S ribosomal protein L21 [Cyanothece sp. PCC 7822]	gi|307151197	1.1517	0.963294	1.32239	1.68221
163	Cyan7822_1974	648186920	-	chromosome: NC_014501	405	134	ref|YP_003887231.1| photosystem II protein Psb27 [Cyanothece sp. PCC 7822]	gi|307151847	1.04121	0.796877	1.59098	1.69053
1040	Cyan7822_0344	648185333	-	chromosome: NC_014501	402	133	ref|YP_003885665.1| hypothetical protein Cyan7822_0344 [Cyanothece sp. PCC 7822]	gi|307150281	1.43759	1.09896	1.38281	1.20023
138	Cyan7822_1550	648186504	-	chromosome: NC_014501	402	133	ref|YP_003886817.1| AbrB family transcriptional regulator [Cyanothece sp. PCC 7822]	gi|307151433	1.36442	1.21979	1.22323	1.31216
974	Cyan7822_4194	648189095	-	chromosome: NC_014501	402	133	ref|YP_003889387.1| hypothetical protein Cyan7822_4194 [Cyanothece sp. PCC 7822]	gi|307154003	1.05125	1.32768	1.42842	1.31225
897	Cyan7822_5019	648189899	-	chromosome: NC_014501	402	133	ref|YP_003890183.1| hypothetical protein Cyan7822_5019 [Cyanothece sp. PCC 7822]	gi|307154799	1.43559	1.18127	1.41226	1.09048
271	Cyan7822_5051	648189929	-	chromosome: NC_014501	402	133	ref|YP_003890213.1| 30S ribosomal protein S8 [Cyanothece sp. PCC 7822]	gi|307154829	1.29283	1.12036	1.31851	1.3879
615	Cyan7822_5650	648199420	-	plasmid Cy782201: NC_014533	402	133	ref|YP_003899581.1| ketosteroid isomerase-like protein [Cyanothece sp. PCC 7822]	gi|307591990	1.14581	0.793022	1.55736	1.6234
348	Cyan7822_0773	648185744	+	chromosome: NC_014501	396	131	ref|YP_003886074.1| anti-sigma-factor antagonist [Cyanothece sp. PCC 7822]	gi|307150690	1.50064	1.41026	1.25825	0.950443
375	Cyan7822_1224	648186183	+	chromosome: NC_014501	396	131	ref|YP_003886503.1| glycine cleavage system H protein [Cyanothece sp. PCC 7822]	gi|307151119	1.27085	1.34251	1.48717	1.01906
550	Cyan7822_0194	648185185	-	chromosome: NC_014501	393	130	ref|YP_003885519.1| photosystem II reaction center protein Psb28 [Cyanothece sp. PCC 7822]	gi|307150135	1.33666	0.975326	1.17951	1.6281
497	Cyan7822_1975	648186921	-	chromosome: NC_014501	393	130	ref|YP_003887232.1| endoribonuclease L-PSP [Cyanothece sp. PCC 7822]	gi|307151848	1.3225	1.19647	1.26032	1.34031
413	Cyan7822_4847	648189727	-	chromosome: NC_014501	393	130	ref|YP_003890013.1| hypothetical protein Cyan7822_4847 [Cyanothece sp. PCC 7822]	gi|307154629	1.07176	1.44146	1.22328	1.3831
247	Cyan7822_5041	648189919	-	chromosome: NC_014501	393	130	ref|YP_003890203.1| 30S ribosomal protein S11 [Cyanothece sp. PCC 7822]	gi|307154819	1.29418	1.23173	1.284	1.30969
210	Cyan7822_2718	648187655	-	chromosome: NC_014501	390	129	ref|YP_003887960.1| 50S ribosomal protein L7/L12 [Cyanothece sp. PCC 7822]	gi|307152576	1.06512	1.14724	1.41582	1.49141
708	Cyan7822_4012	648188917	+	chromosome: NC_014501	390	129	ref|YP_003889212.1| mannose-6-phosphate isomerase type II [Cyanothece sp. PCC 7822]	gi|307153828	1.3131	1.07947	1.24724	1.47979
106	Cyan7822_4301	648189205	+	chromosome: NC_014501	390	129	ref|YP_003889493.1| photosystem I reaction centre subunit IV/PsaE [Cyanothece sp. PCC 7822]	gi|307154109	1.51074	1.48633	1.20833	0.914192
397	Cyan7822_5997	648199750	-	plasmid Cy782201: NC_014533	390	129	ref|YP_003899911.1| hypothetical protein Cyan7822_5997 [Cyanothece sp. PCC 7822]	gi|307592320	1.34429	1.0885	1.7388	0.948004
875	Cyan7822_2417	648187358	-	chromosome: NC_014501	387	128	ref|YP_003887667.1| hypothetical protein Cyan7822_2417 [Cyanothece sp. PCC 7822]	gi|307152283	1.67484	1.26112	1.06322	1.12042
727	Cyan7822_4655	648189549	-	chromosome: NC_014501	387	128	ref|YP_003889836.1| hypothetical protein Cyan7822_4655 [Cyanothece sp. PCC 7822]	gi|307154452	1.42215	1.17018	1.35891	1.16835
344	Cyan7822_5888	648199647	-	plasmid Cy782201: NC_014533	387	128	ref|YP_003899808.1| phosphopantetheine-binding protein [Cyanothece sp. PCC 7822]	gi|307592217	1.04468	0.754355	1.43506	1.8855
662	Cyan7822_0507	648185491	-	chromosome: NC_014501	384	127	ref|YP_003885823.1| hypothetical protein Cyan7822_0507 [Cyanothece sp. PCC 7822]	gi|307150439	1.38253	1.27389	1.23002	1.23315
69	Cyan7822_1140	648186101	-	chromosome: NC_014501	384	127	ref|YP_003886422.1| plastocyanin [Cyanothece sp. PCC 7822]	gi|307151038	1.201	1.55237	1.22905	1.13718
199	Cyan7822_5042	648189920	-	chromosome: NC_014501	384	127	ref|YP_003890204.1| 30S ribosomal protein S13 [Cyanothece sp. PCC 7822]	gi|307154820	1.22633	1.22292	1.30175	1.36859
660	Cyan7822_3022	648187951	-	chromosome: NC_014501	378	125	ref|YP_003888252.1| response regulator receiver protein [Cyanothece sp. PCC 7822]	gi|307152868	1.38242	1.07087	1.71121	0.955096
277	Cyan7822_4914	648189795	-	chromosome: NC_014501	378	125	ref|YP_003890080.1| hypothetical protein Cyan7822_4914 [Cyanothece sp. PCC 7822]	gi|307154696	1.12512	1.47384	1.31409	1.20655
1047	Cyan7822_1003	648185961	+	chromosome: NC_014501	375	124	ref|YP_003886288.1| hypothetical protein Cyan7822_1003 [Cyanothece sp. PCC 7822]	gi|307150904	1.47893	1.76124	1.03996	0.839464
117	Cyan7822_2847	648187779	-	chromosome: NC_014501	375	124	ref|YP_003888081.1| transcriptional regulator [Cyanothece sp. PCC 7822]	gi|307152697	1.23508	1.2487	1.22725	1.40857
343	Cyan7822_1615	648186569	+	chromosome: NC_014501	372	123	ref|YP_003886881.1| hypothetical protein Cyan7822_1615 [Cyanothece sp. PCC 7822]	gi|307151497	1.22837	1.43856	1.20094	1.25173
314	Cyan7822_2134	648187079	+	chromosome: NC_014501	372	123	ref|YP_003887389.1| 30S ribosomal protein S12 [Cyanothece sp. PCC 7822]	gi|307152005	1.14365	0.948976	1.36331	1.66366
709	Cyan7822_3686	648188602	+	chromosome: NC_014501	372	123	ref|YP_003888898.1| iron-sulfur cluster assembly accessory protein [Cyanothece sp. PCC 7822]	gi|307153514	1.02592	1.41809	1.30061	1.37498
95	Cyan7822_4404	648189305	-	chromosome: NC_014501	372	123	ref|YP_003889593.1| photosystem II oxygen evolving complex protein PsbU [Cyanothece sp. PCC 7822]	gi|307154209	1.10864	0.999476	1.34462	1.66686
649	Cyan7822_5548	648190417	+	chromosome: NC_014501	372	123	ref|YP_003890695.1| putative Crp/Fnr family transcriptional regulator [Cyanothece sp. PCC 7822]	gi|307155311	1.36109	1.25066	1.25753	1.25032
880	Cyan7822_4308	648189212	+	chromosome: NC_014501	369	122	ref|YP_003889500.1| single-strand-binding protein [Cyanothece sp. PCC 7822]	gi|307154116	1.15052	1.244	1.41424	1.31084
167	Cyan7822_5054	648189932	-	chromosome: NC_014501	369	122	ref|YP_003890216.1| 50S ribosomal protein L14 [Cyanothece sp. PCC 7822]	gi|307154832	1.10466	1.00588	1.35413	1.65492
201	Cyan7822_5059	648189937	-	chromosome: NC_014501	369	122	ref|YP_003890221.1| 50S ribosomal protein L22 [Cyanothece sp. PCC 7822]	gi|307154837	1.16686	1.14009	1.33022	1.48242
312	Cyan7822_5765	648199531	+	plasmid Cy782201: NC_014533	369	122	ref|YP_003899692.1| hypothetical protein Cyan7822_5765 [Cyanothece sp. PCC 7822]	gi|307592101	1.24448	1.21493	1.52213	1.13806
499	Cyan7822_1188	648186148	-	chromosome: NC_014501	366	121	ref|YP_003886469.1| Dinitrogenase iron-molybdenum cofactor biosynthesis protein [Cyanothece sp. PCC 7822]	gi|307151085	1.25639	1.69302	1.06682	1.10336
846	Cyan7822_1853	648186802	+	chromosome: NC_014501	366	121	ref|YP_003887113.1| hypothetical protein Cyan7822_1853 [Cyanothece sp. PCC 7822]	gi|307151729	0.907131	1.05831	1.81996	1.3342
469	Cyan7822_2031	648186977	-	chromosome: NC_014501	366	121	ref|YP_003887288.1| response regulator receiver protein [Cyanothece sp. PCC 7822]	gi|307151904	1.46329	1.16232	1.37676	1.11722
802	Cyan7822_2680	648187615	-	chromosome: NC_014501	366	121	ref|YP_003887922.1| hypothetical protein Cyan7822_2680 [Cyanothece sp. PCC 7822]	gi|307152538	1.39813	1.60862	1.01462	1.09823
692	Cyan7822_5366	648190239	+	chromosome: NC_014501	366	121	ref|YP_003890520.1| hypothetical protein Cyan7822_5366 [Cyanothece sp. PCC 7822]	gi|307155136	1.27406	1.15466	1.42916	1.26171
159	Cyan7822_1270	648186229	+	chromosome: NC_014501	363	120	ref|YP_003886548.1| NAD(P)H-quinone oxidoreductase subunit M [Cyanothece sp. PCC 7822]	gi|307151164	1.34253	1.41717	1.15682	1.20307
266	Cyan7822_2724	648187662	-	chromosome: NC_014501	363	120	ref|YP_003887966.1| 50S ribosomal protein L19 [Cyanothece sp. PCC 7822]	gi|307152582	1.2786	1.06365	1.2375	1.53984
931	Cyan7822_4613	648189509	+	chromosome: NC_014501	363	120	ref|YP_003889796.1| hypothetical protein Cyan7822_4613 [Cyanothece sp. PCC 7822]	gi|307154412	1.15421	1.54874	1.30633	1.11032
1063	Cyan7822_5015	648189895	-	chromosome: NC_014501	363	120	ref|YP_003890179.1| NADH-ubiquinone/plastoquinone oxidoreductase chain 3 [Cyanothece sp. PCC 7822]	gi|307154795	1.07381	1.37013	1.25918	1.41647
302	Cyan7822_5049	648189927	-	chromosome: NC_014501	363	120	ref|YP_003890211.1| 50S ribosomal protein L18 [Cyanothece sp. PCC 7822]	gi|307154827	1.2079	1.09703	1.36449	1.45017
134	Cyan7822_5053	648189931	-	chromosome: NC_014501	363	120	ref|YP_003890215.1| 50S ribosomal protein L24 [Cyanothece sp. PCC 7822]	gi|307154831	1.09718	1.1059	1.39107	1.52545
747	Cyan7822_0141	648185133	+	chromosome: NC_014501	360	119	ref|YP_003885467.1| SH3 type 3 domain-containing protein [Cyanothece sp. PCC 7822]	gi|307150083	0.992565	1.30981	1.22507	1.59215
306	Cyan7822_3684	648188600	+	chromosome: NC_014501	360	119	ref|YP_003888896.1| nitrogen fixation protein NifW [Cyanothece sp. PCC 7822]	gi|307153512	1.19951	1.64076	0.999371	1.27996
640	Cyan7822_2502	648187440	+	chromosome: NC_014501	354	117	ref|YP_003887749.1| macrophage migration inhibitory factor family protein [Cyanothece sp. PCC 7822]	gi|307152365	1.2495	1.68913	1.19965	0.981315
852	Cyan7822_3290	648188215	+	chromosome: NC_014501	354	117	ref|YP_003888515.1| hypothetical protein Cyan7822_3290 [Cyanothece sp. PCC 7822]	gi|307153131	1.33254	1.53202	1.38007	0.874976
263	Cyan7822_3979	648188884	-	chromosome: NC_014501	354	117	ref|YP_003889179.1| 50S ribosomal protein L20 [Cyanothece sp. PCC 7822]	gi|307153795	1.17266	0.865285	1.42396	1.65769
947	Cyan7822_5334	648190206	-	chromosome: NC_014501	354	117	ref|YP_003890488.1| hypothetical protein Cyan7822_5334 [Cyanothece sp. PCC 7822]	gi|307155104	1.26382	1.07659	0.878661	1.90052
632	Cyan7822_1520	648186476	+	chromosome: NC_014501	351	116	ref|YP_003886789.1| Rieske (2Fe-2S) iron-sulfur domain-containing protein [Cyanothece sp. PCC 7822]	gi|307151405	1.22913	1.28813	1.22555	1.37679
98	Cyan7822_2441	648187382	-	chromosome: NC_014501	351	116	ref|YP_003887691.1| RNP-1 like RNA-binding protein [Cyanothece sp. PCC 7822]	gi|307152307	1.46437	1.33022	1.1421	1.1829
528	Cyan7822_5020	648189900	-	chromosome: NC_014501	351	116	ref|YP_003890184.1| ferredoxin thioredoxin reductase subunit beta [Cyanothece sp. PCC 7822]	gi|307154800	1.56863	1.26306	1.1334	1.1545
327	Cyan7822_5039	648189917	-	chromosome: NC_014501	351	116	ref|YP_003890201.1| 50S ribosomal protein L17 [Cyanothece sp. PCC 7822]	gi|307154817	1.28372	1.42432	1.12577	1.28578
1071	Cyan7822_5088	648189964	-	chromosome: NC_014501	351	116	ref|YP_003890248.1| thioredoxin [Cyanothece sp. PCC 7822]	gi|307154864	0.961552	2.06732	1.59931	0.491414
331	Cyan7822_1473	648186427	-	chromosome: NC_014501	348	115	ref|YP_003886744.1| microcompartments protein [Cyanothece sp. PCC 7822]	gi|307151360	1.17108	1.10485	1.39691	1.44677
677	Cyan7822_4433	648189334	+	chromosome: NC_014501	348	115	ref|YP_003889622.1| Rubredoxin-type Fe(Cys)4 protein [Cyanothece sp. PCC 7822]	gi|307154238	1.20605	0.743443	1.16068	2.00942
819	Cyan7822_4643	648189537	-	chromosome: NC_014501	348	115	ref|YP_003889824.1| specificity determinant for HsdM and HsdR [Cyanothece sp. PCC 7822]	gi|307154440	1.30735	1.22989	1.28704	1.29531
941	Cyan7822_1403	648186358	+	chromosome: NC_014501	345	114	ref|YP_003886676.1| hypothetical protein Cyan7822_1403 [Cyanothece sp. PCC 7822]	gi|307151292	1.53164	1.41936	0.954504	1.21409
564	Cyan7822_2517	648187455	-	chromosome: NC_014501	345	114	ref|YP_003887764.1| glutaredoxin-like protein [Cyanothece sp. PCC 7822]	gi|307152380	1.38641	1.45834	1.19947	1.07538
419	Cyan7822_4067	648188969	+	chromosome: NC_014501	345	114	ref|YP_003889262.1| transcriptional coactivator/pterin dehydratase [Cyanothece sp. PCC 7822]	gi|307153878	1.44343	1.40237	1.14024	1.13356
233	Cyan7822_4635	648189529	-	chromosome: NC_014501	345	114	ref|YP_003889816.1| hypothetical protein Cyan7822_4635 [Cyanothece sp. PCC 7822]	gi|307154432	1.35691	1.57632	1.22919	0.95717
696	Cyan7822_4399	648189300	+	chromosome: NC_014501	342	113	ref|YP_003889588.1| histidine triad (HIT) protein [Cyanothece sp. PCC 7822]	gi|307154204	1.14949	1.19852	1.38384	1.38776
657	Cyan7822_0161	648185153	-	chromosome: NC_014501	339	112	ref|YP_003885487.1| photosystem II reaction center protein Psb28 [Cyanothece sp. PCC 7822]	gi|307150103	1.23616	1.13873	1.23375	1.51095
646	Cyan7822_2895	648187826	+	chromosome: NC_014501	339	112	ref|YP_003888128.1| microcompartments protein [Cyanothece sp. PCC 7822]	gi|307152744	1.07771	1.43722	1.21971	1.38496
934	Cyan7822_4125	648189028	+	chromosome: NC_014501	339	112	ref|YP_003889320.1| cytochrome c class I [Cyanothece sp. PCC 7822]	gi|307153936	0.976256	0.538273	1.86017	1.74489
88	Cyan7822_2901	648187832	+	chromosome: NC_014501	336	111	ref|YP_003888134.1| Ribulose-bisphosphate carboxylase [Cyanothece sp. PCC 7822]	gi|307152750	1.17102	0.998535	1.33638	1.61365
629	Cyan7822_3933	648188843	+	chromosome: NC_014501	333	110	ref|YP_003889138.1| hypothetical protein Cyan7822_3933 [Cyanothece sp. PCC 7822]	gi|307153754	1.6369	1.14864	1.20148	1.13259
477	Cyan7822_5109	648189985	-	chromosome: NC_014501	330	109	ref|YP_003890269.1| hypothetical protein Cyan7822_5109 [Cyanothece sp. PCC 7822]	gi|307154885	1.44653	1.56063	1.1262	0.986239
175	Cyan7822_5250	648190123	+	chromosome: NC_014501	330	109	ref|YP_003890406.1| RNP-1 like RNA-binding protein [Cyanothece sp. PCC 7822]	gi|307155022	1.43277	1.43482	1.21427	1.03774
862	Cyan7822_5619	648199390	+	plasmid Cy782201: NC_014533	327	108	ref|YP_003899551.1| hypothetical protein Cyan7822_5619 [Cyanothece sp. PCC 7822]	gi|307591960	1.17842	1.53657	1.29988	1.10473
796	Cyan7822_4373	648189274	+	chromosome: NC_014501	324	107	ref|YP_003889562.1| hypothetical protein Cyan7822_4373 [Cyanothece sp. PCC 7822]	gi|307154178	1.42363	1.4884	1.22793	0.979644
115	Cyan7822_4442	648189343	-	chromosome: NC_014501	324	107	ref|YP_003889631.1| thioredoxin [Cyanothece sp. PCC 7822]	gi|307154247	1.44319	1.20046	1.27296	1.20298
323	Cyan7822_5062	648189940	-	chromosome: NC_014501	324	107	ref|YP_003890224.1| Ribosomal protein L25/L23 [Cyanothece sp. PCC 7822]	gi|307154840	0.956724	0.843101	1.43678	1.88299
1079	Cyan7822_0069	648185061	-	chromosome: NC_014501	321	106	ref|YP_003885396.1| hypothetical protein Cyan7822_0069 [Cyanothece sp. PCC 7822]	gi|307150012	1.02917	0.930425	1.85056	1.30944
904	Cyan7822_3917	648188827	-	chromosome: NC_014501	321	106	ref|YP_003889122.1| hypothetical protein Cyan7822_3917 [Cyanothece sp. PCC 7822]	gi|307153738	1.12021	1.09544	1.7484	1.15554
132	Cyan7822_2139	648187084	+	chromosome: NC_014501	318	105	ref|YP_003887394.1| 30S ribosomal protein S10 [Cyanothece sp. PCC 7822]	gi|307152010	1.30114	1.21781	1.23479	1.36585
975	Cyan7822_2351	648187294	-	chromosome: NC_014501	318	105	ref|YP_003887604.1| hypothetical protein Cyan7822_2351 [Cyanothece sp. PCC 7822]	gi|307152220	1.13104	1.66172	0.916688	1.41015
236	Cyan7822_4243	648189148	+	chromosome: NC_014501	318	105	ref|YP_003889436.1| hypothetical protein Cyan7822_4243 [Cyanothece sp. PCC 7822]	gi|307154052	1.2605	1.40822	1.15056	1.30032
755	Cyan7822_4077	648188979	+	chromosome: NC_014501	315	104	ref|YP_003889272.1| hypothetical protein Cyan7822_4077 [Cyanothece sp. PCC 7822]	gi|307153888	1.51924	1.40593	1.21679	0.977637
219	Cyan7822_0397	648185385	+	chromosome: NC_014501	312	103	ref|YP_003885717.1| Chaperonin Cpn10 [Cyanothece sp. PCC 7822]	gi|307150333	1.53867	1.5851	0.941185	1.05464
305	Cyan7822_2893	648187824	+	chromosome: NC_014501	312	103	ref|YP_003888126.1| microcompartments protein [Cyanothece sp. PCC 7822]	gi|307152742	1.07102	1.15263	1.43141	1.46454
588	Cyan7822_2894	648187825	+	chromosome: NC_014501	312	103	ref|YP_003888127.1| microcompartments protein [Cyanothece sp. PCC 7822]	gi|307152743	1.30218	1.53784	1.30101	0.978573
370	Cyan7822_3687	648188603	+	chromosome: NC_014501	312	103	ref|YP_003888899.1| ferredoxin (2Fe-2S) [Cyanothece sp. PCC 7822]	gi|307153515	1.19821	1.65399	1.38219	0.885204
409	Cyan7822_4025	648188930	+	chromosome: NC_014501	312	103	ref|YP_003889225.1| ribosomal protein PSRP-3/Ycf65 [Cyanothece sp. PCC 7822]	gi|307153841	1.4562	1.53737	1.1768	0.94922
832	Cyan7822_3232	648188159	+	chromosome: NC_014501	309	102	ref|YP_003888459.1| hypothetical protein Cyan7822_3232 [Cyanothece sp. PCC 7822]	gi|307153075	1.61447	1.2128	1.32483	0.967495
71	Cyan7822_3956	648188863	+	chromosome: NC_014501	309	102	ref|YP_003889158.1| RNP-1 like RNA-binding protein [Cyanothece sp. PCC 7822]	gi|307153774	1.22185	1.03109	1.18555	1.6811
393	Cyan7822_3052	648187981	+	chromosome: NC_014501	306	101	ref|YP_003888282.1| hypothetical protein Cyan7822_3052 [Cyanothece sp. PCC 7822]	gi|307152898	1.02085	1.45651	1.47635	1.16589
250	Cyan7822_2211	648187155	-	chromosome: NC_014501	303	100	ref|YP_003887465.1| 30S ribosomal protein S14 [Cyanothece sp. PCC 7822]	gi|307152081	1.34862	1.31661	1.34129	1.11308
927	Cyan7822_3438	648188362	-	chromosome: NC_014501	303	100	ref|YP_003888662.1| hypothetical protein Cyan7822_3438 [Cyanothece sp. PCC 7822]	gi|307153278	1.35619	0.634796	1.25496	1.87365
268	Cyan7822_4244	648189149	+	chromosome: NC_014501	303	100	ref|YP_003889437.1| hypothetical protein Cyan7822_4244 [Cyanothece sp. PCC 7822]	gi|307154053	1.26687	1.79302	1.10523	0.954474
237	Cyan7822_5055	648189933	-	chromosome: NC_014501	303	100	ref|YP_003890217.1| 30S ribosomal protein S17 [Cyanothece sp. PCC 7822]	gi|307154833	1.08827	1.15198	1.45319	1.42615
800	Cyan7822_0723	648185698	+	chromosome: NC_014501	300	99	ref|YP_003886028.1| antibiotic biosynthesis monooxygenase [Cyanothece sp. PCC 7822]	gi|307150644	1.22636	1.30132	1.33793	1.25399
333	Cyan7822_4556	648189452	-	chromosome: NC_014501	300	99	ref|YP_003889740.1| hypothetical protein Cyan7822_4556 [Cyanothece sp. PCC 7822]	gi|307154356	1.46658	1.35567	1.19801	1.09933
151	Cyan7822_0088	648185081	-	chromosome: NC_014501	297	98	ref|YP_003885415.1| ferredoxin (2Fe-2S) [Cyanothece sp. PCC 7822]	gi|307150031	1.52337	1.43257	1.17529	0.988368
338	Cyan7822_0089	648185082	-	chromosome: NC_014501	297	98	ref|YP_003885416.1| ferredoxin (2Fe-2S) [Cyanothece sp. PCC 7822]	gi|307150032	1.14844	1.39849	1.53857	1.03409
675	Cyan7822_4669	648189563	+	chromosome: NC_014501	297	98	ref|YP_003889850.1| RNP-1 like RNA-binding protein [Cyanothece sp. PCC 7822]	gi|307154466	1.09096	0.650119	1.05024	2.32827
358	Cyan7822_1365	648186322	+	chromosome: NC_014501	294	97	ref|YP_003886640.1| RNP-1 like RNA-binding protein [Cyanothece sp. PCC 7822]	gi|307151256	1.31895	1.27418	1.18156	1.34491
650	Cyan7822_5096	648189972	+	chromosome: NC_014501	294	97	ref|YP_003890256.1| plasmid stabilization system [Cyanothece sp. PCC 7822]	gi|307154872	1.11172	1.33762	1.31279	1.35747
542	Cyan7822_1712	648186663	+	chromosome: NC_014501	288	95	ref|YP_003886975.1| hypothetical protein Cyan7822_1712 [Cyanothece sp. PCC 7822]	gi|307151591	1.00723	1.46128	1.0994	1.55169
594	Cyan7822_1599	648186553	-	chromosome: NC_014501	285	94	ref|YP_003886865.1| hypothetical protein Cyan7822_1599 [Cyanothece sp. PCC 7822]	gi|307151481	1.40127	1.66801	1.19674	0.853581
1000	Cyan7822_1625	648186579	-	chromosome: NC_014501	285	94	ref|YP_003886891.1| hypothetical protein Cyan7822_1625 [Cyanothece sp. PCC 7822]	gi|307151507	1.61619	1.20177	1.21778	1.08385
752	Cyan7822_2622	648187558	-	chromosome: NC_014501	285	94	ref|YP_003887867.1| hypothetical protein Cyan7822_2622 [Cyanothece sp. PCC 7822]	gi|307152483	1.3239	1.77847	1.08503	0.932189
379	Cyan7822_3564	648188484	+	chromosome: NC_014501	285	94	ref|YP_003888780.1| twin-arginine translocation protein, TatA/E family subunit [Cyanothece sp. PCC 7822]	gi|307153396	1.32907	1.25585	1.19778	1.33689
321	Cyan7822_4762	648189653	+	chromosome: NC_014501	285	94	ref|YP_003889940.1| hypothetical protein Cyan7822_4762 [Cyanothece sp. PCC 7822]	gi|307154556	1.2478	1.38317	1.40397	1.08465
438	Cyan7822_1340	648186298	-	chromosome: NC_014501	282	93	ref|YP_003886616.1| hypothetical protein Cyan7822_1340 [Cyanothece sp. PCC 7822]	gi|307151232	1.72914	1.17336	1.2659	0.951203
431	Cyan7822_1303	648186261	-	chromosome: NC_014501	279	92	ref|YP_003886580.1| 50S ribosomal protein L27 [Cyanothece sp. PCC 7822]	gi|307151196	1.18693	1.19705	1.20104	1.53458
493	Cyan7822_5060	648189938	-	chromosome: NC_014501	279	92	ref|YP_003890222.1| 30S ribosomal protein S19 [Cyanothece sp. PCC 7822]	gi|307154838	1.3837	1.51816	1.19131	1.02642
760	Cyan7822_5193	648190067	+	chromosome: NC_014501	279	92	ref|YP_003890350.1| phosphoribosylformylglycinamidine synthase, purS [Cyanothece sp. PCC 7822]	gi|307154966	1.39442	1.41413	1.23727	1.07377
1101	Cyan7822_1948	648186895	+	chromosome: NC_014501	276	91	ref|YP_003887206.1| hypothetical protein Cyan7822_1948 [Cyanothece sp. PCC 7822]	gi|307151822	1.10508	0.307919	1.44196	2.26464
712	Cyan7822_4583	648189480	-	chromosome: NC_014501	276	91	ref|YP_003889767.1| hypothetical protein Cyan7822_4583 [Cyanothece sp. PCC 7822]	gi|307154383	1.50552	1.5726	1.20166	0.839823
460	Cyan7822_2874	648187806	+	chromosome: NC_014501	270	89	ref|YP_003888108.1| 30S ribosomal protein S15 [Cyanothece sp. PCC 7822]	gi|307152724	1.06881	1.40388	1.54873	1.09817
895	Cyan7822_4218	648189123	+	chromosome: NC_014501	270	89	ref|YP_003889411.1| YCII-like protein [Cyanothece sp. PCC 7822]	gi|307154027	1.33983	1.52621	1.12433	1.12923
530	Cyan7822_5533	648190402	+	chromosome: NC_014501	270	89	ref|YP_003890681.1| hypothetical protein Cyan7822_5533 [Cyanothece sp. PCC 7822]	gi|307155297	1.31067	1.30758	1.42623	1.07512
118	Cyan7822_0100	648185092	-	chromosome: NC_014501	267	88	ref|YP_003885426.1| hypothetical protein Cyan7822_0100 [Cyanothece sp. PCC 7822]	gi|307150042	1.16389	1.41865	1.15767	1.37938
492	Cyan7822_1074	648186035	+	chromosome: NC_014501	252	83	ref|YP_003886357.1| acyl carrier protein [Cyanothece sp. PCC 7822]	gi|307150973	1.24886	1.13379	1.40596	1.33098
644	Cyan7822_1571	648186525	+	chromosome: NC_014501	252	83	ref|YP_003886837.1| hypothetical protein Cyan7822_1571 [Cyanothece sp. PCC 7822]	gi|307151453	1.17043	1.33544	1.53619	1.07753
578	Cyan7822_5035	648189913	-	chromosome: NC_014501	252	83	ref|YP_003890197.1| 50S ribosomal protein L31 [Cyanothece sp. PCC 7822]	gi|307154813	1.14798	1.03219	1.45292	1.48651
85	Cyan7822_0347	648185336	+	chromosome: NC_014501	246	81	ref|YP_003885668.1| photosystem I iron-sulfur protein PsaC [Cyanothece sp. PCC 7822]	gi|307150284	1.09356	0.825536	1.4121	1.7884
1026	Cyan7822_2458	648187397	+	chromosome: NC_014501	246	81	ref|YP_003887706.1| mucin 5-like protein [Cyanothece sp. PCC 7822]	gi|307152322	1.30507	1.51305	1.43029	0.871184
203	Cyan7822_5056	648189934	-	chromosome: NC_014501	246	81	ref|YP_003890218.1| 50S ribosomal protein L29 [Cyanothece sp. PCC 7822]	gi|307154834	1.18688	1.20713	1.33532	1.39027
938	Cyan7822_5506	648190376	-	chromosome: NC_014501	246	81	ref|YP_003890655.1| ATP synthase F0 subunit C [Cyanothece sp. PCC 7822]	gi|307155271	1.1085	1.0193	1.11406	1.87774
279	Cyan7822_4985	648189865	-	chromosome: NC_014501	243	80	ref|YP_003890149.1| photosystem I reaction centre subunit IV/PsaE [Cyanothece sp. PCC 7822]	gi|307154765	1.35305	1.81687	1.15958	0.790099
778	Cyan7822_2355	648187299	-	chromosome: NC_014501	240	79	ref|YP_003887608.1| hypothetical protein Cyan7822_2355 [Cyanothece sp. PCC 7822]	gi|307152224	1.28896	1.80953	1.15452	0.866583
703	Cyan7822_2723	648187660	-	chromosome: NC_014501	237	78	ref|YP_003887965.1| preprotein translocase subunit SecE [Cyanothece sp. PCC 7822]	gi|307152581	1.04804	1.2766	1.49725	1.2977
269	Cyan7822_3348	648188273	+	chromosome: NC_014501	237	78	ref|YP_003888573.1| nitrogen-fixing NifU domain-containing protein [Cyanothece sp. PCC 7822]	gi|307153189	1.5505	1.45137	1.0585	1.05923
586	Cyan7822_3336	648188261	+	chromosome: NC_014501	231	76	ref|YP_003888561.1| hypothetical protein Cyan7822_3336 [Cyanothece sp. PCC 7822]	gi|307153177	1.17481	1.29261	1.39791	1.25426
1012	Cyan7822_3709	648188625	-	chromosome: NC_014501	231	76	ref|YP_003888921.1| hypothetical protein Cyan7822_3709 [Cyanothece sp. PCC 7822]	gi|307153537	1.45202	1.61486	1.1601	0.892628
1062	Cyan7822_4030	648188935	-	chromosome: NC_014501	231	76	ref|YP_003889230.1| hypothetical protein Cyan7822_4030 [Cyanothece sp. PCC 7822]	gi|307153846	1.18162	1.24969	1.45101	1.23727
851	Cyan7822_3185	648188114	-	chromosome: NC_014501	228	75	ref|YP_003888414.1| DNA-directed RNA polymerase subunit omega [Cyanothece sp. PCC 7822]	gi|307153030	1.34889	1.46819	1.02053	1.28199
309	Cyan7822_3058	648187987	+	chromosome: NC_014501	225	74	ref|YP_003888288.1| hypothetical protein Cyan7822_3058 [Cyanothece sp. PCC 7822]	gi|307152904	1.17849	1.75068	1.20393	0.986502
717	Cyan7822_5189	648190063	-	chromosome: NC_014501	222	73	ref|YP_003890346.1| ferredoxin thioredoxin reductase subunit alpha [Cyanothece sp. PCC 7822]	gi|307154962	1.424	1.37297	1.45538	0.867244
724	Cyan7822_3005	648187934	-	chromosome: NC_014501	219	72	ref|YP_003888235.1| hypothetical protein Cyan7822_3005 [Cyanothece sp. PCC 7822]	gi|307152851	1.05874	1.50996	1.38485	1.16605
322	Cyan7822_2229	648187173	-	chromosome: NC_014501	216	71	ref|YP_003887483.1| 30S ribosomal protein S18 [Cyanothece sp. PCC 7822]	gi|307152099	1.08598	1.14284	1.42292	1.46786
781	Cyan7822_2785	648187719	-	chromosome: NC_014501	213	70	ref|YP_003888022.1| hypothetical protein Cyan7822_2785 [Cyanothece sp. PCC 7822]	gi|307152638	1.50993	1.97815	0.92791	0.703607
983	Cyan7822_3826	648188737	-	chromosome: NC_014501	213	70	ref|YP_003889033.1| hypothetical protein Cyan7822_3826 [Cyanothece sp. PCC 7822]	gi|307153649	1.16553	1.06265	1.52674	1.36467
547	Cyan7822_4187	648189088	+	chromosome: NC_014501	213	70	ref|YP_003889380.1| hypothetical protein Cyan7822_4187 [Cyanothece sp. PCC 7822]	gi|307153996	1.4317	1.14601	1.41565	1.12624
517	Cyan7822_2440	648187381	-	chromosome: NC_014501	210	69	ref|YP_003887690.1| 30S ribosomal protein S21 [Cyanothece sp. PCC 7822]	gi|307152306	1.175	0.963313	1.40024	1.58104
420	Cyan7822_3980	648188885	-	chromosome: NC_014501	204	67	ref|YP_003889180.1| 50S ribosomal protein L35 [Cyanothece sp. PCC 7822]	gi|307153796	1.20669	0.99713	1.45076	1.46502
172	Cyan7822_5522	648190391	+	chromosome: NC_014501	204	67	ref|YP_003890670.1| CpcD phycobilisome linker domain-containing protein [Cyanothece sp. PCC 7822]	gi|307155286	1.09202	0.762898	1.31326	1.95142
487	Cyan7822_3666	648188582	-	chromosome: NC_014501	201	66	ref|YP_003888878.1| nitrogen fixation protein FixT [Cyanothece sp. PCC 7822]	gi|307153494	1.28166	1.61746	1.27065	0.949834
249	Cyan7822_4343	648189246	-	chromosome: NC_014501	195	64	ref|YP_003889534.1| Heavy metal transport/detoxification protein [Cyanothece sp. PCC 7822]	gi|307154150	1.35967	1.71449	1.18439	0.861044
318	Cyan7822_1171	648186132	+	chromosome: NC_014501	192	63	ref|YP_003886453.1| hypothetical protein Cyan7822_1171 [Cyanothece sp. PCC 7822]	gi|307151069	1.09953	1.99236	1.2111	0.816607
718	Cyan7822_2267	648187210	-	chromosome: NC_014501	189	62	ref|YP_003887520.1| 30S ribosomal protein S21 [Cyanothece sp. PCC 7822]	gi|307152136	1.11759	0.839132	1.42819	1.73468
853	Cyan7822_5095	648189971	+	chromosome: NC_014501	189	62	ref|YP_003890255.1| hypothetical protein Cyan7822_5095 [Cyanothece sp. PCC 7822]	gi|307154871	1.50778	1.64488	1.08062	0.886311
1041	Cyan7822_0205	648185197	+	chromosome: NC_014501	183	60	ref|YP_003885530.1| CsbD family protein [Cyanothece sp. PCC 7822]	gi|307150146	1.02677	2.47372	1.03336	0.585749
521	Cyan7822_1212	648186172	+	chromosome: NC_014501	180	59	ref|YP_003886492.1| 50S ribosomal protein L32 [Cyanothece sp. PCC 7822]	gi|307151108	1.16803	1.24006	1.26984	1.44166
622	Cyan7822_3245	648188171	+	chromosome: NC_014501	180	59	ref|YP_003888471.1| hypothetical protein Cyan7822_3245 [Cyanothece sp. PCC 7822]	gi|307153087	1.07633	1.56654	1.37585	1.10089
989	Cyan7822_1828	648186778	+	chromosome: NC_014501	168	55	ref|YP_003887089.1| sec-independent translocation protein mttA/Hcf106 [Cyanothece sp. PCC 7822]	gi|307151705	1.50303	0.967484	1.18938	1.4597
735	Cyan7822_1744	648186694	+	chromosome: NC_014501	150	49	ref|YP_003887006.1| hypothetical protein Cyan7822_1744 [Cyanothece sp. PCC 7822]	gi|307151622	0.95695	2.1717	1.46064	0.530297
1093	Cyan7822_2799	648187733	-	chromosome: NC_014501	147	48	ref|YP_003888036.1| 50S ribosomal protein L34 [Cyanothece sp. PCC 7822]	gi|307152652	1.09054	1.28297	1.22543	1.52066
1082	Cyan7822_2685	648187620	-	chromosome: NC_014501	126	41	ref|YP_003887927.1| photosystem II protein PsbY [Cyanothece sp. PCC 7822]	gi|307152543	0.96712	0.928654	1.40183	1.82199
814	Cyan7822_5043	648189921	-	chromosome: NC_014501	114	37	ref|YP_003890205.1| 50S ribosomal protein L36 [Cyanothece sp. PCC 7822]	gi|307154821	1.12124	1.09365	1.27587	1.62883

## Sheet: >1000 amino acids
Protein	Scaffold Name	DNA length	Amino Acid Length	PNames	CT_D0	CT_D3	CT_L0	CT_L3
Cyan7822_0030	chromosome: NC_014501	3144	1047	SNF2-like protein	1.22832	1.08793	1.17606	1.62728
Cyan7822_0700	chromosome: NC_014501	3309	1102	helicase domain-containing protein	1.13573	1.20213	1.43516	1.34658
Cyan7822_0786	chromosome: NC_014501	3561	1186	methionine synthase	1.24483	1.11873	1.24066	1.51538
Cyan7822_0952	chromosome: NC_014501	4482	1493	Clp domain-containing protein	1.04769	0.920117	1.17994	1.97185
Cyan7822_0997	chromosome: NC_014501	3456	1151	TPR repeat-containing protein	1.14965	1.06574	1.24825	1.65595
Cyan7822_1142	chromosome: NC_014501	3024	1007	exonuclease SbcC	1.10827	2.062	1.07908	0.870248
Cyan7822_1530	chromosome: NC_014501	3492	1163	WD40 repeat-containing protein	1.15796	1.0972	1.39148	1.47296
Cyan7822_1533	chromosome: NC_014501	5700	1899	alpha-2-macroglobulin domain-containing protein	1.40455	1.48477	1.19585	1.03442
Cyan7822_2524	chromosome: NC_014501	3306	1101	hypothetical protein	1.34113	1.41368	1.26955	1.09524
Cyan7822_2645	chromosome: NC_014501	3063	1020	phosphoenolpyruvate carboxylase	1.3643	1.39302	1.16266	1.19962
Cyan7822_2702	chromosome: NC_014501	3084	1027	cyclic nucleotide-regulated ABC bacteriocin/lantibiotic exporter	1.14391	0.999585	1.44761	1.52849
Cyan7822_2857	chromosome: NC_014501	4002	1333	magnesium chelatase subunit H	1.17098	0.813846	1.27565	1.85912
Cyan7822_2992	chromosome: NC_014501	4590	1529	Glutamate synthase (ferredoxin)	1.45318	1.68501	1.04783	0.933573
Cyan7822_3011	chromosome: NC_014501	5970	1989	GAF sensor hybrid histidine kinase	1.24119	1.69347	1.14331	1.04163
Cyan7822_3035	chromosome: NC_014501	3663	1220	pyruvate ferredoxin/flavodoxin oxidoreductase	1.30161	1.58878	1.20889	1.02031
Cyan7822_3179	chromosome: NC_014501	3249	1082	carbamoyl-phosphate synthase large subunit	1.36652	1.3894	1.18724	1.17644
Cyan7822_5323	chromosome: NC_014501	3927	1308	DNA-directed RNA polymerase subunit beta''	1.25056	1.24006	1.26596	1.36302
Cyan7822_5324	chromosome: NC_014501	3288	1095	DNA-directed RNA polymerase subunit beta	1.21762	1.12295	1.19535	1.58367
Cyan7822_5380	chromosome: NC_014501	3336	1111	translation initiation factor IF-2	1.32464	1.28554	1.28849	1.22092
Cyan7822_5813	plasmid Cy782201: NC_014533	4143	1380	amino acid adenylation domain-containing protein	1.03119	0.651039	1.13896	2.2984
Cyan7822_5889	plasmid Cy782201: NC_014533	3636	1211	AMP-dependent synthetase and ligase	1.13405	0.807189	1.38209	1.79627
Cyan7822_5891	plasmid Cy782201: NC_014533	34029	11342	YD repeat-containing protein	1.324	1.21861	1.43793	1.13905
Cyan7822_6000	plasmid Cy782201: NC_014533	17064	5687	hypothetical protein/ Concanacalin A-like lectin/glucanase	1.35715	1.34313	1.20432	1.21499
Cyan7822_6655	plasmid Cy782205: NC_014504	5544	1847	WD40 repeat, subgroup	1.20059	0.86766	1.37664	1.67471
Cyan7822_6703	plasmid Cy782204: NC_014503	3357	1118	hypothetical protein	1.35373	1.62906	1.24544	0.891361
Contig	# Proteins >1000 amino acids
chromosome NC_014501	19
NC_014533	4
NC_014534	0
NC_014502	0
NC_014504	1
NC_014503	1
NC_014535	0

## Sheet: Bioenergetics
Pathway	locus tag	rna ID	protein ID	PNames	Protein	CT_D0	CT_D3	CT_L0	CT_L3	Description
Bioenergetics	Cyan7822_0108	gene110	159							proton-translocating NADH-quinone oxidoreductase subunit N
Bioenergetics	Cyan7822_1270	gene1288	128	YP_003886548.1	gi|307151164	1.34253	1.41717	1.15682	1.20307	NAD(P)H-quinone oxidoreductase subunit M
Bioenergetics	Cyan7822_1400	gene1419	292	YP_003886673.1	gi|307151289	1.103	1.14648	1.12135	1.74876	isocitrate dehydrogenase, NADP-dependent
Bioenergetics	Cyan7822_1421	gene1440	31							proton-translocating NADH-quinone oxidoreductase subunit M
Bioenergetics	Cyan7822_1423	gene1442	582							NAD(P)H dehydrogenase subunit NdhF3 family protein
Bioenergetics	Cyan7822_1523	gene1547	596	YP_003886792.1	gi|307151408	1.37313	1.34831	1.18048	1.21767	pyruvate kinase
Bioenergetics	Cyan7822_1633	gene1658	447	YP_003886899.1	gi|307151515	1.31455	1.33941	1.24935	1.21628	enolase
Bioenergetics	Cyan7822_1661	gene1686	658							hydrogenase accessory protein HypB
Bioenergetics	Cyan7822_1662	gene1687	238							hydrogenase nickel insertion protein HypA
Bioenergetics	Cyan7822_1663	gene1688	801							NHL repeat containing protein
Bioenergetics	Cyan7822_1664	gene1689	135							Rieske (2Fe-2S) iron-sulfur domain-containing protein
Bioenergetics	Cyan7822_1667	gene1692	265	YP_003886932.1	gi|307151548	1.74021	1.65205	0.948656	0.77868	hypothetical protein
Bioenergetics	Cyan7822_1668	gene1693	74	YP_003886933.1	gi|307151549	1.34613	2.08481	1.00882	0.679832	NADH ubiquinone oxidoreductase 20 kDa subunit
Bioenergetics	Cyan7822_1669	gene1694	16	YP_003886934.1	gi|307151550	1.38881	1.56843	1.17773	0.984626	nickel-dependent hydrogenase large subunit
Bioenergetics	Cyan7822_1670	gene1695	1083							hydrogenase maturation protease
Bioenergetics	Cyan7822_2041	gene2067	231							hydrogenase nickel insertion protein HypA
Bioenergetics	Cyan7822_2042	gene2068	335							hydrogenase accessory protein HypB
Bioenergetics	Cyan7822_2117	gene2144	1098							2-methylcitrate synthase/citrate synthase II
Bioenergetics	Cyan7822_2196	gene2223	921							formate acetyltransferase
Bioenergetics	Cyan7822_2352	gene2379	1010							NAD(P)H-quinone oxidoreductase subunit L
Bioenergetics	Cyan7822_2520	gene2548	652	YP_003887767.1	gi|307152383	0.967572	1.00986	1.89699	1.24517	respiratory-chain NADH dehydrogenase subunit 1
Bioenergetics	Cyan7822_2521	gene2549	349	YP_003887768.1	gi|307152384	1.3697	1.32243	1.18032	1.24715	NADH-plastoquinone oxidoreductase, I subunit
Bioenergetics	Cyan7822_2522	gene2550	307	YP_003887769.1	gi|307152385	1.38163	1.21142	1.37295	1.1536	NADH-ubiquinone/plastoquinone oxidoreductase chain 6
Bioenergetics	Cyan7822_2523	gene2551	120							NADH-ubiquinone oxidoreductase chain 4L
Bioenergetics	Cyan7822_2645	gene2674	1063	YP_003887888.1	gi|307152504	1.3643	1.39302	1.16266	1.19962	phosphoenolpyruvate carboxylase
Bioenergetics	Cyan7822_2824	gene2858	440	YP_003888059.1	gi|307152675	1.27745	1.18859	1.30164	1.35192	fumarate hydratase, class II
Bioenergetics	Cyan7822_2891	gene2926								proton-translocating NADH-quinone oxidoreductase subunit M
Bioenergetics	Cyan7822_2892	gene2927								NAD(P)H dehydrogenase subunit NdhF3 family protein
Bioenergetics	Cyan7822_3004	gene3040		YP_003888234.1	gi|307152850	1.09325	0.939498	1.2736	1.81325	malate dehydrogenase, NAD-dependent
Bioenergetics	Cyan7822_3398	gene3435		YP_003888623.1	gi|307153239	1.17127	1.07991	1.41053	1.45788	glutamine synthetase
Bioenergetics	Cyan7822_3468	gene3505		YP_003888690.1	gi|307153306	1.31537	0.938138	1.26156	1.60453	NADH:ubiquinone oxidoreductase subunit G, iron-sulfur-binding protein
Bioenergetics	Cyan7822_3471	gene3508								NADH dehydrogenase
Bioenergetics	Cyan7822_3472	gene3509								NADH dehydrogenase (ubiquinone) 24 kDa subunit
Bioenergetics	Cyan7822_3581	gene3621		YP_003888797.1	gi|307153413	1.22036	1.24917	1.24804	1.40203	NADH dehydrogenase
Bioenergetics	Cyan7822_3644	gene3684								proton-translocating NADH-quinone oxidoreductase subunit M
Bioenergetics	Cyan7822_3829	gene3869		YP_003889036.1	gi|307153652	1.21387	1.41996	1.23502	1.25074	NADH dehydrogenase I subunit N
Bioenergetics	Cyan7822_4335	gene4382		YP_003889527.1	gi|307154143	1.0564	1.0652	1.46333	1.53466	proton-translocating NADH-quinone oxidoreductase subunit M
Bioenergetics	Cyan7822_4378	gene4425		YP_003889567.1	gi|307154183	1.50397	1.49753	1.20223	0.915876	cytochrome c oxidase subunit II
Bioenergetics	Cyan7822_4379	gene4426								cytochrome c oxidase subunit I
Bioenergetics	Cyan7822_4380	gene4427								cytochrome-c oxidase
Bioenergetics	Cyan7822_4711	gene4759		YP_003889890.1	gi|307154506	1.85039	1.9266	0.706997	0.635607	cytochrome-c oxidase
Bioenergetics	Cyan7822_4712	gene4760		YP_003889891.1	gi|307154507	1.29959	1.91299	1.00508	0.901934	cytochrome c oxidase subunit I
Bioenergetics	Cyan7822_4713	gene4761		YP_003889892.1	gi|307154508	1.40703	1.48774	1.14419	1.08063	cytochrome c oxidase subunit II
Bioenergetics	Cyan7822_4887	gene4937								proton-translocating NADH-quinone oxidoreductase subunit M
Bioenergetics	Cyan7822_5013	gene5064		YP_003890177.1	gi|307154793	1.51654	1.53084	1.11832	0.953895	NADH dehydrogenase (ubiquinone) 30 kDa subunit
Bioenergetics	Cyan7822_5014	gene5065		YP_003890178.1	gi|307154794	1.2603	1.26333	1.28562	1.31034	NADH-quinone oxidoreductase subunit B
Bioenergetics	Cyan7822_5015	gene5066		YP_003890179.1	gi|307154795	1.07381	1.37013	1.25918	1.41647	NADH-ubiquinone/plastoquinone oxidoreductase chain 3
Bioenergetics	Cyan7822_5122	gene5173								pyruvate kinase
Bioenergetics	Cyan7822_5584	gene5641		YP_003890730.1	gi|307155346	1.18799	1.36	1.48133	1.09027	proton-translocating NADH-quinone oxidoreductase subunit L
Bioenergetics	Cyan7822_5867	p4_gene260								cytochrome c oxidase subunit II
Bioenergetics	Cyan7822_5868	p4_gene261								cytochrome c oxidase subunit I
Bioenergetics	Cyan7822_5869	p4_gene262								cytochrome-c oxidase

## Sheet: Nitrogen Metabolism
Pathway	locus tag	rna ID	protein ID	PNames	Protein	CT_D0	CT_D3	CT_L0	CT_L3	Description
Nitrogen Metabolism	Cyan7822_0059	gene58								L-asparaginase II; K01424 L-asparaginase [EC:3.5.1.1] [KO:K01424] [EC:3.5.1.1]
Nitrogen Metabolism	Cyan7822_0613	gene619	377	YP_003885924.1	gi|307150540	1.39813	1.27993	1.09845	1.3431	glutamate--ammonia ligase; K01915 glutamine synthetase [EC:6.3.1.2] [KO:K01915] [EC:6.3.1.2]
Nitrogen Metabolism	Cyan7822_0741	gene748	892	YP_003886045.1	gi|307150661	1.02689	0.866391	1.45928	1.76704	peptidase T2 asparaginase 2; K01424 L-asparaginase [EC:3.5.1.1] [KO:K01424] [EC:3.5.1.1]
Nitrogen Metabolism	Cyan7822_0768	gene775	549							cyanate lyase; K01725 cyanate lyase [EC:4.2.1.104] [KO:K01725] [EC:4.2.1.104]
Nitrogen Metabolism	Cyan7822_1050	gene1064	122	YP_003886334.1	gi|307150950	1.41264	1.33719	1.14964	1.22012	carbonate dehydratase; K01673 carbonic anhydrase [EC:4.2.1.1] [KO:K01673] [EC:4.2.1.1]
Nitrogen Metabolism	Cyan7822_1114	gene1130	590							carbonic anhydrase; K01673 carbonic anhydrase [EC:4.2.1.1] [KO:K01673] [EC:4.2.1.1]
Nitrogen Metabolism	Cyan7822_1296	gene1314	272							nitrate reductase; K00367 ferredoxin-nitrate reductase [EC:1.7.7.2] [KO:K00367] [EC:1.7.7.2]
Nitrogen Metabolism	Cyan7822_1422	gene1441	48	YP_003886695.1	gi|307151311	1.12646	1.25605	1.4723	1.26478	carbonic anhydrase; K01673 carbonic anhydrase [EC:4.2.1.1] [KO:K01673] [EC:4.2.1.1]
Nitrogen Metabolism	Cyan7822_2184	gene2211	16							Glutaminase; K01425 glutaminase [EC:3.5.1.2] [KO:K01425] [EC:3.5.1.2]
Nitrogen Metabolism	Cyan7822_2665	gene2694	487	YP_003887908.1	gi|307152524	1.40966	1.50708	1.21398	0.988871	glycine cleavage system T protein; K00605 aminomethyltransferase [EC:2.1.2.10] [KO:K00605] [EC:2.1.2.10]
Nitrogen Metabolism	Cyan7822_2990	gene3025	472	YP_003888222.1	gi|307152838	1.32079	1.32368	1.20107	1.27406	glutamate synthase; K00266 glutamate synthase (NADPH/NADH) small chain [EC:1.4.1.13 1.4.1.14] [KO:K00266] [EC:1.4.1.14 1.4.1.13]
Nitrogen Metabolism	Cyan7822_2992	gene3027	883	YP_003888224.1	gi|307152840	1.45318	1.68501	1.04783	0.933573	Glutamate synthase (ferredoxin); K00284 glutamate synthase (ferredoxin) [EC:1.4.7.1] [KO:K00284] [EC:1.4.7.1]
Nitrogen Metabolism	Cyan7822_3387	gene3424	23							carbamate kinase; K00926 carbamate kinase [EC:2.7.2.2] [KO:K00926] [EC:2.7.2.2]
Nitrogen Metabolism	Cyan7822_3398	gene3435	51	YP_003888623.1	gi|307153239	1.17127	1.07991	1.41053	1.45788	glutamine synthetase; K01915 glutamine synthetase [EC:6.3.1.2] [KO:K01915] [EC:6.3.1.2]
Nitrogen Metabolism	Cyan7822_3569	gene3609	58							nitrite and sulfite reductase 4Fe-4S region; K00366 ferredoxin-nitrite reductase [EC:1.7.7.1] [KO:K00366] [EC:1.7.7.1]
Nitrogen Metabolism	Cyan7822_3666	gene3706	570	YP_003888878.1	gi|307153494	1.28166	1.61746	1.27065	0.949834	nitrogen fixation protein FixT
Nitrogen Metabolism	Cyan7822_3667	gene3707	664							NifZ family protein
Nitrogen Metabolism	Cyan7822_3671	gene3711	306	YP_003888883.1	gi|307153499	1.06086	2.06797	1.17664	0.814128	nitrogenase cofactor biosynthesis protein NifB
Nitrogen Metabolism	Cyan7822_3674	gene3714	1048	YP_003888886.1	gi|307153502	1.64894	2.29226	0.719293	0.459105	Fe-S cluster assembly protein NifU
Nitrogen Metabolism	Cyan7822_3675	gene3715	652	YP_003888887.1	gi|307153503	1.25348	2.03884	1.0481	0.779173	nitrogenase iron protein; K02588 nitrogenase iron protein NifH [EC:1.18.6.1] [KO:K02588] [EC:1.18.6.1]
Nitrogen Metabolism	Cyan7822_3676	gene3716		YP_003888888.1	gi|307153504	0.979232	1.55328	1.77218	0.814902	nitrogenase molybdenum-iron protein subunit alpha; K02586 nitrogenase molybdenum-iron protein alpha chain [EC:1.18.6.1] [KO:K02586] [EC:1.18.6.1]
Nitrogen Metabolism	Cyan7822_3677	gene3717		YP_003888889.1	gi|307153505	1.0339	2.03833	1.37982	0.667547	nitrogenase molybdenum-iron protein subunit beta; K02591 nitrogenase molybdenum-iron protein beta chain [EC:1.18.6.1] [KO:K02591] [EC:1.18.6.1]
Nitrogen Metabolism	Cyan7822_3678	gene3718		YP_003888890.1	gi|307153506	1.20373	1.77394	1.20865	0.933277	nitrogenase MoFe cofactor biosynthesis protein NifE
Nitrogen Metabolism	Cyan7822_3679	gene3719		YP_003888891.1	gi|307153507	1.25214	1.71617	1.20179	0.949495	nitrogenase molybdenum-iron cofactor biosynthesis protein NifN
Nitrogen Metabolism	Cyan7822_3681	gene3721								nitrogen fixation protein NifX
Nitrogen Metabolism	Cyan7822_3684	gene3724		YP_003888896.1	gi|307153512	1.19951	1.64076	0.999371	1.27996	nitrogen fixation protein NifW
Nitrogen Metabolism	Cyan7822_3879	gene3920		YP_003889085.1	gi|307153701	1.10241	1.43247	1.33309	1.25163	Glutaminase; K01425 glutaminase [EC:3.5.1.2] [KO:K01425] [EC:3.5.1.2]
Nitrogen Metabolism	Cyan7822_4149	gene4192								Glutamate synthase (ferredoxin); K00284 glutamate synthase (ferredoxin) [EC:1.4.7.1] [KO:K00284] [EC:1.4.7.1]
Nitrogen Metabolism	Cyan7822_4278	gene4325								Glu/Leu/Phe/Val dehydrogenase; K00262 glutamate dehydrogenase (NADP+) [EC:1.4.1.4] [KO:K00262] [EC:1.4.1.4]
Nitrogen Metabolism	Cyan7822_4379	gene4426								cytochrome c oxidase subunit I; K02274 cytochrome c oxidase subunit I [EC:1.9.3.1] [KO:K02274] [EC:1.9.3.1]
Nitrogen Metabolism	Cyan7822_4712	gene4760		YP_003889891.1	gi|307154507	1.29959	1.91299	1.00508	0.901934	cytochrome c oxidase subunit I; K02274 cytochrome c oxidase subunit I [EC:1.9.3.1] [KO:K02274] [EC:1.9.3.1]
Nitrogen Metabolism	Cyan7822_4942	gene4992								carbonate dehydratase; K01673 carbonic anhydrase [EC:4.2.1.1] [KO:K01673] [EC:4.2.1.1]
Nitrogen Metabolism	Cyan7822_4951	gene5001								carbonate dehydratase; K01674 carbonic anhydrase [EC:4.2.1.1] [KO:K01674] [EC:4.2.1.1]
Nitrogen Metabolism	Cyan7822_5868	p4_gene261								cytochrome c oxidase subunit I; K02274 cytochrome c oxidase subunit I [EC:1.9.3.1] [KO:K02274] [EC:1.9.3.1]
Nitrogen Metabolism	Cyan7822_6490	p5_gene275								asparagine synthase; K01953 asparagine synthase (glutamine-hydrolysing) [EC:6.3.5.4] [KO:K01953] [EC:6.3.5.4]
Nitrogen Metabolism	Cyan7822_6493	p5_gene278								asparagine synthase; K01953 asparagine synthase (glutamine-hydrolysing) [EC:6.3.5.4] [KO:K01953] [EC:6.3.5.4]
locus tag	CT_D0	CT_D3	CT_L0	CT_L3		1/FC D0 vs L3	1/FC D3 vs D0	1/FC L0 vs D3	1/FC L3 vs L0
Cyan7822_3675	1.25348	2.03884	1.0481	0.779173		0.621609	0.614798	1.94527	1.34515
Cyan7822_3676	0.979232	1.55328	1.77218	0.814902		0.832184	0.630427	0.876484	2.17471
Cyan7822_3677	1.0339	2.03833	1.37982	0.667547		0.645661	0.507228	1.47725	2.067

## Sheet: Glycolysis
Pathway	locus tag	rna ID	protein ID	PNames	Protein	CT_D0	CT_D3	CT_L0	CT_L3	Description
Glycolysis / Gluconeogenesis	Cyan7822_0159	gene161	642	YP_003885485.1	gi|307150101	1.2535	1.08109	1.23326	1.55175	phosphofructokinase; K00850 6-phosphofructokinase 1 [EC:2.7.1.11] [KO:K00850] [EC:2.7.1.11]
Glycolysis / Gluconeogenesis	Cyan7822_0764	gene771	67	YP_003886065.1	gi|307150681	1.28772	0.928166	1.35168	1.55203	acetate/CoA ligase; K01895 acetyl-CoA synthetase [EC:6.2.1.1] [KO:K01895] [EC:6.2.1.1]
Glycolysis / Gluconeogenesis	Cyan7822_1455	gene1475	26	YP_003886726.1	gi|307151342	1.1148	1.00973	1.4184	1.57667	phosphoglycerate kinase; K00927 phosphoglycerate kinase [EC:2.7.2.3] [KO:K00927] [EC:2.7.2.3]
Glycolysis / Gluconeogenesis	Cyan7822_1498	gene1522	292							glucokinase; K00845 glucokinase [EC:2.7.1.2] [KO:K00845] [EC:2.7.1.2]
Glycolysis / Gluconeogenesis	Cyan7822_1523	gene1547	381	YP_003886792.1	gi|307151408	1.37313	1.34831	1.18048	1.21767	pyruvate kinase; K00873 pyruvate kinase [EC:2.7.1.40] [KO:K00873] [EC:2.7.1.40]
Glycolysis / Gluconeogenesis	Cyan7822_1604	gene1629	966	YP_003886870.1	gi|307151486	1.30813	1.26888	1.20202	1.34057	iron-containing alcohol dehydrogenase; K04072 acetaldehyde dehydrogenase / alcohol dehydrogenase [EC:1.2.1.10 1.1.1.1] [KO:K04072] [EC:1.1.1.1 1.2.1.10]
Glycolysis / Gluconeogenesis	Cyan7822_1612	gene1637	31	YP_003886878.1	gi|307151494	1.3934	1.29036	1.33615	1.09969	deoxyribose-phosphate aldolase/phospho-2-dehydro-3-deoxyheptonate aldolase; K11645 fructose-bisphosphate aldolase, class I [EC:4.1.2.13] [KO:K11645] [EC:4.1.2.13]
Glycolysis / Gluconeogenesis	Cyan7822_1633	gene1658	20	YP_003886899.1	gi|307151515	1.31455	1.33941	1.24935	1.21628	enolase; K01689 enolase [EC:4.2.1.11] [KO:K01689] [EC:4.2.1.11]
Glycolysis / Gluconeogenesis	Cyan7822_1659	gene1684	465	YP_003886924.1	gi|307151540	1.14711	0.968089	1.24338	1.76101	fructose-bisphosphate aldolase; K01624 fructose-bisphosphate aldolase, class II [EC:4.1.2.13] [KO:K01624] [EC:4.1.2.13]
Glycolysis / Gluconeogenesis	Cyan7822_1688	gene1713	400	YP_003886952.1	gi|307151568	1.17688	1.13441	1.37773	1.43058	triosephosphate isomerase; K01803 triosephosphate isomerase (TIM) [EC:5.3.1.1] [KO:K01803] [EC:5.3.1.1]
Glycolysis / Gluconeogenesis	Cyan7822_1703	gene1728	190							pyruvate dehydrogenase (acetyl-transferring) E1 component subunit alpha; K00161 pyruvate dehydrogenase E1 component subunit alpha [EC:1.2.4.1] [KO:K00161] [EC:1.2.4.1]
Glycolysis / Gluconeogenesis	Cyan7822_1778	gene1803	96	YP_003887040.1	gi|307151656	1.28373	1.24651	1.16717	1.42219	aldehyde dehydrogenase; K00128 aldehyde dehydrogenase (NAD+) [EC:1.2.1.3] [KO:K00128] [EC:1.2.1.3]
Glycolysis / Gluconeogenesis	Cyan7822_1909	gene1935	276	YP_003887168.1	gi|307151784	1.17781	1.24203	1.33261	1.36715	dihydrolipoamide dehydrogenase; K00382 dihydrolipoamide dehydrogenase [EC:1.8.1.4] [KO:K00382] [EC:1.8.1.4]
Glycolysis / Gluconeogenesis	Cyan7822_2491	gene2519	754	YP_003887738.1	gi|307152354	1.26563	1.34144	1.25397	1.25855	phosphoglucomutase; K01835 phosphoglucomutase [EC:5.4.2.2] [KO:K01835] [EC:5.4.2.2]
Glycolysis / Gluconeogenesis	Cyan7822_2730	gene2763	653	YP_003887972.1	gi|307152588	1.28965	1.13573	1.27921	1.415	transketolase central region; K00162 pyruvate dehydrogenase E1 component subunit beta [EC:1.2.4.1] [KO:K00162] [EC:1.2.4.1]
Glycolysis / Gluconeogenesis	Cyan7822_2919	gene2954	102							fructose-1; K11532 fructose-1,6-bisphosphatase II / sedoheptulose-1,7-bisphosphatase [EC:3.1.3.11 3.1.3.37] [KO:K11532] [EC:3.1.3.37 3.1.3.11]
Glycolysis / Gluconeogenesis	Cyan7822_3027	gene3063	53							S-(hydroxymethyl)glutathione dehydrogenase/class III alcohol dehydrogenase; K00121 S-(hydroxymethyl)glutathione dehydrogenase / alcohol dehydrogenase [EC:1.1.1.284 1.1.1.1] [KO:K00121] [EC:1.1.1.1 1.1.1.284]
Glycolysis / Gluconeogenesis	Cyan7822_3033	gene3069	121	YP_003888263.1	gi|307152879	1.249	1.13823	1.4806	1.25177	phosphofructokinase; K00850 6-phosphofructokinase 1 [EC:2.7.1.11] [KO:K00850] [EC:2.7.1.11]
Glycolysis / Gluconeogenesis	Cyan7822_3393	gene3430	29							phosphoglycerate mutase; K15633 2,3-bisphosphoglycerate-independent phosphoglycerate mutase [EC:5.4.2.1] [KO:K15633] [EC:5.4.2.1]
Glycolysis / Gluconeogenesis	Cyan7822_3470	gene3507	179							alcohol dehydrogenase GroES domain-containing protein; K13953 alcohol dehydrogenase, propanol-preferring [EC:1.1.1.1] [KO:K13953] [EC:1.1.1.1]
Glycolysis / Gluconeogenesis	Cyan7822_3701	gene3741	443	YP_003888913.1	gi|307153529	1.53672	1.49191	1.09027	1.00069	phosphoglycerate mutase; K15634 probable phosphoglycerate mutase [EC:5.4.2.1] [KO:K15634] [EC:5.4.2.1]
Glycolysis / Gluconeogenesis	Cyan7822_4171	gene4214	502	YP_003889364.1	gi|307153980	1.44996	1.51858	1.05831	1.09275	inositol phosphatase/fructose-16-bisphosphatase; K03841 fructose-1,6-bisphosphatase I [EC:3.1.3.11] [KO:K03841] [EC:3.1.3.11]
Glycolysis / Gluconeogenesis	Cyan7822_4412	gene4459		YP_003889601.1	gi|307154217	1.23361	1.26123	1.21833	1.40643	phosphoglucose isomerase; K01810 glucose-6-phosphate isomerase [EC:5.3.1.9] [KO:K01810] [EC:5.3.1.9]
Glycolysis / Gluconeogenesis	Cyan7822_4413	gene4460								L-lactate dehydrogenase; K00016 L-lactate dehydrogenase [EC:1.1.1.27] [KO:K00016] [EC:1.1.1.27]
Glycolysis / Gluconeogenesis	Cyan7822_4423	gene4470		YP_003889612.1	gi|307154228	1.20341	1.36034	1.30323	1.25262	glyceraldehyde-3-phosphate dehydrogenase; K00134 glyceraldehyde 3-phosphate dehydrogenase [EC:1.2.1.12] [KO:K00134] [EC:1.2.1.12]
Glycolysis / Gluconeogenesis	Cyan7822_4638	gene4686		YP_003889819.1	gi|307154435	1.04742	1.13516	1.35133	1.58567	glyceraldehyde-3-phosphate dehydrogenase; K00150 glyceraldehyde-3-phosphate dehydrogenase (NAD(P)) [EC:1.2.1.59] [KO:K00150] [EC:1.2.1.59]
Glycolysis / Gluconeogenesis	Cyan7822_4864	gene4913								hypothetical protein; K00627 pyruvate dehydrogenase E2 component (dihydrolipoamide acetyltransferase) [EC:2.3.1.12] [KO:K00627] [EC:2.3.1.12]
Glycolysis / Gluconeogenesis	Cyan7822_5005	gene5056		YP_003890169.1	gi|307154785	1.2643	1.16564	1.42963	1.26002	aldehyde dehydrogenase; K00128 aldehyde dehydrogenase (NAD+) [EC:1.2.1.3] [KO:K00128] [EC:1.2.1.3]
Glycolysis / Gluconeogenesis	Cyan7822_5122	gene5173								pyruvate kinase; K00873 pyruvate kinase [EC:2.7.1.40] [KO:K00873] [EC:2.7.1.40]
Glycolysis / Gluconeogenesis	Cyan7822_5279	gene5332								phosphoglycerate mutase; K15634 probable phosphoglycerate mutase [EC:5.4.2.1] [KO:K15634] [EC:5.4.2.1]
Glycolysis / Gluconeogenesis	Cyan7822_5417	gene5472		YP_003890568.1	gi|307155184	1.47632	1.27474	1.43028	0.938253	phosphoenolpyruvate carboxykinase (ATP); K01610 phosphoenolpyruvate carboxykinase (ATP) [EC:4.1.1.49] [KO:K01610] [EC:4.1.1.49]
Glycolysis / Gluconeogenesis	Cyan7822_5605	gene5662		YP_003890750.1	gi|307155366	1.26623	1.28333	1.36605	1.20399	ROK family protein; K00845 glucokinase [EC:2.7.1.2] [KO:K00845] [EC:2.7.1.2]
Glycolysis / Gluconeogenesis	Cyan7822_5767	p4_gene160								phosphoglycerate mutase 1 family; K01834 2,3-bisphosphoglycerate-dependent phosphoglycerate mutase [EC:5.4.2.1] [KO:K01834] [EC:5.4.2.1]
Glycolysis / Gluconeogenesis	Cyan7822_6559	p5_gene343								phosphoglycerate mutase; K15634 probable phosphoglycerate mutase [EC:5.4.2.1] [KO:K15634] [EC:5.4.2.1]

## Sheet: TCA
Pathway	locus tag	rna ID	protein ID	PNames	Protein	CT_D0	CT_D3	CT_L0	CT_L3	Description
TCA	Cyan7822_0752	gene759	72	YP_003886054.1	gi|307150670	1.20946	1.03475	1.3303	1.54509	aconitate hydratase 2; K01682 aconitate hydratase 2 / 2-methylisocitrate dehydratase [EC:4.2.1.3 4.2.1.99] [KO:K01682] [EC:4.2.1.99 4.2.1.3]
TCA	Cyan7822_1400	gene1419	128	YP_003886673.1	gi|307151289	1.103	1.14648	1.12135	1.74876	isocitrate dehydrogenase; K00031 isocitrate dehydrogenase [EC:1.1.1.42] [KO:K00031] [EC:1.1.1.42]
TCA	Cyan7822_1551	gene1575	297	YP_003886818.1	gi|307151434	1.29857	1.24148	1.3038	1.27574	succinate dehydrogenase and fumarate reductase iron-sulfur protein; K00240 succinate dehydrogenase iron-sulfur subunit [EC:1.3.99.1] [KO:K00240] [EC:1.3.99.1]
TCA	Cyan7822_1703	gene1728	190							pyruvate dehydrogenase (acetyl-transferring) E1 component subunit alpha; K00161 pyruvate dehydrogenase E1 component subunit alpha [EC:1.2.4.1] [KO:K00161] [EC:1.2.4.1]
TCA	Cyan7822_1909	gene1935	276	YP_003887168.1	gi|307151784	1.17781	1.24203	1.33261	1.36715	dihydrolipoamide dehydrogenase; K00382 dihydrolipoamide dehydrogenase [EC:1.8.1.4] [KO:K00382] [EC:1.8.1.4]
TCA	Cyan7822_2117	gene2144	265							2-methylcitrate synthase/citrate synthase II; K01647 citrate synthase [EC:2.3.3.1] [KO:K01647] [EC:2.3.3.1]
TCA	Cyan7822_2730	gene2763	74	YP_003887972.1	gi|307152588	1.28965	1.13573	1.27921	1.415	transketolase central region; K00162 pyruvate dehydrogenase E1 component subunit beta [EC:1.2.4.1] [KO:K00162] [EC:1.2.4.1]
TCA	Cyan7822_2824	gene2858	295	YP_003888059.1	gi|307152675	1.27745	1.18859	1.30164	1.35192	class II fumarate hydratase; K01679 fumarate hydratase, class II [EC:4.2.1.2] [KO:K01679] [EC:4.2.1.2]
TCA	Cyan7822_3004	gene3040	700	YP_003888234.1	gi|307152850	1.09325	0.939498	1.2736	1.81325	malate dehydrogenase; K00024 malate dehydrogenase [EC:1.1.1.37] [KO:K00024] [EC:1.1.1.37]
TCA	Cyan7822_3071	gene3107	443	YP_003888301.1	gi|307152917	1.35589	1.34271	1.22534	1.19566	succinate dehydrogenase or fumarate reductase; K00239 succinate dehydrogenase flavoprotein subunit [EC:1.3.99.1] [KO:K00239] [EC:1.3.99.1]
TCA	Cyan7822_3782	gene3822		YP_003888992.1	gi|307153608	1.22824	1.19946	1.15535	1.53655	succinate--CoA ligase; K01903 succinyl-CoA synthetase beta subunit [EC:6.2.1.5] [KO:K01903] [EC:6.2.1.5]
TCA	Cyan7822_3783	gene3823								CoA-binding domain-containing protein; K01902 succinyl-CoA synthetase alpha subunit [EC:6.2.1.5] [KO:K01902] [EC:6.2.1.5]
TCA	Cyan7822_4864	gene4913								hypothetical protein; K00627 pyruvate dehydrogenase E2 component (dihydrolipoamide acetyltransferase) [EC:2.3.1.12] [KO:K00627] [EC:2.3.1.12]
TCA	Cyan7822_5417	gene5472		YP_003890568.1	gi|307155184	1.47632	1.27474	1.43028	0.938253	phosphoenolpyruvate carboxykinase (ATP); K01610 phosphoenolpyruvate carboxykinase (ATP) [EC:4.1.1.49] [KO:K01610] [EC:4.1.1.49]

## Sheet: PPP
Pathway	locus tag	rna ID	protein ID	PNames	Protein	CT_D0	CT_D3	CT_L0	CT_L3	Description
Pentose phosphate pathway	Cyan7822_0018	gene17	411	YP_003885347.1	gi|307149963	1.28219	1.12009	1.30258	1.41474	ribose 5-phosphate isomerase; K01807 ribose 5-phosphate isomerase A [EC:5.3.1.6] [KO:K01807] [EC:5.3.1.6]
Pentose phosphate pathway	Cyan7822_0124	gene126	313	YP_003885450.1	gi|307150066	1.24226	1.15678	1.28309	1.43747	ribulose-phosphate 3-epimerase; K01783 ribulose-phosphate 3-epimerase [EC:5.1.3.1] [KO:K01783] [EC:5.1.3.1]
Pentose phosphate pathway	Cyan7822_0159	gene161	642	YP_003885485.1	gi|307150101	1.2535	1.08109	1.23326	1.55175	phosphofructokinase; K00850 6-phosphofructokinase 1 [EC:2.7.1.11] [KO:K00850] [EC:2.7.1.11]
Pentose phosphate pathway	Cyan7822_0172	gene174	154	YP_003885498.1	gi|307150114	1.36573	1.33632	1.2097	1.20785	6-phosphogluconolactonase; K01057 6-phosphogluconolactonase [EC:3.1.1.31] [KO:K01057] [EC:3.1.1.31]
Pentose phosphate pathway	Cyan7822_1076	gene1091	19	YP_003886359.1	gi|307150975	1.28181	1.36636	1.24118	1.23025	transketolase; K00615 transketolase [EC:2.2.1.1] [KO:K00615] [EC:2.2.1.1]
Pentose phosphate pathway	Cyan7822_1612	gene1637	966	YP_003886878.1	gi|307151494	1.3934	1.29036	1.33615	1.09969	deoxyribose-phosphate aldolase/phospho-2-dehydro-3-deoxyheptonate aldolase; K11645 fructose-bisphosphate aldolase, class I [EC:4.1.2.13] [KO:K11645] [EC:4.1.2.13]
Pentose phosphate pathway	Cyan7822_1659	gene1684	20	YP_003886924.1	gi|307151540	1.14711	0.968089	1.24338	1.76101	fructose-bisphosphate aldolase; K01624 fructose-bisphosphate aldolase, class II [EC:4.1.2.13] [KO:K01624] [EC:4.1.2.13]
Pentose phosphate pathway	Cyan7822_2200	gene2227	746	YP_003887454.1	gi|307152070	1.37339	1.1844	1.29857	1.26323	deoxyribose-phosphate aldolase; K01619 deoxyribose-phosphate aldolase [EC:4.1.2.4] [KO:K01619] [EC:4.1.2.4]
Pentose phosphate pathway	Cyan7822_2491	gene2519	96	YP_003887738.1	gi|307152354	1.26563	1.34144	1.25397	1.25855	phosphoglucomutase; K01835 phosphoglucomutase [EC:5.4.2.2] [KO:K01835] [EC:5.4.2.2]
Pentose phosphate pathway	Cyan7822_2624	gene2652								thermoresistant glucokinase family carbohydrate kinase; K00851 gluconokinase [EC:2.7.1.12] [KO:K00851] [EC:2.7.1.12]
Pentose phosphate pathway	Cyan7822_2919	gene2954								fructose-1; K11532 fructose-1,6-bisphosphatase II / sedoheptulose-1,7-bisphosphatase [EC:3.1.3.11 3.1.3.37] [KO:K11532] [EC:3.1.3.37 3.1.3.11]
Pentose phosphate pathway	Cyan7822_3017	gene3053	13	YP_003888247.1	gi|307152863	1.32199	1.61754	1.1341	1.04596	6-phosphogluconate dehydrogenase; K00033 6-phosphogluconate dehydrogenase [EC:1.1.1.44] [KO:K00033] [EC:1.1.1.44]
Pentose phosphate pathway	Cyan7822_3033	gene3069	754	YP_003888263.1	gi|307152879	1.249	1.13823	1.4806	1.25177	phosphofructokinase; K00850 6-phosphofructokinase 1 [EC:2.7.1.11] [KO:K00850] [EC:2.7.1.11]
Pentose phosphate pathway	Cyan7822_3603	gene3643								transaldolase; K00616 transaldolase [EC:2.2.1.2] [KO:K00616] [EC:2.2.1.2]
Pentose phosphate pathway	Cyan7822_4139	gene4182	633	YP_003889332.1	gi|307153948	1.31949	1.4083	1.12246	1.26934	ribose-phosphate pyrophosphokinase; K00948 ribose-phosphate pyrophosphokinase [EC:2.7.6.1] [KO:K00948] [EC:2.7.6.1]
Pentose phosphate pathway	Cyan7822_4171	gene4214	102	YP_003889364.1	gi|307153980	1.44996	1.51858	1.05831	1.09275	inositol phosphatase/fructose-16-bisphosphatase; K03841 fructose-1,6-bisphosphatase I [EC:3.1.3.11] [KO:K03841] [EC:3.1.3.11]
Pentose phosphate pathway	Cyan7822_4172	gene4215	543	YP_003889365.1	gi|307153981	1.13704	1.18421	1.53519	1.26317	transaldolase; K00616 transaldolase [EC:2.2.1.2] [KO:K00616] [EC:2.2.1.2]
Pentose phosphate pathway	Cyan7822_4173	gene4216	57	YP_003889366.1	gi|307153982	1.31962	1.37129	1.07409	1.35459	glucose-6-phosphate 1-dehydrogenase; K00036 glucose-6-phosphate 1-dehydrogenase [EC:1.1.1.49] [KO:K00036] [EC:1.1.1.49]
Pentose phosphate pathway	Cyan7822_4299	gene4346								2-dehydro-3-deoxyphosphogluconate aldolase; K01625 2-dehydro-3-deoxyphosphogluconate aldolase / 4-hydroxy-2-oxoglutarate aldolase [EC:4.1.2.14 4.1.3.16] [KO:K01625] [EC:4.1.3.16 4.1.2.14]
Pentose phosphate pathway	Cyan7822_4412	gene4459	53	YP_003889601.1	gi|307154217	1.23361	1.26123	1.21833	1.40643	phosphoglucose isomerase; K01810 glucose-6-phosphate isomerase [EC:5.3.1.9] [KO:K01810] [EC:5.3.1.9]
Pentose phosphate pathway	Cyan7822_4422	gene4469	281	YP_003889611.1	gi|307154227	1.27269	1.37977	1.21933	1.24781	phosphoketolase; K01621 phosphoketolase [EC:4.1.2.9] [KO:K01621] [EC:4.1.2.9]
Pentose phosphate pathway	Cyan7822_4957	gene5007								ribokinase; K00852 ribokinase [EC:2.7.1.15] [KO:K00852] [EC:2.7.1.15]
Pentose phosphate pathway	Cyan7822_5424	gene5479	34	YP_003890575.1	gi|307155191	1.31394	1.47113	1.13917	1.19536	transaldolase; K00616 transaldolase [EC:2.2.1.2] [KO:K00616] [EC:2.2.1.2]
Pentose phosphate pathway	Cyan7822_5687	p4_gene80								short-chain dehydrogenase/reductase SDR; K00034 glucose 1-dehydrogenase [EC:1.1.1.47] [KO:K00034] [EC:1.1.1.47]
Pentose phosphate pathway	Cyan7822_6104	p4_gene497								gluconolactonase; K01053 gluconolactonase [EC:3.1.1.17] [KO:K01053] [EC:3.1.1.17]
Pentose phosphate pathway	Cyan7822_6114	p4_gene507								short-chain dehydrogenase/reductase SDR; K00034 glucose 1-dehydrogenase [EC:1.1.1.47] [KO:K00034] [EC:1.1.1.47]

## Sheet: Photosynthesis 
Pathway	locus tag	rna ID	protein ID	PNames	Protein	CT_D0	CT_D3	CT_L0	CT_L3	Description
Photosynthesis	Cyan7822_0088	gene90	151	YP_003885415.1	gi|307150031	1.52337	1.43257	1.17529	0.988368	ferredoxin 2Fe-2S; K02639 ferredoxin [KO:K02639]
Photosynthesis	Cyan7822_0089	gene91	338	YP_003885416.1	gi|307150032	1.14844	1.39849	1.53857	1.03409	ferredoxin 2Fe-2S; K02639 ferredoxin [KO:K02639]
Photosynthesis	Cyan7822_0161	gene163	657	YP_003885487.1	gi|307150103	1.23616	1.13873	1.23375	1.51095	photosystem II reaction center protein Psb28; K08903 photosystem II 13kDa protein [KO:K08903]
Photosynthesis	Cyan7822_0194	gene196	550	YP_003885519.1	gi|307150135	1.33666	0.975326	1.17951	1.6281	photosystem II reaction center protein Psb28; K08904 photosystem II Psb28-2 protein [KO:K08904]
Photosynthesis	Cyan7822_0195	gene197	191							PetM of cytochrome b6f complex subunit 7; K02643 cytochrome b6-f complex subunit 7 [KO:K02643]
Photosynthesis	Cyan7822_0236	gene240	85	YP_003885560.1	gi|307150176	1.24562	1.04351	1.46018	1.37029	cytochrome b6-f complex Fe-S subunit; K02636 cytochrome b6-f complex iron-sulfur subunit [EC:1.10.9.1] [KO:K02636] [EC:1.10.9.1]
Photosynthesis	Cyan7822_0237	gene241	40							cytochrome f; K02634 apocytochrome f [KO:K02634]
Photosynthesis	Cyan7822_0331	gene336	384							ferredoxin 2Fe-2S; K02639 ferredoxin [KO:K02639]
Photosynthesis	Cyan7822_0347	gene352	69	YP_003885668.1	gi|307150284	1.09356	0.825536	1.4121	1.7884	photosystem I iron-sulfur protein PsaC; K02691 photosystem I subunit VII [KO:K02691]
Photosynthesis	Cyan7822_0375	gene380	27	YP_003885696.1	gi|307150312	1.16137	1.25941	1.27314	1.42568	oxidoreductase FAD/NAD(P)-binding domain-containing protein; K02641 ferredoxin--NADP+ reductase [EC:1.18.1.2] [KO:K02641] [EC:1.18.1.2]
Photosynthesis	Cyan7822_0979	gene987	84	YP_003886264.1	gi|307150880	1.18395	1.28049	1.32885	1.3263	photosystem q(b) protein; K02703 photosystem II P680 reaction center D1 protein [KO:K02703]
Photosynthesis	Cyan7822_1057	gene1072	149							ferredoxin 2Fe-2S; K02639 ferredoxin [KO:K02639]
Photosynthesis	Cyan7822_1135	gene1151	163							ferredoxin 2Fe-2S; K02639 ferredoxin [KO:K02639]
Photosynthesis	Cyan7822_1140	gene1156	1082	YP_003886422.1	gi|307151038	1.201	1.55237	1.22905	1.13718	plastocyanin; K02638 plastocyanin [KO:K02638]
Photosynthesis	Cyan7822_1257	gene1275	39	YP_003886535.1	gi|307151151	1.09373	1.32934	1.40613	1.2904	photosystem II chlorophyll-binding protein CP47; K02704 photosystem II CP47 chlorophyll apoprotein [KO:K02704]
Photosynthesis	Cyan7822_1265	gene1283	42							photosystem II protein PsbT; K02718 photosystem II PsbT protein [KO:K02718]
Photosynthesis	Cyan7822_1278	gene1296	32							ferredoxin 2Fe-2S; K02639 ferredoxin [KO:K02639]
Photosynthesis	Cyan7822_1595	gene1620	252							hypothetical protein; K02702 photosystem I 4.8kDa protein [KO:K02702]
Photosynthesis	Cyan7822_1683	gene1708	370							photosystem II protein PsbX; K02722 photosystem II PsbX protein [KO:K02722]
Photosynthesis	Cyan7822_1697	gene1722	869	YP_003886960.1	gi|307151576	1.13066	1.25427	1.19036	1.5443	photosystem II 44 kDa subunit reaction center protein; K02705 photosystem II CP43 chlorophyll apoprotein [KO:K02705]
Photosynthesis	Cyan7822_1698	gene1723	223	YP_003886961.1	gi|307151577	1.2935	1.20649	1.23701	1.38259	photosystem II D2 protein (photosystem q(a) protein); K02706 photosystem II P680 reaction center D2 protein [KO:K02706]
Photosynthesis	Cyan7822_1825	gene1851	389							photosystem q(b) protein; K02703 photosystem II P680 reaction center D1 protein [KO:K02703]
Photosynthesis	Cyan7822_1974	gene2000	256	YP_003887231.1	gi|307151847	1.04121	0.796877	1.59098	1.69053	photosystem II protein Psb27; K08902 photosystem II Psb27 protein [KO:K08902]
Photosynthesis	Cyan7822_2187	gene2214	2							photosystem II reaction center protein PsbM; K02714 photosystem II PsbM protein [KO:K02714]
Photosynthesis	Cyan7822_2323	gene2350	934							photosystem II protein PsbI; K02710 photosystem II PsbI protein [KO:K02710]
Photosynthesis	Cyan7822_2685	gene2715	106	YP_003887927.1	gi|307152543	0.96712	0.928654	1.40183	1.82199	photosystem II protein PsbY; K02723 photosystem II PsbY protein [KO:K02723]
Photosynthesis	Cyan7822_2810	gene2844	95							cytochrome c class I; K08906 cytochrome c6 [KO:K08906]
Photosynthesis	Cyan7822_2968	gene3003	279							photosystem q(b) protein; K02703 photosystem II P680 reaction center D1 protein [KO:K02703]
Photosynthesis	Cyan7822_2988	gene3023	198	YP_003888220.1	gi|307152836	1.08516	1.17637	1.32641	1.53166	photosystem I protein PsaD; K02692 photosystem I subunit II [KO:K02692]
Photosynthesis	Cyan7822_3149	gene3186	173							photosystem I reaction centre subunit IX / PsaJ; K02697 photosystem I subunit IX [KO:K02697]
Photosynthesis	Cyan7822_3150	gene3187	461	YP_003888379.1	gi|307152995	1.07928	1.24523	1.27778	1.51731	photosystem I reaction center protein PsaF subunit III; K02694 photosystem I subunit III [KO:K02694]
Photosynthesis	Cyan7822_3382	gene3419	732							photosystem I reaction center subunit PsaK; K02698 photosystem I subunit X [KO:K02698]
Photosynthesis	Cyan7822_3522	gene3562	64	YP_003888739.1	gi|307153355	1.26235	1.23941	1.24262	1.37522	photosystem II manganese-stabilizing protein PsbO; K02716 photosystem II oxygen-evolving enhancer protein 1 [KO:K02716]
Photosynthesis	Cyan7822_3563	gene3603	8							photosystem II phosphoprotein PsbH; K02709 photosystem II PsbH protein [KO:K02709]
Photosynthesis	Cyan7822_3641	gene3681	94							photosystem I reaction center subunit VIII; K02696 photosystem I subunit VIII [KO:K02696]
Photosynthesis	Cyan7822_3642	gene3682	165	YP_003888855.1	gi|307153471	1.01675	0.740801	1.29254	2.06951	photosystem I reaction centre subunit XI PsaL; K02699 photosystem I subunit XI [KO:K02699]
Photosynthesis	Cyan7822_3687	gene3727	938	YP_003888899.1	gi|307153515	1.19821	1.65399	1.38219	0.885204	ferredoxin 2Fe-2S; K02639 ferredoxin [KO:K02639]
Photosynthesis	Cyan7822_3753	gene3793		YP_003888964.1	gi|307153580	0.851037	0.911302	2.61689	0.740366	photosystem q(b) protein; K02703 photosystem II P680 reaction center D1 protein [KO:K02703]
Photosynthesis	Cyan7822_3792	gene3832		YP_003889002.1	gi|307153618	1.5129	1.9083	0.957566	0.740832	cytochrome c-550; K02720 photosystem II cytochrome c550 [KO:K02720]
Photosynthesis	Cyan7822_3867	gene3908		YP_003889073.1	gi|307153689	1.34806	1.15928	1.31718	1.29508	photosystem II oxygen evolving complex protein PsbP; K02717 photosystem II oxygen-evolving enhancer protein 2 [KO:K02717]
Photosynthesis	Cyan7822_4026	gene4066		YP_003889226.1	gi|307153842	1.22245	1.5894	1.31546	0.992284	ATP synthase F1 subunit epsilon; K02114 F-type H+-transporting ATPase subunit epsilon [EC:3.6.3.14] [KO:K02114] [EC:3.6.3.14]
Photosynthesis	Cyan7822_4027	gene4067		YP_003889227.1	gi|307153843	1.18161	1.29362	1.30057	1.34379	ATP synthase F1 subunit beta; K02112 F-type H+-transporting ATPase subunit beta [EC:3.6.3.14] [KO:K02112] [EC:3.6.3.14]
Photosynthesis	Cyan7822_4125	gene4168		YP_003889320.1	gi|307153936	0.976256	0.538273	1.86017	1.74489	cytochrome c class I; K08906 cytochrome c6 [KO:K08906]
Photosynthesis	Cyan7822_4301	gene4348		YP_003889493.1	gi|307154109	1.51074	1.48633	1.20833	0.914192	photosystem I reaction centre subunit IV/PsaE; K02693 photosystem I subunit IV [KO:K02693]
Photosynthesis	Cyan7822_4404	gene4451		YP_003889593.1	gi|307154209	1.10864	0.999476	1.34462	1.66686	photosystem II oxygen evolving complex protein PsbU; K02719 photosystem II PsbU protein [KO:K02719]
Photosynthesis	Cyan7822_4435	gene4482								cytochrome b559 subunit alpha; K02707 photosystem II cytochrome b559 subunit alpha [KO:K02707]
Photosynthesis	Cyan7822_4436	gene4483								cytochrome b559 subunit beta; K02708 photosystem II cytochrome b559 subunit beta [KO:K02708]
Photosynthesis	Cyan7822_4437	gene4484								photosystem II protein PsbL; K02713 photosystem II PsbL protein [KO:K02713]
Photosynthesis	Cyan7822_4438	gene4485								photosystem II protein PsbJ; K02711 photosystem II PsbJ protein [KO:K02711]
Photosynthesis	Cyan7822_4744	gene4792								cytochrome b6/f complex subunit 5; K02640 cytochrome b6-f complex subunit 5 [KO:K02640]
Photosynthesis	Cyan7822_4985	gene5036		YP_003890149.1	gi|307154765	1.35305	1.81687	1.15958	0.790099	photosystem I reaction centre subunit IV/PsaE; K02693 photosystem I subunit IV [KO:K02693]
Photosynthesis	Cyan7822_4988	gene5039		YP_003890152.1	gi|307154768	1.20351	0.977492	1.64825	1.29034	photosystem I core protein PsaB; K02690 photosystem I P700 chlorophyll a apoprotein A2 [KO:K02690]
Photosynthesis	Cyan7822_4989	gene5040								photosystem I core protein PsaB; K02690 photosystem I P700 chlorophyll a apoprotein A2 [KO:K02690]
Photosynthesis	Cyan7822_4990	gene5041		YP_003890154.1	gi|307154770	0.876475	1.36245	1.56973	1.31094	photosystem I core protein PsaA; K02689 photosystem I P700 chlorophyll a apoprotein A1 [KO:K02689]
Photosynthesis	Cyan7822_5171	gene5223								photosystem I reaction center subunit XII; K02700 photosystem I subunit XII [KO:K02700]
Photosynthesis	Cyan7822_5195	gene5247		YP_003890352.1	gi|307154968	1.18818	1.46988	1.40284	1.05869	cytochrome b/b6 domain-containing protein; K02635 cytochrome b6 [KO:K02635]
Photosynthesis	Cyan7822_5196	gene5248		YP_003890353.1	gi|307154969	1.22294	1.10685	1.18218	1.60762	cytb6/f complex subunit IV; K02637 cytochrome b6-f complex subunit 4 [KO:K02637]
Photosynthesis	Cyan7822_5339	gene5392								photosystem I reaction center subunit PsaK; K02698 photosystem I subunit X [KO:K02698]
Photosynthesis	Cyan7822_5494	gene5550								photosystem II core protein PsbZ; K02724 photosystem II PsbZ protein [KO:K02724]
Photosynthesis	Cyan7822_5501	gene5557		YP_003890650.1	gi|307155266	1.25452	1.28259	1.30113	1.28135	ATP synthase F1 subunit gamma; K02115 F-type H+-transporting ATPase subunit gamma [EC:3.6.3.14] [KO:K02115] [EC:3.6.3.14]
Photosynthesis	Cyan7822_5502	gene5558		YP_003890651.1	gi|307155267	1.22215	1.27435	1.24092	1.38217	ATP synthase F1 subunit alpha; K02111 F-type H+-transporting ATPase subunit alpha [EC:3.6.3.14] [KO:K02111] [EC:3.6.3.14]
Photosynthesis	Cyan7822_5503	gene5559								ATP synthase F1 subunit delta; K02113 F-type H+-transporting ATPase subunit delta [EC:3.6.3.14] [KO:K02113] [EC:3.6.3.14]
Photosynthesis	Cyan7822_5504	gene5560		YP_003890653.1	gi|307155269	1.20177	1.28361	1.34256	1.29166	ATP synthase F0 subunit B; K02109 F-type H+-transporting ATPase subunit b [EC:3.6.3.14] [KO:K02109] [EC:3.6.3.14]
Photosynthesis	Cyan7822_5505	gene5561		YP_003890654.1	gi|307155270	1.45551	1.54041	1.1359	0.987778	H+transporting two-sector ATPase subunit B/B'; K02109 F-type H+-transporting ATPase subunit b [EC:3.6.3.14] [KO:K02109] [EC:3.6.3.14]
Photosynthesis	Cyan7822_5506	gene5562		YP_003890655.1	gi|307155271	1.1085	1.0193	1.11406	1.87774	ATP synthase F0 subunit C; K02110 F-type H+-transporting ATPase subunit c [EC:3.6.3.14] [KO:K02110] [EC:3.6.3.14]
Photosynthesis	Cyan7822_5507	gene5563								ATP synthase F0 subunit A; K02108 F-type H+-transporting ATPase subunit a [EC:3.6.3.14] [KO:K02108] [EC:3.6.3.14]
Photosynthesis	Cyan7822_5532	gene5588								photosystem II D2 protein (photosystem q(a) protein); K02706 photosystem II P680 reaction center D2 protein [KO:K02706]

## Sheet: Photosynthesis - Antenna
Pathway	locus tag	rna ID	protein ID	PNames	Protein	CT_D0	CT_D3	CT_L0	CT_L3	Description
Photosynthesis - antenna proteins	Cyan7822_1647	gene1672	24							phycocyanin; K02092 allophycocyanin alpha subunit [KO:K02092]
Photosynthesis - antenna proteins	Cyan7822_1648	gene1673	25							allophycocyanin subunit beta; K02093 allophycocyanin beta subunit [KO:K02093]
Photosynthesis - antenna proteins	Cyan7822_1649	gene1674	15	YP_003886914.1	gi|307151530	1.2527	0.983212	1.45966	1.42402	CpcD phycobilisome linker domain-containing protein; K02094 phycobilisome core linker protein [KO:K02094]
Photosynthesis - antenna proteins	Cyan7822_1650	gene1675	9	YP_003886915.1	gi|307151531	1.23536	1.21971	1.31872	1.3458	phycocyanin; K02095 allophycocyanin-B [KO:K02095]
Photosynthesis - antenna proteins	Cyan7822_1651	gene1676	45	YP_003886916.1	gi|307151532	1.24531	1.24773	1.42538	1.20118	phycobilisome linker polypeptide; K02096 phycobilisome core-membrane linker protein [KO:K02096]
Photosynthesis - antenna proteins	Cyan7822_1652	gene1677	59	YP_003887779.1	gi|307152395	1.20116	1.14646	1.35394	1.41803	allophycocyanin subunit beta; K02097 phycobilisome core component [KO:K02097]
Photosynthesis - antenna proteins	Cyan7822_2446	gene2474	28							phycocyanin subunit alpha; K02284 phycocyanin alpha chain [KO:K02284]
Photosynthesis - antenna proteins	Cyan7822_2532	gene2560	56							phycocyanin subunit alpha; K02284 phycocyanin alpha chain [KO:K02284]
Photosynthesis - antenna proteins	Cyan7822_2540	gene2568	1057	YP_003887787.1	gi|307152403	1.16678	1.10327	1.31755	1.53199	phycocyanin subunit beta; K02285 phycocyanin beta chain [KO:K02285]
Photosynthesis - antenna proteins	Cyan7822_3399	gene3436	11	YP_003888624.1	gi|307153240	1.21124	1.26981	1.31097	1.32757	phycocyanin subunit beta; K02285 phycocyanin beta chain [KO:K02285]
Photosynthesis - antenna proteins	Cyan7822_3895	gene3936	10	YP_003889101.1	gi|307153717	1.40712	1.37936	1.1831	1.15002	phycobilisome linker polypeptide; K02286 phycocyanin-associated rod linker protein [KO:K02286]
Photosynthesis - antenna proteins	Cyan7822_3896	gene3937	12	YP_003889102.1	gi|307153718	1.15367	1.30146	1.65619	1.00828	phycobilisome linker polypeptide; K02286 phycocyanin-associated rod linker protein [KO:K02286]
Photosynthesis - antenna proteins	Cyan7822_4029	gene4069	5							CpcD phycobilisome linker domain-containing protein; K02287 phycocyanin-associated, rod [KO:K02287]
Photosynthesis - antenna proteins	Cyan7822_4031	gene4071	1							PBS lyase HEAT domain-containing protein; K02288 phycocyanobilin lyase alpha subunit [EC:4.-.-.-] [KO:K02288] [EC:4.-.-.-]
Photosynthesis - antenna proteins	Cyan7822_4032	gene4072	4	YP_003889232.1	gi|307153848	1.15898	1.12241	1.48568	1.35252	HEAT domain-containing protein; K02289 phycocyanobilin lyase beta subunit [KO:K02289]
Photosynthesis - antenna proteins	Cyan7822_4033	gene4073	21							phycobilisome linker polypeptide; K02290 phycobilisome rod-core linker protein [KO:K02290]
Photosynthesis - antenna proteins	Cyan7822_4034	gene4074	172	YP_003889234.1	gi|307153850	1.26719	1.05289	1.29149	1.50803	phycocyanin; K05376 phycoerythrin alpha chain [KO:K05376]
Photosynthesis - antenna proteins	Cyan7822_4035	gene4075		YP_003889235.1	gi|307153851	1.27615	1.28243	1.21672	1.3443	phycocyanin; K05377 phycoerythrin beta chain [KO:K05377]
Photosynthesis - antenna proteins	Cyan7822_4043	gene4083		YP_003889243.1	gi|307153859	1.1597	1.09474	1.30347	1.56169	phycobilisome linker polypeptide; K05378 phycoerythrin-associated linker protein [KO:K05378]
Photosynthesis - antenna proteins	Cyan7822_4044	gene4084		YP_003889244.1	gi|307153860	1.35791	1.33077	1.24042	1.1905	phycobilisome linker polypeptide; K05379 phycoerythrin-associated linker protein [KO:K05379]
Photosynthesis - antenna proteins	Cyan7822_4045	gene4085								phycoerythrin-associated linker protein; K05381 phycoerythrin-associated linker protein [KO:K05381]
Photosynthesis - antenna proteins	Cyan7822_4046	gene4086								hypothetical protein; K05382 phycoerythrin-associated linker protein [KO:K05382]
Photosynthesis - antenna proteins	Cyan7822_5518	gene5574		YP_003890666.1	gi|307155282	1.25914	1.16425	1.34371	1.35249	hypothetical protein; K05383 CpeT protein [KO:K05383]
Photosynthesis - antenna proteins	Cyan7822_5520	gene5576		YP_003890668.1	gi|307155284	1.18228	0.811624	1.42578	1.69991	PBS lyase HEAT domain-containing protein; K05384 bilin biosynthesis protein [KO:K05384]
Photosynthesis - antenna proteins	Cyan7822_5521	gene5577		YP_003890669.1	gi|307155285	1.35524	1.26523	1.3195	1.17962	PBS lyase HEAT domain-containing protein; K05385 bilin biosynthesis protein [KO:K05385]
Photosynthesis - antenna proteins	Cyan7822_5522	gene5578		YP_003890670.1	gi|307155286	1.09202	0.762898	1.31326	1.95142	PBS lyase HEAT domain-containing protein; K05386 bilin biosynthesis protein [KO:K05386]

[truncated: 4 more sheets: Carbon fixation, Starch and sucrose metabolism, Butanoate metabolism, Figure 5 Data]
