# Supplementary material for: Transcriptomic and proteomic dynamics in the metabolism of a diazotrophic cyanobacterium, Cyanothece sp. PCC 7822 during a diurnal light–dark cycle
Source: BMC Genomics. 2014 Dec 29;15(1):1185. doi: 10.1186/1471-2164-15-1185 (PMC4320622; doi:10.1186/1471-2164-15-1185)
Supplement: Supplementary file 8 — Additional file 8: Table S5: CRISPR. (XLSX 41 KB) [file 12864_2014_6950_MOESM8_ESM.xlsx]

## Sheet: ST5 - Legend
Supplemental Table 5 CRISPR
Using the integrated microbial genomes database*, Cyanothece genomes were added to genome cart. Genes with the term 'CRISPR' in the annotation were then screened for against the genome sequences
For each genome, the resulting genes are listed along with the accompanying genome element (Scaffold Name), locus tag, gene id, functional annotation description, and the length of the scaffold the gene is on. Bellow this for each genome, the number of genes and their location is summarized.
A summary of the results for all analyzed Cyanothece genomes is collated in the summary tab, along with the sequences, times of occurance, and location of the direct repeats involved in the CRISPR arrays for Cyanothece 7822
List of Sheets:
Summary
CRISPR genes 51142
7822
7424
7425
8801
51472
* IMG: the integrated microbial genomes database and comparative analysis system Victor M. Markowitz1, I-Min A. Chen, Krishna Palaniappan, Ken Chu, Ernest Szeto, Yuri Grechkin, Anna **Ratner, Biju Jacob, Jinghua Huang, Peter Williams, Marcel Huntemann, Iain Anderson, Konstantinos Mavromatis, Natalia N. Ivanova and Nikos C. Kyrpides

## Sheet: Summary
Genome	Scaffold	crispr gene count		Contig	Id	DR	# of spacers	Location
Cyanothece sp. ATCC 51472	Cy51472_Contig175.7	0		NC_014533	1	CCCTACCTATTGGGTTAAATAGGAATAGTTGGAAAC	29	cyan7822_5615-cyan7822_5616
	Cy51472_Contig176.6	0						cyan7822_5929-cyan7822_5930
	Cy51472_Contig177.5	0			2	GTTTCAATCCCGTTTCCAGGATTCATTTAATAGAAAG	23	cyan7822_5627-cyan7822_5628
	Cy51472_Contig178.4	0						cyan7822_5929-cyan7822_5930
	Cy51472_Contig179.3	0			3	GTTTCCAACTATTCCTATTTAACCCAATAGGTAGGG	17	cyan7822_5615-cyan7822_5616
	Cy51472_Contig180.2	0			4	GTTTCCATTCTATTAGCTTCCTCCTAAGAGGAAAAG	12	cyan7822_6166-cyan7822_6167
	Cy51472_Contig181.1	12			5	GTTTCCATTCTGTTAGTTTTCTCCTAAGAGAAAAG	31	cyan7822_6172-cyan7822_6173
Cyanothece sp. ATCC 51142	chromosome circular: NC_010546	12		NC_014534	1	AAGTGATCAACGCTTTACAGCATCAAAGGTTAAAGCAC	2	cyan7822_6299-cyan7822_6300
	chromosome linear: NC_010547	0			2	CTTTTCTCTTAGGAGAAAACTAACAGAATGGAAAC	4	cyan7822_6410-cyan7822_6411
	plasmid A: NC_010539	0			3	CTTTTCCTCTTAGGAGGAAGCTAATAGAATGGAAAC	6	cyan7822_6416-cyan7822_6417
	plasmid B: NC_010541	0			4	TGAGCAACGCCAATAGGCAGTAAACCATGATGTAC	3	cyan7822_6461-cyan7822_6462
	plasmid C: NC_010542	0
	plasmid D: NC_010543	0
Cyanothece sp. PCC 7424	chromosome NC_011729	20
	pP742402: NC_011737	6
	pP742403: NC_011730	0
	pP742404: NC_011732	0
	pP742405: NC_011733	0
	pP742406: NC_011734	0
	pP742401: NC_011738	3
Cyanothece sp. PCC 7425	chromosome NC_011884	16
	pP742501: NC_011880	2
	pP742502: NC_011885	3
	pP742503: NC_011882	0
Cyanothece sp. PCC 8801	chromosome NC_011726	11
	pP880101: NC_011721	0
	pP880102: NC_011723	0
	pP880103: NC_011727	0
Cyanothece sp. PCC 8802	chromosome NC_013161	8
	pP880201: NC_013160	4
	pP880202: NC_013163	0
	pP880203: NC_013167	0
	pP880204: NC_013168	0
Cyanothece sp. PCC 7822	chromosome NC_014501	1
	Cy782201: NC_014533	15
	Cy782202: NC_014534	7
	Cy782203: NC_014502	0
	Cy782204: NC_014503	0
	Cy782205: NC_014504	0
	Cy782206: NC_014535	0

## Sheet: CRISPR genes 51142
Locus Tag	Gene ID	Product Name	Counts in C51142	Locus Tags (51142)		Cyanothece 51142 crispr gene list sorted by loci	unique		additional
cce_1196	641675672	putative CRISPR-associated negative autoregulator	1	cce_1196		CRISPR-associated protein Cas2	cce_0347		there is a crispr array present between
PCC8801_0503	643473607	CRISPR-associated protein Cas2	1	cce_0347		CRISPR-associated protein Cas1	cce_0348		cce_0790
PCC8801_0504	643473608	CRISPR-associated protein Cas1	1	cce_1198		Cmr2 family CRISPR-associated protein	cce_0351		cce_0791
PCC8801_0505	643473609	CRISPR-associated protein Cas4	0			CRISPR-associated protein Cmr3	cce_0353		and a shorter one between
PCC8801_0506	643473610	CRISPR-associated Cas5e family protein	0			CRISPR type III-B/RAMP module RAMP protein Cmr4	cce_0355		cce_0358
PCC8801_0507	643473611	CRISPR-associated protein Csc1	0			CRISPR-associated protein, Cas6-related	cce_1193		cce_0359
PCC8801_0508	643473612	CRISPR-associated protein Csc2	0			CRISPR-associated helicase, Cyano-type	cce_1194
PCC8801_0509	643473613	CRISPR-associated protein Csc3	0			CRISPR-associated protein Cas8a1/Csx13, MYXAN subtype/CRISPR-associated protein Cas8a1/Csx13, MYXAN subtype, C-terminal region	cce_1195
PCC8801_0510	643473614	CRISPR-associated helicase, Cyano-type	1	cce_1194	-->	putative CRISPR-associated negative autoregulator	cce_1196
PCC8801_1652	643474723	CRISPR-associated protein, Cas6-related	0			CRISPR-associated protein DevS	cce_1197
PCC8801_1654	643474725	CRISPR-associated negative autoregulator	0			CRISPR-associated protein Cas1	cce_1198
PCC8801_1655	643474726	CRISPR-associated protein DevS	1	cce_1197		CRISPR-associated protein Cas2	cce_1199
PCC7424_0515	643478787	CRISPR-associated autoregulator, DevR family	0			count	12
PCC7424_1712	643479974	CRISPR-associated helicase, Cyano-type	0
PCC7424_1713	643479975	CRISPR-associated protein Csc3	0
PCC7424_1714	643479976	CRISPR-associated protein Csc2	0
PCC7424_1715	643479977	CRISPR-associated protein Csc1	0
PCC7424_1716	643479978	CRISPR-associated Cas5e family protein	0
PCC7424_1717	643479979	CRISPR-associated protein Cas4	0
PCC7424_1718	643479980	CRISPR-associated protein Cas1	1	cce_1198
PCC7424_1719	643479981	CRISPR-associated protein Cas2	1	cce_0347
PCC7424_2311	643480568	CRISPR-associated protein DevS	1	cce_1197		C51142 contigs
PCC7424_2312	643480569	CRISPR-associated regulatory protein, DevR family	1	cce_1196		Scaffold	Length (bp)	GC	Type	Topology	No. Genes	range	to	crispr gene count
PCC7424_2314	643480571	CRISPR-associated protein, Cas6-related	0			Cyanothece sp. ATCC 51142 chromosome circular: NC_010546	4934271	0.38	chromosome	circular	4812	cce_0001	cce_4766	12
PCC7424_2438	643480694	CRISPR-associated helicase Cas3	0			Cyanothece sp. ATCC 51142 chromosome linear: NC_010547	429701	0.39	chromosome	linear	449	cce_4767	cce_5217	0
PCC7424_2439	643480695	CRISPR-associated protein, Cse1 family	0			Cyanothece sp. ATCC 51142 plasmid A: NC_010539	39620	0.37	plasmid	circular	38	cce_5218	cce_5255	0
PCC7424_2440	643480696	CRISPR-associated protein, Cse2 family	0			Cyanothece sp. ATCC 51142 plasmid B: NC_010541	31856	0.41	plasmid	circular	25	cce_5256	cce_5280	0
PCC7424_2441	643480697	CRISPR-associated protein, Cse4 family	0			Cyanothece sp. ATCC 51142 plasmid C: NC_010542	14685	0.38	plasmid	circular	19	cce_5281	cce_5299	0
PCC7424_2442	643480698	CRISPR-associated protein Cas5 family	0			Cyanothece sp. ATCC 51142 plasmid D: NC_010543	10244	0.37	plasmid	circular	11	cce_5300	cce_5310	0
PCC7424_2443	643480699	CRISPR-associated protein, Cse3 family	0
PCC7424_2444	643480700	CRISPR-associated protein Cas1	0
PCC7424_2445	643480701	CRISPR-associated protein Cas2	0
PCC7424_5518	643483896	CRISPR-associated protein Cas2	1	cce_1199
PCC7424_5519	643483897	CRISPR-associated protein Cas1	1	cce_1198
PCC7424_5521	643483899	CRISPR-associated protein DevS	1	cce_1197
PCC7424_5522	643483900	CRISPR-associated regulatory protein, DevR family	1	cce_1196
PCC7424_5524	643483902	CRISPR-associated helicase Cas3	1	cce_1194
PCC7424_5525	643483903	CRISPR-associated protein, Cas6-related	1	cce_1193
PCC7424_5837	643484116	CRISPR-associated protein, APE2256 family	0
PCC7424_5841	643484120	CRISPR-associated protein Cas1	1	cce_1198
PCC7424_5842	643484121	CRISPR-associated protein Cas2	1	cce_1199
Cyan7425_5340	643580485	CRISPR-associated protein Cas1	1	cce_0348
Cyan7425_5341	643580486	CRISPR-associated protein Cas2	1	cce_0347
Cyan7425_2456	643585451	CRISPR-associated helicase, Cyano-type	1	cce_1194
Cyan7425_2457	643585452	CRISPR-associated protein Csc3	0
Cyan7425_2458	643585453	CRISPR-associated protein Csc2	0
Cyan7425_2459	643585454	CRISPR-associated protein Csc1	0
Cyan7425_2460	643585455	CRISPR-associated protein Cas6	0
Cyan7425_2461	643585456	CRISPR-associated protein Cas4	0
Cyan7425_2462	643585457	CRISPR-associated protein Cas1	1	cce_1198
Cyan7425_2463	643585458	CRISPR-associated protein Cas2	0
Cyan7425_4087	643587060	CRISPR-associated protein Cas2	0
Cyan7425_4088	643587061	CRISPR-associated protein Cas1	0
Cyan7425_4089	643587062	CRISPR-associated protein, Cse3 family	0
Cyan7425_4090	643587063	CRISPR-associated protein Cas5 family	0
Cyan7425_4091	643587064	CRISPR-associated protein, Cse4 family	0
Cyan7425_4092	643587065	CRISPR-associated protein, Cse2 family	0
Cyan7425_4093	643587066	CRISPR-associated protein, Cse1 family	0
Cyan7425_4095	643587068	CRISPR-associated helicase Cas3	1	cce_1194
Cyan7425_0150	643588351	CRISPR-associated protein Cas2	1	cce_0347
Cyan7425_0151	643588352	CRISPR-associated protein Cas1	0
Cyan7425_0162	643588362	CRISPR-associated protein Cas6	0
Cyan8802_4556	644978028	CRISPR-associated protein Cas2	1	cce_0347
Cyan8802_4560	644978031	CRISPR-associated protein Cas4	0
Cyan8802_4561	644978032	CRISPR-associated protein Cas6	0
Cyan8802_4562	644978033	CRISPR-associated helicase Cas3	0
Cyan8802_0520	644978547	CRISPR-associated protein Cas2	1	cce_0347
Cyan8802_0521	644978548	CRISPR-associated protein Cas1	1	cce_1198
Cyan8802_0522	644978549	CRISPR-associated protein Cas4	0
Cyan8802_0524	644978551	CRISPR-associated protein Csc1	0
Cyan8802_0525	644978552	CRISPR-associated protein Csc2	0
Cyan8802_0526	644978553	CRISPR-associated protein Csc3	0
Cyan8802_0527	644978554	CRISPR-associated helicase, Cyano-type	1	cce_1194
Cyan8802_0996	644979011	CRISPR-associated protein, Csm2 family	0
Cyan7822_5001	648189881	CRISPR-associated protein	0
Cyan7822_5617	648199388	CRISPR-associated protein Cmr3	0
Cyan7822_5628	648199398	CRISPR-associated protein Cas2	1	cce_0347
Cyan7822_5629	648199399	CRISPR-associated protein Cas1	1	cce_1198
Cyan7822_5630	648199400	CRISPR-associated protein Cas4	0
Cyan7822_5632	648199402	CRISPR-associated protein Csc1	0
Cyan7822_5633	648199403	CRISPR-associated protein Csc2	0
Cyan7822_5634	648199404	CRISPR-associated protein Csc3	0
Cyan7822_5635	648199405	cyano-type CRISPR-associated helicase	1	cce_1194
Cyan7822_5930	648199689	CRISPR-associated protein Cas2	1	cce_0347
Cyan7822_5931	648199690	CRISPR-associated protein Cas1	1	cce_0348
Cyan7822_6164	648199893	Cmr4 family CRISPR-associated RAMP protein	0
Cyan7822_6165	648199894	CRISPR-associated protein Cmr3	1	cce_0353
Cyan7822_6166	648199895	Cmr2 family CRISPR-associated protein	1	cce_0351
Cyan7822_6171	648199900	CRISPR-associated protein Cas2	1	cce_0347
Cyan7822_6172	648199901	CRISPR-associated protein Cas1	1	cce_0348
Cyan7822_6411	648200100	CRISPR-associated protein Cas1	1	cce_0348
Cyan7822_6412	648200101	CRISPR-associated protein Cas2	1	cce_0347
Cyan7822_6418	648200107	Crm2 family CRISPR-associated protein	1	cce_0351
Cyan7822_6419	648200108	CRISPR-associated protein Cmr3	1	cce_0353
Cyan7822_6420	648200109	Cmr4 family CRISPR-associated RAMP protein	0
Cyan7822_6462	648200149	CRISPR-associated protein DevS	1	cce_1197
Cyan7822_6463	648200150	DevR family CRISPR-associated regulatory protein	1	cce_1196
Cy51472_1406	2507500547	CRISPR-associated endoribonuclease Cas2	1	cce_0347
Cy51472_1407	2507500548	CRISPR-associated endonuclease Cas1	1	cce_0348
Cy51472_1410	2507500551	CRISPR-associated protein Cas10/Cmr2, subtype III-B	1	cce_0351
Cy51472_1412	2507500553	CRISPR-associated protein (Cas_Cmr3).	1	cce_0353
Cy51472_1414	2507500555	CRISPR type III-B/RAMP module RAMP protein Cmr4	1	cce_0355
Cy51472_2233	2507501374	CRISPR-associated protein Cas6, subtype MYXAN	1	cce_1193
Cy51472_2234	2507501375	CRISPR-associated helicase Cas3/CRISPR-associated endonuclease Cas3-HD	1	cce_1194
Cy51472_2235	2507501376	CRISPR-associated protein Cas8a1/Csx13, MYXAN subtype/CRISPR-associated protein Cas8a1/Csx13, MYXAN subtype, C-terminal region	1	cce_1195
Cy51472_2236	2507501377	CRISPR-associated protein Cas7/Cst2/DevR, subtype I-B/TNEAP	1	cce_1196
Cy51472_2237	2507501378	CRISPR-associated protein Cas5, N-terminal domain	1	cce_1197
Cy51472_2238	2507501379	CRISPR-associated endonuclease Cas1/CRISPR-associated protein Cas4	1	cce_1198

## Sheet: 7822
CRISPR GENES
Scaffold Name	locus tag	Gene ID	annotation	Scaffold Length (bp)	Kb	Mb
Cyanothece sp. PCC 7822 chromosome: NC_014501	Cyan7822_5001	648189881	CRISPR-associated protein	6091620	6091.62	6.09162
Cyanothece sp. PCC 7822 plasmid Cy782201: NC_014533	Cyan7822_5617	648199388	CRISPR-associated protein Cmr3	879545	879.545	0.879545
Cyanothece sp. PCC 7822 plasmid Cy782201: NC_014533	Cyan7822_5628	648199398	CRISPR-associated protein Cas2	879545	879.545	0.879545
Cyanothece sp. PCC 7822 plasmid Cy782201: NC_014533	Cyan7822_5629	648199399	CRISPR-associated protein Cas1	879545	879.545	0.879545
Cyanothece sp. PCC 7822 plasmid Cy782201: NC_014533	Cyan7822_5630	648199400	CRISPR-associated protein Cas4	879545	879.545	0.879545
Cyanothece sp. PCC 7822 plasmid Cy782201: NC_014533	Cyan7822_5632	648199402	CRISPR-associated protein Csc1	879545	879.545	0.879545
Cyanothece sp. PCC 7822 plasmid Cy782201: NC_014533	Cyan7822_5633	648199403	CRISPR-associated protein Csc2	879545	879.545	0.879545
Cyanothece sp. PCC 7822 plasmid Cy782201: NC_014533	Cyan7822_5634	648199404	CRISPR-associated protein Csc3	879545	879.545	0.879545
Cyanothece sp. PCC 7822 plasmid Cy782201: NC_014533	Cyan7822_5635	648199405	cyano-type CRISPR-associated helicase	879545	879.545	0.879545
Cyanothece sp. PCC 7822 plasmid Cy782201: NC_014533	Cyan7822_5930	648199689	CRISPR-associated protein Cas2	879545	879.545	0.879545
Cyanothece sp. PCC 7822 plasmid Cy782201: NC_014533	Cyan7822_5931	648199690	CRISPR-associated protein Cas1	879545	879.545	0.879545
Cyanothece sp. PCC 7822 plasmid Cy782201: NC_014533	Cyan7822_6164	648199893	Cmr4 family CRISPR-associated RAMP protein	879545	879.545	0.879545
Cyanothece sp. PCC 7822 plasmid Cy782201: NC_014533	Cyan7822_6165	648199894	CRISPR-associated protein Cmr3	879545	879.545	0.879545
Cyanothece sp. PCC 7822 plasmid Cy782201: NC_014533	Cyan7822_6166	648199895	Cmr2 family CRISPR-associated protein	879545	879.545	0.879545
Cyanothece sp. PCC 7822 plasmid Cy782201: NC_014533	Cyan7822_6171	648199900	CRISPR-associated protein Cas2	879545	879.545	0.879545
Cyanothece sp. PCC 7822 plasmid Cy782201: NC_014533	Cyan7822_6172	648199901	CRISPR-associated protein Cas1	879545	879.545	0.879545
Cyanothece sp. PCC 7822 plasmid Cy782202: NC_014534	Cyan7822_6411	648200100	CRISPR-associated protein Cas1	473846	473.846	0.473846
Cyanothece sp. PCC 7822 plasmid Cy782202: NC_014534	Cyan7822_6412	648200101	CRISPR-associated protein Cas2	473846	473.846	0.473846
Cyanothece sp. PCC 7822 plasmid Cy782202: NC_014534	Cyan7822_6418	648200107	Crm2 family CRISPR-associated protein	473846	473.846	0.473846
Cyanothece sp. PCC 7822 plasmid Cy782202: NC_014534	Cyan7822_6419	648200108	CRISPR-associated protein Cmr3	473846	473.846	0.473846
Cyanothece sp. PCC 7822 plasmid Cy782202: NC_014534	Cyan7822_6420	648200109	Cmr4 family CRISPR-associated RAMP protein	473846	473.846	0.473846
Cyanothece sp. PCC 7822 plasmid Cy782202: NC_014534	Cyan7822_6462	648200149	CRISPR-associated protein DevS	473846	473.846	0.473846
Cyanothece sp. PCC 7822 plasmid Cy782202: NC_014534	Cyan7822_6463	648200150	DevR family CRISPR-associated regulatory protein	473846	473.846	0.473846
						23	total
Scaffold	Length (bp)	GC	Type	Topology	No. Genes	crispr gene count
Cyanothece sp. PCC 7822 chromosome: NC_014501	6091620	0.4	chromosome	circular	5663	1
Cyanothece sp. PCC 7822 plasmid Cy782201: NC_014533	879545	0.38	plasmid	linear	595	15
Cyanothece sp. PCC 7822 plasmid Cy782202: NC_014534	473846	0.39	plasmid	linear	422	7
Cyanothece sp. PCC 7822 plasmid Cy782203: NC_014502	291993	0.39	plasmid	circular	280	0
Cyanothece sp. PCC 7822 plasmid Cy782204: NC_014503	47550	0.39	plasmid	circular	32	0
Cyanothece sp. PCC 7822 plasmid Cy782205: NC_014504	43617	0.42	plasmid	circular	36	0
Cyanothece sp. PCC 7822 plasmid Cy782206: NC_014535	13777	0.32	plasmid	linear	13	0
						23	total

## Sheet: 7424
CRISPR GENES
Scaffold Name	Locus Tag	Gene ID	annotation	Scaffold Length (bp)	Kb	Mb
Cyanothece sp. PCC 7424: NC_011729	PCC7424_0515	643478787	CRISPR-associated autoregulator, DevR family	5942652	5942.65	5.94265
Cyanothece sp. PCC 7424: NC_011729	PCC7424_1712	643479974	CRISPR-associated helicase, Cyano-type	5942652	5942.65	5.94265
Cyanothece sp. PCC 7424: NC_011729	PCC7424_1713	643479975	CRISPR-associated protein Csc3	5942652	5942.65	5.94265
Cyanothece sp. PCC 7424: NC_011729	PCC7424_1714	643479976	CRISPR-associated protein Csc2	5942652	5942.65	5.94265
Cyanothece sp. PCC 7424: NC_011729	PCC7424_1715	643479977	CRISPR-associated protein Csc1	5942652	5942.65	5.94265
Cyanothece sp. PCC 7424: NC_011729	PCC7424_1716	643479978	CRISPR-associated Cas5e family protein	5942652	5942.65	5.94265
Cyanothece sp. PCC 7424: NC_011729	PCC7424_1717	643479979	CRISPR-associated protein Cas4	5942652	5942.65	5.94265
Cyanothece sp. PCC 7424: NC_011729	PCC7424_1718	643479980	CRISPR-associated protein Cas1	5942652	5942.65	5.94265
Cyanothece sp. PCC 7424: NC_011729	PCC7424_1719	643479981	CRISPR-associated protein Cas2	5942652	5942.65	5.94265
Cyanothece sp. PCC 7424: NC_011729	PCC7424_2311	643480568	CRISPR-associated protein DevS	5942652	5942.65	5.94265
Cyanothece sp. PCC 7424: NC_011729	PCC7424_2312	643480569	CRISPR-associated regulatory protein, DevR family	5942652	5942.65	5.94265
Cyanothece sp. PCC 7424: NC_011729	PCC7424_2314	643480571	CRISPR-associated protein, Cas6-related	5942652	5942.65	5.94265
Cyanothece sp. PCC 7424: NC_011729	PCC7424_2438	643480694	CRISPR-associated helicase Cas3	5942652	5942.65	5.94265
Cyanothece sp. PCC 7424: NC_011729	PCC7424_2439	643480695	CRISPR-associated protein, Cse1 family	5942652	5942.65	5.94265
Cyanothece sp. PCC 7424: NC_011729	PCC7424_2440	643480696	CRISPR-associated protein, Cse2 family	5942652	5942.65	5.94265
Cyanothece sp. PCC 7424: NC_011729	PCC7424_2441	643480697	CRISPR-associated protein, Cse4 family	5942652	5942.65	5.94265
Cyanothece sp. PCC 7424: NC_011729	PCC7424_2442	643480698	CRISPR-associated protein Cas5 family	5942652	5942.65	5.94265
Cyanothece sp. PCC 7424: NC_011729	PCC7424_2443	643480699	CRISPR-associated protein, Cse3 family	5942652	5942.65	5.94265
Cyanothece sp. PCC 7424: NC_011729	PCC7424_2444	643480700	CRISPR-associated protein Cas1	5942652	5942.65	5.94265
Cyanothece sp. PCC 7424: NC_011729	PCC7424_2445	643480701	CRISPR-associated protein Cas2	5942652	5942.65	5.94265
Cyanothece sp. PCC 7424 plasmid pP742402: NC_011737	PCC7424_5518	643483896	CRISPR-associated protein Cas2	197705	197.705	0.197705
Cyanothece sp. PCC 7424 plasmid pP742402: NC_011737	PCC7424_5519	643483897	CRISPR-associated protein Cas1	197705	197.705	0.197705
Cyanothece sp. PCC 7424 plasmid pP742402: NC_011737	PCC7424_5521	643483899	CRISPR-associated protein DevS	197705	197.705	0.197705
Cyanothece sp. PCC 7424 plasmid pP742402: NC_011737	PCC7424_5522	643483900	CRISPR-associated regulatory protein, DevR family	197705	197.705	0.197705
Cyanothece sp. PCC 7424 plasmid pP742402: NC_011737	PCC7424_5524	643483902	CRISPR-associated helicase Cas3	197705	197.705	0.197705
Cyanothece sp. PCC 7424 plasmid pP742402: NC_011737	PCC7424_5525	643483903	CRISPR-associated protein, Cas6-related	197705	197.705	0.197705
Cyanothece sp. PCC 7424 plasmid pP742401: NC_011738	PCC7424_5837	643484116	CRISPR-associated protein, APE2256 family	328635	328.635	0.328635
Cyanothece sp. PCC 7424 plasmid pP742401: NC_011738	PCC7424_5841	643484120	CRISPR-associated protein Cas1	328635	328.635	0.328635
Cyanothece sp. PCC 7424 plasmid pP742401: NC_011738	PCC7424_5842	643484121	CRISPR-associated protein Cas2	328635	328.635	0.328635
						29	otal
Scaffold	Length (bp)	GC	Type	Topology	No. Genes	CRISPR gene count
Cyanothece sp. PCC 7424: NC_011729	5942652	0.39	chromosome	circular	5406	20
Cyanothece sp. PCC 7424 plasmid pP742402: NC_011737	197705	0.37	plasmid	circular	191	6
Cyanothece sp. PCC 7424 plasmid pP742403: NC_011730	29239	0.41	plasmid	circular	28	0
Cyanothece sp. PCC 7424 plasmid pP742404: NC_011732	22636	0.39	plasmid	circular	20	0
Cyanothece sp. PCC 7424 plasmid pP742405: NC_011733	18083	0.38	plasmid	circular	16	0
Cyanothece sp. PCC 7424 plasmid pP742406: NC_011734	15219	0.4	plasmid	circular	11	0
Cyanothece sp. PCC 7424 plasmid pP742401: NC_011738	328635	0.37	plasmid	circular	261	3
						29	total

## Sheet: 7425
CRISPR GENES
Scaffold Name	locus tag	Gene ID	annotation	Scaffold Length (bp)	Kb	Mb
Cyanothece sp. PCC 7425 plasmid pP742501: NC_011880	Cyan7425_5340	643580485	CRISPR-associated protein Cas1	196837	196.837	0.196837
Cyanothece sp. PCC 7425 plasmid pP742501: NC_011880	Cyan7425_5341	643580486	CRISPR-associated protein Cas2	196837	196.837	0.196837
Cyanothece sp. PCC 7425: NC_011884	Cyan7425_2456	643585451	CRISPR-associated helicase, Cyano-type	5374574	5374.57	5.37457
Cyanothece sp. PCC 7425: NC_011884	Cyan7425_2457	643585452	CRISPR-associated protein Csc3	5374574	5374.57	5.37457
Cyanothece sp. PCC 7425: NC_011884	Cyan7425_2458	643585453	CRISPR-associated protein Csc2	5374574	5374.57	5.37457
Cyanothece sp. PCC 7425: NC_011884	Cyan7425_2459	643585454	CRISPR-associated protein Csc1	5374574	5374.57	5.37457
Cyanothece sp. PCC 7425: NC_011884	Cyan7425_2460	643585455	CRISPR-associated protein Cas6	5374574	5374.57	5.37457
Cyanothece sp. PCC 7425: NC_011884	Cyan7425_2461	643585456	CRISPR-associated protein Cas4	5374574	5374.57	5.37457
Cyanothece sp. PCC 7425: NC_011884	Cyan7425_2462	643585457	CRISPR-associated protein Cas1	5374574	5374.57	5.37457
Cyanothece sp. PCC 7425: NC_011884	Cyan7425_2463	643585458	CRISPR-associated protein Cas2	5374574	5374.57	5.37457
Cyanothece sp. PCC 7425: NC_011884	Cyan7425_4087	643587060	CRISPR-associated protein Cas2	5374574	5374.57	5.37457
Cyanothece sp. PCC 7425: NC_011884	Cyan7425_4088	643587061	CRISPR-associated protein Cas1	5374574	5374.57	5.37457
Cyanothece sp. PCC 7425: NC_011884	Cyan7425_4089	643587062	CRISPR-associated protein, Cse3 family	5374574	5374.57	5.37457
Cyanothece sp. PCC 7425: NC_011884	Cyan7425_4090	643587063	CRISPR-associated protein Cas5 family	5374574	5374.57	5.37457
Cyanothece sp. PCC 7425: NC_011884	Cyan7425_4091	643587064	CRISPR-associated protein, Cse4 family	5374574	5374.57	5.37457
Cyanothece sp. PCC 7425: NC_011884	Cyan7425_4092	643587065	CRISPR-associated protein, Cse2 family	5374574	5374.57	5.37457
Cyanothece sp. PCC 7425: NC_011884	Cyan7425_4093	643587066	CRISPR-associated protein, Cse1 family	5374574	5374.57	5.37457
Cyanothece sp. PCC 7425: NC_011884	Cyan7425_4095	643587068	CRISPR-associated helicase Cas3	5374574	5374.57	5.37457
Cyanothece sp. PCC 7425 plasmid pP742502: NC_011885	Cyan7425_0150	643588351	CRISPR-associated protein Cas2	179973	179.973	0.179973
Cyanothece sp. PCC 7425 plasmid pP742502: NC_011885	Cyan7425_0151	643588352	CRISPR-associated protein Cas1	179973	179.973	0.179973
Cyanothece sp. PCC 7425 plasmid pP742502: NC_011885	Cyan7425_0162	643588362	CRISPR-associated protein Cas6	179973	179.973	0.179973
						21	total
Scaffold	Length (bp)	GC	Type	Topology	No. Genes	CRISPR gene count
Cyanothece sp. PCC 7425 plasmid pP742501: NC_011880	196837	0.49	plasmid	circular	168	2
Cyanothece sp. PCC 7425 plasmid pP742502: NC_011885	179973	0.49	plasmid	circular	172	3
Cyanothece sp. PCC 7425 plasmid pP742503: NC_011882	34726	0.47	plasmid	circular	29	0
Cyanothece sp. PCC 7425: NC_011884	5374574	0.51	chromosome	circular	5112	16
						21	total

## Sheet: 8801
CRISPR GENES
Scaffold Name	locus tag	Gene ID	annotation	Scaffold Length (bp)	Kb	Mb
Cyanothece sp. PCC 8801: NC_011726	PCC8801_0503	643473607	CRISPR-associated protein Cas2	4679413	4679.41	4.67941
Cyanothece sp. PCC 8801: NC_011726	PCC8801_0504	643473608	CRISPR-associated protein Cas1	4679413	4679.41	4.67941
Cyanothece sp. PCC 8801: NC_011726	PCC8801_0505	643473609	CRISPR-associated protein Cas4	4679413	4679.41	4.67941
Cyanothece sp. PCC 8801: NC_011726	PCC8801_0506	643473610	CRISPR-associated Cas5e family protein	4679413	4679.41	4.67941
Cyanothece sp. PCC 8801: NC_011726	PCC8801_0507	643473611	CRISPR-associated protein Csc1	4679413	4679.41	4.67941
Cyanothece sp. PCC 8801: NC_011726	PCC8801_0508	643473612	CRISPR-associated protein Csc2	4679413	4679.41	4.67941
Cyanothece sp. PCC 8801: NC_011726	PCC8801_0509	643473613	CRISPR-associated protein Csc3	4679413	4679.41	4.67941
Cyanothece sp. PCC 8801: NC_011726	PCC8801_0510	643473614	CRISPR-associated helicase, Cyano-type	4679413	4679.41	4.67941
Cyanothece sp. PCC 8801: NC_011726	PCC8801_1652	643474723	CRISPR-associated protein, Cas6-related	4679413	4679.41	4.67941
Cyanothece sp. PCC 8801: NC_011726	PCC8801_1654	643474725	CRISPR-associated negative autoregulator	4679413	4679.41	4.67941
Cyanothece sp. PCC 8801: NC_011726	PCC8801_1655	643474726	CRISPR-associated protein DevS	4679413	4679.41	4.67941
						11	total
Scaffold	Length (bp)	GC	Type	Topology	No. Genes	CRISPR gene count
Cyanothece sp. PCC 8801 plasmid pP880101: NC_011721	50894	0.39	plasmid	circular	61	0
Cyanothece sp. PCC 8801 plasmid pP880102: NC_011723	40786	0.4	plasmid	circular	48	0
Cyanothece sp. PCC 8801 plasmid pP880103: NC_011727	16601	0.4	plasmid	circular	11	0
Cyanothece sp. PCC 8801: NC_011726	4679413	0.4	chromosome	circular	4495	11
						11	total

## Sheet: 8802
CRISPR GENES
Scaffold Name	locus tag	Gene ID	annotation	Scaffold Length (bp)	Kb	Mb
Cyanothece sp. PCC 8802 plasmid pP880201: NC_013160	Cyan8802_4556	644978028	CRISPR-associated protein Cas2	75678	75.678	0.075678
Cyanothece sp. PCC 8802 plasmid pP880201: NC_013160	Cyan8802_4560	644978031	CRISPR-associated protein Cas4	75678	75.678	0.075678
Cyanothece sp. PCC 8802 plasmid pP880201: NC_013160	Cyan8802_4561	644978032	CRISPR-associated protein Cas6	75678	75.678	0.075678
Cyanothece sp. PCC 8802 plasmid pP880201: NC_013160	Cyan8802_4562	644978033	CRISPR-associated helicase Cas3	75678	75.678	0.075678
Cyanothece sp. PCC 8802: NC_013161	Cyan8802_0520	644978547	CRISPR-associated protein Cas2	4669813	4669.81	4.66981
Cyanothece sp. PCC 8802: NC_013161	Cyan8802_0521	644978548	CRISPR-associated protein Cas1	4669813	4669.81	4.66981
Cyanothece sp. PCC 8802: NC_013161	Cyan8802_0522	644978549	CRISPR-associated protein Cas4	4669813	4669.81	4.66981
Cyanothece sp. PCC 8802: NC_013161	Cyan8802_0524	644978551	CRISPR-associated protein Csc1	4669813	4669.81	4.66981
Cyanothece sp. PCC 8802: NC_013161	Cyan8802_0525	644978552	CRISPR-associated protein Csc2	4669813	4669.81	4.66981
Cyanothece sp. PCC 8802: NC_013161	Cyan8802_0526	644978553	CRISPR-associated protein Csc3	4669813	4669.81	4.66981
Cyanothece sp. PCC 8802: NC_013161	Cyan8802_0527	644978554	CRISPR-associated helicase, Cyano-type	4669813	4669.81	4.66981
Cyanothece sp. PCC 8802: NC_013161	Cyan8802_0996	644979011	CRISPR-associated protein, Csm2 family	4669813	4669.81	4.66981
						12	total
Scaffold	Length (bp)	GC	Type	Topology	No. Genes	CRISPR gene count
Cyanothece sp. PCC 8802 plasmid pP880201: NC_013160	75678	0.39	plasmid	circular	69	4
Cyanothece sp. PCC 8802 plasmid pP880202: NC_013163	23870	0.42	plasmid	circular	26	0
Cyanothece sp. PCC 8802 plasmid pP880203: NC_013167	22723	0.39	plasmid	circular	31	0
Cyanothece sp. PCC 8802 plasmid pP880204: NC_013168	11263	0.38	plasmid	circular	13	0
Cyanothece sp. PCC 8802: NC_013161	4669813	0.4	chromosome	circular	4558	8
						12	total

## Sheet: 51472
CRISPR GENES
Scaffold Name	locus tag	Gene ID	annotation	Scaffold Length (bp)	Kb	Mb
Cyanothece sp. ATCC 51472 : Cy51472_Contig181.1	Cy51472_2239		CRISPR-associated endoribonuclease Cas2	4932779	4932.78	4.93278
Cyanothece sp. ATCC 51472 : Cy51472_Contig181.1	Cy51472_2235		CRISPR-associated protein Cas8a1/Csx13, MYXAN subtype/CRISPR-associated protein Cas8a1/Csx13, MYXAN subtype, C-terminal region	4932779	4932.78	4.93278
Cyanothece sp. ATCC 51472 : Cy51472_Contig181.1	Cy51472_1407		CRISPR-associated endonuclease Cas1	4932779	4932.78	4.93278
Cyanothece sp. ATCC 51472 : Cy51472_Contig181.1	Cy51472_2238		CRISPR-associated endonuclease Cas1/CRISPR-associated protein Cas4	4932779	4932.78	4.93278
Cyanothece sp. ATCC 51472 : Cy51472_Contig181.1	Cy51472_2236		CRISPR-associated protein Cas7/Cst2/DevR, subtype I-B/TNEAP	4932779	4932.78	4.93278
Cyanothece sp. ATCC 51472 : Cy51472_Contig181.1	Cy51472_1414		CRISPR type III-B/RAMP module RAMP protein Cmr4	4932779	4932.78	4.93278
Cyanothece sp. ATCC 51472 : Cy51472_Contig181.1	Cy51472_1412		CRISPR-associated protein (Cas_Cmr3).	4932779	4932.78	4.93278
Cyanothece sp. ATCC 51472 : Cy51472_Contig181.1	Cy51472_1406		CRISPR-associated endoribonuclease Cas2	4932779	4932.78	4.93278
Cyanothece sp. ATCC 51472 : Cy51472_Contig181.1	Cy51472_2233		CRISPR-associated protein Cas6, subtype MYXAN	4932779	4932.78	4.93278
Cyanothece sp. ATCC 51472 : Cy51472_Contig181.1	Cy51472_2234		CRISPR-associated helicase Cas3/CRISPR-associated endonuclease Cas3-HD	4932779	4932.78	4.93278
Cyanothece sp. ATCC 51472 : Cy51472_Contig181.1	Cy51472_2237		CRISPR-associated protein Cas5, N-terminal domain	4932779	4932.78	4.93278
Cyanothece sp. ATCC 51472 : Cy51472_Contig181.1	Cy51472_1410		CRISPR-associated protein Cas10/Cmr2, subtype III-B	4932779	4932.78	4.93278
						12	total
Scaffold	Length (bp)	GC	Type	Topology	No. Genes	CRISPR gene count
Cyanothece sp. ATCC 51472 : Cy51472_Contig175.7	5028	0.32	genomic DNA	circular	6	0
Cyanothece sp. ATCC 51472 : Cy51472_Contig176.6	10244	0.37	genomic DNA	circular	11	0
Cyanothece sp. ATCC 51472 : Cy51472_Contig177.5	14685	0.38	genomic DNA	circular	19	0
Cyanothece sp. ATCC 51472 : Cy51472_Contig178.4	28433	0.41	genomic DNA	circular	23	0
Cyanothece sp. ATCC 51472 : Cy51472_Contig179.3	39620	0.37	genomic DNA	circular	36	0
Cyanothece sp. ATCC 51472 : Cy51472_Contig180.2	429687	0.39	genomic DNA	circular	440	0
Cyanothece sp. ATCC 51472 : Cy51472_Contig181.1	4932779	0.38	genomic DNA	circular	4635	12
						12	total
